# Supplementary material for: Surface electromyographic analysis of differential effects in kettlebell carries for the serratus anterior muscles
Source: PeerJ. 2018 Jun 12;6:e5044. doi: 10.7717/peerj.5044 (PMC6003386; doi:10.7717/peerj.5044)
Supplement: Supplemental Information 1 — Raw files and R-script file for processing of EMG data. [file peerj-06-5044-s001.zip]

Archive with 34 entries (34 files):
- Raw Data Anon/KB EMG_final r script_v2.R
- Raw Data Anon/Athlete_3.csv
- Raw Data Anon/Athlete_24.csv
- Raw Data Anon/Athlete_23.csv
- Raw Data Anon/Athlete_28.csv
- Raw Data Anon/Athlete_25.csv
- Raw Data Anon/Athlete_8.csv
- Raw Data Anon/Athlete_33.csv
- Raw Data Anon/Athlete_30.csv
- Raw Data Anon/Athlete_26.csv
- Raw Data Anon/Athlete_31.csv
- Raw Data Anon/Athlete_29.csv
- Raw Data Anon/Athlete_7.csv
- Raw Data Anon/Athlete_22.csv
- Raw Data Anon/Athlete_9.csv
- Raw Data Anon/Athlete_4.csv
- Raw Data Anon/Athlete_32.csv
- Raw Data Anon/Athlete_2.csv
- Raw Data Anon/Athlete_20.csv
- Raw Data Anon/Athlete_5.csv
- Raw Data Anon/Athlete_21.csv
- Raw Data Anon/Athlete_6.csv
- Raw Data Anon/Athlete_18.csv
- Raw Data Anon/Athlete_12.csv
- Raw Data Anon/Athlete_11.csv
- Raw Data Anon/Athlete_19.csv
- Raw Data Anon/Athlete_27.csv
- Raw Data Anon/Athlete_1.csv
- Raw Data Anon/Athlete_15.csv
- Raw Data Anon/Athlete_14.csv
- Raw Data Anon/Athlete_17.csv
- Raw Data Anon/Athlete_16.csv
- Raw Data Anon/Athlete_10.csv
- Raw Data Anon/Athlete_13.csv
