# Supplementary material for: Surface electromyographic analysis of differential effects in kettlebell carries for the serratus anterior muscles
Source: PeerJ. 2018 Jun 12;6:e5044. doi: 10.7717/peerj.5044 (PMC6003386; doi:10.7717/peerj.5044)
Supplement: Supplemental Information 1 — Raw files and R-script file for processing of EMG data. [file peerj-06-5044-s001.zip › Raw Data Anon/Athlete_3.csv]

-231.343536	22.132500
-300.580322	22.127579
-327.153381	22.123358
-305.517792	22.123274
-233.387390	22.123499
-119.814133	22.121378
-52.827003	22.119734
-44.416023	22.119207
-55.901741	22.117847
-64.795876	22.116650
-44.553776	22.117815
-7.999546	22.116751
47.426060	22.108007
99.441307	22.100000
120.879654	22.100195
131.896851	22.099033
123.706215	22.091652
108.895958	22.086895
109.670692	22.087650
103.331734	22.088161
100.210411	22.085831
109.495361	22.083815
104.616638	22.084995
74.990799	22.085888
71.974152	22.081013
71.151077	22.075193
81.744621	22.076138
76.733727	22.073103
66.837898	22.056875
64.825882	22.045277
48.915073	22.045910
34.244537	22.039648
58.898922	22.024553
48.191814	22.016972
49.932968	22.017494
40.110355	22.016697
30.713121	22.013437
22.419216	22.012169
18.088890	22.013765
16.223255	22.014578
15.647940	22.014727
17.544819	22.018326
19.079939	22.023043
19.294392	22.023727
21.610525	22.024303
23.550138	22.029869
22.951359	22.035501
25.705019	22.035694
30.419420	22.034191
25.621956	22.037584
13.642784	22.045242
10.055170	22.049034
15.653390	22.044733
17.981930	22.041388
15.074597	22.048279
10.110155	22.055624
5.199255	22.051289
-1.852206	22.045448
-15.158690	22.049994
0.958419	22.057503
-16.938810	22.059490
-27.702915	22.058989
-36.015263	22.061405
-42.994198	22.065992
-55.474728	22.067894
-53.672382	22.067375
-53.449852	22.067558
-42.767521	22.067371
-7.719339	22.066849
6.013275	22.067652
0.697208	22.068140
-8.903410	22.068031
-20.769487	22.069275
-12.461111	22.070351
-1.233147	22.069420
8.613068	22.068756
12.442834	22.068909
20.877668	22.066242
12.972985	22.060841
3.661273	22.057547
-12.094837	22.057367
-8.638041	22.056170
-5.580566	22.050837
1.526638	22.043150
17.156824	22.038771
21.851265	22.038876
17.987064	22.035841
7.631542	22.026833
2.976789	22.020437
4.844407	22.020161
-3.215910	22.018915
-5.996353	22.014006
-10.252418	22.010466
-21.905355	22.010487
-23.510635	22.010401
75.050323	22.006916
81.430641	22.002523
64.892189	22.002127
62.009205	22.002329
48.141758	21.994591
32.602631	21.983429
-3.366449	21.980482
-24.773434	21.980646
-23.842154	21.971825
62.207848	21.958672
62.726292	21.952566
62.787491	21.952940
50.010384	21.952221
37.865246	21.947430
-0.131279	21.942320
-29.012320	21.941929
-57.870716	21.944746
-60.528770	21.944969
47.428085	21.944715
48.159641	21.950298
39.282326	21.957306
25.699633	21.958811
-14.452450	21.959593
-38.712990	21.965034
-66.402321	21.970770
-93.741341	21.972551
-77.219315	21.972548
77.511703	21.973381
94.043251	21.974653
80.702003	21.975359
42.771301	21.975313
13.953153	21.974789
-21.984869	21.974382
-52.329212	21.974339
-86.079391	21.974363
-79.989632	21.974297
73.922134	21.974112
78.833832	21.973600
43.042034	21.972488
17.895853	21.971237
-1.188944	21.970783
-7.586820	21.970778
-15.581573	21.970198
4.826727	21.969034
13.098382	21.967535
-42.695312	21.965244
-24.579241	21.961853
-14.282950	21.959478
-5.110387	21.959480
-5.489374	21.953510
12.659974	21.933668
39.106590	21.913696
28.647924	21.909639
27.502953	21.907022
-70.809700	21.887117
-77.442192	21.863241
-61.352642	21.854393
-55.616638	21.854383
-28.278349	21.849552
19.558739	21.839235
16.867044	21.830917
31.165052	21.828810
54.034515	21.828836
1.806067	21.823927
15.848190	21.814518
5.023100	21.809353
9.005012	21.809353
38.278980	21.802385
20.922981	21.787594
6.139083	21.779505
-7.985487	21.779465
22.684132	21.775658
-15.196904	21.765619
13.983369	21.755461
30.136761	21.749710
46.169437	21.749094
19.856583	21.747475
4.485393	21.736624
-45.243496	21.723265
-75.827095	21.719681
-48.836555	21.719378
53.204357	21.716120
64.933083	21.715515
39.836491	21.714697
13.061007	21.713890
-1.205035	21.711996
-11.636134	21.696692
-35.993980	21.682678
-60.357426	21.682564
-29.413631	21.669436
45.916149	21.646175
81.158241	21.640362
55.312134	21.639109
20.024666	21.632093
3.634728	21.630955
-3.524160	21.628920
-27.621502	21.622467
-59.547569	21.621338
-17.804680	21.618526
93.939034	21.605886
139.189545	21.594440
93.292374	21.592484
67.837578	21.592060
67.360535	21.582603
31.690653	21.564631
4.295240	21.550802
1.620116	21.548967
-40.149204	21.547176
-105.759254	21.533142
-121.414848	21.516338
-95.107277	21.510809
-66.980408	21.512390
-43.739426	21.509144
-19.250679	21.501465
13.767230	21.497463
41.586933	21.497610
-1.459064	21.495678
-57.651794	21.489792
-69.824310	21.486328
-50.350330	21.489065
-24.960773	21.490835
-4.239026	21.485075
11.313575	21.476381
28.726446	21.473043
43.091652	21.472965
18.628305	21.469643
-40.466774	21.469545
-69.848907	21.475370
-45.935810	21.476587
-11.235061	21.476215
1.774833	21.480854
-2.515184	21.483484
2.616902	21.483070
15.125157	21.483030
-13.270742	21.483330
-82.555275	21.485319
-106.195030	21.486593
-64.179924	21.486664
-38.019844	21.489132
-42.670467	21.493179
-33.137253	21.497309
-21.728359	21.499388
-13.962742	21.497675
22.444107	21.496834
70.416565	21.502743
81.919609	21.513807
68.633339	21.519993
62.350670	21.519131
57.388355	21.520840
49.729942	21.523296
48.377014	21.519644
50.268547	21.515530
47.721153	21.515137
42.410500	21.517143
32.162525	21.519918
17.560503	21.520193
3.901425	21.520926
-2.292103	21.526304
-0.156074	21.531288
8.820134	21.531984
19.730553	21.531673
16.967196	21.531080
18.371845	21.523848
13.021287	21.510323
1.639692	21.504189
-12.383020	21.504923
-22.600168	21.491913
-26.917734	21.464447
-26.170525	21.444695
-23.811516	21.440203
-19.996878	21.440115
-6.012904	21.435434
-10.176991	21.423409
-17.465488	21.404621
-26.338318	21.386009
-35.009365	21.377413
-40.734238	21.377205
-33.655579	21.374409
-8.356327	21.364408
6.375420	21.348389
9.681123	21.322416
21.349150	21.279066
19.112091	21.241747
8.650791	21.242435
3.705664	21.182882
5.597442	20.921999
27.277718	20.618876
40.944771	20.547134
43.089821	20.503389
47.895912	20.113295
40.505608	19.579947
21.181767	19.365471
-5.993882	19.364908
-33.148552	19.135120
-39.494625	18.630766
-45.311932	18.220701
-49.824394	18.132244
-30.202089	18.095476
-6.685045	17.679567
14.231436	16.951223
27.481388	16.510572
30.200825	16.499483
35.270302	16.202383
21.605400	15.265281
-7.009093	14.379968
-22.294647	14.169774
-32.667500	14.126373
-23.889040	13.528977
-18.326256	12.475242
-4.439136	11.693065
15.278893	11.559737
34.936302	11.466573
48.731770	10.642565
49.917675	9.294546
38.221413	8.530437
17.072552	8.543622
-4.821065	8.234621
-21.041916	7.278965
-25.314987	6.499585
-18.697687	6.429875
-9.515265	6.583620
-0.257480	6.558707
3.670248	6.437571
-5.758018	6.381274
-22.214251	6.455635
-32.761894	6.702741
-33.387772	7.042384
-26.828707	7.226747
-15.573799	7.218971
0.080943	7.374776
17.251783	7.805022
29.076658	8.112819
32.148071	8.141286
32.351433	8.185296
29.936354	8.420058
17.516914	8.660918
-0.689347	8.733202
-10.985096	8.738331
-13.576076	8.901471
-10.052874	9.187854
6.036091	9.323012
28.270971	9.320371
38.841080	9.539438
32.891373	9.980873
24.435644	10.241261
18.127735	10.252772
4.483036	10.351374
-12.104196	10.723138
-18.067896	11.173469
-13.434498	11.412864
-26.371326	11.422747
-29.211853	11.564301
-12.028521	12.089672
0.063453	12.624441
6.170730	12.772942
3.570048	12.779616
4.324142	12.968600
8.924480	13.182987
-4.190835	13.260488
-13.597145	13.271226
-11.542742	13.275350
10.852724	13.284082
15.181620	13.284054
13.555002	13.293919
16.209234	13.401517
24.390892	13.589526
11.133619	13.713301
2.388435	13.727560
-12.043012	13.748818
-4.332612	13.892212
29.915665	14.123118
33.622463	14.285863
34.278610	14.308512
35.196392	14.338629
23.249458	14.529721
21.733368	14.768882
5.305399	14.864115
1.928724	14.862806
-3.266013	14.945786
16.517307	15.121641
13.883059	15.243739
11.830929	15.259874
-2.145042	15.275677
-2.114941	15.384135
-14.805006	15.529869
-15.272223	15.599283
-12.351522	15.598706
-8.733221	15.653602
8.296379	15.804733
14.433023	15.924793
7.474233	15.940535
13.810926	15.956897
18.176311	16.034634
21.084303	16.093798
33.073437	16.103456
33.668468	16.103508
31.275972	16.103664
28.317163	16.104395
13.472925	16.104088
12.317581	16.109421
11.626011	16.149910
12.330339	16.199677
24.718653	16.211901
22.679165	16.214306
17.672857	16.235262
11.347036	16.254856
-8.425219	16.263056
-12.781887	16.266792
-12.915482	16.269781
-12.488035	16.270700
0.913080	16.271368
0.712285	16.278486
-11.913584	16.288395
-33.954361	16.293543
-47.649403	16.295006
-62.120445	16.295584
-65.883484	16.295786
-72.532555	16.295774
-61.995918	16.298494
-58.777908	16.304642
-57.451431	16.308916
-57.356430	16.309725
-48.118694	16.309860
-26.129776	16.309750
-2.637572	16.309063
12.334530	16.310137
20.996138	16.314325
36.747887	16.318790
36.135582	16.321341
31.652630	16.320879
20.044065	16.317970
2.564955	16.317026
-6.774994	16.319397
4.229419	16.323107
-1.699273	16.326010
-12.933051	16.326162
-21.161215	16.326458
-27.196867	16.328611
-36.933525	16.328695
-51.504948	16.326565
-67.100777	16.325895
-68.583519	16.325911
-55.220562	16.322790
-43.420727	16.318333
-39.528698	16.317375
-35.122311	16.317833
-29.449434	16.315659
-23.924253	16.312794
-14.333360	16.312073
1.269571	16.312265
25.749174	16.310947
50.406734	16.308527
62.234192	16.307217
57.979828	16.307404
50.430984	16.306696
46.206989	16.303778
43.355827	16.301403
42.387077	16.301168
52.422268	16.300714
44.458439	16.299129
16.783934	16.298054
0.232037	16.297981
-14.897990	16.297993
-23.401270	16.297747
-26.806465	16.297541
-28.349041	16.297468
-18.866877	16.297686
-10.940453	16.298082
-15.023409	16.298288
-17.026022	16.298328
-26.166769	16.298344
-19.066088	16.298363
-8.873260	16.298319
3.148322	16.298489
11.900963	16.299061
5.893701	16.299397
16.930010	16.299391
28.875166	16.299616
41.895531	16.299923
38.683338	16.299961
38.781105	16.299755
35.537292	16.299595
24.988691	16.299662
2.135104	16.299309
-3.987745	16.298157
-5.442162	16.297241
-0.942302	16.297159
12.514603	16.296768
8.878875	16.294666
7.926051	16.291632
9.657679	16.290663
-3.641056	16.291271
-5.313118	16.289045
-2.766413	16.284912
0.823441	16.283405
5.398909	16.283691
23.626102	16.283243
21.754120	16.282177
12.388587	16.280659
-8.427759	16.279411
-12.100178	16.279749
-13.514359	16.280870
-11.581692	16.280827
-6.130404	16.279543
-3.070055	16.279062
11.190882	16.280674
11.039454	16.282330
-4.887771	16.281633
-10.119959	16.280586
-13.853636	16.282036
-12.920195	16.283840
-2.159042	16.282904
16.768002	16.281376
50.837055	16.282379
96.005936	16.283751
116.849754	16.282545
107.965141	16.281084
47.966194	16.282293
4.022990	16.283705
-23.254284	16.282440
-14.230038	16.281679
10.103750	16.283670
39.227772	16.284336
96.657394	16.282896
107.196983	16.283052
63.817211	16.284115
20.882097	16.283770
-17.721817	16.282383
-26.027832	16.281155
-13.472729	16.280970
24.654900	16.280561
69.790642	16.278557
98.874130	16.276697
102.974411	16.276333
70.601891	16.276226
33.227753	16.275166
4.771952	16.273693
-23.811481	16.273130
-28.302879	16.273140
-13.133269	16.272169
40.184586	16.270861
89.043030	16.270735
104.592178	16.269947
83.707886	16.267347
52.150391	16.266243
2.921463	16.265900
-28.287708	16.261005
-35.989235	16.254452
0.132125	16.252899
46.405674	16.251930
78.710190	16.244017
95.397873	16.233597
73.108566	16.229336
35.358810	16.229338
-3.018901	16.224646
-32.430359	16.213266
-58.252216	16.203512
-102.269669	16.201506
-134.201996	16.200380
-152.457825	16.190624
-152.825806	16.177544
-125.463455	16.172804
-96.146980	16.172628
-60.773605	16.165522
-38.026562	16.154556
-43.615829	16.150177
-73.372475	16.150642
-103.080795	16.147299
-117.170914	16.140373
-118.417381	16.136799
-105.993675	16.137638
-75.572472	16.137672
-39.278332	16.134037
-20.000780	16.128365
-27.741201	16.124331
-52.356483	16.123816
-75.204300	16.122822
-81.262802	16.116938
-68.925003	16.109444
-54.062031	16.105806
-47.434315	16.105499
-35.861595	16.105297
-16.043695	16.103725
-18.770741	16.100084
-53.249043	16.095926
-74.051048	16.095974
-62.209232	16.100670
-59.253738	16.103222
-77.576691	16.100515
-78.907761	16.099028
-53.288815	16.105221
-23.376715	16.115767
4.183869	16.121563
36.323814	16.121544
71.934692	16.125317
52.500050	16.136858
65.293755	16.147049
60.507755	16.149277
54.646408	16.149736
59.686996	16.155466
63.886124	16.163160
59.118706	16.166412
51.620415	16.166019
47.533131	16.166845
42.811531	16.169312
36.427788	16.170397
35.016605	16.170288
42.023575	16.170818
45.436966	16.171104
36.519722	16.170923
23.975533	16.171930
15.553160	16.173002
11.126122	16.172409
12.447475	16.172724
19.993170	16.175142
23.933168	16.174707
20.933319	16.170815
19.509338	16.171059
18.780865	16.173960
11.640225	16.168802
1.314491	16.159372
-5.492673	16.158375
-10.428673	16.161520
-12.032549	16.157547
-8.745888	16.150135
-7.073387	16.148092
-7.493866	16.150692
-3.724246	16.152733
5.417886	16.152224
3.004085	16.151188
12.074709	16.152962
32.001217	16.156872
35.305298	16.158693
33.715000	16.158674
30.150396	16.160597
24.608435	16.163506
18.821520	16.164454
1.559959	16.164371
-4.134923	16.165016
-11.377909	16.166075
42.433392	16.166729
33.186211	16.166836
23.674389	16.166906
15.847478	16.167549
9.269738	16.168287
16.045042	16.168322
26.112913	16.168512
25.659925	16.169249
26.220835	16.169434
6.102043	16.169596
10.796038	16.170303
12.615641	16.170528
16.451672	16.170536
30.976984	16.171007
38.086243	16.171360
37.374596	16.171377
40.998016	16.171465
26.066788	16.171680
-29.885258	16.171825
-42.652649	16.171780
-34.273289	16.170956
-17.324877	16.169718
-4.680093	16.169596
0.864681	16.168510
4.681562	16.164530
3.595126	16.162149
3.409214	16.162310
-21.746582	16.160057
-23.830082	16.156803
-11.185161	16.156113
2.426815	16.156078
1.486195	16.155554
-1.877774	16.155504
-7.824256	16.156189
-4.613478	16.156872
-14.405808	16.156673
1.405473	16.157551
-6.575662	16.160748
-13.879191	16.163343
-8.105126	16.163788
-12.231175	16.163752
-25.672447	16.165209
-23.097389	16.169085
-15.840413	16.173975
-7.690781	16.176241
-3.025496	16.176014
-0.935795	16.179432
10.624368	16.186056
5.850312	16.188784
-8.803159	16.188784
-6.243016	16.189564
-10.995503	16.189882
-10.012547	16.189678
-13.113141	16.189114
-10.033108	16.190216
-10.907834	16.194061
-13.548707	16.195730
-25.247747	16.196014
-21.318125	16.200640
-19.938599	16.206570
-19.184048	16.208088
-35.030315	16.207020
-23.683859	16.207800
10.513947	16.211201
26.677336	16.215189
7.712903	16.216839
7.962956	16.216721
15.188387	16.217691
30.226025	16.216753
34.508709	16.213516
33.927608	16.213404
18.044661	16.212742
1.530692	16.206259
-13.813848	16.198824
-12.414150	16.195295
-10.131903	16.195398
9.446204	16.197050
14.022108	16.195713
11.885970	16.187576
9.632513	16.180073
4.083668	16.181543
-8.434875	16.183580
-15.911000	16.181767
-10.862330	16.183243
1.067508	16.186687
10.281641	16.188292
11.309274	16.184992
9.793725	16.177170
10.745623	16.175106
3.012372	16.180307
-18.634678	16.186750
-29.529408	16.189487
-17.794369	16.189043
-8.076921	16.207857
-11.447742	16.246513
-12.870131	16.264380
-9.157880	16.262651
-5.731323	16.283741
5.739000	16.322947
20.391720	16.340508
23.800064	16.335001
22.730080	16.341593
28.254974	16.370335
26.201509	16.390985
13.195093	16.385357
5.846789	16.374203
19.332260	16.377333
15.768758	16.383116
-3.924052	16.380421
-3.898385	16.378298
0.544188	16.379122
-2.717490	16.379105
-11.546070	16.380257
-12.142460	16.377901
15.576850	16.371357
41.449802	16.370251
69.035820	16.371151
-9.026922	16.365036
18.871582	16.357101
7.964128	16.354784
24.864292	16.357147
0.305812	16.359173
2.428353	16.358746
-50.430660	16.359947
-91.176109	16.362862
-89.810463	16.362759
120.659706	16.363031
116.840279	16.367504
93.597137	16.371136
35.547802	16.371546
14.348942	16.371849
-50.432297	16.372993
-91.717171	16.374210
-167.974716	16.375715
-153.741623	16.377125
140.698471	16.377195
142.917709	16.378117
94.511391	16.382898
76.516617	16.387974
10.242710	16.387354
-34.797890	16.380739
-115.585564	16.374813
-165.211960	16.374813
-148.723740	16.373472
161.069534	16.362804
169.396286	16.350834
144.620560	16.347042
63.159649	16.346998
4.812077	16.343399
-85.199287	16.336691
-140.743973	16.331444
-185.867020	16.330118
-162.405930	16.330290
193.449356	16.327381
210.746719	16.321892
145.591446	16.319111
96.948135	16.319298
3.715935	16.318167
-71.361626	16.315817
-153.890427	16.315010
-212.650055	16.315445
-261.712708	16.315187
206.440567	16.314150
147.916702	16.313999
101.817276	16.314793
56.982330	16.314148
39.524040	16.312164
11.754889	16.312344
7.645669	16.313251
19.775892	16.309553
27.594580	16.305964
-4.175672	16.312944
12.076119	16.324682
45.801777	16.327673
89.962700	16.327431
107.432617	16.324282
115.296249	16.299551
121.492088	16.271572
144.588165	16.269888
113.094658	16.251406
-1.926643	16.171221
-44.969387	16.076164
-18.410936	16.033220
-37.902176	16.033634
-58.921082	16.004393
-65.072525	15.889043
-117.018074	15.729813
-189.300720	15.645838
-126.772499	15.645417
0.610588	15.564019
61.906773	15.350870
40.663700	15.190401
2.460385	15.170738
-23.226948	15.143531
-35.727905	15.013490
-115.907394	14.875140
-197.473785	14.831724
-118.331116	14.828390
73.445633	14.730948
158.410004	14.550847
108.055405	14.459878
46.645412	14.459776
12.681703	14.316020
-25.630354	14.011426
-125.303604	13.822392
-187.573837	13.812969
-104.078926	13.734721
59.998394	13.441498
150.875549	13.068507
98.326714	12.859959
13.180892	12.850554
-29.342176	12.724343
-80.257187	12.232695
-171.613388	11.694070
-258.015686	11.536681
-169.300873	11.527292
5.442316	11.343328
76.577805	11.136873
-7.323002	11.053928
-99.732239	11.046104
-171.839844	11.066679
-220.384384	11.067501
-314.197510	11.063442
-402.100037	11.050766
-270.756592	10.919125
25.152643	10.689781
184.006424	10.539495
134.868378	10.519867
122.602577	10.497398
182.294144	10.331007
152.816986	10.036345
125.617714	9.808664
143.568008	9.775681
117.368813	9.751431
54.388783	9.503005
43.089993	9.154146
48.950001	9.001781
66.848404	9.008314
74.038658	8.896059
63.512909	8.624647
59.732292	8.418050
73.865204	8.387782
61.950130	8.363523
25.128201	8.166007
16.149227	7.876616
31.366575	7.732163
29.383410	7.735970
9.618442	7.605215
-4.061721	7.247561
-6.051786	6.966815
-7.247509	6.936061
-11.595550	6.889493
-12.086995	6.697129
-9.329409	6.556322
-7.352258	6.534266
-11.300733	6.534160
-19.536516	6.537193
-29.551010	6.537528
-30.284641	6.536880
-29.682592	6.522434
-22.861418	6.421460
-7.020157	6.295574
5.821282	6.267943
12.758444	6.266154
18.739389	6.211928
19.220697	6.163842
16.801516	6.151656
13.120108	6.146052
7.753074	6.138268
-11.874201	6.141953
-36.930790	6.146746
-47.620941	6.128518
-37.472946	6.103861
-14.226175	6.095126
15.119184	6.093235
44.442844	6.091807
66.442863	6.095236
72.298203	6.100529
52.224194	6.094455
-10.478683	6.078801
-44.293598	6.073991
-51.101360	6.081233
-59.642925	6.085179
-44.044876	6.085094
-28.182631	6.093059
1.285441	6.106556
32.457787	6.106007
48.559792	6.092785
29.957527	6.089387
14.220093	6.099233
-2.338734	6.106911
-10.619937	6.106712
-21.443960	6.100948
-16.514582	6.085077
3.701805	6.066048
25.968029	6.060830
40.608292	6.061329
21.828497	6.053088
5.084311	6.043318
9.781631	6.040300
10.943129	6.042023
18.017519	6.044016
25.788809	6.044553
35.320351	6.044440
33.294353	6.043395
21.668133	6.042084
2.282304	6.042093
-16.857925	6.044343
-31.369488	6.048110
-39.259338	6.049973
-37.014648	6.049971
-28.393301	6.050510
-9.125540	6.051013
14.392966	6.051549
41.737564	6.053597
61.971188	6.059169
67.285492	6.065552
52.235989	6.066845
16.153828	6.067792
-29.628067	6.072299
-74.591621	6.075362
-100.219246	6.076904
-102.386696	6.080938
-74.802147	6.093521
-28.383724	6.108502
25.752148	6.111859
71.304016	6.113086
96.760719	6.125556
96.875755	6.151964
71.144341	6.206713
32.666306	6.304081
-9.847651	6.380118
-42.582348	6.380594
-56.368610	6.510680
-50.183994	6.858924
-29.964233	7.081378
0.303820	7.096341
29.927692	7.115368
47.549686	7.125832
54.746582	7.130681
54.967632	7.130968
32.854610	7.300597
1.265344	8.105101
-15.730644	8.954856
-12.965645	9.078256
-3.963236	9.367573
7.366964	10.787212
19.430159	12.310235
28.738253	12.923457
29.430082	12.929650
27.446775	13.343840
15.480682	14.608981
3.816650	15.956518
1.527774	16.475311
8.332221	16.477369
11.967662	17.150999
16.965393	18.426912
27.601019	19.140518
33.874184	19.174849
30.568329	19.401409
17.826889	20.087255
20.970621	20.664978
22.321003	20.791510
21.679235	20.842314
5.580515	21.414145
6.173953	22.309719
19.950462	22.706762
10.686058	22.715591
1.500122	23.451296
-7.126099	24.864182
-14.248505	25.700415
-18.439684	25.751238
-29.862551	26.038074
-29.420168	27.138500
-14.141469	28.473333
-6.447684	29.196884
-2.014240	29.237822
8.275599	29.601721
-15.913374	31.025164
-6.533097	32.492363
0.699165	32.901325
-9.462107	32.934166
-10.636621	33.521217
-13.672572	34.189175
-9.721802	34.413933
-18.178068	34.423466
-19.316956	34.427734
-13.378855	34.431709
-23.653503	34.438717
-46.779034	34.481003
-56.223827	34.584972
-62.210777	34.675442
-65.865005	34.694244
-67.295128	34.696575
-66.282547	34.719189
-63.123047	34.748360
-56.092331	34.776913
-44.458126	34.803688
-28.358608	34.817924
-12.028432	34.818306
2.761100	34.825829
12.159420	34.843006
19.641476	34.853519
26.934870	34.856510
34.477367	34.857803
38.564602	34.859184
37.495125	34.859566
25.011204	34.860111
4.464479	34.863041
-19.168818	34.864944
-37.074047	34.865116
-43.254673	34.865173
-37.038876	34.866512
-24.730511	34.870277
-38.035130	34.872204
-31.436886	34.872238
-28.117765	34.874233
-22.802658	34.876759
-13.601432	34.878647
-2.101245	34.881294
-5.380793	34.885513
-4.516318	34.887764
-0.573188	34.887978
-9.169480	34.895287
-9.376026	34.907978
-4.576049	34.914070
-1.555396	34.914051
-0.623943	34.915390
-7.531143	34.918579
0.838905	34.920498
14.282605	34.920544
8.909816	34.920395
17.903248	34.921230
41.102726	34.921860
60.486076	34.920921
77.734138	34.921780
85.014595	34.926426
96.823242	34.929153
107.048805	34.927959
96.311172	34.929321
67.845100	34.935940
29.173710	34.942318
1.968633	34.943352
-14.194416	34.941418
-53.119476	34.943508
-81.832832	34.950569
-85.817772	34.954727
-99.628784	34.952663
-110.340866	34.951210
-102.560722	34.953133
-79.351875	34.952541
-62.351406	34.947739
-50.624802	34.944283
-43.920723	34.944134
-18.482689	34.942459
5.227681	34.936901
30.040737	34.931854
55.216881	34.930882
88.614548	34.930767
103.861023	34.927372
110.486473	34.923210
94.648674	34.922268
84.430664	34.922623
71.068932	34.921066
56.766468	34.918739
45.395237	34.918011
46.594364	34.917965
32.509724	34.917164
18.662342	34.916893
-8.108189	34.917347
-21.241011	34.916901
-25.916979	34.916008
-21.609053	34.915894
-14.487493	34.915714
8.560763	34.914360
18.262114	34.913105
16.461843	34.913288
-11.798428	34.913033
-18.206694	34.910908
-14.847256	34.909126
-8.120292	34.909046
-1.037486	34.908634
13.806953	34.906780
4.166900	34.905411
-3.575489	34.905426
2.945888	34.905258
-7.623420	34.904163
-10.060503	34.903019
-3.591962	34.902691
9.502587	34.902786
26.093073	34.901932
23.266361	34.900341
26.623388	34.899639
36.649845	34.899681
47.139339	34.899853
23.795366	34.900764
27.652214	34.901669
32.223637	34.901676
29.436668	34.902626
31.713066	34.905293
30.564701	34.907139
35.695675	34.907234
35.363033	34.907898
32.612118	34.909874
20.401577	34.911331
26.269421	34.911594
26.840506	34.911617
36.564320	34.912289
42.761391	34.913628
54.499805	34.914394
58.461143	34.914135
56.189541	34.914345
65.350136	34.915749
60.415909	34.917011
65.215698	34.917171
74.725067	34.917286
67.441078	34.918209
67.008621	34.918968
76.845192	34.919033
88.216812	34.919041
99.188622	34.919155
109.272247	34.919189
111.182037	34.919189
104.031296	34.919174
103.437233	34.919140
119.164429	34.919075
139.121536	34.918999
145.866608	34.918983
135.908279	34.918976
113.128868	34.918941
78.547974	34.918922
37.614334	34.918915
-0.024847	34.918839
-32.455429	34.918514
-57.470844	34.918171
-104.527504	34.918163
-141.233902	34.917706
-142.400818	34.916214
-104.715858	34.914864
-45.156704	34.914528
2.609892	34.914524
33.652050	34.913849
21.058571	34.912041
-55.813984	34.909763
-145.141510	34.908714
-201.255051	34.908699
-197.290741	34.906925
-135.331299	34.903793
-45.242943	34.902527
28.803650	34.902531
47.754986	34.902164
0.237392	34.902016
-90.516556	34.902016
-185.963242	34.902012
-248.071686	34.901325
-244.919678	34.899536
-177.160950	34.898762
-88.107689	34.898632
-22.520550	34.896477
-6.036905	34.893642
-51.481331	34.892551
-148.527115	34.892578
-255.589645	34.892101
-325.805725	34.890541
-327.195984	34.888683
-255.160294	34.887917
-148.882614	34.887894
-70.531143	34.886475
-62.746639	34.884205
-132.363205	34.883572
-254.751083	34.883606
-374.861023	34.882587
-427.295776	34.881496
-373.530518	34.881207
-230.372208	34.881214
-61.442585	34.880856
74.230049	34.880310
154.811707	34.880428
181.508789	34.880802
168.097031	34.880226
145.440063	34.879307
138.478607	34.879391
141.559769	34.879593
139.109436	34.878677
126.312920	34.877483
108.543716	34.876781
95.406189	34.876602
96.403191	34.876945
107.575577	34.876858
116.502686	34.874180
114.935173	34.869347
100.398430	34.868347
79.868423	34.869774
64.484962	34.861061
58.186932	34.846073
59.215847	34.842487
66.017708	34.844944
75.191963	34.835045
77.478241	34.816368
70.695557	34.806114
65.481491	34.806129
64.813904	34.801769
54.505566	34.788269
37.816456	34.778286
20.036591	34.777142
26.414358	34.776581
31.568594	34.773800
34.010258	34.772610
38.551235	34.772648
28.540613	34.772190
24.387939	34.772312
18.284447	34.772793
24.825472	34.772408
19.611423	34.772007
17.653198	34.772068
19.419867	34.771721
22.773401	34.770943
13.703178	34.770470
14.700541	34.770576
11.028879	34.770519
3.387475	34.769516
7.354818	34.768562
2.022301	34.768551
2.921426	34.767754
9.742840	34.766048
6.172987	34.765755
11.562831	34.765610
10.171408	34.763802
2.134016	34.762260
-9.045174	34.762142
-4.578476	34.763321
-5.212877	34.764729
1.313313	34.764339
-0.137909	34.763508
9.881840	34.763950
15.510863	34.764412
15.006680	34.763920
11.678226	34.761803
-3.744981	34.759407
-14.845868	34.759342
-8.354814	34.759956
1.638966	34.759335
10.801882	34.759342
15.757864	34.760548
14.517089	34.761295
7.782515	34.761257
-0.651179	34.761452
-7.761389	34.762314
-10.661133	34.763206
-8.923368	34.763424
-5.152358	34.763329
-0.841951	34.763832
1.878567	34.764553
2.423165	34.764652
1.864069	34.764740
1.756190	34.765388
2.142047	34.765831
3.123153	34.765728
4.969622	34.765850
7.349446	34.766567
9.443087	34.767151
12.451851	34.767159
16.191290	34.767399
18.047178	34.768421
20.219833	34.769264
21.895325	34.769184
17.066326	34.768871
7.618616	34.768776
1.745163	34.768730
0.925704	34.769093
0.221537	34.768421
-4.485075	34.763477
-13.373931	34.757282
-18.365141	34.756660
-12.001488	34.757519
-1.721202	34.752197
2.567764	34.746204
3.701735	34.746181
5.225306	34.748005
1.763024	34.748009
-6.524731	34.747643
-14.353567	34.748329
-19.514240	34.749500
-24.241138	34.749641
32.204292	34.749264
24.631824	34.749924
14.838390	34.751263
15.189985	34.751949
2.844175	34.751915
-5.148984	34.752819
-8.910798	34.754539
-14.511825	34.755077
-15.917196	34.755001
-18.715136	34.755753
-7.125583	34.756893
10.039680	34.757465
13.576903	34.757465
18.307842	34.758011
20.244717	34.759129
17.752295	34.759735
20.618715	34.759754
2.777331	34.760159
-24.108521	34.761753
-24.989323	34.763165
-18.592800	34.763210
-15.248736	34.763710
-13.887156	34.765579
-14.509273	34.767376
-6.011683	34.767941
2.353764	34.767937
0.898160	34.769402
-22.586649	34.772293
-19.257603	34.772491
-15.399272	34.768028
-13.023333	34.766357
-13.147051	34.768978
-2.800814	34.762283
5.994369	34.749203
2.583485	34.746307
-0.921540	34.746410
8.465910	34.740562
5.677993	34.737526
2.552777	34.737530
0.128341	34.737148
-1.240136	34.738506
-1.887723	34.737709
-2.072606	34.734840
-1.325921	34.734909
-1.585073	34.733391
-2.572788	34.725990
-3.677212	34.718903
-4.906563	34.717503
-7.418090	34.717670
-9.244208	34.712257
-10.466457	34.701782
-14.035892	34.694611
-4.080375	34.694054
-4.315529	34.692471
-19.779766	34.684555
-22.504482	34.676197
-21.975199	34.673477
-25.944590	34.673458
-31.250244	34.670963
-29.718483	34.666821
-22.481800	34.664864
-33.620296	34.664848
-18.260153	34.663933
6.713080	34.662678
21.336206	34.662586
14.744272	34.662159
18.877893	34.661377
24.276127	34.661530
27.283287	34.660873
21.313587	34.659222
22.311405	34.659081
13.426948	34.659981
-10.299256	34.660015
-7.640562	34.659393
4.765922	34.659462
15.087112	34.660702
32.002216	34.661858
31.948429	34.661880
31.840725	34.661163
27.707169	34.660728
6.236997	34.660954
-16.330610	34.660412
-46.752895	34.658730
-53.200912	34.657982
-61.504814	34.657963
-42.242729	34.656849
-8.609324	34.655693
75.048004	34.655643
186.642838	34.655388
286.630585	34.654518
-210.550613	34.654163
-146.630463	34.654140
-85.346588	34.653408
-37.579403	34.652431
3.534263	34.652225
38.247044	34.652103
53.759842	34.650730
52.243793	34.648754
39.608768	34.647938
87.587112	34.647926
68.556702	34.646511
27.228722	34.643539
11.242974	34.641609
3.948600	34.641518
-1.670846	34.640903
3.176047	34.638931
1.863073	34.637573
7.320182	34.637455
24.948906	34.637280
18.906235	34.636852
1.402685	34.636772
-12.082392	34.636791
-24.717716	34.636574
-26.637550	34.636391
-21.562250	34.636387
2.165120	34.636215
28.172585	34.635723
17.684464	34.635323
-2.823221	34.635269
-19.577858	34.635303
-39.082008	34.635277
-45.558685	34.635223
-41.828011	34.635071
-15.391704	34.634598
37.331371	34.633865
47.276142	34.633533
31.283449	34.633625
30.039839	34.633488
24.600395	34.633217
18.433853	34.633011
-3.304477	34.632603
-28.672253	34.631592
-49.751385	34.630508
-108.831894	34.630508
-181.861252	34.630447
275.630280	34.629543
183.286850	34.629227
110.007118	34.629292
72.099457	34.628609
39.742641	34.626369
31.167137	34.623703
59.668819	34.623150
77.591438	34.622948
92.538849	34.620556
137.238113	34.616268
176.837936	34.607704
184.791077	34.590763
212.428757	34.576813
254.483887	34.577694
243.587357	34.555290
281.866791	34.488693
379.738403	34.443562
236.976227	34.441139
-94.257828	34.438927
-280.749084	34.438026
-234.708710	34.437172
-235.464386	34.437397
-282.753845	34.403313
-252.745712	34.224487
-226.618698	34.012680
-231.720657	33.979816
-175.621994	33.902119
-97.916481	33.479721
-80.818123	32.951469
-88.000168	32.715508
-86.129402	32.713543
-89.073425	32.548073
-87.961563	32.000336
-77.706314	31.350056
-68.824226	31.080536
-50.667328	31.078796
-24.752522	30.712399
-14.752850	29.964708
-23.095596	29.513128
-29.977324	29.491352
-28.841330	29.345093
-29.618326	28.880651
-29.497400	28.469233
-16.992092	28.376621
-4.433378	28.339745
-14.161666	27.910324
-38.024208	27.199045
-62.785519	26.867725
-86.998825	26.860323
-99.954292	26.220207
-94.458694	24.883240
-93.103180	24.017778
-78.516937	23.963484
-79.541473	23.651552
-138.509430	22.379509
-193.329880	20.653551
-205.639542	19.617069
-249.254761	19.555981
-286.979553	18.999907
-244.328812	16.572916
-241.289581	13.471293
-293.279236	12.438900
-136.519135	12.349292
193.726578	10.652139
324.115845	8.260504
235.345871	7.264086
198.904297	7.217814
216.965744	7.199653
183.487076	7.180317
164.689514	7.145724
183.574966	6.939668
150.139130	6.401701
100.812408	5.892104
92.875130	5.784297
68.158150	5.777299
34.249268	5.645354
29.716225	5.466469
34.015022	5.286072
35.223259	5.111497
24.724136	5.013634
16.274214	5.025332
30.080688	5.039997
36.495983	5.003333
30.372307	4.952716
26.559099	4.937261
27.340204	4.986723
35.448616	5.041925
26.988369	5.063408
4.343884	5.062912
-7.802983	5.043212
-19.936911	5.030242
-28.607582	5.030310
-35.709324	5.046895
-40.027641	5.076205
-41.729889	5.079597
-46.916351	5.072028
-40.065926	5.072014
-23.543324	5.061210
-2.026172	5.048410
24.241667	5.046049
48.193802	5.051591
61.511250	5.049262
59.551872	5.042188
36.869041	5.041722
1.354128	5.009932
-41.268841	4.952889
-74.859741	4.932608
-91.193901	4.937794
-83.094582	4.928097
-53.224602	4.916788
-9.951529	4.918304
36.273735	4.918107
70.216331	4.919851
86.148422	4.928060
77.938957	4.924350
63.659615	4.922796
21.932247	4.926635
-33.817703	4.905702
-70.614990	4.883592
-90.564514	4.883040
-89.131592	4.867796
-70.093597	4.819828
-36.985107	4.773293
11.433116	4.770468
41.333946	4.792899
58.531750	4.781836
50.584698	4.727682
41.432373	4.678020
22.488216	4.666727
1.616317	4.672393
-20.838703	4.678376
-28.961414	4.688222
-36.371574	4.689172
-27.428127	4.688230
-16.556379	4.694184
-6.067082	4.695596
14.437286	4.694387
42.410980	4.697848
47.437862	4.723027
52.660915	4.765524
52.783615	4.788116
47.119972	4.787203
24.632530	4.786427
2.342404	4.802890
-26.598967	4.853249
-40.378288	4.950265
-57.430462	5.041939
-51.959480	5.060573
-25.395823	5.071725
14.146696	5.141244
44.726227	5.211590
70.665840	5.251919
76.744095	5.283690
34.630020	5.319302
12.931098	5.336204
-16.364620	5.336727
-57.188931	5.366472
-74.455299	5.406296
-78.096626	5.438090
-60.856300	5.504316
-17.978619	5.684128
21.672413	5.890946
58.895386	5.921091
85.123970	6.002181
80.967339	6.330293
69.931976	6.622009
44.619862	6.815509
9.912273	7.114677
-8.297086	7.611541
-33.258564	7.776651
-42.202358	8.126082
-49.308533	10.817834
-32.256763	13.872751
-9.692019	14.655040
14.808921	14.867095
35.236603	16.813353
43.020737	18.568472
41.334385	18.946268
50.806004	18.949625
39.520210	19.024279
21.587589	19.047478
13.582823	19.066177
14.691238	19.210556
15.116807	19.586054
12.318994	19.880356
13.101058	19.912033
19.142254	19.947756
18.282326	20.082638
9.147967	20.225588
-2.199212	20.365002
-4.352349	20.503218
-1.515990	20.568516
2.979085	20.568186
11.932874	20.645138
24.069506	20.766663
28.284679	20.816633
22.161180	20.824173
12.994493	20.830595
6.271779	20.859030
-0.471568	20.889378
-9.102424	20.891350
-17.362083	20.903214
-21.465109	20.940046
-17.694860	20.998762
-13.459771	21.115936
-5.573143	21.304062
8.705976	21.418247
22.832933	21.418348
21.962023	21.591322
11.572551	21.936214
8.949140	22.149027
8.398992	22.218809
5.141102	22.264530
16.052935	22.315912
42.277328	22.315926
49.354446	22.616667
50.579971	23.760347
47.592712	24.841967
50.086182	24.967272
39.423172	25.290401
11.887530	26.459904
8.040616	27.270645
13.336740	27.369211
2.494107	27.406902
-4.542926	27.533043
-12.110497	27.603739
-45.893837	27.632744
-79.299866	27.661604
-118.400604	27.693708
-134.938766	27.703680
-139.214630	27.705252
-130.700897	27.722599
-116.932861	27.738482
-103.517029	27.744146
-72.005432	27.746920
-38.077877	27.751284
-4.868753	27.756239
39.215202	27.757689
79.750961	27.757786
112.920990	27.759546
136.941360	27.762909
147.355667	27.768625
147.443268	27.777147
134.899002	27.784031
112.029236	27.785362
79.829094	27.785849
41.641567	27.789074
1.402862	27.792641
-36.897102	27.795513
-69.930237	27.798651
-95.973381	27.801760
-112.803825	27.802902
-134.333893	27.802931
-135.050369	27.804693
-128.718658	27.807476
-116.226517	27.809530
-99.683975	27.811121
-80.727577	27.812387
-62.686646	27.812403
-47.009949	27.811926
-35.064407	27.812626
-27.530178	27.813461
-22.494030	27.813818
-19.647316	27.814657
-17.751842	27.815382
-16.713566	27.815495
-15.292959	27.815414
-12.060938	27.815601
-3.699501	27.816362
9.470524	27.817486
25.721745	27.818419
43.116520	27.817694
56.927658	27.814869
64.452660	27.813095
67.141571	27.813103
69.075050	27.809675
67.588066	27.803282
65.354713	27.801107
63.825489	27.801600
44.952515	27.799322
24.822205	27.796591
-6.339293	27.795771
-45.725563	27.795925
-86.807045	27.796406
-116.953903	27.796942
-134.609848	27.797840
-129.791000	27.797380
-124.685516	27.794315
-113.056465	27.792356
-82.472946	27.794035
-52.146721	27.796505
-19.933722	27.796820
20.623634	27.796211
62.549484	27.796682
108.637459	27.797335
130.066208	27.797365
145.710678	27.797424
141.809982	27.797508
130.117538	27.797337
102.394966	27.797096
77.411934	27.797241
58.563931	27.798143
49.548306	27.799171
29.319609	27.799294
11.033851	27.799673
-18.278921	27.801779
-50.677811	27.803663
-60.850578	27.803755
-60.665207	27.803457
-50.649784	27.803762
-21.757719	27.804008
-6.398516	27.802456
7.088721	27.799950
18.796844	27.799437
24.722092	27.799250
11.334426	27.797676
12.788505	27.797039
17.172108	27.797142
18.178818	27.796961
29.428434	27.797033
30.380953	27.796467
19.917627	27.795668
21.286903	27.795654
23.905653	27.794893
26.273285	27.793102
28.397383	27.792110
31.024000	27.792120
48.273891	27.791857
53.461094	27.790785
46.421780	27.789600
52.769321	27.789234
58.194851	27.789289
60.912899	27.788525
60.943420	27.787806
58.421650	27.788771
66.716324	27.789738
67.333214	27.789000
59.705338	27.788809
66.865723	27.790756
74.128731	27.792496
76.649948	27.792046
68.107674	27.791069
57.719196	27.792097
70.756401	27.794304
85.969978	27.794662
95.314293	27.793322
109.801262	27.793474
114.055984	27.795370
114.744110	27.796339
119.136688	27.795912
132.047424	27.795441
150.281815	27.795244
160.584396	27.795229
158.721207	27.795357
160.675781	27.794672
164.156036	27.792879
184.714203	27.791769
219.723068	27.791895
246.967377	27.791424
248.803131	27.790213
233.926086	27.789675
229.417389	27.789692
253.092102	27.789770
305.403564	27.790020
364.278625	27.789946
384.367523	27.790087
321.839935	27.791943
171.706528	27.793360
-23.600328	27.792604
-201.433456	27.793995
-312.865173	27.797968
-344.830811	27.798933
-321.126495	27.797968
-284.363556	27.799164
-266.622498	27.800570
-266.420837	27.800434
-264.281708	27.800358
-253.217606	27.800661
-235.518463	27.799967
-220.045197	27.799282
-220.173752	27.801989
-235.370499	27.806095
-250.747574	27.806068
-258.600250	27.804560
-253.813644	27.807028
-230.352875	27.810400
-201.062271	27.810196
-193.705353	27.807985
-212.132217	27.806402
-232.782761	27.806009
-241.352219	27.805994
-241.168549	27.804262
-231.490250	27.800278
-211.503708	27.797171
-193.149414	27.796839
-193.817429	27.796059
-245.975952	27.792177
-253.809494	27.788183
-246.124741	27.787170
-236.894440	27.787010
-234.624374	27.784872
-246.889084	27.782036
-249.709396	27.780901
-260.065369	27.780918
-269.812653	27.780102
-256.417236	27.778360
-255.742447	27.777216
-278.853638	27.777121
-321.981659	27.776810
-359.140381	27.775541
-328.159332	27.774372
-230.683731	27.774164
-76.767975	27.774015
102.523483	27.773109
262.011871	27.772274
326.413391	27.772146
311.077942	27.772085
250.854050	27.771791
212.569275	27.771648
200.045425	27.771650
210.287323	27.771626
224.084442	27.771618
219.748215	27.771616
195.178070	27.771618
164.138077	27.771660
152.379501	27.771708
140.889145	27.771730
137.886490	27.771704
147.071060	27.771675
139.506165	27.771673
131.567703	27.771538
129.267441	27.771379
121.103851	27.771656
126.677521	27.772156
127.013634	27.772139
119.123100	27.771906
118.810463	27.772449
107.712830	27.773489
101.224190	27.773895
110.533379	27.773664
107.105782	27.773891
75.016258	27.774878
63.722290	27.775505
52.968784	27.775434
58.239677	27.776018
54.268200	27.777563
51.138577	27.778591
60.307964	27.778645
55.345661	27.779036
49.724724	27.780478
22.528929	27.781857
21.952724	27.782103
32.161949	27.782185
30.559942	27.783201
27.046066	27.784191
30.932816	27.784359
25.515669	27.784401
35.908775	27.784636
20.168798	27.784748
15.681641	27.784727
-1.323162	27.784668
-0.336410	27.784645
-1.178396	27.784664
-8.678867	27.784678
-14.052783	27.784676
-16.958683	27.784679
-17.797642	27.784670
-12.908742	27.784697
-5.766904	27.785002
-1.782241	27.785469
-0.621441	27.785574
-3.850192	27.785688
-11.002090	27.786345
-13.736833	27.786911
-11.327840	27.786982
-9.863149	27.786930
-7.702325	27.786922
0.790461	27.786930
5.373861	27.786943
-2.218163	27.786995
-11.324916	27.787083
-12.173354	27.787115
-10.233777	27.787060
-9.477902	27.786976
2.369771	27.786930
-2.851142	27.786930
-10.595141	27.786942
-11.859874	27.787003
-7.382820	27.787066
-3.177218	27.787045
2.023548	27.786922
23.139280	27.786804
27.749559	27.786797
10.179309	27.786789
-0.382587	27.786943
-8.686881	27.787500
-13.476709	27.787956
-12.729686	27.787849
-3.680331	27.787655
17.115103	27.788063
15.723716	27.788694
2.956439	27.788698
8.832706	27.788399
3.112216	27.788326
-15.643198	27.788641
-25.061277	27.789942
-17.909632	27.791449
1.969295	27.791756
2.280933	27.791866
-9.923041	27.792637
-2.373902	27.792929
4.435733	27.792721
-4.808333	27.792728
-24.282616	27.792320
-30.264189	27.791271
-11.443293	27.790632
-13.262405	27.790607
-31.209871	27.790430
-25.973486	27.789955
-20.205952	27.789515
-5.883384	27.789351
5.239192	27.789812
22.687117	27.790474
28.818562	27.790224
25.667969	27.789625
10.673270	27.790119
7.438828	27.790833
0.205429	27.790236
2.453220	27.789303
-10.596767	27.789257
-28.107231	27.789492
51.713516	27.789982
36.041759	27.790815
25.295591	27.790911
9.622178	27.791330
0.064848	27.793022
5.215847	27.793482
-15.821494	27.792938
-27.290699	27.793589
-29.041214	27.793175
32.284481	27.790880
34.581348	27.790068
25.781170	27.790972
18.765980	27.791235
21.379517	27.790726
-5.476617	27.790724
[truncated: 81,772 more rows]
