# Supplementary material for: Surface electromyographic analysis of differential effects in kettlebell carries for the serratus anterior muscles
Source: PeerJ. 2018 Jun 12;6:e5044. doi: 10.7717/peerj.5044 (PMC6003386; doi:10.7717/peerj.5044)
Supplement: Supplemental Information 1 — Raw files and R-script file for processing of EMG data. [file peerj-06-5044-s001.zip › Raw Data Anon/Athlete_24.csv]

16.797112	27.403179
44.410240	27.403862
70.876595	27.402462
103.574310	27.399136
91.066643	27.398331
-51.499733	27.398947
-56.503937	27.395821
-42.888851	27.391850
-18.417889	27.389997
15.586067	27.388456
46.336620	27.384861
82.946167	27.382282
98.649475	27.382999
85.109192	27.381470
-80.231148	27.379606
-85.994118	27.379326
-67.594635	27.380127
-40.242043	27.381407
-5.885005	27.369194
38.989353	27.352259
54.981457	27.350779
85.186615	27.350748
83.997856	27.336018
-87.941711	27.296682
-87.114380	27.201998
-64.355713	27.050888
-37.010513	26.982695
1.169544	26.957249
18.779760	26.501673
48.176609	25.711639
72.659233	25.402763
95.699783	25.387724
-49.280472	24.983555
-58.429569	24.565783
-35.757355	24.485359
-33.500027	24.485172
-24.768156	24.484737
-10.087448	24.431120
-40.998524	24.368237
-70.983955	24.363747
-71.051369	24.098095
11.742957	23.553652
3.343671	23.209335
-40.950024	23.171980
-74.923874	23.129150
-92.065895	22.876940
-118.004509	22.432480
-140.499954	22.005299
-161.177216	21.853048
-118.339859	21.848309
32.032742	21.584827
70.841766	21.124018
35.956127	20.876141
54.400574	20.859297
61.440304	20.833326
42.499489	20.736551
67.396317	20.637341
101.303467	20.598150
55.217587	20.600845
1.658917	20.519920
-30.983053	20.353834
-0.502740	20.304876
0.882465	20.262297
0.410044	19.912752
23.172117	19.487259
68.579811	19.361124
111.780708	19.354538
84.869850	19.143587
-57.856277	18.639580
-87.327751	17.936638
-54.819843	17.406656
-22.365986	17.364988
-15.859092	16.961550
14.443785	14.995109
67.086250	12.553654
98.647697	11.959034
52.052849	11.712906
-24.536451	9.814959
-63.871147	7.720527
-42.760754	7.168169
-20.392847	7.169677
7.275741	7.080192
32.683708	7.034858
80.224632	7.003604
127.205269	6.856369
94.311295	6.523901
8.929330	6.275349
-34.090630	6.260384
-8.549788	6.252214
38.163803	6.154766
67.633522	6.031665
97.436127	5.899599
142.917892	5.782977
194.325653	5.747446
178.094894	5.750909
54.840591	5.702159
-43.922131	5.637860
-47.914677	5.609059
-63.205845	5.600273
-89.974884	5.600240
-76.760643	5.604565
-77.431305	5.608304
-88.068726	5.606837
-58.121071	5.602645
-10.372459	5.597230
-3.365809	5.579291
-29.955320	5.542352
-35.401913	5.514937
-28.970509	5.522330
-29.171366	5.488897
-22.410320	5.389554
-23.050381	5.347605
-8.304941	5.359451
1.392406	5.338861
6.978115	5.324221
-0.909354	5.323956
-5.831918	5.315951
-4.876887	5.321571
1.481228	5.317492
7.883993	5.295784
8.547907	5.288568
17.540939	5.289094
35.916962	5.283973
57.802624	5.279070
57.730843	5.276872
43.359482	5.277274
37.130344	5.278733
42.250938	5.275625
41.870136	5.269572
42.451820	5.269715
19.879423	5.267210
-27.357662	5.252432
-40.876911	5.242520
-36.592148	5.243289
-48.610516	5.238159
-50.820942	5.226493
-38.832359	5.221101
-20.342081	5.223478
-10.131598	5.225158
0.777426	5.222190
25.439196	5.220592
27.352877	5.227082
3.841298	5.235411
-14.346999	5.234613
-31.727079	5.231462
-43.823410	5.238305
-51.222542	5.247577
-51.289249	5.248400
-33.663895	5.246601
0.192910	5.248873
28.448280	5.250997
41.033653	5.250820
34.967884	5.253645
33.565128	5.258644
15.668205	5.259155
2.017600	5.261614
-14.336756	5.277607
-18.246035	5.297218
-20.742064	5.302685
-22.729118	5.299951
-25.985987	5.308499
-7.295472	5.329802
3.366884	5.346325
18.208969	5.348432
19.263910	5.346213
19.962088	5.351507
8.599919	5.361315
-7.744139	5.366412
-26.168940	5.366685
-20.957750	5.367351
-15.413578	5.367721
-1.749623	5.365996
1.094500	5.366392
4.265139	5.371624
3.341868	5.376334
-5.551116	5.376426
-22.980587	5.383210
-14.919724	5.410268
1.636301	5.440866
31.314651	5.448852
43.388664	5.449610
43.848175	5.471621
30.028797	5.502897
7.491929	5.518835
-27.957878	5.520513
-41.785645	5.520984
-58.864037	5.525150
-48.581566	5.529444
-30.204315	5.530321
-14.122420	5.530667
10.488139	5.533581
45.994537	5.532220
50.663177	5.537740
37.464123	5.585012
8.956699	5.656965
-8.481547	5.692410
-31.044014	5.689251
-53.906601	5.715563
-61.082104	5.835660
-35.989025	6.039849
-18.282749	6.218697
-1.969780	6.254811
20.392784	6.296397
29.787636	6.684895
34.147606	7.218855
22.279821	7.413166
10.286382	7.415119
12.780351	7.562779
0.136212	7.692300
-8.341571	7.705636
-12.627328	7.705634
-19.788612	7.725307
-8.534481	7.886654
5.404322	8.074004
12.532231	8.083468
16.736042	8.247618
3.709427	8.770637
-5.464163	9.232073
-11.331038	9.375093
-25.468155	9.372126
-21.337988	9.488388
-7.244564	9.860081
7.424131	10.359811
13.157238	10.641167
14.412148	10.643939
19.697426	10.850027
21.129725	11.416983
12.998281	11.804038
16.113375	11.832139
8.801715	11.917529
-11.509031	12.220967
-20.591618	12.470431
-21.975298	12.517442
-9.861017	12.534363
7.320472	12.771132
16.297707	13.173100
29.033728	13.383088
30.699303	13.382397
24.838501	13.705610
-1.832429	14.435061
-12.674178	14.919040
-12.598207	14.960843
-12.829023	15.082501
-19.204706	15.586079
-13.506941	16.181665
-19.928745	16.513430
-20.702644	16.551767
-11.251812	16.628162
-5.284853	17.072844
1.482195	17.661741
-7.195876	17.921112
-14.687273	17.922716
-6.481769	18.039268
-4.253875	18.235609
8.119351	18.325645
27.483017	18.340805
31.831781	18.344963
17.151958	18.357841
18.880976	18.368486
18.790869	18.370882
28.762020	18.439390
33.103893	18.579203
44.264664	18.673334
53.843719	18.686064
56.026489	18.693615
51.598675	18.747404
27.548460	18.829948
12.037540	18.893812
-1.551194	18.911982
-9.969915	18.912201
-14.046980	18.942312
-13.941956	18.998409
-27.445904	19.035963
-33.483212	19.041538
-41.930073	19.043459
-36.070980	19.062159
-37.796711	19.083916
-27.772963	19.090189
-9.665629	19.090422
10.570604	19.098625
14.872676	19.104469
22.420437	19.104105
16.647413	19.107754
8.357149	19.109798
15.695954	19.110205
12.299255	19.115459
11.229802	19.116768
15.939753	19.118996
7.397062	19.126381
3.890242	19.126625
1.067737	19.126881
2.188527	19.131618
-6.820689	19.130342
-8.980471	19.127382
-12.962189	19.126528
-5.216156	19.126358
-10.686945	19.128880
-6.079246	19.129259
0.765325	19.125736
9.611351	19.124434
10.995374	19.126839
1.495817	19.128323
-23.195042	19.125864
-26.481585	19.122343
-26.098799	19.121708
-27.183348	19.125570
-27.079800	19.130823
-38.857090	19.131466
-41.764229	19.129467
-48.830986	19.130636
-41.929661	19.133251
-41.831985	19.132288
-34.420387	19.127600
-19.964996	19.124306
0.870932	19.124258
9.687671	19.122669
25.941721	19.118107
36.342316	19.115202
57.805008	19.115242
62.319111	19.115061
55.724300	19.114899
47.126549	19.116846
45.110519	19.118736
32.506012	19.118805
26.034243	19.119501
15.373037	19.122215
17.924782	19.125114
8.808127	19.126400
-6.763450	19.126341
-25.956568	19.126747
-36.970619	19.128592
-49.516720	19.130291
-43.111576	19.130554
-32.638725	19.130747
-10.244531	19.131519
-10.263202	19.131746
-13.214232	19.131685
-6.621916	19.132059
-0.306117	19.132229
-13.227409	19.132072
-11.440584	19.132406
-6.846278	19.132774
5.651050	19.132156
0.365210	19.131413
-4.423998	19.131598
-5.339520	19.131855
-3.003409	19.131880
5.792693	19.132643
17.953640	19.133553
16.799345	19.132998
21.449806	19.131399
19.670120	19.131258
16.303345	19.132765
14.452614	19.131813
22.898008	19.127396
19.477554	19.124952
26.636511	19.126263
20.397688	19.126257
14.029822	19.123289
2.315099	19.121351
-6.876884	19.121777
-17.111885	19.121756
-15.465120	19.119936
-23.968960	19.118216
-35.184376	19.118086
-44.387028	19.117516
-46.317539	19.114561
-41.473663	19.111944
-27.016781	19.112072
-32.392883	19.111528
-43.823864	19.107513
-49.022907	19.104546
-39.190147	19.106394
-35.700878	19.107903
-23.644901	19.105473
-18.412207	19.104649
-6.313451	19.107769
-16.040876	19.109528
-36.420021	19.108894
-51.602039	19.110014
-50.978226	19.112617
-54.476070	19.113430
-52.088535	19.113234
-50.472710	19.114395
-36.630692	19.115479
-42.002178	19.114435
-58.649437	19.113615
-76.794731	19.115173
-86.275742	19.115284
-100.609222	19.111250
-111.480270	19.108316
-101.594246	19.109606
-63.596684	19.109053
-61.663406	19.103647
-81.523376	19.099852
-110.938789	19.100586
-130.477722	19.099533
-141.948090	19.094213
-133.930130	19.091389
-93.582634	19.092569
-41.685730	19.090639
11.640619	19.086575
30.055891	19.086472
52.543537	19.087179
69.087799	19.085268
89.953659	19.082762
105.185341	19.081230
105.986572	19.081425
86.812675	19.079557
54.500317	19.073858
20.775888	19.072069
-0.998254	19.074272
1.199231	19.071531
33.492989	19.065851
79.644150	19.065231
111.009659	19.067867
114.431320	19.065983
94.704460	19.059090
53.803555	19.055576
5.626907	19.058559
-20.591642	19.059816
-5.768298	19.055027
36.660793	19.052080
84.382973	19.055780
120.479469	19.059204
126.167519	19.057940
92.145813	19.056993
34.322151	19.059364
31.643085	19.061674
9.282167	19.061459
30.446800	19.060547
75.895393	19.061817
137.333237	19.064383
173.189774	19.064156
161.017944	19.062283
121.660439	19.064238
57.522301	19.067768
32.497089	19.067034
30.621742	19.064484
62.574776	19.064362
128.328384	19.065252
190.736176	19.064425
211.962448	19.061338
195.879822	19.058641
135.679214	19.058481
60.990131	19.058008
14.304401	19.055740
-19.184456	19.055147
-36.437241	19.056667
-46.813461	19.056545
-63.143791	19.054398
-67.073486	19.053848
-77.126038	19.055838
-79.240868	19.056395
-52.468906	19.053318
0.387081	19.051123
18.896305	19.053150
11.003087	19.054209
-16.959156	19.050737
-36.940151	19.048508
-58.187172	19.050610
-64.083893	19.052092
-45.927277	19.050987
-18.725918	19.050591
14.408560	19.051880
22.859663	19.052752
5.545242	19.052742
-9.932342	19.052979
-24.838863	19.053085
-29.508856	19.052553
-22.034967	19.052074
-7.467415	19.052210
6.336199	19.053514
38.255100	19.055046
37.627239	19.054787
30.086060	19.054146
19.741673	19.055578
10.022624	19.057093
0.936096	19.055689
-11.189370	19.053097
-24.995510	19.052605
-39.101536	19.052948
-52.370369	19.051270
-60.401585	19.048559
-60.575691	19.047327
-60.332378	19.047710
-60.861824	19.047541
-58.225193	19.045469
-60.668716	19.043228
-65.871155	19.042498
-49.968605	19.042505
-15.522732	19.041939
0.834027	19.039925
-10.143624	19.037380
-23.150293	19.036964
-24.048237	19.038462
-21.061556	19.038761
-19.573015	19.037457
-25.289972	19.036938
-2.955458	19.038269
-13.301877	19.040590
-4.614241	19.042425
-9.609563	19.042831
-19.617693	19.042971
-13.028224	19.044767
-12.102989	19.047518
-12.342290	19.048897
-8.983459	19.048775
-6.750997	19.048931
5.344105	19.049721
4.209539	19.050018
-10.217502	19.049990
-14.762780	19.049688
-16.497078	19.046749
-11.998288	19.042334
-4.709730	19.041647
-1.282438	19.041510
1.030841	19.035133
4.968135	19.028568
6.225325	19.028240
-0.223518	19.027388
-7.339412	19.022331
-6.120868	19.018496
0.446433	19.018036
2.600126	19.018063
-0.441164	19.016535
1.138523	19.015850
6.699625	19.018124
4.761910	19.019670
-2.561526	19.019590
-5.344039	19.022079
-3.813724	19.025829
-4.882010	19.026915
-11.746709	19.027021
-6.497439	19.028919
-2.184034	19.031590
-0.269853	19.032887
7.565550	19.032911
4.108341	19.033688
0.013478	19.035805
-2.402232	19.037075
-6.678208	19.036945
5.083258	19.038307
10.078421	19.041094
15.447062	19.041782
7.220168	19.041054
8.792450	19.042059
5.712031	19.044073
1.805027	19.044964
0.197838	19.043774
1.768846	19.040197
7.752586	19.037088
15.847963	19.037239
21.639128	19.036499
25.570045	19.031301
26.924305	19.026497
24.316973	19.025602
22.062958	19.025517
22.238110	19.023741
20.127954	19.021011
18.040474	19.019432
15.548435	19.019417
1.671520	19.018101
-20.107279	19.014898
-28.710606	19.013336
-26.258686	19.014036
-29.198772	19.013186
-30.670120	19.009771
-21.447145	19.008154
-15.740389	19.010698
-19.712614	19.013327
-19.244120	19.012392
-15.313830	19.010582
-22.451096	19.012281
-32.842087	19.016640
-30.547857	19.018900
-18.092613	19.017927
-7.292135	19.017845
-0.575002	19.020216
-0.388272	19.021408
-6.941066	19.020662
-16.001469	19.020824
-22.005522	19.020128
-22.705853	19.016956
-19.041426	19.016010
-14.652224	19.015493
-12.563534	19.007320
-1.191664	18.997320
-4.313618	18.996368
-6.424132	18.997080
-17.050697	18.988239
-14.752920	18.976892
-13.828066	18.975080
-14.177080	18.979652
-17.763523	18.979521
-10.988918	18.974033
-6.922465	18.971081
6.597035	18.972685
2.066229	18.974081
-0.829018	18.972481
-0.950441	18.970224
3.218031	18.970417
3.723935	18.971561
15.612636	18.970568
22.065538	18.970076
32.855556	18.973793
24.722990	18.976728
15.982143	18.974936
2.820463	18.977110
-3.143086	18.987047
0.172375	18.993345
18.834326	18.991802
25.506981	18.992521
29.903103	19.000359
16.109287	19.008795
7.679578	19.011284
-2.229299	19.009552
-9.989098	19.011269
-12.673883	19.019245
3.012382	19.026403
10.317993	19.027668
17.781845	19.027796
10.267125	19.030478
12.917036	19.033276
14.489989	19.034552
18.632887	19.034704
-23.592764	19.034452
-14.305554	19.034405
-5.864160	19.034431
-1.441762	19.034666
10.004521	19.035254
5.452788	19.035475
-0.464182	19.035088
19.725679	19.034988
17.924549	19.035137
-19.270084	19.034361
-19.121643	19.033022
-19.321581	19.032228
-6.837327	19.032385
-5.027236	19.032343
-1.307953	19.029589
26.718021	19.024918
40.132526	19.021839
37.255249	19.024666
-19.519711	19.035036
-29.871412	19.042412
-27.387651	19.040623
-35.090427	19.045118
-40.508793	19.062630
-14.757524	19.076656
7.356037	19.079208
64.972588	19.079710
66.722748	19.085060
-18.121008	19.093727
-8.822486	19.100878
0.503220	19.101620
-1.599556	19.097797
7.614357	19.097897
-10.579988	19.103104
-16.441759	19.105673
-86.978050	19.102535
-156.257721	19.097837
189.841003	19.095638
120.204185	19.096184
67.477951	19.096567
13.616991	19.094913
-4.378087	19.093573
-24.570871	19.094515
-46.747128	19.095270
-93.282425	19.095234
-82.731613	19.097322
66.891510	19.100290
77.776306	19.100552
64.881073	19.099222
67.865021	19.099949
50.430019	19.102831
18.935232	19.102488
-40.300011	19.094826
-81.191208	19.086742
-79.730240	19.087221
73.389206	19.089743
82.410126	19.083973
81.825188	19.075178
66.731453	19.072155
36.959454	19.073225
-27.327848	19.073582
-65.481888	19.072041
-81.563881	19.070299
-89.812286	19.070517
51.727684	19.071390
48.006058	19.069838
34.841717	19.068779
23.943230	19.067839
-17.417767	19.054911
-51.976482	19.032774
-64.711861	19.021915
-93.390320	19.022324
-92.249390	19.012136
67.269440	18.974916
49.891571	18.910988
32.003319	18.849802
-3.211122	18.834551
-26.928585	18.820406
-21.375231	18.685303
-7.847819	18.483093
49.981201	18.404823
59.119675	18.404358
-118.106102	18.343040
-93.337959	18.286566
-59.705612	18.279985
-58.933777	18.280859
-66.799721	18.272505
-71.881874	18.201982
-59.698963	18.118845
-39.610580	18.114641
-62.417683	18.041145
-112.465973	17.795847
-162.497269	17.564880
-160.255402	17.489838
-192.248459	17.490725
-225.209747	17.428902
-171.545212	17.223248
-160.466949	16.928360
-196.408463	16.751795
-62.124359	16.747719
228.582199	16.613960
335.181549	16.229622
250.964691	15.950658
183.685822	15.931199
173.829361	15.868914
140.341843	15.636689
82.526833	15.436393
37.595860	15.394538
54.282131	15.379398
137.148270	15.183798
165.133041	14.833736
107.687172	14.640870
65.887482	14.640718
58.438145	14.338469
38.241276	13.603396
-19.744133	13.071221
-63.915390	13.023525
-39.728561	12.882501
45.408558	12.268426
83.017281	11.469305
59.539822	10.983754
44.106934	10.925662
30.425200	10.808346
7.488090	10.088245
-39.882652	9.015706
-73.211945	8.489741
-39.025566	8.486230
59.073147	8.232486
105.425003	7.788130
94.959198	7.578926
62.608204	7.543605
40.221752	7.529769
17.149820	7.497919
-11.080566	7.475890
-58.020935	7.470865
-13.841158	7.296360
122.133423	6.930765
202.570007	6.675798
150.181488	6.641324
113.685249	6.616267
112.934166	6.460056
76.734390	6.218868
47.138542	6.023284
70.167709	5.962237
15.514233	5.960842
-91.713806	5.864717
-134.590164	5.676425
-106.707489	5.547331
-110.673523	5.528944
-132.388702	5.518445
-137.076691	5.447113
-128.568604	5.368115
-126.709366	5.346971
-95.854889	5.346054
-35.204323	5.313613
-4.959601	5.289077
7.637031	5.289575
13.078527	5.276677
-1.497609	5.268176
-5.863284	5.267065
-12.678757	5.250087
-25.054699	5.246662
-23.225700	5.239174
10.604623	5.207487
24.413393	5.197825
8.419570	5.194199
4.052848	5.176272
2.486676	5.173870
-4.275619	5.175613
-14.186540	5.173847
-20.508430	5.173658
-12.722250	5.164076
7.889076	5.157586
24.302061	5.157728
31.830219	5.151466
35.730766	5.144229
33.987347	5.140192
23.811718	5.137319
2.860395	5.137982
-22.109201	5.137505
-45.138153	5.123210
-58.441452	5.101838
-57.286175	5.094409
-43.237892	5.094193
-18.918711	5.089057
8.194145	5.091946
30.619436	5.103890
50.399426	5.107939
57.868885	5.109160
43.864803	5.130646
16.001717	5.168012
-11.973035	5.190218
-38.536205	5.190259
-64.526711	5.191806
-75.261986	5.205768
-66.513329	5.214972
-43.645199	5.207932
-20.569082	5.198691
4.637057	5.197718
52.505074	5.195200
64.810616	5.185170
56.154057	5.176260
32.482376	5.173322
6.242764	5.173161
-22.763590	5.184555
-50.221191	5.217470
-64.462029	5.252131
-54.467159	5.263555
-33.820683	5.263556
-15.901438	5.283694
-1.385238	5.329524
6.754145	5.375100
7.385960	5.398631
1.628018	5.403243
2.232424	5.403369
10.239574	5.410117
25.238049	5.432826
35.720829	5.477768
36.228409	5.532229
24.697536	5.562128
3.628598	5.562066
-16.383884	5.585655
-21.876772	5.652293
-11.106190	5.702181
6.255252	5.711147
30.353550	5.710061
55.952328	5.708661
62.938190	5.706244
46.790432	5.706835
25.996050	5.705239
6.599579	5.699834
-17.274529	5.706336
-35.036369	5.717795
-39.300007	5.719384
-32.371773	5.802702
-16.790010	5.992024
4.336166	6.105822
23.358446	6.108297
35.234833	6.163361
38.395367	6.329268
32.940338	6.565371
19.694176	6.833949
4.359849	7.018696
-12.552156	7.027103
-39.603439	7.209351
-47.496017	7.879028
-46.860703	8.472499
-37.883358	8.604136
-20.968712	8.601236
-2.447079	8.621718
10.781101	8.620091
18.631430	8.634230
13.737762	9.024119
12.027586	10.239859
-7.609328	11.257592
-15.330839	11.310102
-31.714996	11.963773
-43.428192	13.885036
-42.463593	15.265491
-31.150963	15.510375
-26.497435	15.549714
-5.356590	15.937573
19.713058	16.488277
30.188509	16.963219
25.396191	17.220463
20.533779	17.245468
18.065248	17.333153
16.580166	17.727097
18.735701	18.114492
22.274960	18.206915
25.666878	18.215584
28.226776	18.328398
28.251089	18.445028
27.073242	18.478289
24.886955	18.478821
24.546339	18.547552
25.943340	18.697210
29.902142	18.783371
19.803852	18.784439
23.907671	19.007618
40.015892	19.495558
44.521145	19.792351
48.828114	19.801693
51.987732	19.945612
52.379295	20.382122
47.060387	20.846565
26.339729	21.095922
10.757938	21.123219
-3.486670	21.196814
-4.167254	21.631021
-15.112468	22.213461
-21.987740	22.443195
-26.630308	22.443810
-29.895605	22.605539
-43.033676	22.779209
-38.359085	22.806555
-37.038879	22.806181
-32.533966	22.806541
-54.716167	22.845821
-53.613861	22.904030
-53.190342	22.904842
-49.718906	22.971285
-40.111118	23.114550
-29.014641	23.175207
-15.343512	23.175533
5.290459	23.183489
18.068674	23.184366
25.754002	23.182444
38.568386	23.182121
53.955643	23.197100
64.117928	23.235386
67.409149	23.262043
66.263519	23.265051
57.406918	23.267908
41.191101	23.283020
23.840630	23.307501
4.937496	23.331875
-17.103899	23.344070
-40.632042	23.344324
-63.377945	23.349974
-83.873146	23.366014
-96.323486	23.376801
-99.342720	23.377062
-96.603134	23.375292
-89.332268	23.375309
-88.059563	23.375109
-68.548645	23.373495
-42.770443	23.371649
-11.449656	23.370895
33.925045	23.370983
62.992714	23.370564
70.830864	23.369616
82.632523	23.369099
85.756874	23.369038
82.538986	23.369219
75.914726	23.368572
67.864319	23.367449
67.826408	23.367767
54.863605	23.367439
29.699726	23.365227
11.410381	23.364923
-10.504779	23.367092
-20.102629	23.367712
-15.730454	23.365332
-14.171110	23.363255
-4.713875	23.365313
-2.753289	23.369743
-10.525091	23.370255
-12.171247	23.366661
-18.494377	23.366716
-24.178345	23.371809
-23.991047	23.374407
-21.320415	23.372726
-14.274935	23.371796
-23.509535	23.372835
-39.639664	23.373388
-44.058750	23.372778
-52.822498	23.372158
-49.477257	23.372238
-33.226078	23.372381
-12.782790	23.372324
-10.601159	23.373863
3.560013	23.376909
26.140490	23.377930
42.774502	23.377611
55.011448	23.380365
53.285297	23.384663
59.511120	23.386156
71.031822	23.385847
65.456299	23.386236
54.148716	23.386824
38.423531	23.386831
20.601250	23.386696
4.519029	23.386696
-23.292030	23.386332
-36.378017	23.384697
-34.192295	23.382467
-45.058899	23.382116
-55.630131	23.383200
-59.887440	23.382082
-57.697052	23.379036
-48.186920	23.378386
-43.236130	23.380405
-25.365860	23.380852
0.849675	23.378708
9.411578	23.377432
11.403959	23.378151
12.941692	23.378122
9.530006	23.376827
12.695400	23.376398
7.568396	23.376305
18.256815	23.375366
40.182949	23.374920
37.112995	23.375013
17.965708	23.374767
2.623304	23.374804
-10.318130	23.374910
-9.521258	23.374844
-8.595037	23.374832
0.701871	23.374464
12.240918	23.374439
21.915033	23.374220
7.231132	23.372416
-2.918742	23.371332
-3.629189	23.371397
-2.386923	23.369251
-16.824835	23.366091
-13.079732	23.365276
-6.610943	23.365494
2.044199	23.364298
-12.174186	23.362381
-23.403774	23.361521
-31.259886	23.361683
-47.088028	23.360910
-66.530083	23.359047
-88.905243	23.359665
-86.195831	23.362570
-71.579254	23.362183
-71.258118	23.359755
-64.172623	23.361023
-57.857510	23.363394
-63.677387	23.362509
-73.898438	23.360510
-76.223839	23.359919
-84.093933	23.359957
-96.611313	23.359022
-101.925888	23.357174
-98.198929	23.356213
-95.422234	23.356373
-95.392120	23.355120
-90.205872	23.351952
-88.229935	23.350239
-108.173775	23.350243
-139.454865	23.348486
-158.995010	23.345737
-156.455551	23.344826
-142.770706	23.344862
-128.314011	23.344440
-115.100960	23.343826
-112.430344	23.343275
-130.491989	23.342688
-157.608749	23.342232
-174.224289	23.342279
-180.363312	23.341976
-192.417038	23.339857
-211.194702	23.336977
-212.940094	23.335806
-175.799576	23.335804
-96.531158	23.334118
19.873472	23.330654
159.164581	23.328390
278.302521	23.328211
330.139130	23.327641
310.574341	23.325722
255.456573	23.324436
197.711060	23.324390
160.511917	23.324371
158.230347	23.324295
182.557388	23.324375
212.658005	23.324261
234.545334	23.324354
235.428192	23.324919
208.203751	23.325039
167.512009	23.324011
130.986267	23.322479
103.612732	23.321796
96.615250	23.321764
121.095612	23.319929
161.723328	23.316229
194.689346	23.314537
208.394974	23.315331
196.191788	23.314543
154.932144	23.311954
97.562897	23.311203
52.554077	23.312483
48.055534	23.312902
86.758179	23.311762
140.754242	23.310841
202.249695	23.310966
210.032440	23.310190
180.842880	23.307014
117.075516	23.304739
51.116219	23.304853
22.610188	23.301067
41.259750	23.292215
91.779030	23.287117
148.109116	23.287106
184.269821	23.283813
187.241058	23.275419
164.856995	23.268236
132.519333	23.266031
99.738258	23.266031
66.554115	23.262802
27.327583	23.255501
-10.141778	23.249695
-64.616661	23.248516
-123.545860	23.248793
-151.439499	23.248081
-158.969009	23.246790
-153.628799	23.245733
-146.643143	23.246305
-142.316574	23.248922
-126.537064	23.251808
-118.470558	23.252880
-103.604141	23.252319
-99.547699	23.253092
-90.131752	23.256582
-92.276825	23.259674
-102.945862	23.260056
-111.945885	23.260143
-99.220490	23.261236
-87.925117	23.261236
-72.721245	23.260309
-61.242714	23.259825
-47.327602	23.260063
-54.016563	23.260698
-62.395615	23.260323
-65.776421	23.260698
-61.945843	23.260576
-52.851593	23.252861
-55.221519	23.243919
-46.503326	23.243254
-40.998348	23.239569
-25.216438	23.225159
-21.968903	23.212841
-18.719080	23.210329
-16.128922	23.210133
-14.155454	23.205063
-25.741871	23.196659
-27.310917	23.190632
-29.697212	23.189432
-31.189934	23.188929
-19.791162	23.184355
-17.886656	23.178621
-12.733347	23.176603
-9.346890	23.176640
-21.559252	23.175528
-22.753599	23.173464
-29.522446	23.171972
-38.649509	23.171623
-34.010513	23.171646
-3.160181	23.171213
10.063306	23.170128
13.602351	23.169468
4.356479	23.170219
4.898335	23.170528
-0.256438	23.169186
-4.705115	23.168608
-5.037182	23.169613
-2.743691	23.169476
15.069309	23.167425
20.516119	23.166231
8.780073	23.167101
7.323311	23.167273
3.579902	23.164793
-2.039181	23.162624
2.605243	23.163403
18.975990	23.164318
30.643469	23.163067
-15.096010	23.162052
-8.481384	23.162975
-0.064231	23.164202
0.267121	23.164387
-4.484336	23.164120
-3.824972	23.163879
3.500098	23.163744
-2.101851	23.163881
-3.757216	23.163429
0.711255	23.162296
-4.408744	23.161917
-8.792226	23.161985
-17.151697	23.162027
-19.117271	23.162855
-10.412563	23.163565
-15.500797	23.163401
-13.327946	23.163984
-6.403049	23.165754
15.633318	23.167028
17.336254	23.166954
13.233320	23.166399
12.590446	23.166599
15.204416	23.167740
2.370523	23.168745
-4.170522	23.168800
-8.621319	23.168713
-4.478243	23.169413
13.770268	23.169876
13.240294	23.169041
10.191517	23.168533
8.745162	23.169613
-8.318455	23.168999
-16.495361	23.164116
-21.448448	23.159838
-20.593075	23.160301
-15.678324	23.160736
-8.947039	23.157797
-3.660245	23.155596
-1.922011	23.156195
-5.410901	23.157173
-12.240856	23.157169
-15.302608	23.157242
-15.514351	23.158297
-17.272949	23.158100
-16.033897	23.155094
3.634315	23.152842
7.884552	23.153652
1.244222	23.154535
-9.418125	23.153561
-2.319928	23.153015
-0.930780	23.154282
3.510235	23.155138
-3.838836	23.155054
8.115509	23.156368
26.834341	23.158375
33.566757	23.158752
25.463867	23.158623
36.147755	23.159769
41.592983	23.161463
39.382839	23.162361
28.758532	23.162409
24.396305	23.162783
9.923448	23.164684
-13.363523	23.167311
-29.858116	23.168276
-12.742929	23.167704
-12.482004	23.168604
-11.840086	23.171511
-11.670226	23.173241
-15.321731	23.172140
-11.592353	23.170788
5.250905	23.171726
5.824831	23.173189
18.526409	23.172506
18.178621	23.171082
10.220754	23.171400
3.691714	23.172205
-31.054564	23.171436
-41.895226	23.170267
-79.013229	23.170233
-106.594002	23.170364
142.078323	23.169521
107.253349	23.168344
52.808159	23.167845
8.396401	23.167835
-6.753497	23.167696
-42.794567	23.167458
-57.309509	23.167294
-62.116081	23.167137
-49.520920	23.166929
39.633053	23.166733
53.638252	23.166693
38.289642	23.166651
41.128990	23.166372
14.192279	23.166035
-1.224638	23.165823
-18.395920	23.165695
-64.454857	23.165585
-76.484009	23.165525
-0.030936	23.165525
-4.121971	23.165306
-1.755196	23.164812
-17.248396	23.164412
-13.325828	23.164248
-2.439046	23.164185
-10.576625	23.164148
-14.206918	23.164150
1.994443	23.164022
-51.553185	23.163462
-15.695631	23.162769
-5.935751	23.162455
11.704145	23.162418
29.558804	23.162424
38.176891	23.162424
34.062202	23.162361
26.660238	23.161860
23.535147	23.160826
9.258437	23.160200
6.239614	23.160234
6.501317	23.160030
12.224087	23.159691
18.116375	23.159672
15.300814	23.159531
2.536315	23.159313
-8.944039	23.159395
-9.842041	23.158701
-4.715634	23.155949
0.355151	23.152777
3.990325	23.151943
2.122591	23.151604
-7.032417	23.146795
-26.033365	23.138632
-48.984440	23.133955
-55.643681	23.133678
-56.862461	23.132961
-79.552200	23.131382
-94.742798	23.130476
-86.010132	23.129541
-101.524010	23.129831
-125.386673	23.131941
-104.684235	23.133324
-97.799782	23.133345
-119.962234	23.132957
-20.852129	23.132715
171.562317	23.132851
240.417603	23.129972
165.549164	23.121065
124.197609	23.111799
122.117088	23.108997
94.062233	23.108879
52.829132	23.103563
33.032627	23.092787
43.207436	23.082195
76.533592	23.076609
94.041191	23.076427
77.776978	23.077291
60.669510	23.075428
58.105194	23.070723
50.266361	23.062838
24.740641	23.052313
-4.520113	23.045452
6.818532	23.045311
66.275360	23.041441
103.153755	23.028580
86.666779	23.018656
73.787247	23.016853
78.416809	23.017006
64.308716	23.017450
42.943047	23.018150
28.699163	23.018261
-12.859573	23.018267
-70.422340	23.017851
-91.863327	23.014597
-83.187569	23.011356
-77.645424	23.011036
-72.925301	22.990274
-66.403030	22.942396
-59.763275	22.913429
-57.116741	22.912966
-57.023743	22.898010
-48.719463	22.854053
-48.766155	22.790432
-39.842892	22.713486
-31.722204	22.656996
-29.721693	22.654848
-28.906885	22.599998
-15.851665	22.377228
-15.650542	22.158577
-11.762666	22.106003
-15.926388	22.107244
-9.091711	22.100372
-4.824157	22.099361
-3.745491	22.090979
-8.760310	21.935318
-3.220401	21.397432
-6.416673	20.879183
-4.696295	20.848814
1.305905	20.483423
-3.697409	19.238537
1.038203	18.163660
2.173365	17.952255
-2.931814	17.918631
1.178878	17.578274
-4.848577	17.063692
-11.461732	16.588478
-12.223533	16.319069
0.394264	16.293230
2.412941	16.199697
1.736258	15.764536
-9.031828	15.315119
-1.696676	15.205287
-0.693572	15.194102
-0.317479	15.055964
2.772060	14.915586
8.845435	14.876809
2.644113	14.874772
8.059588	14.797135
12.409339	14.621243
26.395723	14.511069
24.894506	14.510541
21.867798	14.229261
15.472304	13.558677
6.401793	13.120152
-15.571657	13.109319
-25.551331	12.890877
-21.673428	12.188501
-24.102718	11.376444
-18.875374	10.904760
-5.668393	10.850645
14.606330	10.706819
23.953882	9.796806
40.233360	8.387672
43.795277	7.749937
33.335709	7.748302
21.162628	7.262801
-9.077159	6.696444
-34.968296	6.597319
-50.389896	6.595651
-62.303204	6.601743
-47.466034	6.469414
-25.388041	6.253913
-5.223650	6.248514
14.587561	6.004212
41.264675	5.429100
42.374298	5.166090
31.482275	5.167521
6.020406	5.130213
-7.512248	5.125936
-17.077988	5.143231
-14.516761	5.152001
-8.316727	5.082695
-6.560546	4.897166
8.724692	4.758848
18.818630	4.741409
14.301916	4.726426
12.594868	4.645535
7.150106	4.520416
-1.499218	4.393723
-14.285853	4.328944
-27.839396	4.329216
-23.796982	4.297063
-11.096827	4.210812
-0.470281	4.147503
16.533142	4.136318
33.848801	4.144722
43.122818	4.145955
36.348141	4.145330
15.780568	4.145258
-7.707735	4.145119
-28.306725	4.147953
-46.467335	4.147618
-50.990631	4.165009
-35.536514	4.199705
-12.525655	4.215276
4.284773	4.215569
14.999279	4.219810
21.979361	4.244520
20.841930	4.303207
9.469330	4.362826
-2.068602	4.375836
-3.587703	4.386028
0.710596	4.463537
0.428895	4.533345
0.748436	4.540126
8.065939	4.541989
9.507168	4.539090
3.446688	4.529896
5.409290	4.516026
14.148343	4.504439
14.848211	4.564172
10.373778	4.626002
9.458565	4.617146
5.694014	4.599965
-2.252095	4.613123
-8.167752	4.651025
-7.958253	4.645131
-7.492361	4.933715
-5.957313	5.786297
-5.746933	6.351194
-9.941628	6.352521
-17.102371	6.922563
-25.378069	8.135507
-26.437815	8.821576
-18.625751	8.864316
-16.471888	8.996301
-8.438570	9.456372
2.613623	9.901305
7.843781	10.116609
-0.237078	10.149609
-13.115155	10.159938
-20.239763	10.304127
-21.449387	10.592292
-22.316236	10.848037
-13.011045	10.929518
-6.910191	10.931108
-6.974061	11.041054
-4.256786	11.247160
-9.797813	11.381636
-11.929376	11.402354
-8.662061	11.403886
-8.879984	11.426203
-0.451089	11.445048
-0.972195	11.454992
8.982375	11.469679
4.692956	11.502895
4.433725	11.526404
-1.452650	11.526294
-7.180307	11.575838
-10.909812	11.674399
-1.733328	11.722364
-1.446554	11.722884
5.182734	11.737669
11.729527	11.760977
6.059600	11.773749
9.745568	11.779627
9.154428	11.783029
5.793044	11.783342
13.780491	11.784581
9.340203	11.793835
6.457053	11.802915
4.440280	11.804690
2.691454	11.804554
-24.400982	11.804279
-26.317453	11.803811
-26.985292	11.803455
-24.328796	11.804440
-18.335381	11.807561
-10.077071	11.808981
-0.707916	11.808764
8.683560	11.808807
15.643380	11.808296
22.036730	11.807775
29.561666	11.807319
38.630611	11.807537
49.274113	11.808377
57.927841	11.807471
61.792450	11.803721
57.078789	11.798721
43.380253	11.797232
23.054560	11.798615
0.314370	11.795815
-21.284597	11.791117
-38.427982	11.792276
-49.302258	11.797700
-55.671951	11.800971
-57.129448	11.801079
-52.989513	11.802205
-42.849339	11.805611
-39.054020	11.808005
-28.532179	11.808411
-4.978539	11.808400
3.895108	11.808440
22.370882	11.808486
34.189671	11.808633
39.076706	11.809126
47.170773	11.809885
71.450264	11.810235
72.106232	11.810215
59.512516	11.810273
33.809540	11.810384
21.791954	11.810483
3.730549	11.810661
-15.243177	11.811003
-24.378048	11.811250
-8.306457	11.811239
-1.661901	11.811236
-12.426111	11.811297
-11.373194	11.811357
-5.175430	11.811468
1.934680	11.811711
7.206809	11.811933
16.671915	11.811920
43.209351	11.811890
57.164692	11.811879
52.811649	11.811814
54.200466	11.811954
48.388199	11.813022
36.679253	11.814619
21.892202	11.814688
11.895555	11.814751
19.934206	11.816516
16.155088	11.816519
4.086425	11.815322
8.731829	11.815568
5.034693	11.815565
-22.041761	11.817330
-27.822275	11.821362
-18.864601	11.822482
-6.993072	11.823063
16.849541	11.828703
29.078856	11.835372
32.884068	11.836897
26.229563	11.835466
16.142469	11.836875
-6.110572	11.841885
-12.276847	11.846315
-13.075629	11.846856
0.138779	11.846564
-2.623290	11.850492
-7.581610	11.855630
-13.537280	11.856799
-17.319466	11.856392
-15.837316	11.857976
-21.108030	11.860238
-14.823665	11.861000
0.803732	11.861030
0.664733	11.862981
-5.830670	11.866920
-11.161416	11.868993
-12.043968	11.868715
-14.309270	11.872081
-16.629755	11.879532
-19.543749	11.883380
-21.087900	11.883321
-26.643009	11.886003
-32.431290	11.891212
-34.295731	11.893983
-34.487442	11.892981
-31.209866	11.891151
-19.052958	11.891534
-6.328594	11.892388
-7.708041	11.890665
-15.407130	11.887308
-17.496710	11.883712
-19.457222	11.881376
-24.091623	11.883283
-21.170372	11.885840
-11.262809	11.881715
-9.213291	11.875393
-15.582013	11.876300
-18.736301	11.881655
-15.974409	11.884441
-18.273874	11.884361
-22.395592	11.884636
-17.467434	11.888531
-6.771065	11.893167
-3.839186	11.893266
-10.971226	11.892760
-15.953145	11.894547
-11.482376	11.893946
-9.715589	11.891515
-10.690564	11.891118
-3.728161	11.892747
4.601359	11.895212
-3.057557	11.896506
-19.879831	11.896469
-29.716187	11.898323
-34.863449	11.902625
-39.539814	11.905664
-39.556339	11.905859
-36.598061	11.906907
-34.451267	11.911027
-33.992313	11.915154
-38.431267	11.916791
-45.613060	11.916663
-49.457130	11.917191
-52.051796	11.920482
-57.981766	11.925005
-60.210957	11.927138
-53.273983	11.927137
-46.598972	11.929059
-52.231262	11.932610
-69.660286	11.932955
-87.739906	11.931308
-99.285820	11.931482
-108.820473	11.930131
-116.892174	11.925821
-116.181030	11.923771
-112.726501	11.923896
-119.029327	11.921721
-124.390892	11.918706
-102.755013	11.918072
-45.685905	11.917983
37.570038	11.916256
127.115044	11.914498
194.776276	11.914265
220.252304	11.913813
205.533264	11.911458
168.643570	11.909242
132.834595	11.909028
117.049950	11.908436
125.011475	11.905649
147.721939	11.903144
170.879349	11.902730
182.967453	11.902411
178.570114	11.900470
159.468582	11.898356
133.081894	11.897831
108.591171	11.897655
94.959465	11.895687
96.967201	11.893358
113.736702	11.893012
137.696335	11.892286
159.347717	11.888987
169.733444	11.886456
165.100739	11.886353
146.667923	11.885094
118.044197	11.881631
82.343941	11.879086
41.261940	11.878675
-2.351072	11.878544
-42.818996	11.876971
-73.111694	11.874221
-87.792404	11.872235
-86.515213	11.872001
-75.512955	11.871503
-63.515591	11.868794
-57.564571	11.865876
-58.974941	11.865626
-64.260590	11.866164
-68.252548	11.864143
-81.065048	11.862198
-78.616653	11.864394
-63.176060	11.867092
-60.943806	11.865523
-58.777618	11.863791
-55.987213	11.866664
-51.906227	11.869891
-47.433395	11.868710
-44.738190	11.866555
-44.010902	11.868010
-44.811096	11.870964
-45.706482	11.870845
-45.830982	11.868571
-45.180481	11.869362
-44.037201	11.873164
-42.478718	11.873695
-39.689182	11.871119
-35.911438	11.872987
-31.537292	11.878250
-28.045031	11.879128
-26.403498	11.877446
-26.260344	11.879140
-25.296360	11.883045
-21.527321	11.886671
-14.301433	11.888830
-4.956889	11.888555
2.744093	11.889787
6.764192	11.896101
6.715270	11.902234
3.870259	11.903430
0.880670	11.903534
-0.916672	11.904521
-1.324149	11.903600
-1.706042	11.902445
-2.059656	11.902466
-2.977567	11.899484
-3.164284	11.893497
-1.629055	11.889980
1.160968	11.890002
-7.610368	11.889547
-4.680451	11.886704
-2.937395	11.883924
-2.867349	11.883280
-3.890130	11.883156
-5.185488	11.881587
6.026703	11.879987
5.449252	11.880061
-7.031437	11.880404
-6.235297	11.880062
-5.707965	11.880043
-5.439915	11.880439
-5.130602	11.880600
-4.929231	11.880554
-5.146092	11.882306
-4.714539	11.887278
-4.314577	11.891627
-5.643117	11.892361
-6.652945	11.892806
-6.444829	11.895616
-6.925640	11.899494
-4.443478	11.902966
1.822264	11.905308
1.089933	11.905848
-6.812783	11.906361
-7.686243	11.911886
-0.237424	11.921550
2.969883	11.926588
2.311296	11.926583
5.384011	11.930035
8.945307	11.936484
19.746838	11.939294
16.633337	11.939297
0.917322	11.940283
-1.943820	11.941529
-0.713909	11.941691
4.218028	11.941920
7.963352	11.942967
7.957109	11.943681
15.087116	11.943657
4.293475	11.944827
-8.578911	11.948088
5.012487	11.950680
-2.006811	11.950889
-4.058934	11.952074
-2.993043	11.956836
11.079022	11.961736
11.403256	11.963103
9.394391	11.963066
-6.310906	11.965348
-8.765552	11.969450
-7.980550	11.972376
-3.259288	11.973050
3.258064	11.973093
21.268641	11.974635
23.087774	11.978019
18.871618	11.981163
-1.727846	11.981897
-10.398385	11.982187
-4.333111	11.985967
19.308502	11.991454
22.904619	11.993384
22.536886	11.992697
14.246171	11.995305
-6.639752	12.000337
-10.137263	12.000210
-14.857569	11.996284
-19.421543	11.996643
-12.642559	11.999105
13.540648	11.998102
15.321603	11.996102
4.803519	11.996141
-16.035099	11.997778
-19.867895	11.999272
-23.378611	11.999374
-23.340694	11.999286
-16.922087	11.999771
-9.040640	12.000072
9.001854	12.000043
12.056067	11.999961
-1.255667	11.999967
-4.607867	11.999902
-7.153319	11.999910
-6.868308	11.999330
-3.786797	11.997100
0.256420	11.995395
2.551811	11.995396
1.493309	11.993339
-4.056237	11.987857
-12.428762	11.982982
-19.060034	11.981588
-22.907970	11.981467
-23.445517	11.977901
-13.870112	11.970152
4.623628	11.964076
3.172534	11.963144
-35.867710	11.962391
-35.414696	11.958688
-28.402382	11.955637
-39.922863	11.954857
-41.035442	11.954784
-30.441912	11.954711
-16.947224	11.954501
-10.642529	11.954455
-0.640780	11.954146
16.575859	11.952197
34.643665	11.949037
14.284876	11.946722
11.498016	11.946209
18.848989	11.945997
21.548676	11.943099
14.836120	11.937214
7.794738	11.933021
5.161024	11.932723
4.082836	11.931079
3.035436	11.925821
4.617251	11.922267
9.769334	11.922069
13.346402	11.920991
7.125528	11.917951
-7.059667	11.915895
-11.463397	11.915769
2.520579	11.914764
18.914747	11.910572
23.330761	11.905878
21.392420	11.904740
17.039919	11.904013
9.429454	11.897502
5.113230	11.888536
5.673334	11.884875
-7.641456	11.884876
-6.825040	11.882120
12.747723	11.876599
17.365396	11.872461
11.886826	11.871237
3.835857	11.871238
1.413700	11.870396
3.693830	11.868619
-7.783835	11.867614
-9.703257	11.867606
-4.861679	11.867185
18.016188	11.867011
19.290920	11.866265
11.170016	11.861798
8.947757	11.858464
11.800741	11.858271
-0.039604	11.847679
0.734894	11.829649
2.791054	11.824705
3.314589	11.822506
17.022118	11.806663
17.928976	11.795299
18.418858	11.795069
22.709320	11.791082
15.964323	11.786644
19.622322	11.786539
28.521273	11.784958
33.312065	11.783481
14.540539	11.783480
-1.993449	11.782303
-12.425474	11.780842
-10.768275	11.780276
-26.586636	11.780219
-26.870876	11.780128
-16.969513	11.778646
-10.114681	11.774616
-12.329283	11.771784
-13.327925	11.771784
3.157804	11.767083
6.546431	11.758249
-6.253150	11.754661
-4.821033	11.754642
1.913922	11.751533
6.974028	11.745917
5.830640	11.741295
2.149487	11.739527
-2.231910	11.739955
6.249829	11.737471
6.635576	11.729841
11.905996	11.725925
18.588562	11.728358
24.022976	11.728770
25.001961	11.727366
19.287956	11.727889
10.417984	11.729391
1.395756	11.730005
-6.093379	11.728785
-7.947118	11.728289
-4.896955	11.728070
-1.809426	11.727160
2.194830	11.727151
7.739204	11.726642
5.305930	11.726654
-3.353846	11.725866
-3.105526	11.722893
5.892743	11.722026
9.016800	11.721872
5.555394	11.721575
5.253705	11.721309
8.690632	11.720229
8.314856	11.720288
3.193169	11.713408
1.276909	11.698834
6.578670	11.691335
12.173364	11.691216
10.511038	11.687774
5.820630	11.675782
3.317135	11.654036
-0.002588	11.631284
-3.395385	11.625201
0.911458	11.621356
16.170328	11.589355
40.285160	11.557597
-17.905731	11.552640
7.143323	11.552052
21.389006	11.552235
17.455341	11.550660
-6.598551	11.547475
-48.337963	11.546169
-97.034073	11.522662
-167.463287	11.496591
-262.283051	11.493691
283.397888	11.495790
193.252319	11.489804
85.466835	11.475102
-2.813195	11.479676
-36.987518	11.361482
-70.414871	10.952805
-79.739998	10.634468
-96.417290	10.633024
-77.766212	10.271405
33.353271	9.339853
48.422203	8.689477
28.152597	8.637725
32.129414	8.497124
11.250443	7.981727
-4.368134	7.413862
-37.332062	7.101563
-80.278931	7.045212
-76.939514	7.030101
34.742760	6.816148
49.812599	6.351015
60.832664	5.892488
44.968712	5.734964
37.138908	5.731955
8.093927	5.513654
[truncated: 74,554 more rows]
