# Supplementary material for: Surface electromyographic analysis of differential effects in kettlebell carries for the serratus anterior muscles
Source: PeerJ. 2018 Jun 12;6:e5044. doi: 10.7717/peerj.5044 (PMC6003386; doi:10.7717/peerj.5044)
Supplement: Supplemental Information 1 — Raw files and R-script file for processing of EMG data. [file peerj-06-5044-s001.zip › Raw Data Anon/Athlete_23.csv]

-13.802352	5.878056
-13.146226	5.848505
-11.123607	5.810583
-1.055274	5.808817
5.814979	5.778048
21.095203	5.697493
28.157370	5.657010
24.068310	5.657451
25.377087	5.643710
19.608946	5.630041
14.333266	5.630847
16.465340	5.632811
20.911737	5.633290
12.695872	5.632657
-8.742167	5.630044
-27.773911	5.629107
-36.662071	5.632444
-40.689228	5.635952
-38.637741	5.633332
-24.561813	5.622139
-2.821812	5.607752
12.914790	5.601781
13.542911	5.601776
5.363786	5.591004
-2.332721	5.569409
-10.079532	5.554866
-18.331594	5.553362
-19.430370	5.551528
-9.504828	5.539757
4.809479	5.525343
19.387197	5.521354
30.808088	5.529862
24.841139	5.537209
24.890375	5.535389
19.583248	5.532221
12.092876	5.532107
16.599104	5.533248
6.639566	5.537685
-1.851314	5.552892
9.090627	5.574688
10.079813	5.582303
-18.900360	5.583453
-22.907465	5.601379
-21.322132	5.620761
-7.962461	5.627067
-13.064546	5.629206
-18.641327	5.635573
-3.814024	5.649573
7.020488	5.651959
16.490601	5.675156
-4.982827	5.803614
-3.429542	5.953735
7.713744	5.983988
-3.978509	6.013878
-20.710697	6.208389
-21.018475	6.431111
-35.824100	6.505343
-42.616196	6.506721
-24.970686	6.604560
-6.752421	6.804558
8.925035	6.966542
9.363689	7.005453
9.835706	7.016220
27.719894	7.172537
34.797268	7.454062
35.821819	7.635976
31.112986	7.646493
14.258540	7.718649
-11.953573	8.018746
-20.937702	8.339823
-36.229836	8.445815
-40.427082	8.448063
-31.482420	8.609599
-21.527525	8.904198
-12.723230	9.088050
-0.936690	9.108619
4.260272	9.134465
4.604174	9.251159
1.719141	9.367446
-3.164025	9.409226
-6.863671	9.409455
-8.025555	9.419029
-5.678308	9.440211
-2.476410	9.453111
0.962198	9.454415
1.063225	9.453798
-0.539761	9.453461
-3.554456	9.449776
-5.627258	9.445125
-3.852709	9.443726
-0.829867	9.444111
1.619197	9.442323
6.436266	9.438234
8.869294	9.435906
1.908658	9.435896
-7.205865	9.433952
-13.736257	9.429231
-15.787826	9.425632
-9.182720	9.425441
0.165931	9.424020
2.632383	9.417531
4.413240	9.412139
22.746357	9.411944
14.975994	9.412452
-19.231014	9.409453
-29.825277	9.403719
-20.363646	9.401734
-10.363053	9.403817
-11.684636	9.401829
-20.073696	9.395761
-14.900061	9.395843
-24.874681	9.407907
-47.335735	9.415168
-33.066555	9.410760
-34.068764	9.424464
-32.512211	9.453342
-25.941412	9.466750
-23.793238	9.469602
-24.661694	9.473366
-7.378383	9.482644
9.256046	9.484363
27.711517	9.509919
56.063057	9.664149
63.506901	9.847525
65.784859	9.878376
68.546181	9.921191
58.920696	10.119915
59.135406	10.267076
59.066975	10.281640
59.311607	10.287099
43.102814	10.303193
33.971920	10.301871
27.577906	10.295536
32.439148	10.300131
21.850986	10.322312
19.472755	10.338123
17.050461	10.334605
11.463498	10.334398
5.613750	10.346147
6.099574	10.360083
22.337084	10.371819
26.295628	10.379354
16.349977	10.379946
15.499345	10.382100
12.956406	10.394141
14.233448	10.402294
19.289524	10.399155
24.483221	10.397855
27.372301	10.399345
48.815220	10.396075
40.773952	10.392021
33.512691	10.391476
31.643902	10.392194
34.116070	10.392240
36.989155	10.392954
20.267197	10.396823
5.101542	10.400536
-6.001492	10.398915
-28.614017	10.396943
-42.892677	10.398874
-44.906696	10.399133
-36.583580	10.396794
-26.320618	10.396204
-35.036953	10.397224
-35.246021	10.397083
-22.305376	10.395857
-28.300282	10.396622
-41.103497	10.397913
-41.142838	10.396659
-25.356228	10.395249
-15.939924	10.395155
-26.198122	10.395911
-18.981251	10.396737
-6.883071	10.396009
-21.810152	10.395813
-23.697927	10.398479
-7.999174	10.402744
-6.310446	10.407403
-17.649069	10.410855
-31.145382	10.411106
-28.687155	10.411860
-24.233942	10.419772
-32.274551	10.430242
-43.559959	10.433235
-38.987503	10.431628
-15.897971	10.433267
1.559017	10.436306
5.530764	10.434363
13.952140	10.428473
30.364752	10.426406
32.749825	10.427214
21.156088	10.420726
19.847342	10.408988
19.975681	10.407861
14.178006	10.416072
18.830145	10.411967
11.366846	10.397311
-3.132509	10.397106
-14.747549	10.409513
-21.536285	10.411627
-29.278646	10.402683
-36.405766	10.397795
-35.494835	10.399613
-27.278454	10.404035
-27.684618	10.410419
-35.400311	10.414532
-37.507633	10.414859
-32.503891	10.415123
-25.792866	10.415237
-21.138851	10.415206
-15.897752	10.415571
-5.099046	10.423333
12.767844	10.444914
21.626244	10.459646
16.682941	10.459649
13.464929	10.477449
14.288201	10.514410
6.470237	10.534529
-7.556017	10.535514
-0.260567	10.539227
3.419815	10.548586
-10.292959	10.555716
-17.432493	10.558421
-20.413652	10.558673
-19.787916	10.558908
-26.747938	10.559963
-39.816395	10.560652
-32.284660	10.560668
-14.724320	10.560826
-12.888360	10.560882
-42.066284	10.561058
-43.910229	10.561869
-43.810650	10.561962
-52.804581	10.560899
-65.149902	10.560593
-51.870605	10.560326
-37.069527	10.557572
-22.861803	10.554885
-15.322096	10.554957
-18.860748	10.554604
-7.104659	10.552696
0.420013	10.551770
5.395110	10.551777
33.873756	10.551760
55.887260	10.551759
56.617779	10.551814
30.093649	10.552203
7.071008	10.552947
-11.863761	10.553801
-18.996725	10.554294
-21.806210	10.554290
14.930202	10.555631
52.133976	10.560631
65.049408	10.567633
52.668804	10.571091
32.475185	10.570756
0.984243	10.575211
-44.819492	10.588030
-57.897835	10.599808
-31.707914	10.602725
-2.609822	10.603340
30.712532	10.611860
56.464737	10.625243
60.286068	10.632426
39.829376	10.632650
6.565253	10.636025
-23.927767	10.645897
-37.915085	10.653431
-26.514534	10.654188
4.101850	10.655563
37.887154	10.662017
74.132545	10.667886
80.396767	10.668820
69.704704	10.669218
52.104008	10.673933
25.113485	10.680191
16.031521	10.682837
11.993209	10.681809
11.738948	10.683453
20.060993	10.691913
11.313122	10.698613
10.109871	10.696368
17.670033	10.694604
7.108052	10.703302
3.014040	10.718355
3.527432	10.727495
8.842838	10.727836
25.202364	10.732412
26.443176	10.743522
30.909391	10.748131
46.625862	10.747462
50.218632	10.747347
44.528248	10.742252
25.907194	10.735105
19.847979	10.733945
36.862885	10.734228
38.946556	10.730979
42.628792	10.727866
50.171719	10.727218
41.313248	10.727442
39.279789	10.727660
36.998039	10.727890
35.067741	10.728240
45.318649	10.727885
44.672630	10.725349
46.562561	10.722940
50.591862	10.723062
42.190319	10.720549
46.843559	10.712993
53.895649	10.708814
56.947266	10.709364
64.385559	10.704482
62.318237	10.695679
73.874924	10.693127
92.779961	10.693182
92.104523	10.688318
86.259529	10.682796
63.341732	10.682514
12.917894	10.684711
-38.928349	10.682728
-62.859135	10.679349
-83.579407	10.683870
-76.795685	10.691989
-76.632607	10.693174
-69.952614	10.689907
-67.037735	10.688553
-79.244263	10.689317
-79.371094	10.690778
-75.034073	10.694411
-41.279640	10.700898
-34.085999	10.703302
-46.333530	10.702723
-51.646488	10.714199
-54.138565	10.733648
-60.253334	10.740716
-48.908886	10.737496
-39.207077	10.739307
-34.464771	10.746766
-25.486542	10.752815
-34.393841	10.755107
-41.959652	10.754444
-43.116852	10.754661
-50.449680	10.759917
-41.975983	10.764683
-35.516670	10.761596
-34.379013	10.757805
-24.441847	10.760197
-27.603016	10.760376
-28.137430	10.753369
-24.326376	10.747379
-18.085215	10.747552
-12.970512	10.748755
-11.665977	10.745493
-15.213264	10.740426
-9.920554	10.740724
-15.965118	10.745521
5.384140	10.745705
6.064599	10.741716
8.965566	10.743080
-0.901475	10.748359
-0.836496	10.749269
8.468272	10.746902
3.680166	10.746159
-0.317161	10.746475
-1.827601	10.746193
-0.506046	10.746907
2.765217	10.749225
-5.694215	10.750245
-3.880293	10.748801
8.612787	10.748095
7.604819	10.750753
4.850335	10.754018
2.761729	10.753814
3.530367	10.752313
3.989331	10.754033
-5.984574	10.757639
-1.386540	10.759143
11.305202	10.759155
10.810397	10.760665
14.107111	10.762528
10.021124	10.762587
-4.255121	10.762711
-8.460833	10.763963
-7.810596	10.764700
0.536100	10.764719
8.446822	10.765043
6.026622	10.766399
10.141103	10.768147
11.206425	10.768294
1.602980	10.767866
-10.236244	10.770363
-6.850305	10.774355
-5.360638	10.775542
-3.382102	10.775311
-9.439461	10.776934
-8.387837	10.778992
-6.957966	10.779658
-15.410723	10.778947
-25.503618	10.777222
-27.987011	10.776361
-26.783611	10.776262
-22.307869	10.773303
-15.983936	10.768051
-16.277395	10.765793
-24.213694	10.765932
-31.934299	10.761203
-33.598885	10.750800
-26.024012	10.743218
-8.243940	10.742512
12.917949	10.742767
25.488808	10.737761
23.991861	10.728942
15.441053	10.723461
6.121920	10.724318
-2.766049	10.725514
-6.183733	10.721784
-0.493031	10.716853
9.038859	10.715551
19.486357	10.715534
31.803741	10.715008
36.478416	10.715081
26.741755	10.711851
14.595832	10.707778
15.041975	10.707734
23.452621	10.694579
25.906912	10.665708
20.916677	10.653114
17.650124	10.652405
17.390528	10.631460
11.001742	10.606079
-0.177311	10.600146
-2.188024	10.599689
5.541140	10.595727
9.156732	10.593884
6.863935	10.594082
9.578628	10.594297
16.675663	10.593169
-7.167645	10.593013
-11.068481	10.595644
-5.846818	10.595891
8.916876	10.593573
6.098792	10.593844
6.014673	10.597211
6.813466	10.602645
8.117757	10.606853
-1.405332	10.606998
-3.253771	10.610972
-4.935862	10.623360
5.282117	10.630941
2.463462	10.629306
7.981196	10.633789
11.679713	10.643201
13.391402	10.642807
9.835648	10.638808
-1.258410	10.640877
-2.032129	10.645419
-6.568170	10.649126
-11.756458	10.647956
-1.661197	10.646747
6.552092	10.647484
12.019039	10.623469
11.500304	10.581834
5.620714	10.571681
-0.641821	10.565993
-4.820125	10.503558
-5.102914	10.428223
-0.970128	10.406872
6.476810	10.408519
13.294326	10.383298
17.621733	10.341409
18.091986	10.313066
14.512794	10.306723
9.081793	10.309672
5.565004	10.301392
5.762386	10.277118
10.736977	10.259464
17.908264	10.260768
35.813499	10.259665
36.326622	10.247145
17.996008	10.240927
7.289852	10.242398
-3.366296	10.239019
-11.006948	10.232944
-13.924438	10.231096
-13.806316	10.230911
0.117592	10.226812
0.673169	10.219197
-12.615489	10.214573
-13.427570	10.215371
-13.476502	10.214235
-12.462188	10.206351
-9.640865	10.198668
-6.670156	10.196955
6.899780	10.197259
8.085906	10.197079
-2.191417	10.197999
-3.115197	10.197542
-2.504435	10.194603
1.686416	10.195148
-3.215960	10.200673
-18.472282	10.204692
-11.041185	10.204967
-4.368936	10.205775
-17.879038	10.210368
-26.057152	10.214784
-26.724436	10.212286
-23.215630	10.208636
-36.313980	10.213113
-33.260979	10.217743
0.597742	10.214330
4.988654	10.211865
-10.688458	10.216978
-15.981300	10.222394
-16.739035	10.222960
-12.324431	10.224120
-24.034851	10.228905
-30.292625	10.231701
-32.914902	10.230178
16.601837	10.229572
6.471132	10.233774
-12.319383	10.239152
-24.079538	10.240404
-13.958930	10.241103
-1.746679	10.245845
2.178711	10.248916
11.775535	10.247303
21.473877	10.248470
3.714911	10.254840
5.925119	10.259571
1.728524	10.260005
6.341522	10.258983
10.923734	10.257780
6.651552	10.258151
6.972460	10.260005
34.718483	10.260188
38.409077	10.262388
-8.332679	10.271482
-11.874290	10.278702
-9.039120	10.272136
-2.596895	10.261651
-1.985918	10.267604
-5.627505	10.279669
10.856208	10.275049
36.113823	10.264111
46.455669	10.265704
-10.854792	10.277858
-13.974566	10.285236
-2.396425	10.279104
-3.049594	10.279790
-15.786250	10.277228
-15.503504	10.215017
-12.257749	10.130584
-16.683315	10.112904
-26.489365	10.098027
45.766327	9.984204
28.362577	9.845835
7.606554	9.797872
-3.804181	9.797352
-29.210804	9.736639
-30.083820	9.605066
-30.742870	9.489842
-30.321524	9.462432
-19.573616	9.461960
31.398756	9.349814
45.828087	9.127000
46.296921	8.974444
17.411314	8.965842
4.780711	8.905959
-7.796730	8.636734
-26.512512	8.320940
-37.470345	8.208015
-28.635809	8.209743
29.682884	8.048849
32.449303	7.722138
6.015100	7.501973
-3.119098	7.487095
-16.899504	7.468457
-31.767668	7.324726
-38.369034	7.176795
-54.847267	7.128856
-37.689060	7.130915
32.144825	7.118144
44.672340	7.092406
33.129520	7.074656
20.074884	7.068934
22.577883	7.069342
31.028866	7.071726
21.491192	7.073625
7.958212	7.073753
-6.959963	7.074590
20.189320	7.077590
3.796047	7.079589
-10.310680	7.079204
-5.205171	7.080200
14.653694	7.085530
12.529803	7.090441
24.271332	7.090053
65.187286	7.090365
79.018295	7.095662
-72.171852	7.099848
-66.165359	7.099979
-30.651058	7.100332
-17.621302	7.103545
-14.108163	7.104654
-13.368205	7.101262
3.490573	7.099941
23.449348	7.100398
0.859894	7.099034
-44.666348	7.098063
-67.697014	7.096871
-65.554794	7.090558
-71.992119	7.074574
-81.046349	7.064137
-53.262466	7.065942
-31.932352	7.045496
-45.981113	7.006750
-9.839475	6.988131
67.593384	6.984331
87.277855	6.979021
65.478607	6.964400
51.875011	6.961166
47.931717	6.925923
37.692310	6.704626
9.482837	6.425642
-3.598923	6.375600
1.427272	6.308897
36.726341	5.980771
48.527431	5.714234
38.417126	5.679357
27.194975	5.667917
23.162571	5.637107
3.103919	5.628791
-12.366236	5.626972
-21.866245	5.614552
-14.000328	5.573030
24.208677	5.533871
23.969898	5.527681
12.918168	5.523709
6.233002	5.501665
6.418146	5.471190
-3.926780	5.440843
-7.980509	5.419568
-17.589273	5.416024
-4.044950	5.412320
12.928892	5.385351
25.077915	5.357008
23.653790	5.350455
22.180609	5.350080
15.044226	5.346435
20.474503	5.346159
17.237362	5.348038
14.449805	5.346890
20.397837	5.345463
59.014034	5.350267
76.846748	5.355255
60.867733	5.348354
52.318924	5.336487
67.837265	5.334054
53.381790	5.335645
60.111984	5.331866
77.812302	5.326357
39.907242	5.324359
-47.957268	5.326064
-81.967285	5.325440
-73.741806	5.325326
-72.813202	5.337020
-80.576378	5.350249
-54.457104	5.352224
-45.822746	5.352341
-46.459904	5.360035
-29.050959	5.372706
-6.026240	5.377512
-11.654269	5.369652
-14.471251	5.364830
-17.993761	5.369647
-11.408385	5.370464
-17.709227	5.358653
-27.787647	5.342817
-41.005329	5.335199
-40.798538	5.335538
9.124728	5.330975
17.710072	5.310409
21.010250	5.287743
14.618372	5.282888
19.938805	5.283376
15.723433	5.275867
-10.672037	5.270042
-24.135075	5.269509
-26.735708	5.269109
2.575685	5.267225
9.178984	5.266006
8.672425	5.266774
22.417912	5.265035
27.048267	5.255150
9.499495	5.240531
-5.618432	5.235940
-22.978724	5.237952
-30.043282	5.221983
-9.894700	5.196216
0.539905	5.190217
9.042805	5.199225
23.093132	5.203194
23.011930	5.199332
20.168938	5.190753
13.619869	5.181684
13.734377	5.181270
25.463772	5.185526
17.087656	5.185059
6.383443	5.189518
-2.299336	5.200505
-24.986557	5.204142
-36.969997	5.188574
-40.495556	5.149033
-25.870232	5.121088
10.446554	5.121247
30.951118	5.087466
32.072987	5.012859
39.509560	4.970828
22.666538	4.968731
4.327135	4.962271
-12.483052	4.949238
-15.514353	4.947167
-20.497715	4.948568
-11.652952	4.948263
-1.914163	4.964083
20.718050	4.990809
24.070135	5.004523
14.512617	5.005829
1.434744	5.006782
-3.280264	5.014571
-15.217526	5.033174
-16.714540	5.057930
-16.306772	5.068690
-10.054173	5.070002
2.790361	5.103267
-7.174578	5.147194
-18.293968	5.155194
-25.243387	5.160111
-41.151470	5.176745
-40.929119	5.179812
-38.244419	5.180254
-31.552143	5.181331
-6.056824	5.183819
42.288197	5.197353
59.021145	5.203403
47.379093	5.205375
13.656456	5.230488
-2.747960	5.267452
-18.087070	5.287570
-36.880260	5.288480
-47.447540	5.297455
-35.527603	5.350788
0.705958	5.439256
11.339617	5.493206
-2.705893	5.492156
0.596405	5.515704
3.684914	5.611104
-4.030286	5.727541
-13.947414	5.805109
-18.561783	5.825905
-11.710051	5.829900
-16.700537	5.921125
-20.894709	6.122206
-26.451227	6.276063
-30.310638	6.300358
-28.023390	6.308462
-17.484873	6.354817
-11.843751	6.393558
10.971970	6.423184
27.820129	6.463686
46.767101	6.524053
41.834576	6.553714
28.203712	6.556006
15.027893	6.696397
7.946074	6.952511
-3.711149	7.092402
6.552141	7.100215
16.246920	7.117637
16.743980	7.179479
18.889257	7.251598
8.454246	7.319290
3.372021	7.365009
3.927197	7.369360
-1.075736	7.380275
3.572098	7.446422
-1.922846	7.505762
-19.382410	7.514525
-13.812925	7.515125
19.569223	7.522808
24.338629	7.524116
29.101604	7.523154
21.982607	7.526450
20.537535	7.536325
12.915533	7.549708
-6.151836	7.554157
-9.154242	7.556095
-6.137142	7.601657
25.211903	7.687042
30.678452	7.733016
32.125908	7.733227
26.583353	7.761218
3.109477	7.835576
-5.970439	7.917399
-12.122777	7.973364
-19.615408	7.989047
-21.415369	7.992255
-2.722895	8.057417
3.396526	8.177361
2.004702	8.240194
-15.501014	8.241374
-15.203412	8.252759
-11.071042	8.259202
-9.204356	8.260858
-11.738465	8.265215
-7.272977	8.274525
15.024623	8.383885
16.754406	8.533574
-3.550281	8.560374
-6.023036	8.589622
-0.187963	8.746525
0.884349	8.869660
-1.850729	8.882155
5.453553	8.873484
14.290186	8.877575
18.826073	8.881078
22.080706	8.884301
26.302622	8.898548
31.771669	8.922532
36.594849	8.929975
35.604691	8.920662
26.685005	8.920652
16.800898	8.926847
15.129961	8.917211
13.791719	8.897134
4.580040	8.892818
-6.670444	8.901130
-14.788890	8.899299
-23.708220	8.893352
-31.684525	8.896605
-33.718082	8.901826
-27.612576	8.903843
-16.127102	8.903443
8.390142	8.896892
20.704857	8.888117
18.153101	8.886925
20.821777	8.888700
21.547750	8.885969
25.412977	8.885192
23.525503	8.887570
12.336475	8.887649
10.256508	8.890968
23.214836	8.899743
28.285156	8.905051
14.592745	8.905206
-1.164180	8.906679
-9.175042	8.913414
-16.859035	8.924024
-28.880581	8.930030
-33.432003	8.927149
-19.844801	8.927463
-0.668795	8.937785
7.501520	8.945765
5.395822	8.946313
-1.760743	8.947621
-10.432145	8.949074
-14.415289	8.944466
-13.147131	8.938087
-1.768289	8.937479
-3.003232	8.938423
-14.371293	8.932106
-18.302349	8.921807
-31.285292	8.919227
-44.842251	8.925181
-48.087879	8.926874
-43.150978	8.921754
-24.370190	8.922691
-6.388209	8.930667
6.489063	8.933963
-11.169940	8.931971
-12.706972	8.932755
-11.035290	8.937329
8.021697	8.939766
18.915777	8.938049
23.834675	8.937999
37.219173	8.943477
36.465450	8.947636
31.274357	8.944824
23.583513	8.945650
16.485102	8.955854
9.089222	8.960423
-0.945393	8.955208
0.023670	8.952915
-12.216249	8.954860
-24.322489	8.954728
-33.104134	8.950971
-36.507401	8.947554
-46.701935	8.950711
-40.092113	8.955202
-32.255386	8.954907
-15.081447	8.962337
-14.264755	8.983943
-12.797533	9.001884
-11.567839	9.004807
-10.729155	9.006955
-10.795472	9.023993
6.028594	9.049439
11.098111	9.064839
15.044546	9.066434
8.226602	9.069357
6.015563	9.082506
1.182443	9.096874
-3.391818	9.103299
-17.947845	9.103437
-20.828993	9.103703
-1.186222	9.108005
-7.786839	9.113610
-16.710833	9.115630
-26.481234	9.115625
-24.004543	9.118303
-31.721842	9.122056
-22.454151	9.122691
-21.490225	9.123096
-16.321943	9.127303
-35.496391	9.131152
-35.696270	9.131320
-41.930523	9.133726
-38.776318	9.142160
-48.668060	9.149397
-42.909546	9.150067
-35.818310	9.152626
-17.188154	9.163480
-5.203793	9.172206
-28.831686	9.172836
-25.454750	9.175181
-5.965698	9.180862
-0.638030	9.182881
15.030682	9.182881
17.998884	9.182261
25.992485	9.179278
31.865566	9.176877
2.405098	9.176463
-37.761673	9.176922
-63.769009	9.175575
-55.728275	9.168239
-25.547590	9.162285
-16.073483	9.167085
-7.119935	9.168859
2.061191	9.154386
-15.109645	9.141351
-32.166145	9.144074
-44.012363	9.146491
-49.615524	9.138211
-36.215580	9.130743
-20.416296	9.131134
2.368159	9.135559
14.240091	9.138803
-0.582695	9.138089
-10.731712	9.137398
-28.055494	9.140872
-63.352978	9.143364
-76.637886	9.140574
-70.829811	9.138388
-56.371647	9.139775
-28.864622	9.138099
-9.935669	9.132365
3.577730	9.129705
18.988140	9.131136
41.566914	9.131389
70.324471	9.128460
84.340080	9.125786
87.998848	9.127387
85.827560	9.131510
66.763611	9.132318
46.995522	9.129516
31.480402	9.128959
28.345329	9.131707
55.040695	9.133297
81.535019	9.133271
87.410645	9.133407
84.022003	9.132974
72.448685	9.132582
54.802124	9.133695
37.061806	9.135690
42.330521	9.137631
67.564919	9.138488
67.997673	9.138547
69.502449	9.141304
64.460442	9.146760
63.140610	9.149425
45.457405	9.149297
26.320179	9.151231
21.114201	9.153257
34.665997	9.152068
55.394764	9.151309
59.049294	9.151941
65.733589	9.149762
62.730644	9.146361
62.910267	9.145732
55.306122	9.145194
45.433231	9.143352
34.831169	9.144517
46.847355	9.147470
59.545696	9.146580
70.536407	9.145620
88.502380	9.152679
87.994751	9.163053
87.546326	9.164741
90.553322	9.160250
78.674377	9.165140
70.024857	9.180559
47.061966	9.187925
-3.353273	9.181259
-46.466167	9.179275
-55.236473	9.192027
-69.786873	9.203719
-67.719627	9.201527
-67.851997	9.196861
-56.524052	9.204570
-54.910496	9.216585
-70.835411	9.216370
-83.054596	9.210331
-80.759140	9.214896
-42.276688	9.222441
-38.625847	9.218039
-45.684586	9.211095
-41.664860	9.213442
-35.903854	9.215954
-46.524639	9.211111
-70.650375	9.205991
-81.820961	9.206185
-73.167496	9.209206
-33.063091	9.209596
-26.076529	9.204874
-20.079926	9.201477
-6.891702	9.204941
-14.060220	9.205608
-40.199352	9.195144
-54.625561	9.184667
-51.982525	9.183592
-41.533432	9.182078
-2.378321	9.170580
-2.242021	9.156338
-9.180352	9.150496
-13.746506	9.150546
-34.333714	9.144646
-48.583076	9.129723
-53.936550	9.117418
-34.930882	9.115651
-14.680583	9.113430
14.258264	9.101908
23.358479	9.091047
19.267668	9.088462
0.806696	9.088291
-18.131807	9.085089
-31.605091	9.080070
-17.135611	9.076323
-14.414248	9.075324
-3.689553	9.075684
28.722633	9.071961
29.647305	9.064810
23.336096	9.063539
17.101194	9.064508
-0.709780	9.058223
-6.351643	9.052199
-18.719992	9.052453
-11.296426	9.052314
-2.655717	9.049452
26.681080	9.046858
27.655489	9.045668
24.479147	9.045569
3.128579	9.045453
-2.655773	9.041305
-10.863956	9.032492
-9.870593	9.028405
-17.723053	9.028190
-17.895025	9.019316
4.741056	9.008827
7.934706	9.007718
-1.686557	9.005929
-10.486856	8.999477
3.563388	8.996821
6.285284	8.996819
-8.726054	8.994916
-19.061474	8.993005
-16.033516	8.993168
-17.669794	8.994451
-10.928865	8.995188
-19.731409	8.995233
-7.828659	8.995218
-4.840455	8.995618
-14.752817	9.000246
-15.848383	9.012907
-15.338127	9.023008
0.716859	9.022192
42.858166	9.035480
49.205791	9.073912
31.899916	9.097312
18.488258	9.096573
0.024161	9.110914
-10.569477	9.138183
-21.908108	9.149215
-14.827057	9.148784
4.370182	9.149675
45.154667	9.151183
52.145256	9.152468
33.445988	9.153386
19.884964	9.153026
18.391663	9.151997
-1.109606	9.153023
-11.687870	9.155349
-9.903348	9.155557
2.961413	9.157127
26.888443	9.161066
31.996161	9.161579
30.251427	9.161600
23.546959	9.166486
3.585999	9.171534
-2.113010	9.172538
-7.578539	9.172601
-10.078695	9.175372
-1.535346	9.180279
25.299503	9.183571
29.129128	9.183742
22.391336	9.185815
3.945771	9.192785
1.550338	9.197080
0.733331	9.197102
-1.249817	9.203232
-4.865268	9.212190
0.225457	9.213672
13.155523	9.215601
17.653259	9.223020
10.352972	9.226674
2.643245	9.226675
-17.374498	9.227524
-27.417944	9.227593
-33.784931	9.227933
-35.295002	9.228080
-29.738026	9.230136
-5.312325	9.241579
1.725278	9.252853
-2.044145	9.253343
-14.484758	9.261837
-10.398900	9.289402
-12.764663	9.312400
-11.595617	9.316430
2.161653	9.318559
5.735915	9.334840
0.246201	9.358351
-12.748693	9.371852
-21.338474	9.371914
-22.177748	9.375662
-28.859356	9.392330
-24.121075	9.404480
-12.877130	9.403076
-6.579091	9.404153
6.626087	9.411662
27.714647	9.414437
32.553162	9.413604
18.030483	9.415359
9.499895	9.418852
11.361860	9.420310
8.454511	9.418486
2.046623	9.419079
1.968745	9.424951
-2.311814	9.426908
3.669732	9.420472
1.670578	9.419262
8.440112	9.431236
3.948717	9.439946
-1.189411	9.435448
-7.672298	9.431176
-10.635896	9.434197
-7.447315	9.437332
-12.381406	9.435849
-4.617603	9.431859
13.995093	9.429875
15.152014	9.429873
8.945513	9.432169
-0.390891	9.437340
-5.769268	9.439038
-5.334531	9.440099
-14.253622	9.448008
-6.335969	9.453411
21.003208	9.452798
31.869036	9.458756
27.151333	9.470596
15.453435	9.475773
9.273668	9.475835
7.288560	9.483052
-4.826460	9.496198
-0.736669	9.502817
5.579348	9.502874
20.424921	9.507177
19.412361	9.517697
15.741697	9.523819
2.720270	9.521551
-14.991389	9.523513
-36.654583	9.532022
-36.069130	9.532416
-31.145821	9.526834
-18.262394	9.532077
13.773183	9.545606
26.849796	9.549516
24.226477	9.546895
11.631665	9.560252
-12.958385	9.584744
-22.483248	9.593624
-33.217976	9.592216
-47.960728	9.604823
-58.526115	9.625265
66.280853	9.632939
52.425968	9.630772
25.864555	9.631959
5.765981	9.636385
-1.752662	9.640342
-1.875756	9.644691
-4.297391	9.647470
26.325140	9.647455
34.204357	9.650375
-22.995113	9.656652
-22.927017	9.657617
-14.906788	9.655246
-8.964199	9.655775
-2.522217	9.652495
-4.173618	9.645185
22.975113	9.642034
47.236641	9.641645
40.434685	9.643450
-39.862034	9.649305
-40.266216	9.649575
-25.526144	9.638099
-16.207460	9.632842
-22.711123	9.641047
1.164267	9.637403
31.561754	9.622867
47.764133	9.619394
52.731567	9.620268
-76.240753	9.628892
-42.549427	9.649350
-11.730943	9.656746
-2.789709	9.656830
16.616137	9.671912
19.595173	9.690454
19.209063	9.699503
-5.202452	9.698587
-11.494063	9.690810
25.807741	9.687320
21.084417	9.692703
-0.199302	9.697383
-3.941260	9.693048
-13.240319	9.678384
-10.934161	9.654202
-23.801863	9.632343
-32.945480	9.628989
-22.289862	9.632118
21.794655	9.606881
19.146458	9.544006
12.167500	9.484683
-7.992844	9.475410
-16.375343	9.491005
-37.332634	9.440042
-57.713577	9.299882
-61.166504	9.188082
-57.488865	9.173522
-20.702812	9.170188
-22.586107	9.134048
-33.223282	9.103220
-41.654346	9.082268
-66.538895	9.052441
-73.225082	9.008039
-70.658203	8.989531
-92.682945	8.990405
-50.178020	8.885670
-11.681727	8.688711
45.026573	8.579072
42.219139	8.572767
57.135017	8.558787
70.774742	8.514772
56.806488	8.460867
65.788033	8.398450
88.837288	8.352414
66.715233	8.358727
11.359185	8.367610
-14.990438	8.311444
6.905782	8.248170
25.139338	8.243334
49.237942	8.259999
56.452873	8.265661
68.535660	8.266948
90.249275	8.267170
58.045872	8.266411
-6.858900	8.263265
-30.879541	8.256723
-12.452720	8.254904
20.483772	8.252502
35.300179	8.209520
42.741112	8.129530
78.537674	8.086511
107.159355	8.086194
67.251396	8.061065
-23.713179	8.002282
-61.474129	7.940197
-26.467443	7.889017
-23.146442	7.874218
-48.707657	7.884807
-43.790909	7.831622
-47.665379	7.709468
-67.575790	7.642121
-48.263969	7.640505
-9.785384	7.628123
-2.673793	7.620669
-6.091267	7.621233
-4.952252	7.627968
-5.008805	7.630765
-8.212309	7.514414
-22.140612	7.343417
-52.117119	7.313085
-43.318066	7.281411
2.562543	7.099890
23.316984	6.954139
21.672731	6.933240
15.938537	6.931736
9.091246	6.930517
-2.941891	6.946376
-27.959808	6.955783
-29.720675	6.937636
-9.411081	6.906340
37.039860	6.898232
54.804508	6.905565
53.401299	6.901666
58.772984	6.893158
66.825104	6.889944
51.789116	6.887681
49.908031	6.877268
48.571507	6.865412
18.820448	6.868602
-17.215605	6.870658
-35.168892	6.852172
-19.968332	6.834530
-8.365461	6.837222
-22.088161	6.846620
-25.744766	6.847677
-27.271084	6.843143
-33.085281	6.840484
-40.694607	6.842889
-30.694717	6.845974
-22.053411	6.841913
-4.747959	6.836325
3.873030	6.836784
22.132870	6.833611
26.992310	6.822967
18.354391	6.816475
9.222211	6.816307
7.994246	6.812893
-7.077652	6.801034
-23.557537	6.785290
-6.338676	6.777351
2.895901	6.780426
15.766198	6.777324
7.123885	6.759266
6.187620	6.746751
16.474659	6.751153
25.201880	6.756129
15.721942	6.752645
22.244925	6.749032
25.305626	6.750909
22.793928	6.755932
-3.094553	6.759865
-22.416283	6.761007
-35.072056	6.761007
-25.586700	6.759369
-9.914603	6.754529
-10.919193	6.752198
6.441435	6.752343
29.134121	6.743725
32.331024	6.730893
24.553408	6.727055
7.152778	6.726865
-6.456914	6.723227
-33.015808	6.720878
-39.385109	6.722342
-34.907871	6.724194
-13.618954	6.722325
1.578519	6.716681
13.223383	6.715966
17.166473	6.723145
19.524071	6.721011
0.490317	6.707384
-13.670428	6.705074
-14.793036	6.709655
-11.341364	6.705140
-12.913313	6.702221
-17.341534	6.704330
-18.312733	6.704647
-5.895945	6.704514
-4.175839	6.701018
3.136060	6.698095
12.808174	6.701514
16.987988	6.692560
12.373291	6.664532
-2.066575	6.651759
-20.645554	6.664720
-47.513557	6.666804
-51.715233	6.643969
-38.857662	6.616292
-2.377135	6.601435
20.661655	6.601179
38.152447	6.597242
52.191784	6.576748
53.918213	6.553122
24.062473	6.544245
1.529744	6.545054
-12.336782	6.542528
-7.478018	6.539092
-7.417304	6.532234
15.182192	6.535038
25.339260	6.567896
13.754193	6.593703
-0.190811	6.591527
1.356498	6.594783
0.351795	6.609683
3.577216	6.629222
-7.618060	6.673776
-0.944582	6.744122
1.202963	6.764887
-5.432702	6.775611
-1.471664	6.987238
1.168055	7.276467
6.127166	7.347076
10.887965	7.352769
-7.713351	7.495963
-22.062134	7.614523
-9.225986	7.629028
1.940717	7.621947
3.580310	7.618990
-8.394947	7.627270
-9.045929	7.634128
0.785498	7.637429
-15.641810	7.699470
-29.235817	7.826454
-20.888487	7.924078
-12.610060	7.939899
-1.935172	7.948458
3.703055	8.061496
5.064963	8.271193
4.608017	8.440613
-12.360129	8.483624
-22.804876	8.490617
-17.836119	8.620843
-14.809487	8.889485
-8.147553	9.125403
9.906309	9.185913
17.083406	9.204169
11.310415	9.433510
-2.125734	9.758511
-7.531199	9.876987
4.374159	9.878933
9.011999	9.984262
11.429480	10.091041
21.856087	10.107778
25.146433	10.108959
26.669205	10.109286
3.176728	10.109320
3.857060	10.115802
10.402873	10.115891
-4.514446	10.140205
-19.872473	10.186833
-10.627212	10.210505
-6.120820	10.212013
-3.851873	10.214620
0.845547	10.228864
-4.043834	10.261743
-5.283554	10.304036
-20.712946	10.322541
-24.744019	10.320154
-31.679869	10.351632
-31.446239	10.418399
-22.331747	10.460670
-2.387434	10.464918
16.108294	10.469717
6.242559	10.496020
-10.931482	10.526587
-11.144711	10.538163
3.185293	10.537436
5.617847	10.544503
13.951129	10.549871
25.399891	10.543938
26.371239	10.541352
17.246202	10.541511
-5.642325	10.543523
-12.251758	10.549210
-5.113678	10.547313
-14.375584	10.553553
-25.072491	10.570199
-27.066469	10.570992
-22.681553	10.569054
-22.753296	10.575496
-43.217869	10.576288
-44.342716	10.573056
-24.682245	10.568448
-19.493254	10.565083
-16.100222	10.565207
-2.677146	10.561559
19.637930	10.551157
37.317421	10.541501
34.251740	10.545049
44.618366	10.551068
54.589100	10.541533
50.093098	10.532421
32.653114	10.536087
20.392216	10.540034
14.260526	10.536256
1.570475	10.525402
-19.916290	10.515148
-15.834456	10.513217
-0.332337	10.514269
-10.483671	10.507219
-18.154430	10.496514
-11.067267	10.495349
1.905466	10.496560
7.685269	10.492241
-0.904227	10.491508
13.207449	10.492941
41.335144	10.493184
39.699940	10.498730
26.290472	10.505012
23.864876	10.505646
26.355562	10.505660
18.395241	10.507677
-3.075766	10.508563
-1.757583	10.508465
12.871477	10.509812
11.853374	10.510002
9.558696	10.506948
1.864050	10.506428
-6.438561	10.511108
-4.693099	10.515310
-8.734162	10.515974
-4.633570	10.515842
9.334292	10.518789
12.359846	10.524591
16.407412	10.527902
14.201569	10.527920
12.023153	10.529683
-6.266414	10.533309
-13.834347	10.534933
-13.018159	10.534895
-16.996004	10.536430
-23.751684	10.539537
-21.740915	10.541257
-13.044501	10.541223
-9.661718	10.543442
-11.253189	10.550123
-7.258617	10.555571
2.927951	10.555897
8.322570	10.558002
7.652203	10.565403
12.982466	10.571743
23.151768	10.573644
23.792301	10.573353
18.231794	10.574395
16.300518	10.579156
18.598333	10.584009
13.988026	10.584242
2.595575	10.583835
-3.743918	10.586861
-6.863321	10.588894
-14.529975	10.588806
-25.908701	10.589540
-33.184692	10.589609
-33.203403	10.590795
-30.325733	10.594320
-27.027361	10.594918
-20.373920	10.596977
-12.474701	10.606709
-12.671675	10.614036
-19.744181	10.614005
-19.777124	10.617254
-10.425096	10.626366
-4.025375	10.633112
-3.331691	10.634491
0.447300	10.634361
5.456203	10.636819
0.550354	10.641768
1.575504	10.645438
-0.203620	10.645355
9.601131	10.644059
15.295513	10.647034
-18.836157	10.653537
-24.190298	10.653029
-15.914160	10.640850
-18.603577	10.632477
-29.906006	10.636569
-34.810970	10.627107
-30.520834	10.593725
-26.959415	10.573362
-27.088505	10.573931
-24.011496	10.561150
-19.348574	10.538398
-26.165600	10.530273
-42.324642	10.530270
-50.126335	10.528893
-46.209644	10.529361
-46.174011	10.530260
-49.711906	10.529610
-44.324417	10.530234
-33.628624	10.532967
-29.979750	10.533615
-32.493210	10.531627
-36.199261	10.531549
-43.000210	10.531596
-53.180851	10.529224
-61.731594	10.528314
-65.838501	10.527970
-64.925476	10.524108
-50.323421	10.519727
-52.690117	10.518659
-65.383629	10.518702
-73.396370	10.516876
-91.831161	10.513228
-84.295769	10.510332
-67.924767	10.512218
-31.526772	10.515323
-0.126519	10.511553
27.574533	10.507779
54.807167	10.512077
80.973183	10.513642
87.908699	10.508597
105.074654	10.507317
109.826706	10.509204
110.771233	10.510574
91.587814	10.513199
76.669411	10.513582
60.834763	10.516667
51.973934	10.531583
56.886208	10.544397
88.616653	10.545202
114.679306	10.549690
133.514114	10.559517
125.928932	10.562444
113.249390	10.562473
86.892776	10.558756
62.994682	10.542546
55.599106	10.526274
78.512085	10.523234
106.286354	10.521343
141.340591	10.506889
149.128906	10.485922
141.302536	10.474408
108.631462	10.476943
51.590904	10.476928
19.364920	10.462360
-26.790892	10.449761
-36.691216	10.452333
-35.226479	10.455057
-38.077263	10.448924
-39.766479	10.445113
-39.079136	10.447147
-34.553116	10.447653
-20.616886	10.444942
-14.143993	10.443324
-0.193297	10.444769
3.889253	10.445292
-2.188389	10.439693
-26.205570	10.432442
-34.605640	10.433823
-21.584898	10.437140
-11.696503	10.427669
2.768319	10.416078
14.179100	10.419867
17.009745	10.430189
10.762195	10.432128
-13.457443	10.429173
-23.908533	10.434181
-14.111618	10.448030
-9.148663	10.457211
0.792271	10.457684
17.100965	10.458799
32.550648	10.464800
36.776527	10.471497
22.890926	10.471453
25.146360	10.465707
39.887859	10.466641
38.768639	10.472853
32.754738	10.468964
16.551191	10.458508
-13.927188	10.458607
-55.116596	10.465748
-64.927849	10.462190
-62.410244	10.449973
-47.177338	10.447352
-29.955093	10.454693
-27.571381	10.454690
-35.870193	10.444876
-46.629269	10.439742
-47.211609	10.443174
-66.024048	10.445420
-61.793621	10.442866
-43.900898	10.440676
-23.522478	10.441289
-21.369242	10.440919
-30.032394	10.436782
-40.585533	10.434286
-40.479454	10.433741
-31.806520	10.421204
-35.456665	10.399883
-23.420321	10.392210
4.366269	10.391447
6.059712	10.375875
-13.722155	10.355968
-42.369881	10.348857
-74.940063	10.349334
-97.022018	10.349705
-118.023148	10.348251
95.994949	10.343663
76.550728	10.339394
42.384865	10.341228
15.218910	10.345730
-11.904485	10.343209
-21.680193	10.334306
-19.689611	10.329088
-5.837306	10.330218
4.100832	10.330928
18.687765	10.326440
24.395975	10.319327
31.718420	10.315813
15.708708	10.316942
3.238745	10.314961
-0.766508	10.305883
3.968443	10.297667
-7.915574	10.295964
-13.460354	10.295425
11.327084	10.289535
15.143873	10.278666
-0.531586	10.270464
-8.613947	10.270831
-5.433284	10.271146
12.494113	10.257433
22.465412	10.236678
46.500389	10.229650
69.173149	10.231619
-72.911530	10.219104
-41.034161	10.195422
-21.796055	10.183928
-0.037526	10.185833
20.794199	10.182014
27.641495	10.165354
14.613449	10.149166
13.292233	10.146444
5.603053	10.148320
2.557324	10.133159
-12.540052	10.104796
-20.327517	10.093363
-16.688688	10.097893
-6.572392	10.083237
-10.299585	10.049972
1.690886	10.033174
10.643639	10.035409
19.637962	10.030416
-28.260799	10.012970
-31.155884	9.998519
-18.503008	9.994258
-12.670746	9.994736
-26.612858	9.994116
-28.633047	9.990249
-35.596584	9.983908
-43.061405	9.979219
-53.094166	9.978731
-64.498390	9.978208
-75.837326	9.971780
-62.594669	9.962696
-77.838562	9.959708
-92.546059	9.959716
-85.374023	9.952504
-98.902359	9.941966
-132.202057	9.938622
-64.565262	9.938225
66.843948	9.929135
125.643745	9.913695
87.234596	9.905409
75.999481	9.905488
80.470573	9.896802
64.586700	9.871142
53.075588	9.848244
75.805832	9.844170
66.705887	9.841390
53.308964	9.822198
48.557007	9.799670
45.217724	9.790412
39.806335	9.790158
44.237595	9.788234
49.205208	9.782780
68.272827	9.777792
49.732944	9.776220
51.030735	9.776898
61.850990	9.777201
73.761528	9.777101
53.606846	9.776875
59.193386	9.777292
78.766006	9.776958
70.784157	9.770001
77.141495	9.761224
114.226028	9.758844
61.945900	9.760162
-64.631767	9.771438
-106.884232	9.790944
-73.966415	9.796752
-60.947495	9.798578
-64.603378	9.818685
-55.060760	9.839640
-38.839558	9.845632
-41.008495	9.843788
-24.183775	9.836324
-15.534457	9.827888
-9.694510	9.826148
-5.011423	9.827817
4.509655	9.827271
7.758780	9.823411
19.946068	9.817101
24.262928	9.810577
27.632961	9.807838
14.060596	9.808969
-25.950504	9.804291
-42.307644	9.790314
-39.401245	9.779744
-36.025578	9.778477
-23.071743	9.777490
-12.365397	9.772857
-0.590965	9.769425
0.916956	9.769104
0.278029	9.769246
-30.246502	9.767925
-24.672874	9.766044
-11.451355	9.765934
-9.556452	9.766920
8.158672	9.764686
14.406650	9.760308
12.349236	9.759000
8.617450	9.759320
10.708817	9.761285
0.056010	9.767444
-8.635181	9.770270
-20.409203	9.771292
-12.738681	9.785278
-14.132567	9.803471
-19.251236	9.807281
-13.420605	9.807197
16.810467	9.817664
22.420975	9.829406
-17.997574	9.831758
-30.964191	9.829043
-16.675140	9.829490
-13.056263	9.833845
-13.070704	9.835988
-4.947241	9.833218
18.028008	9.831939
14.042208	9.835160
-1.569811	9.835015
-14.028724	9.830669
-21.305588	9.831884
-23.880938	9.836546
-16.351746	9.834291
-11.138303	9.829650
6.093786	9.834553
37.716572	9.845371
52.896755	9.847970
48.039528	9.844553
24.480349	9.853414
3.423057	9.871824
-7.799611	9.878053
-27.566730	9.878013
-30.655489	9.888632
-10.966082	9.898029
5.489821	9.898554
17.441299	9.899673
20.705608	9.900544
20.545759	9.900185
24.569424	9.900627
15.067704	9.899594
11.217986	9.898028
17.305477	9.896114
10.411513	9.894782
1.691487	9.894909
-9.341068	9.893847
-18.445190	9.890580
4.313384	9.885410
7.987655	9.887444
14.409936	9.897684
25.578890	9.899242
33.362465	9.896229
26.978884	9.901517
15.259509	9.907413
6.292734	9.909307
-13.290318	9.910422
-38.605240	9.910416
-38.153275	9.909717
-12.264083	9.912555
12.545726	9.916622
27.043312	9.916733
32.332943	9.917511
24.135656	9.912601
6.707043	9.901145
-12.692133	9.902052
-31.097851	9.906185
-41.577290	9.901299
-34.879822	9.902455
-16.908155	9.911862
-4.668925	9.920276
-0.419350	9.925014
9.700544	9.925661
14.081314	9.928855
13.310574	9.958331
8.735913	10.005693
4.515117	10.019887
14.716858	10.019803
13.960980	10.042538
2.854213	10.050071
1.751533	10.040537
-7.386845	10.040561
-7.076920	10.039247
-7.154441	10.029451
-4.836166	10.014205
-1.324581	9.993354
2.551220	9.957497
-0.131780	9.943166
-9.601848	9.929071
-9.510202	9.790709
1.852958	9.625216
-1.329195	9.580542
-0.936287	9.623643
12.520604	9.844736
12.139346	10.099813
-1.441677	10.119837
-22.407822	10.261093
-32.910152	10.735835
-29.419764	11.061635
-35.190674	11.093711
-36.914185	11.122482
-31.604689	11.198921
-13.782675	11.215746
-18.730423	11.197801
-27.387569	11.201704
-26.208210	11.196545
-12.798837	11.117810
-12.089188	10.982488
-7.839902	10.896062
-7.865377	10.907135
-1.176154	10.920468
20.223715	10.815482
19.172398	10.594587
9.783705	10.398451
4.799078	10.354163
-5.882838	10.350124
-2.782037	10.167683
3.132173	9.901875
10.980302	9.799521
18.465450	9.818153
24.310064	9.911707
16.883070	10.067182
18.752979	10.102880
17.700722	10.149623
17.189081	10.395667
15.227418	10.557714
10.827551	10.555321
12.244340	10.595093
12.186452	10.621915
11.707395	10.580258
12.549522	10.556559
14.226553	10.555376
13.389445	10.554423
13.445396	10.539577
14.841722	10.504430
10.051817	10.471502
-1.722960	10.458456
-5.553315	10.458095
-0.006396	10.426154
1.518943	10.357800
-4.886993	10.315341
-6.101104	10.312663
-4.235373	10.306746
-7.764711	10.279315
-13.596329	10.247706
3.772027	10.234310
15.904447	10.234422
15.755327	10.227778
28.400694	10.220120
40.607479	10.219817
47.312641	10.218543
50.574821	10.220344
53.011524	10.217113
56.615971	10.204472
36.679382	10.206280
20.663139	10.205780
23.132893	10.188026
8.719401	10.183805
-8.383035	10.189263
-3.880868	10.189143
-5.914333	10.189736
-12.075953	10.189073
[truncated: 69,181 more rows]
