# Supplementary material for: Surface electromyographic analysis of differential effects in kettlebell carries for the serratus anterior muscles
Source: PeerJ. 2018 Jun 12;6:e5044. doi: 10.7717/peerj.5044 (PMC6003386; doi:10.7717/peerj.5044)
Supplement: Supplemental Information 1 — Raw files and R-script file for processing of EMG data. [file peerj-06-5044-s001.zip › Raw Data Anon/Athlete_28.csv]

9.548394	59.525387
44.281494	59.649532
90.669594	59.843102
72.628799	59.947369
51.486824	59.940887
-59.329361	60.034748
-60.371624	60.245354
-43.050938	60.335945
52.146961	60.280098
120.722168	60.244652
140.879074	60.262646
177.892578	60.265717
153.487839	60.215294
55.623573	60.166901
-231.920685	60.205673
-276.674805	60.247566
-165.246063	60.251019
-57.364082	60.420422
21.070261	60.740189
97.299721	60.898540
132.161774	60.882492
186.011551	60.964516
145.939407	61.194763
-59.604481	61.386913
-78.951355	61.441296
3.806302	61.430576
60.652294	61.472092
89.833443	61.606220
65.083336	61.740520
74.790222	61.776897
88.509850	61.780510
66.804848	61.840199
-81.556587	61.901924
-109.523888	61.906544
-86.780502	61.900272
-44.229511	61.925720
-47.640800	61.941750
-53.266716	61.920715
-18.418955	61.911312
58.200790	61.937874
68.503654	61.966293
3.844037	61.972370
2.934717	61.973690
63.406151	61.995289
86.953896	61.985630
62.877220	61.897800
44.701126	61.823009
81.566399	61.821674
124.848763	61.799416
109.102547	61.683823
25.864471	61.513874
-34.157562	61.367783
-57.566608	61.311668
-92.577759	61.311295
-156.708496	61.132526
-171.736038	60.621071
-139.441437	60.138405
-81.939644	60.055527
-54.450947	59.958057
-66.059891	59.380054
-94.145485	58.736183
-94.238037	58.546726
-112.332535	58.539490
-118.117561	58.248554
-86.525536	57.775398
-7.969480	57.525822
84.602875	57.534775
123.228607	57.409554
108.813690	56.999065
76.612144	56.691612
52.044884	56.687904
32.369019	56.612141
-8.010907	56.310223
-30.605612	56.113060
21.270605	56.119602
83.904221	56.129162
90.637207	56.094193
-37.411171	56.084019
-36.703979	56.093575
21.973850	56.066456
94.029732	56.017372
154.347687	56.010559
170.701752	56.014641
238.816422	55.980949
282.269806	55.938190
291.796997	55.903385
8.779234	55.849606
-33.684540	55.743591
14.356483	55.668613
59.031483	55.683804
21.677032	55.433929
22.932291	54.687332
34.207977	54.051548
86.989525	53.980373
119.628807	53.823368
-70.393623	53.019791
-79.640472	52.094143
-3.769436	51.728767
-10.248001	51.742332
1.220870	51.534451
-4.235249	50.981186
-6.840539	50.500450
5.072487	50.387547
0.132345	50.437973
-123.845078	50.365120
-119.136177	50.194847
-83.506500	50.090183
-26.680202	50.113804
-19.284418	50.224335
-17.599861	50.320568
-19.126524	50.330505
-29.427229	50.317669
-17.388704	50.403801
-238.113754	50.570499
-179.444473	50.672104
-123.410263	50.675701
-65.341202	50.707088
-14.776645	50.809265
28.816410	50.885265
27.775103	50.901764
12.753364	50.896465
8.937033	50.858555
-88.635391	50.799431
-113.222137	50.778633
-128.135666	50.789558
-116.827705	50.773392
-84.382637	50.717457
-62.594135	50.669155
-42.804737	50.669422
-1.039766	50.695637
2.116556	50.703064
-104.429268	50.681393
-125.061501	50.642620
-118.130936	50.606823
-71.192978	50.597363
-28.509560	50.601406
5.561346	50.559582
62.341366	50.466927
59.863033	50.410393
-16.628063	50.409412
-205.651917	50.372593
-283.305969	50.281357
-234.223984	50.223000
-109.343948	50.222397
25.231163	50.210552
131.879593	50.160683
202.948349	50.122639
259.040863	50.119095
175.820282	50.107922
18.880598	50.062218
-62.129784	50.022289
-3.766984	50.020737
43.753834	50.007282
53.210171	49.937077
29.003008	49.865486
44.441906	49.851593
83.475868	49.846809
63.847527	49.786121
-36.324741	49.710453
-58.582420	49.685329
-12.950142	49.693245
20.482824	49.689781
-33.650387	49.654671
-75.191597	49.587532
-61.386673	49.524109
-21.003195	49.504536
-11.780303	49.529781
-65.029701	49.561604
-73.401596	49.545467
-14.328112	49.501572
6.378356	49.547588
-34.640167	49.718700
-92.442162	49.876629
-81.427574	49.906586
-17.649288	49.892326
-47.766533	50.001148
-137.532166	50.232285
-160.228928	50.391994
-162.315109	50.393856
-230.777725	50.416729
-317.050903	50.588238
-319.226044	50.757912
-235.353821	50.789864
-97.245422	50.782845
64.570404	50.852749
190.727570	50.944939
246.921585	50.958725
268.065277	50.913300
264.628540	50.917343
242.014679	50.994522
230.339355	51.018063
246.754471	50.924061
303.992767	50.860329
331.321869	50.935520
241.979233	51.034195
240.153656	51.042843
274.456421	51.012646
284.830383	51.041595
259.331696	51.143047
221.056900	51.243641
248.870193	51.282349
306.877350	51.271595
335.574799	51.278019
325.011292	51.357204
316.766937	51.448536
325.714142	51.453487
294.062469	51.429741
223.898590	51.471390
163.211700	51.520775
59.530239	51.515358
-60.523540	51.500645
-171.837860	51.505882
-240.687927	51.504051
-282.295563	51.486176
-267.250000	51.467831
-192.008224	51.461151
-98.719566	51.473930
-63.621677	51.494930
-63.588245	51.487873
-104.267250	51.451649
-166.436111	51.446678
-219.325195	51.499256
-223.572037	51.543175
-185.305237	51.518093
-128.730896	51.467773
-103.325256	51.483330
-89.160088	51.562672
-100.896957	51.594303
-112.976158	51.535210
-131.928619	51.510323
-129.692398	51.602821
-89.328163	51.684074
-17.409807	51.644184
20.533548	51.598232
31.863779	51.663670
4.041562	51.747486
-52.328331	51.729229
-121.198486	51.664978
-160.738693	51.674652
-48.072193	51.747581
-17.625349	51.774647
-2.213015	51.726593
5.348105	51.697819
-4.218602	51.751122
-10.858185	51.815723
-36.003498	51.813526
-53.513145	51.784760
-53.781250	51.799557
-30.863218	51.843616
-22.070625	51.866703
-15.261723	51.865242
-6.103728	51.864834
12.714518	51.875343
13.818846	51.892792
20.781605	51.908283
55.506565	51.910969
60.623592	51.901760
28.108227	51.890308
41.163036	51.882618
71.480614	51.881310
89.628304	51.880329
58.354858	51.860546
17.538597	51.813335
-4.373890	51.768383
-16.833632	51.757431
-7.311737	51.753811
-10.871840	51.714954
6.723311	51.658344
24.938192	51.627640
21.220270	51.626873
12.697267	51.629829
31.183435	51.619236
64.021629	51.592640
127.562660	51.557240
193.616394	51.536743
-62.455910	51.536659
-56.682396	51.517097
-57.239758	51.468407
-40.692822	51.439022
-46.466892	51.438290
-2.108666	51.427063
21.918814	51.401417
91.789276	51.385483
45.295216	51.385941
-223.353424	51.395855
-261.985748	51.399281
-224.087494	51.386780
-174.583252	51.377121
-62.495697	51.382347
22.551834	51.383652
120.462990	51.375874
133.364807	51.377903
50.392395	51.392723
-264.613800	51.405415
-303.884521	51.406742
-270.332581	51.416279
-159.304352	51.482067
-54.341930	51.602139
91.144142	51.681362
131.131073	51.665443
106.217812	51.680138
47.335228	51.890667
-233.189926	52.195160
-231.222687	52.309589
-178.670547	52.258484
-104.762764	52.379093
46.797329	52.706554
129.818695	52.899403
161.828217	52.853836
146.342972	52.829651
82.721886	52.958824
-226.440018	53.076935
-229.803848	53.057495
-180.954193	52.999630
-51.916927	53.029408
46.487576	53.094547
117.735703	53.076332
155.814301	53.011250
192.946487	53.018921
194.050415	53.074120
76.358688	53.072674
67.163322	53.029186
82.135399	53.017731
87.306679	53.050915
82.465263	53.115772
88.708878	53.191292
112.369232	53.226135
119.247009	53.226002
105.809868	53.307705
129.073013	53.513367
123.353050	53.681576
101.881943	53.706547
97.575310	53.734135
106.804337	53.879662
94.532516	54.017540
106.548637	54.042820
145.950531	54.039669
71.291855	54.070080
-55.750576	54.067974
-125.892433	54.005882
-91.240913	53.956696
-48.963329	53.956940
-52.266888	53.945755
-61.903561	53.867928
-16.190195	53.762844
30.517342	53.714554
-4.455270	53.728268
-71.374054	53.709549
-117.284203	53.612083
-65.772118	53.528118
-17.761429	53.533314
-19.129246	53.549717
5.893032	53.490307
87.064026	53.411816
149.108505	53.398731
105.922142	53.411358
-67.277611	53.367004
-133.556412	53.288223
-86.136124	53.257019
-10.205080	53.260941
24.318037	53.202518
68.273209	53.075085
125.716438	52.994232
139.888458	52.992283
-39.888798	52.947723
-281.774414	52.799122
-369.902222	52.652283
-283.556488	52.607212
-155.706512	52.607944
-26.635790	52.535099
99.269554	52.388618
163.065369	52.282028
187.076370	52.263550
57.178940	52.253925
-213.040237	52.176540
-292.938812	52.066414
-184.112473	52.010357
-24.562119	52.013992
103.162796	52.001389
174.512299	51.936935
221.960648	51.868202
213.794495	51.846394
126.609955	51.852890
-73.741776	51.824657
-126.269669	51.749264
-79.930801	51.694336
-19.168186	51.694077
-4.398080	51.673676
40.556122	51.584579
47.523781	51.505020
17.871479	51.492428
-29.778055	51.480991
-26.530720	51.408772
-25.874441	51.312622
-9.981506	51.260300
35.686703	51.257542
98.011009	51.232506
134.790787	51.121601
126.071007	50.985172
83.650864	50.937954
63.417561	50.935230
7.801018	50.850296
-5.298793	50.731140
-7.695567	50.687927
7.372191	50.689594
33.188828	50.680862
58.403286	50.669701
26.609438	50.662769
-19.025293	50.653625
-41.652966	50.640518
-85.927589	50.638283
-78.525780	50.645458
-58.670368	50.630756
-16.203613	50.606613
52.654533	50.605892
75.011833	50.612915
63.120842	50.611732
34.136272	50.610252
-18.958767	50.610325
-85.015923	50.610321
-96.444450	50.611023
-43.957062	50.615639
42.986496	50.623016
79.512604	50.622139
82.674393	50.611000
57.820499	50.608021
-15.544707	50.617840
-113.997368	50.610909
-142.628204	50.581924
-107.054779	50.566204
-34.733822	50.569904
28.793324	50.571365
83.904327	50.567596
97.779099	50.566330
62.704048	50.569946
-52.727665	50.573055
-130.933075	50.572594
-27.524956	50.574158
-58.638416	50.565952
-28.544239	50.526932
28.434679	50.489155
50.587082	50.490765
63.366001	50.448883
80.599777	50.285702
53.819912	50.126537
5.419068	50.093884
-6.274964	50.084091
-45.696228	49.975819
-21.320894	49.820129
-21.558609	49.725639
-31.783335	49.711002
-13.586956	49.709721
-22.285137	49.673367
-18.736389	49.617882
-17.884373	49.578323
76.699501	49.570652
87.748688	49.580189
73.514244	49.579601
75.671265	49.579933
79.871964	49.589569
23.111547	49.540482
-18.052084	49.421570
-41.665592	49.352360
-82.381439	49.353020
-63.817242	49.309181
-74.730675	49.210903
-61.659870	49.146160
-26.293570	49.136600
-24.532606	49.136360
5.124332	49.109303
39.376854	49.063263
71.087624	49.038635
91.016632	49.038452
-217.227585	48.988277
-189.684372	48.880211
-125.525803	48.829803
-47.382080	48.828239
17.812899	48.718979
48.348999	48.497101
70.446602	48.329700
72.921143	48.300434
62.784359	48.280300
-11.713687	48.030842
-49.815254	47.503761
-44.893032	47.069172
-38.136810	47.024364
-54.914818	46.841385
-62.512249	45.950531
-85.692787	44.999683
-109.967964	44.784019
-146.628998	44.754269
-183.415771	44.259586
-151.108612	43.676498
-51.672794	43.460190
9.370488	43.530251
68.257805	43.671387
102.093056	43.719597
33.623493	43.627647
-70.304512	43.548763
-111.349945	43.650681
-56.673923	43.870224
8.556138	43.947510
48.002781	43.776974
109.149117	43.634201
143.552582	43.767300
134.124817	43.947811
116.300842	43.891369
58.358688	43.745003
27.189236	43.763329
34.938560	43.951794
100.585220	44.155125
134.164124	44.223930
143.384720	44.195362
159.633163	44.223980
178.966125	44.327515
120.574844	44.430119
39.111801	44.423725
22.865940	44.246166
115.372284	44.088154
136.359253	44.109734
149.847870	44.142788
160.624466	44.100815
189.258865	44.152805
162.831940	44.311756
90.350327	44.388565
-12.665867	44.383026
-71.555099	44.529434
17.724276	44.884319
7.962488	45.172115
-9.607684	45.219044
26.970884	45.255173
70.268890	45.521561
57.384853	45.858093
62.228340	46.005863
79.326279	46.003441
-36.171490	46.031342
-234.148331	46.133888
-301.469025	46.233120
-209.862457	46.260124
-125.703285	46.223965
-80.672714	46.195927
-43.676563	46.212479
-60.076611	46.227119
-123.267654	46.203335
-171.693222	46.172256
-187.139969	46.163136
-212.408585	46.163479
-174.503357	46.157906
-117.342392	46.155651
-88.942390	46.166477
-89.548134	46.177013
-108.827721	46.175392
-111.601250	46.171459
-112.557060	46.177094
-66.141090	46.182217
-41.627705	46.170010
-1.170748	46.153027
33.715328	46.149811
28.001680	46.149189
1.642983	46.138065
31.565351	46.120762
73.418236	46.106571
110.872780	46.104473
-21.031755	46.110489
1.286657	46.103142
30.515612	46.074604
40.033413	46.049561
29.650227	46.047192
31.108507	46.049423
41.991905	46.032955
26.011217	46.006672
-13.669131	45.994610
-50.685280	45.994602
-63.225521	45.979317
-55.219917	45.947964
-58.811283	45.939571
-44.312241	45.953983
-6.917949	45.936436
-12.911193	45.898266
-31.850407	45.903801
-20.527205	45.932320
26.446669	45.933132
44.219208	45.923038
34.755493	45.924641
5.394431	45.932381
-14.419003	45.938660
-24.185555	45.939289
-28.426729	45.938507
-41.818943	45.938389
34.993855	45.927929
173.792709	45.892929
214.102707	45.839844
180.408676	45.808998
150.376801	45.810337
124.394135	45.760567
99.705246	45.596313
60.716602	45.423779
27.025047	45.377647
6.511516	45.364418
176.197205	45.195934
164.463821	44.927338
146.130951	44.785236
105.284813	44.783047
84.148575	44.694397
70.836029	44.448635
21.838140	44.252632
-32.889088	44.222855
-44.710606	44.194221
34.177559	44.021111
42.246891	43.810673
15.277699	43.729389
8.705713	43.730675
12.438927	43.627922
-12.447666	43.394810
-34.836834	43.223057
-41.153385	43.204376
-14.939617	43.161880
67.717758	42.981770
74.476639	42.818588
38.372818	42.782352
16.191795	42.783329
-22.122114	42.761219
-71.725716	42.739983
-83.247116	42.726650
-59.844570	42.718590
-88.357925	42.718651
-116.016777	42.726727
-138.301270	42.732079
-98.503700	42.719627
-83.226562	42.705170
-76.592628	42.710251
-58.284904	42.720688
-62.891781	42.720989
-86.879677	42.724094
-116.103661	42.743149
-87.722801	42.758533
-106.769066	42.748360
-118.539711	42.732143
-103.453621	42.733078
-77.735886	42.741508
-56.008831	42.743881
-36.151272	42.740711
-21.520548	42.735466
-4.881424	42.730370
-54.066483	42.728283
-42.304272	42.728683
-31.528980	42.731747
-31.436224	42.737179
-77.363518	42.736614
-90.240196	42.747063
-104.119812	42.794075
-104.802032	42.831844
-75.515785	42.825874
57.454762	42.858070
80.355560	42.958241
77.489410	43.016323
19.162008	43.015736
-2.182804	43.055046
-1.370946	43.108265
-28.824884	43.098309
-86.628403	43.075848
-69.659233	43.091022
140.622070	43.111938
201.230774	43.119308
176.788559	43.118076
152.221222	43.111050
183.300476	43.092281
163.520386	43.061306
117.309967	43.049229
54.739273	43.050293
33.732906	42.990990
32.603317	42.847904
38.278717	42.708397
36.431328	42.665493
72.938309	42.665535
91.839630	42.549530
96.391495	42.308830
76.304115	42.136921
66.029991	42.118904
59.105446	42.078003
77.293983	41.897076
97.983696	41.725239
128.783539	41.683453
123.351112	41.681057
115.703835	41.605335
76.786896	41.473904
16.074917	41.406338
-84.660271	41.411041
-147.485687	41.390781
-153.498413	41.401817
-110.968330	41.453724
-92.362206	41.444786
-57.659519	41.516178
-28.171446	41.708763
-14.922891	41.755238
-54.362774	41.688747
-104.122986	41.737648
-151.707626	41.805920
-178.345184	41.744350
-158.889389	41.633961
-111.665878	41.586239
-38.443298	41.587910
52.937851	41.555855
111.588272	41.456276
68.580070	41.352020
17.406120	41.317898
-62.138321	41.317364
-94.025642	41.264576
-134.408539	41.182682
-97.053871	41.141212
-42.442459	41.137794
3.405550	41.137520
-15.421437	41.120136
-70.373344	41.092369
-173.394684	41.078831
-243.851028	41.079025
-137.538437	41.062489
-118.038452	41.020477
-83.283340	40.992325
-10.040846	40.994179
15.817780	40.973385
25.725594	40.906334
-28.759235	40.853607
-183.361694	40.849258
-268.438416	40.834961
-99.978035	40.770142
-30.737190	40.705471
52.730240	40.692932
123.117729	40.698288
229.520187	40.636349
284.882294	40.506016
234.485916	40.428219
142.660736	40.444275
80.753777	40.429161
199.299240	40.317440
162.503708	40.209648
155.861694	40.198082
168.662979	40.246174
151.486862	40.265720
85.063705	40.229565
11.652373	40.185810
-28.027811	40.190388
-55.200783	40.248219
6.429884	40.312309
26.112719	40.331055
52.851501	40.319069
49.741051	40.345123
0.912236	40.406635
-50.951035	40.430321
-60.215160	40.413307
-68.985802	40.407562
-45.605392	40.414341
99.043839	40.406544
159.157516	40.383881
175.194351	40.368351
131.401627	40.369377
74.986397	40.370327
44.792141	40.366135
25.485075	40.368271
0.118570	40.372375
13.899664	40.372234
139.534439	40.374088
150.266861	40.378742
133.002548	40.380959
75.085007	40.380917
30.187750	40.383423
-26.019955	40.391621
-149.969330	40.401760
-244.203186	40.402657
-230.313202	40.395351
-44.333286	40.402721
8.680693	40.426273
3.826212	40.436771
21.705164	40.432018
12.307303	40.432327
-70.966682	40.435829
-157.809357	40.436287
-210.633972	40.436260
-202.428101	40.439552
28.459990	40.458057
43.779819	40.479301
25.676414	40.479111
3.509522	40.493359
-39.102238	40.542984
-67.935585	40.565216
-89.357132	40.546684
-122.393944	40.543781
-83.154556	40.556381
-64.983154	40.554825
5.601040	40.543922
-2.145888	40.532692
-21.516216	40.520180
-29.271414	40.502708
-33.223850	40.486683
-104.441177	40.485519
-190.489334	40.473835
-181.832443	40.391479
1.794158	40.232712
48.360554	40.098022
24.798100	40.074715
29.847614	40.041035
60.965775	39.766632
47.070026	39.319473
27.597109	39.070713
19.954697	39.066750
36.123455	38.895973
129.438354	38.434246
124.401024	38.065300
69.585449	37.994648
12.493543	37.974354
-40.747978	37.794758
-67.299355	37.563908
-85.042145	37.458309
-83.156700	37.454712
-44.560410	37.426067
66.852165	37.360950
112.077995	37.323292
93.183052	37.317364
39.485218	37.325527
3.932651	37.348042
-28.596603	37.362373
-85.888367	37.358738
-164.398849	37.361404
-177.134705	37.354588
151.946548	37.291779
186.716141	37.194599
143.837326	37.147991
97.728798	37.147354
59.096336	37.035519
16.822559	36.753262
-60.495216	36.520603
-157.548584	36.488617
-154.893814	36.441074
-61.620655	36.184994
-37.558022	35.901119
-46.940426	35.804985
-59.768368	35.805767
-59.862797	35.735046
-79.390244	35.608521
-142.941559	35.526226
-183.589157	35.511894
-119.309898	35.522720
78.885323	35.518509
173.215790	35.489731
160.078171	35.465511
154.205978	35.474976
150.283661	35.492844
86.632050	35.490276
61.023285	35.488205
72.727066	35.491371
92.603905	35.471039
138.000000	35.440708
129.681030	35.438484
119.742035	35.452480
78.613609	35.448177
9.933015	35.416935
-16.492180	35.370037
-30.335028	35.342499
8.949876	35.345940
89.075012	35.335041
-11.768608	35.313602
36.575226	35.327805
19.629147	35.351212
3.696952	35.352837
-4.644996	35.351742
-4.062300	35.353096
11.923781	35.353714
60.649734	35.362244
118.959549	35.407753
158.993378	35.494434
167.311035	35.542694
128.570602	35.542244
71.492920	35.612587
35.514687	35.770718
29.725664	35.901558
54.079788	35.949512
59.396103	35.947777
89.280991	35.959164
140.211182	36.043816
106.144348	36.190220
34.831139	36.297371
-18.661903	36.312023
-31.199345	36.309521
-25.327568	36.358406
-87.250153	36.432663
-176.024628	36.489246
-176.892761	36.515152
-114.835594	36.515793
-59.981186	36.512688
-76.730682	36.548767
-43.913536	36.637711
-21.704901	36.707527
-40.681557	36.715122
-82.593155	36.730328
-111.640633	36.784664
-100.342110	36.819633
-66.236290	36.820915
-16.109737	36.827126
5.293606	36.844997
-19.053648	36.854275
-31.501648	36.854088
-51.678543	36.863598
-78.374107	36.888988
-82.581871	36.906208
-65.508774	36.903793
-28.024632	36.925156
-14.487262	36.987480
-47.072697	37.028507
-59.553082	37.028034
-57.968792	37.033577
-57.997475	37.050442
-55.673668	37.060101
-60.089657	37.062534
-49.303646	37.049145
38.233711	37.027111
29.877632	37.019894
-5.344136	37.028835
-11.584517	37.042011
-16.932919	37.046112
-40.859932	37.048870
-23.076078	37.076523
13.947127	37.105690
-56.562214	37.099514
-215.370514	37.103687
-289.508148	37.159245
-277.243866	37.202522
-270.262177	37.192345
-244.744995	37.203053
-183.404678	37.276981
-115.838531	37.337288
-47.024139	37.337086
-0.730182	37.348099
-27.041250	37.428612
-55.879772	37.516365
-88.596870	37.534321
-117.053207	37.532265
-138.702057	37.614849
-116.551537	37.756802
-53.327442	37.828579
58.443462	37.821632
150.109756	37.884914
176.430984	38.064316
206.171707	38.203468
195.315491	38.213535
201.844070	38.220604
211.054794	38.341019
196.769913	38.499134
222.806580	38.568199
224.440613	38.561069
198.150085	38.594826
-4.075579	38.724812
-37.534100	38.865810
-21.412165	38.911453
1.393002	38.911877
27.782166	38.982216
43.235035	39.083614
72.910187	39.121178
120.645882	39.118683
169.010208	39.129692
107.390923	39.159985
126.724754	39.201763
123.625961	39.226753
90.099152	39.224735
59.079781	39.245296
48.741039	39.307850
66.145363	39.355801
73.356445	39.361145
72.608635	39.371933
20.785910	39.419376
-4.713780	39.465565
-34.801510	39.476799
-44.852604	39.478909
-28.913160	39.507935
6.140650	39.551853
19.666954	39.571308
11.514887	39.568157
-20.692108	39.589909
-10.110225	39.643986
-22.343134	39.679585
-35.011261	39.681301
-38.377129	39.699921
-44.041431	39.767662
-65.703850	39.836979
-68.073914	39.853016
-113.553833	39.854549
-118.063614	39.915283
36.201931	40.015442
46.984127	40.066502
40.826252	40.058620
5.062119	40.075119
-29.877575	40.099678
-62.203716	40.029213
-110.207695	39.935326
-120.662392	39.927689
-127.895813	39.872768
-74.418625	39.670788
-69.241295	39.473492
-74.742912	39.402786
-66.439865	39.407146
-67.128769	39.347496
-112.193420	39.115185
-93.154305	38.831566
-80.815926	38.727264
-64.090950	38.738987
21.894907	38.588165
10.705379	38.240925
20.115051	37.973991
5.061343	37.934723
-67.302109	37.897667
-87.437439	37.664967
-75.902390	37.392410
-51.313683	37.288872
-37.898106	37.293716
88.630768	37.182251
91.577087	36.885788
119.976479	36.664627
100.066437	36.683594
106.233452	36.596203
100.594406	36.156517
104.335548	35.754494
111.222214	35.704090
99.443207	35.644855
-56.742016	35.194691
-93.684685	34.584774
-67.421936	34.293865
-19.642643	34.307770
2.146159	34.082806
17.338387	33.361370
54.072407	32.684315
60.839520	32.566860
63.449871	32.562416
57.849331	32.099834
35.703548	31.488979
48.713345	31.255985
32.780952	31.287361
-11.217264	31.242516
-15.796535	31.091921
-26.932411	30.963623
-27.751579	30.912888
-26.259544	30.974194
-10.166795	31.161440
22.938944	31.328711
27.038328	31.342489
-15.125866	31.363100
-28.741903	31.561079
-26.791969	31.773964
-35.270206	31.834972
-70.394882	31.834972
12.831205	31.857649
124.692574	31.873022
174.355240	31.878246
123.030380	31.888563
106.200562	31.892410
96.144699	31.882381
68.515137	31.877842
12.334172	31.890999
46.180000	31.898079
44.445950	31.898367
18.776642	31.907021
-12.016673	31.900496
-43.518272	31.880047
-107.953125	31.878557
-173.183884	31.889254
-247.147339	31.888678
-253.198532	31.878874
-301.046356	31.870642
-270.961212	31.867273
87.239548	31.892168
83.848068	31.951910
9.067231	31.982954
-76.622673	31.973087
-152.834503	31.980486
-184.251755	31.995316
-192.187012	31.993870
-180.201111	31.982502
-55.738609	31.973036
196.361588	32.025433
321.009796	32.109291
317.169006	32.112770
284.400970	32.117855
257.161499	32.252151
170.632431	32.411755
61.735878	32.468601
-25.329847	32.461250
-94.857811	32.471718
-99.192940	32.526615
-110.338860	32.607597
-58.836918	32.671143
-10.278939	32.687466
-11.695300	32.673939
-44.658787	32.660370
-91.662315	32.656464
-117.551453	32.663757
-85.882637	32.667301
56.868313	32.645817
122.741447	32.602081
159.185669	32.562714
152.802216	32.562420
101.197487	32.581974
35.710056	32.555672
-5.217212	32.498711
-18.548115	32.476463
-2.224573	32.476612
123.484779	32.461510
156.606445	32.439854
126.251862	32.430153
83.650337	32.435497
40.729092	32.445896
-42.046989	32.450642
-92.555481	32.449333
-146.999313	32.445621
-137.758560	32.443592
-3.769313	32.444172
-3.769886	32.449619
-14.744462	32.468204
-23.179771	32.493210
-81.936661	32.503586
-113.665825	32.502350
-144.690903	32.520618
-133.647903	32.568146
-83.961647	32.608685
62.607056	32.613243
47.861961	32.609215
36.914661	32.631973
-77.417862	32.660744
-182.168533	32.658218
-230.620514	32.636711
-271.353119	32.629875
-278.484650	32.635162
-152.680954	32.629253
218.921112	32.608646
297.469604	32.589054
163.805603	32.586010
77.210022	32.594364
1.785814	32.586475
-96.404404	32.559135
-110.382133	32.546749
-69.484917	32.556450
43.219883	32.558937
156.070114	32.549057
186.738541	32.545235
139.044098	32.549862
28.922831	32.552917
-76.658447	32.552288
-103.066582	32.552837
-105.917854	32.554985
-21.517511	32.551868
72.351097	32.544689
146.322769	32.545330
202.580231	32.533386
171.496323	32.476131
105.545204	32.424427
55.192123	32.425701
-16.051746	32.385532
-91.252533	32.258896
-122.144814	32.177887
-87.514053	32.180019
40.525639	32.149574
63.089333	32.083138
16.174572	32.057320
-28.875078	32.057102
-85.627762	32.067005
-136.273499	32.118141
-142.032608	32.174671
-107.318642	32.182476
-12.488976	32.201443
145.980377	32.300781
189.894012	32.395668
157.400696	32.401981
70.838020	32.406021
-15.382857	32.465134
-67.680008	32.496918
-110.867340	32.480576
-136.028824	32.475254
-55.059040	32.486019
135.949860	32.489616
201.128189	32.480331
160.575272	32.462238
74.562866	32.457382
6.675451	32.479954
-54.578808	32.487228
-157.515930	32.444096
-236.926666	32.411343
-204.756042	32.425076
89.352486	32.443668
128.953796	32.459812
53.185127	32.457291
-41.245850	32.449276
-75.556862	32.454189
-89.238533	32.333809
-70.280556	32.148167
-14.775344	32.125301
117.757111	32.027103
124.250824	31.662661
179.117538	31.410662
145.136780	31.397688
121.387802	31.334734
96.186462	31.187382
51.221107	31.103781
46.638668	31.108486
68.558403	31.131346
82.354355	31.129078
-14.707135	31.156801
-15.658181	31.241966
-19.845669	31.298367
-50.918552	31.298939
-83.441956	31.346626
-75.674789	31.466068
-33.500210	31.545624
46.787739	31.553190
62.004570	31.559847
-77.633797	31.591673
-98.536415	31.632875
-113.004623	31.663630
-142.752640	31.668423
-135.240875	31.677311
-116.317764	31.731920
-70.360306	31.793896
-8.096882	31.803509
40.438282	31.817524
-80.042320	31.903982
-111.069244	31.986170
-162.419922	31.993412
-189.227493	32.002243
-218.319504	32.093758
-213.747208	32.210106
-175.597260	32.245979
-101.828491	32.211025
-56.698818	32.234703
-56.870068	32.418301
-31.957850	32.651974
-57.208393	32.726048
-116.211319	32.696693
-180.204041	32.763779
-184.022934	32.884373
-141.153091	32.939274
-100.341644	32.931419
-18.007238	32.869511
92.629517	32.779694
161.771347	32.710377
158.080887	32.708580
116.042183	32.799389
106.028854	32.832260
122.551689	32.686852
94.977295	32.563210
39.373558	32.595146
76.154869	32.596661
195.588959	32.479115
242.868668	32.378788
193.090408	32.359657
177.203568	32.363647
202.696732	32.357372
177.237503	32.349022
151.251572	32.343147
164.478119	32.338512
131.119858	32.343075
54.502888	32.373043
35.828552	32.409397
80.880989	32.411842
122.719582	32.406597
113.823921	32.437229
88.269836	32.474087
118.646385	32.484936
144.672943	32.484146
130.194321	32.484142
87.646996	32.481083
65.626503	32.471050
99.778809	32.458069
108.914787	32.452335
82.131660	32.452122
74.232384	32.443687
62.551140	32.455208
18.909674	32.516037
-82.244255	32.553612
-134.388428	32.552181
-205.632874	32.634556
-206.262985	32.786266
-174.506943	32.875477
-122.661171	32.890057
-66.266533	32.867764
-3.327916	32.841930
40.481823	32.864666
12.236845	32.974178
-152.983063	33.165394
-191.933380	33.293880
-150.958313	33.293777
-108.542084	33.424583
-67.360062	33.777050
-8.661148	34.036846
59.481571	34.078892
109.027596	34.088921
109.513924	34.157497
-0.203619	34.237854
-28.205832	34.297943
-27.882051	34.329388
-7.689893	34.332829
3.741503	34.336174
19.446661	34.373203
41.966396	34.419849
50.196373	34.433475
5.128688	34.433437
-130.392700	34.445469
-137.164047	34.453941
-103.110367	34.452209
-70.827545	34.452625
-35.508820	34.460949
14.002923	34.473591
54.778603	34.480534
50.246204	34.480270
31.273096	34.494316
-70.803024	34.535328
-101.884445	34.565716
-116.281166	34.559124
-122.017540	34.566784
-105.156715	34.603325
-84.798042	34.593346
-92.559792	34.544437
-93.754005	34.535843
-96.959976	34.525795
-124.706329	34.451946
-142.396103	34.384487
-137.281158	34.373405
-103.952751	34.371067
-83.338303	34.364628
-64.410194	34.374226
-53.433186	34.378132
-39.432938	34.368465
-5.352718	34.389877
37.369644	34.456696
59.004082	34.509869
80.861549	34.509315
74.421707	34.508823
63.388470	34.580925
60.860500	34.698605
61.301903	34.763077
0.751872	34.764019
43.002254	34.814545
191.321167	34.963177
225.492874	35.096577
178.614563	35.125103
135.987915	35.137318
102.294113	35.251289
65.418495	35.410706
-4.534570	35.480927
-3.582839	35.479630
-17.233181	35.544918
10.833525	35.691135
-10.083599	35.779682
-10.971699	35.770527
-15.343117	35.795246
-13.333570	35.913269
-65.195808	36.009174
-69.006638	36.006374
-87.254677	35.992344
-143.864197	36.054676
-33.012363	36.144119
-77.094879	36.179844
-60.660450	36.179604
7.513452	36.223244
93.044380	36.305698
125.476196	36.325729
146.014557	36.291897
137.849396	36.314262
72.983017	36.370003
27.931761	36.383018
-14.906160	36.383755
14.210629	36.400497
67.978943	36.405731
69.479401	36.361271
62.122276	36.273079
45.765102	36.227520
-3.094776	36.228497
-78.494263	36.160740
-98.389236	36.028130
-131.739502	35.934429
-95.604874	35.898720
-75.321350	35.900066
-50.329861	35.911423
-16.883177	35.855312
-13.545658	35.715187
-43.179241	35.606262
-68.009941	35.596855
-1.545672	35.602856
-21.362503	35.550224
-36.999725	35.471199
-23.530674	35.416031
-11.926883	35.400146
-26.278107	35.410709
-65.346558	35.413719
-85.203377	35.382690
-86.409500	35.330517
1.416053	35.302227
24.535765	35.305782
34.835369	35.291126
23.305229	35.254486
-15.376597	35.255142
-47.515717	35.298103
-67.262726	35.325703
-79.191063	35.310303
-27.604889	35.315998
77.755058	35.428032
147.569031	35.555538
141.170685	35.556713
128.619629	35.541897
96.501122	35.617771
60.502949	35.643364
0.672599	35.579647
-10.965657	35.543140
54.783543	35.541664
67.853249	35.548386
94.745102	35.552246
112.117599	35.534729
88.276497	35.567520
44.086323	35.685577
-18.874704	35.779236
-55.866608	35.792103
-34.497028	35.788219
73.654228	35.824940
186.048538	35.906193
255.613052	35.979599
216.949020	35.976788
172.262802	35.941090
124.319557	35.992950
77.610817	36.099453
69.835556	36.117023
104.514275	36.071751
175.654297	36.092873
205.582291	36.152138
229.340179	36.149773
220.070267	36.110493
158.478455	36.107098
97.737877	36.136349
45.722088	36.155651
-33.767643	36.143620
-106.773308	36.125153
-133.160797	36.156673
-86.329124	36.218731
-58.645756	36.215145
-52.978317	36.162716
-83.129669	36.170258
-103.366440	36.200630
-149.057083	36.143707
-215.129532	36.052345
-276.489960	36.028793
-251.173538	36.024376
-80.025742	35.950901
-32.204430	35.840508
-65.739716	35.780861
-89.249802	35.778618
-124.720139	35.749168
-165.152924	35.636547
-199.812180	35.510468
-203.319687	35.468353
-154.665329	35.466316
-14.533907	35.396835
13.727173	35.281715
-18.245174	35.218937
-68.632469	35.216648
-106.169144	35.207024
-137.827087	35.155228
-146.250534	35.092598
-135.653625	35.069851
-153.999969	35.083733
-124.471191	35.067650
-149.269104	34.997768
-187.584625	34.948204
-186.828857	34.959942
-162.235626	34.961880
-145.081970	34.907169
-128.092072	34.853024
-157.405228	34.848728
-185.347504	34.858238
-165.866089	34.830322
-194.052826	34.779716
-195.895264	34.759613
-181.892563	34.768250
-159.204544	34.745266
-106.745804	34.683910
-56.376793	34.650833
45.593369	34.657597
137.135666	34.633934
254.096771	34.558418
250.331482	34.499340
233.680161	34.497192
200.962814	34.492443
149.591431	34.422428
118.780388	34.332531
128.994751	34.302998
147.906250	34.312824
152.318344	34.296337
87.394775	34.253277
85.984108	34.195068
109.434456	34.134506
110.488983	34.129333
102.019432	34.140877
110.153717	34.044792
111.229538	33.904602
111.030685	33.868366
136.162857	33.864052
134.599228	33.796307
150.788635	33.747276
150.487183	33.745670
120.279884	33.739662
81.022446	33.754185
48.282398	33.783314
25.642052	33.779060
18.648296	33.772430
65.642006	33.796211
110.892120	33.840076
126.105988	33.880207
90.306114	33.884789
40.986992	33.888985
-6.431353	33.932484
-35.821308	33.959507
-46.996643	33.950367
-32.752953	33.949039
26.746914	33.947254
49.647087	33.931198
93.014137	33.922741
81.559807	33.922565
32.679329	33.923805
-4.860181	33.934879
-26.968042	33.947540
-30.506802	33.947266
5.282532	33.946888
92.059921	33.957760
-15.847368	33.970291
39.980389	33.982964
31.067852	33.987778
-0.077103	33.968777
-27.092356	33.952137
-50.810410	33.966698
-67.628769	33.983273
-78.330559	33.973072
-21.391203	33.949013
49.020576	33.921619
76.886566	33.889042
39.443638	33.868637
-19.119280	33.868702
-68.917610	33.812252
-99.026421	33.625828
-120.742020	33.435970
-91.682014	33.397373
-9.495074	33.369999
83.946434	33.183266
100.439796	32.984272
53.474957	32.931679
-6.615733	32.933537
-40.347721	32.903149
-64.806900	32.880371
-30.110350	32.889591
46.288795	32.901608
75.427177	32.897804
64.408768	32.905853
48.248577	32.941475
33.420010	32.966278
16.047321	32.964676
-9.270955	32.972034
-19.395279	33.006413
-22.022882	33.037804
-48.265785	33.041374
-99.172386	33.051846
106.855713	33.096092
58.961666	33.131233
41.050335	33.126347
20.775761	33.127728
5.469522	33.194534
-26.082844	33.278461
-42.988720	33.272511
-33.575626	33.224308
-23.929214	33.299179
19.415432	33.505070
22.408539	33.656578
11.769237	33.670101
7.814441	33.717461
-23.215300	33.875717
-51.309998	33.948544
-29.976467	33.899071
-11.246574	33.890514
-9.771852	33.879726
8.327754	33.764034
3.664598	33.646427
11.942288	33.614494
12.216637	33.615005
5.664199	33.604633
2.326440	33.577309
14.481360	33.516094
32.888142	33.449768
-1.724110	33.437904
-50.473816	33.455021
-105.684898	33.441193
-100.519730	33.409309
-116.668533	33.393852
-135.980286	33.403378
-129.600357	33.428257
-114.356049	33.442459
-82.805573	33.442482
-31.342020	33.458042
56.786110	33.499512
53.430222	33.533115
37.034870	33.536240
39.784290	33.550896
32.353878	33.613716
18.950977	33.684269
16.743753	33.714031
10.492420	33.713951
-19.462076	33.731495
-141.175491	33.791206
-147.337524	33.852001
-121.288010	33.868015
-82.104500	33.869995
-38.546677	33.901482
-13.466789	33.939312
-22.988958	33.947105
-17.955311	33.928642
-36.685139	33.905613
-135.830505	33.895592
-170.851059	33.895721
-164.630768	33.878765
-155.955353	33.837605
-140.842972	33.807175
-85.754364	33.806759
-65.979362	33.806896
-120.831749	33.789330
-65.983185	33.779980
57.433224	33.791771
104.773331	33.801300
43.894947	33.801128
43.387020	33.810890
95.773170	33.829494
116.381119	33.835735
92.451675	33.832542
88.480904	33.835922
53.733452	33.841496
33.618801	33.843475
7.557495	33.846245
-3.404684	33.845589
5.180311	33.841484
29.876850	33.846992
17.685179	33.859158
-0.766258	33.861378
-19.626049	33.857029
-45.013741	33.862095
96.575821	33.874596
80.149872	33.880394
68.174950	33.878128
62.132256	33.877823
62.639172	33.882259
83.719711	33.884624
66.825836	33.881149
33.006348	33.876587
33.508690	33.875973
36.616154	33.874176
72.131393	33.861950
82.530266	33.846306
89.189735	33.845856
96.523010	33.855465
87.212830	33.844341
42.174076	33.807045
7.334132	33.785728
9.721238	33.809227
87.711868	33.829704
109.836395	33.782742
91.420090	33.711540
89.240318	33.715939
89.731117	33.757343
45.489521	33.707626
35.629868	33.598312
52.480408	33.564297
30.403545	33.584557
15.053646	33.549168
21.079050	33.474098
40.137745	33.437561
52.262749	33.440861
34.906532	33.445827
21.001871	33.434204
13.142799	33.409176
33.202038	33.400490
52.203983	33.421547
64.717400	33.429302
50.929443	33.401409
46.260624	33.381538
23.266630	33.391163
-45.914417	33.396732
-54.293438	33.382656
-44.700230	33.368347
-13.120152	33.365940
28.999903	33.377384
53.576710	33.399635
25.430088	33.412865
-25.993286	33.408718
-106.274284	33.411339
-123.659111	33.435070
-120.285385	33.465675
-102.158264	33.488537
-88.305771	33.494904
-95.139969	33.494087
-115.255508	33.522980
-151.656281	33.570992
-189.821915	33.574280
-165.417953	33.552937
-136.893448	33.561050
-92.934258	33.534340
-73.173500	33.436909
-91.099686	33.372898
-57.660439	33.376240
20.767422	33.344944
33.304298	33.242958
27.577116	33.165596
52.782837	33.179314
110.461037	33.219933
136.818161	33.207169
131.348526	33.156555
113.618912	33.126404
56.773384	33.136192
-50.302181	33.147549
-79.695122	33.111912
-79.175987	33.057335
-69.005447	33.047813
-52.502373	33.042248
-29.495993	32.966808
-23.863823	32.883209
-29.187046	32.868874
-22.111542	32.858009
-56.820953	32.768322
-37.701904	32.631088
-17.957787	32.537601
4.040245	32.526020
25.331739	32.496494
32.628193	32.308357
28.998796	32.044823
24.383743	31.944002
23.160986	31.967319
-27.662027	31.891470
-17.751076	31.755251
-3.074166	31.704050
7.762908	31.719357
18.156857	31.750172
20.863091	31.777079
20.776400	31.797091
24.296829	31.784542
30.149424	31.711905
-15.947873	31.705036
-3.880224	31.807421
5.080088	31.834965
-9.144950	31.810534
-41.097866	31.896688
-61.190151	32.001049
-48.465977	32.019474
1.994559	32.022911
59.526546	32.044338
-29.300489	32.054996
15.360750	32.055614
15.856753	32.055618
-15.273999	32.053127
-70.975479	32.041012
-96.551315	32.009094
-96.847084	31.970942
-73.693085	31.960001
-27.991631	31.959734
34.925175	31.928820
48.190033	31.889666
10.523288	31.878536
-54.669250	31.881636
-92.722321	31.882046
-106.923378	31.882486
-92.665466	31.882492
-63.171833	31.883512
-14.169075	31.886650
45.150940	31.886843
51.698864	31.884119
29.781649	31.852640
29.053535	31.781654
40.724785	31.747997
58.175976	31.753752
71.333160	31.673059
97.378952	31.515377
98.633286	31.466345
90.458435	31.616121
64.457535	31.783531
43.156174	31.799950
28.328455	31.843956
16.513426	31.985306
1.041688	31.950794
28.043465	31.810127
53.854008	31.813797
72.357040	31.728695
48.873554	31.402603
19.254602	31.159660
20.104267	31.139641
15.025382	31.135744
-8.173608	31.059237
-27.701040	30.988680
-0.051143	30.952450
10.189027	30.929010
-9.744199	30.923355
131.922180	30.918129
73.814453	30.874844
26.943750	30.819519
-22.750572	30.800983
-81.585815	30.800734
-97.285088	30.785011
-73.404243	30.767139
-11.868205	30.765392
17.541388	30.783609
116.314713	30.812094
117.905952	30.819029
123.915504	30.810581
110.484627	30.830864
87.140991	30.867273
58.183601	30.874727
50.144390	30.865112
61.508408	30.866552
34.949184	30.858839
-50.729752	30.839144
-101.750656	30.845127
-82.159134	30.868591
-66.008408	30.875687
-71.365746	30.853477
-70.535339	30.793678
-75.983582	30.731651
-85.164757	30.715473
-93.767448	30.725985
-97.169479	30.716745
-91.739616	30.670565
-87.348236	30.626554
-77.987137	30.638065
-67.290436	30.667133
-41.997967	30.642601
-5.437384	30.591551
9.369634	30.577110
34.991604	30.571718
-22.936388	30.511335
16.187120	30.431904
12.219477	30.415842
44.628429	30.432653
81.061295	30.375145
95.191673	30.230776
96.095024	30.115189
102.327515	30.103495
104.986443	30.091293
-68.150711	29.942123
-70.568832	29.726660
-51.984535	29.637108
-53.289032	29.661037
-31.962225	29.580412
-48.798244	29.358086
-50.189938	29.222147
-46.945278	29.253126
-43.071472	29.245165
-145.309647	29.097151
-171.870087	28.967175
-168.993515	28.963736
-151.123688	28.983776
-171.815842	28.914688
-128.759903	28.802666
-92.014656	28.755369
-54.250805	28.759106
31.694923	28.732229
74.961830	28.704073
128.725418	28.719641
116.639694	28.718786
64.741508	28.703409
56.888237	28.739386
39.495403	28.782837
56.785210	28.782156
71.228722	28.771749
119.233543	28.769299
92.267525	28.767223
124.771561	28.765707
93.210869	28.766466
50.574936	28.776817
12.269166	28.779724
-13.929394	28.750746
-28.031837	28.716696
3.824654	28.712257
37.971268	28.709364
67.610909	28.670206
68.160652	28.625504
43.221428	28.615202
2.759456	28.617922
-25.682747	28.606453
-48.817719	28.590269
-28.440180	28.584002
7.468120	28.588766
43.673031	28.594555
68.930946	28.584818
75.014664	28.563013
43.249424	28.559067
13.984755	28.562794
-16.249067	28.530191
-14.473929	28.484060
33.998432	28.470797
104.847885	28.469810
130.213257	28.449009
50.722328	28.410492
55.480053	28.363260
40.213818	28.322250
46.046890	28.315437
36.756428	28.301702
-0.987507	28.172892
-35.103088	28.000051
-55.416218	27.958370
-153.381836	27.955700
-48.941792	27.866783
-135.344620	27.805437
-114.102760	27.809284
-60.841721	27.816776
-34.796318	27.829075
-5.734739	27.800087
11.436013	27.750578
28.022484	27.764849
10.782933	27.738783
1.689644	27.591249
-6.624756	27.469152
41.810959	27.460482
74.994392	27.467865
91.673462	27.406099
84.310097	27.293875
104.743721	27.199059
132.961151	27.170454
102.512566	27.170107
107.875183	27.094208
80.117722	26.942430
73.984222	26.845675
70.040413	26.839411
40.601650	26.811443
38.878647	26.709564
59.058899	26.608383
69.313705	26.577168
79.951942	26.582384
41.150944	26.528324
31.510006	26.392183
64.694473	26.285309
79.711166	26.279995
77.861389	26.245462
72.305679	26.062969
31.779324	25.868483
-14.896133	25.819597
-88.665627	25.816858
-27.553419	25.710392
-71.177490	25.548721
-79.707291	25.456631
-83.631546	25.451481
-86.084610	25.460442
-91.899788	25.419346
-105.606636	25.337322
-128.974197	25.284683
-158.212936	25.294167
-159.578537	25.311426
-144.079361	25.285942
-148.940079	25.245792
-155.032028	25.238226
-148.201523	25.260881
-138.913300	25.282196
-129.086868	25.284565
-125.313713	25.283911
-133.003098	25.309542
-169.756592	25.351727
-206.150482	25.374403
-209.220459	25.375450
-225.407425	25.377710
-237.338013	25.396786
-211.059982	25.438660
-219.413467	25.479233
-248.942993	25.476780
-166.746475	25.468697
-135.160858	25.553915
-42.480263	25.688248
-34.336720	25.729965
-30.597971	25.723257
-9.446470	25.790354
-3.573028	25.877899
8.977249	25.906038
106.401711	25.899473
202.772919	25.890608
152.025665	25.889894
214.853134	25.891027
202.297058	25.887430
161.806625	25.895889
121.075035	25.909855
94.163437	25.900890
78.065186	25.873274
66.035782	25.856945
94.960907	25.863956
146.734314	25.867937
149.602463	25.833281
107.236031	25.773542
64.258644	25.750347
37.813839	25.756275
16.129911	25.701633
-11.284338	25.609261
-21.831757	25.582436
13.929617	25.579697
76.285011	25.530169
81.101196	25.491438
64.665527	25.495794
25.458096	25.502726
-15.397004	25.504995
-49.855755	25.503563
[truncated: 83,977 more rows]
