# Supplementary material for: Surface electromyographic analysis of differential effects in kettlebell carries for the serratus anterior muscles
Source: PeerJ. 2018 Jun 12;6:e5044. doi: 10.7717/peerj.5044 (PMC6003386; doi:10.7717/peerj.5044)
Supplement: Supplemental Information 1 — Raw files and R-script file for processing of EMG data. [file peerj-06-5044-s001.zip › Raw Data Anon/Athlete_25.csv]

24.920189	22.180717
18.480352	22.190834
16.679161	22.190653
41.691265	22.191839
54.342857	22.189053
67.643356	22.185459
73.963356	22.179924
87.511772	22.173141
97.326607	22.176546
100.805756	22.181290
84.384674	22.162764
66.568031	22.127535
36.534336	22.111574
-3.204414	22.115372
-34.307278	22.102137
-67.863876	22.064779
-78.662590	22.036863
-74.052422	22.037378
-79.646431	22.034948
-73.369293	21.999233
-61.996883	21.957895
-44.613842	21.947002
-28.621357	21.943974
-50.085442	21.906479
-36.660046	21.852919
-4.943980	21.832691
16.401299	21.832487
23.768223	21.800383
27.328581	21.744783
32.319691	21.730726
47.062840	21.759153
50.503590	21.750208
40.291695	21.708153
29.962807	21.722290
3.126856	21.778023
-31.249828	21.792500
-71.288368	21.770603
-106.474052	21.763033
-99.531555	21.777412
-73.710579	21.793892
-54.603817	21.798613
-67.513245	21.790085
-63.305092	21.778076
-51.161438	21.776213
-47.937939	21.785782
-45.326054	21.793873
-9.153836	21.792776
19.808464	21.787590
29.939037	21.784903
32.834209	21.786806
16.451134	21.792543
12.509441	21.797768
11.708278	21.797871
27.217537	21.795624
32.849731	21.796125
39.803967	21.796875
40.028435	21.795210
29.168514	21.794424
19.080805	21.794714
6.660614	21.794016
12.042071	21.793346
26.201206	21.792099
27.290014	21.790071
33.403664	21.790281
36.526508	21.791935
31.577715	21.789637
38.285202	21.783140
42.374531	21.779743
33.203648	21.781202
30.426357	21.781189
28.556892	21.778826
30.872772	21.778591
27.864664	21.780365
14.133030	21.780685
5.228803	21.781614
-20.389372	21.784084
-42.430256	21.783028
-67.575317	21.788984
-69.870651	21.807978
-65.590073	21.815094
-57.981602	21.812202
-52.662708	21.828825
-41.980209	21.852098
-41.098263	21.858072
-24.281618	21.855570
-33.894058	21.854567
-84.180603	21.854898
-103.259254	21.856255
-107.882751	21.858715
-110.243507	21.861792
-104.164566	21.862869
-107.270699	21.862299
-89.039360	21.861612
-80.141937	21.860394
-87.420036	21.860123
-150.807495	21.861055
-157.589706	21.861675
-116.594208	21.861031
-115.264870	21.859373
-113.205444	21.858978
-105.813820	21.860146
-123.128532	21.861292
-125.365318	21.861479
-134.857361	21.860804
-184.882477	21.860569
-183.395447	21.860497
-198.473923	21.860853
-222.874130	21.862761
-230.833298	21.864613
-224.551270	21.865421
-150.519333	21.865751
-24.378614	21.866488
111.311081	21.867409
161.137955	21.867050
217.899109	21.867476
233.408356	21.870155
226.005005	21.872843
182.664856	21.873798
168.546982	21.873610
187.227798	21.874435
215.003281	21.873552
237.167603	21.881220
193.653564	21.918755
188.557953	21.958067
198.677750	21.961239
169.656479	21.967098
142.994202	22.007282
123.738197	22.039810
116.921196	22.043200
131.367096	22.041428
153.312607	22.044056
146.520493	22.046194
144.162567	22.047516
139.155151	22.049400
112.259659	22.052299
74.981789	22.053343
42.631363	22.049377
55.103188	22.043243
101.271164	22.040688
137.009964	22.041239
172.998764	22.039001
184.240814	22.033146
153.560287	22.027876
108.549034	22.025093
74.777313	22.024509
70.806717	22.024691
104.887901	22.022133
168.592224	22.015125
199.803650	22.008699
188.326187	22.007900
172.989899	22.007858
153.352402	22.003481
141.074844	21.999443
132.830368	21.999048
111.538597	21.999102
86.745232	21.998039
39.077347	21.997330
-58.693768	21.998800
-219.221710	22.001551
-250.002960	22.000404
-213.534470	21.996357
-163.571869	22.000172
-122.542564	22.009762
-103.991753	22.008036
-90.283035	21.996609
-93.319946	21.993092
-96.144112	21.998108
-113.179665	22.001041
-114.495941	21.999037
-95.020897	21.994225
-69.810387	21.988993
-72.421867	21.986515
-76.054390	21.988033
-68.131363	21.985313
-32.962872	21.970425
-32.039143	21.954508
-55.018341	21.950073
-54.092072	21.949854
-20.510656	21.944872
-6.753811	21.937735
-0.944916	21.932573
2.903588	21.930231
24.038214	21.930668
37.775410	21.932005
22.854973	21.930023
3.816458	21.924051
-13.377173	21.919373
-1.445235	21.918859
8.950841	21.918060
15.586772	21.911539
13.812201	21.902626
11.208339	21.901949
-7.836833	21.905605
-32.489986	21.896439
-51.833591	21.884077
-78.390877	21.889868
-77.095337	21.897102
-63.303165	21.888693
-75.093185	21.882460
-78.933556	21.884668
-71.441315	21.883728
-58.624748	21.881271
-45.386654	21.881430
-13.320699	21.880991
1.949215	21.878479
1.617573	21.875502
-18.152418	21.874182
-26.133224	21.874239
-31.690582	21.869986
-26.305222	21.861374
-25.829382	21.859318
-24.911474	21.858694
-10.598698	21.847761
-20.813673	21.841406
-39.251266	21.844709
-40.563919	21.842901
-37.045395	21.840572
-24.758223	21.841349
-6.261828	21.840399
16.064291	21.841230
-0.272206	21.838408
-50.838490	21.830620
-71.807587	21.828560
-65.461800	21.829451
-59.267521	21.827391
-54.249897	21.825712
-32.585781	21.825394
-28.045017	21.823971
-18.837122	21.821823
-28.538353	21.821976
-51.119026	21.822350
-74.510590	21.817402
-68.520607	21.808899
-60.931343	21.804592
-49.005001	21.805941
-40.541462	21.803728
-10.261209	21.792906
5.242381	21.781227
22.863255	21.777510
44.989159	21.779591
63.486305	21.775393
61.677971	21.764887
47.671349	21.763357
20.938116	21.769680
18.273237	21.770294
9.142797	21.766991
18.159920	21.766460
49.527256	21.765556
81.354324	21.760439
86.849358	21.754667
82.890396	21.754686
66.664917	21.756485
58.647499	21.746723
35.774658	21.729210
31.771484	21.722950
53.760685	21.724913
75.451447	21.718250
39.767784	21.706303
50.885105	21.700302
38.729397	21.699720
38.577209	21.699633
44.041664	21.698145
53.561275	21.695713
54.802605	21.694151
68.503555	21.694139
68.955406	21.694616
57.189301	21.697540
28.613964	21.699291
18.184732	21.693680
20.778959	21.692217
35.808395	21.694933
46.360626	21.683987
53.845467	21.672262
30.345108	21.672211
13.656874	21.666756
-25.570503	21.658175
-36.483276	21.657179
-42.178341	21.656099
-31.290026	21.654173
-21.822424	21.654387
-10.871766	21.653494
-21.760895	21.652428
-19.666655	21.652441
-28.873587	21.651768
-41.428093	21.650467
-52.207264	21.650009
-49.248539	21.650322
-51.666145	21.650116
-55.169926	21.649797
-49.616009	21.650858
-64.206612	21.652721
-73.149399	21.652739
-93.852020	21.650621
70.189758	21.650404
37.427643	21.654016
1.454399	21.656670
-32.814854	21.653481
-54.968487	21.647919
-65.853310	21.647741
-79.247025	21.652081
-76.605026	21.651588
-63.993362	21.644293
-12.185030	21.638494
14.500325	21.638235
16.097040	21.639431
18.906851	21.638878
14.104230	21.636271
-11.897017	21.629063
-29.253908	21.619595
-51.454521	21.618889
-46.779121	21.625788
-8.334392	21.631172
-3.756940	21.634781
-9.976445	21.634457
-12.565071	21.644192
-27.369980	21.678156
-26.837843	21.699400
-9.130880	21.689941
48.059074	21.689161
71.379929	21.704348
-13.200102	21.717632
-14.818415	21.730055
-11.965137	21.734575
-21.455309	21.736216
-9.138167	21.760529
5.715948	21.800261
13.515322	21.820068
34.437359	21.815500
37.444790	21.821028
31.705467	21.849926
7.526039	21.872047
-5.157387	21.872833
17.477789	21.876408
37.072586	21.894510
22.208883	21.904451
32.335762	21.893507
41.130013	21.888962
24.319736	21.913296
13.910271	21.932915
-2.933580	21.902788
1.273050	21.850958
0.427974	21.845661
-24.680237	21.875202
-11.815349	21.863594
7.398964	21.810896
39.268955	21.784834
74.395256	21.790314
-1.609731	21.790812
-3.808021	21.790943
10.759874	21.795925
-10.721481	21.794399
-54.238621	21.793537
-84.074974	21.794516
-168.636276	21.788145
-287.830414	21.781359
-328.281891	21.781467
274.408752	21.785175
250.748489	21.786444
146.250900	21.782465
80.042381	21.780209
45.259758	21.784151
1.486537	21.787998
-18.639509	21.787985
-37.616108	21.786568
-34.796627	21.786074
49.470940	21.786226
54.790764	21.786184
37.570396	21.786150
18.800108	21.784651
17.595299	21.780884
47.705959	21.779316
76.585907	21.784483
112.016411	21.789116
169.970154	21.783382
-194.632950	21.778221
-98.877434	21.781382
-17.279737	21.780006
48.427475	21.779259
81.304100	21.783321
82.071236	21.767075
77.739464	21.732670
73.609062	21.712248
26.444693	21.710426
-58.992451	21.707506
-93.181183	21.694376
-78.054100	21.684126
-81.313202	21.686813
-82.455383	21.692102
-65.645088	21.692122
-48.177834	21.690584
-30.500593	21.692165
-13.368883	21.694731
33.486492	21.692822
15.388103	21.688917
-12.954779	21.687580
-15.744529	21.689022
-29.269125	21.687094
-34.794834	21.680153
-34.446735	21.680223
-21.838552	21.682734
-5.203031	21.675922
23.976414	21.668596
39.344173	21.665266
37.136868	21.663658
1.434708	21.661959
-25.730263	21.663269
-54.034348	21.669855
-79.062630	21.659630
-79.859970	21.631327
-98.119614	21.608360
-151.948364	21.584318
-173.309189	21.529423
-142.484924	21.459135
-155.301590	21.455366
-190.490829	21.297796
-150.955368	20.580515
-175.436142	19.780107
-265.412903	19.650976
-111.839897	19.437872
247.082047	18.357782
393.672485	17.289984
306.781311	17.029329
268.639282	17.021034
271.794464	16.810667
224.477783	16.515972
208.492615	16.262695
210.319397	16.088633
213.846176	16.039024
264.946411	16.039545
311.722717	15.891806
275.461548	15.656702
256.589478	15.569186
275.514587	15.570942
241.098068	15.523179
236.638199	15.478737
266.913879	15.477845
98.920807	15.474593
-220.484680	15.434549
-347.512695	15.374673
-266.351349	15.353695
-219.562943	15.356226
-212.375671	15.206744
-158.696960	14.866347
-116.841827	14.640353
-121.810097	14.632546
-110.152473	14.512620
-101.739204	14.153619
-121.918144	13.790244
-121.926270	13.607687
-121.549065	13.583956
-131.164825	13.553048
-128.437744	13.310202
-115.694153	12.906043
-103.212975	12.686678
-56.224590	12.684763
24.255423	12.648470
45.292328	12.626459
40.193378	12.640562
38.086941	12.630736
30.872410	12.619853
6.194012	12.341271
-14.749313	11.911367
-21.493288	11.847260
-24.329954	11.682743
11.040242	10.978142
24.131804	10.437486
28.086399	10.382892
23.007977	10.340297
4.389871	10.215537
-9.210857	10.139536
-22.106424	10.112433
-33.100185	10.103406
-29.652990	10.093332
-11.558087	10.102069
4.814015	10.151381
13.281176	10.202930
24.464146	10.209910
36.655327	10.226620
36.308147	10.286471
25.552702	10.302465
35.085110	10.275441
15.342368	10.281232
-28.342854	10.300106
-37.620750	10.292846
-36.644054	10.267855
-29.151922	10.245305
-13.522853	10.253124
-0.027149	10.302090
27.696281	10.330786
16.506645	10.308021
13.505092	10.328890
-1.747281	10.417231
-17.149822	10.473333
-27.977158	10.472174
-17.872602	10.471827
-14.232490	10.492236
-11.626307	10.468540
-14.689356	10.405738
-23.987606	10.403158
-39.330193	10.403425
-66.274498	10.344280
-67.964317	10.332509
-39.914597	10.370282
-11.273498	10.384689
27.501719	10.388792
63.410702	10.392143
77.325272	10.398468
76.780632	10.396657
51.619568	10.433557
8.640405	10.622827
-30.480783	10.814728
-69.081116	10.828544
-94.210289	10.944792
-98.526131	11.326421
-87.263695	11.590004
-55.690643	11.603452
-19.035719	11.658960
31.810875	11.817002
66.310081	11.925254
102.488152	11.962895
110.697029	11.971401
99.996132	11.970729
64.021210	11.980672
12.006383	12.038152
-48.383972	12.139108
-104.400429	12.202338
-120.610695	12.207279
-119.606522	12.216358
-66.717865	12.238776
1.340092	12.228054
67.753380	12.194904
117.374435	12.205209
128.615479	12.212491
100.731880	12.115260
51.465664	11.997122
-6.224872	11.990849
-85.079620	12.050607
-98.942322	12.084843
-85.301811	12.077950
-46.644203	12.050976
-0.253902	12.049034
34.695621	12.092691
63.618176	12.133942
87.326897	12.138712
74.444466	12.125523
42.216816	12.120692
5.543962	12.130534
-27.958437	12.131810
-52.143627	12.147458
-59.747272	12.212224
-57.241997	12.264720
-38.721741	12.270760
-19.432184	12.266580
-1.590561	12.267964
9.236322	12.267516
-5.521421	12.270886
-11.691071	12.315580
1.334136	12.364445
1.433607	12.372775
2.727640	12.371922
13.766841	12.375945
29.117365	12.434132
32.242481	12.467500
14.270102	12.498093
15.280268	12.782341
38.738522	13.054161
52.135323	13.084785
59.334217	13.090897
62.859215	13.090838
62.247116	13.202451
58.293896	13.240196
24.749895	13.566358
-3.006942	15.391112
-11.139772	17.137438
-22.552773	17.300398
-34.268517	17.954285
-51.642014	20.065374
-65.916794	21.534594
-56.752262	21.791723
-64.458412	21.793369
-62.381268	21.986689
-58.399445	22.294891
-58.709194	22.649988
-52.935547	22.927891
-52.874897	23.008856
-50.451820	23.005489
-35.895565	23.010077
-27.544352	23.008900
-19.532118	23.013712
-28.771145	23.221357
25.853758	24.038542
8.768224	24.880686
-0.405159	24.968479
-25.881521	25.319870
-10.903310	26.541811
8.048370	27.386845
20.187700	27.491220
40.273872	27.521456
40.390686	27.626099
50.119816	27.689325
43.212234	27.736656
25.305178	27.815731
26.187534	27.902975
21.940876	27.929632
25.885035	27.929377
32.913757	27.947851
23.618010	27.971552
32.943855	28.001257
56.060020	28.058382
48.770626	28.124847
24.471388	28.141441
7.143776	28.148556
-0.318035	28.205927
-10.479562	28.254116
-34.979828	28.261652
-53.744434	28.258392
-54.799000	28.256773
-39.363014	28.257715
-54.396984	28.255636
-59.684338	28.256332
-51.143734	28.263464
-40.453392	28.259615
-39.356548	28.229229
-25.795799	28.196062
11.169062	28.197912
44.778446	28.200697
60.412731	28.169607
95.390739	28.147602
119.027298	28.153399
139.805969	28.160549
141.698013	28.162020
135.610397	28.163668
120.399467	28.164608
90.383492	28.163055
50.523468	28.165613
18.952124	28.173065
-1.308108	28.177450
-22.519981	28.178173
-48.455338	28.178457
-69.311890	28.179867
-85.732445	28.180019
-111.789627	28.180729
-152.235153	28.188370
-161.539932	28.196707
-144.678558	28.199028
-137.408264	28.198811
-125.968834	28.198494
-111.862610	28.198286
-92.542114	28.198236
-68.526131	28.199871
-60.958485	28.203196
-46.383244	28.205168
19.463417	28.205446
135.064621	28.205227
191.446503	28.205105
195.644653	28.205009
179.572571	28.205389
169.012909	28.206839
149.883377	28.207722
129.355255	28.208300
118.485939	28.208344
115.826118	28.203815
136.702545	28.196203
107.860641	28.193798
56.455673	28.198761
18.488609	28.202049
-7.266900	28.198671
-28.335608	28.195536
-45.302322	28.196383
-80.617142	28.197605
-102.283951	28.197344
-153.022644	28.196198
-156.825516	28.195303
-149.408569	28.195240
-125.175522	28.195221
-89.320709	28.196651
-46.261269	28.202316
-37.523113	28.207600
-41.791359	28.207346
-32.643970	28.211191
-21.352655	28.226856
-3.718184	28.241762
8.910147	28.244907
30.843380	28.243763
58.397610	28.248386
51.103336	28.257849
35.874741	28.265251
21.003540	28.267466
-12.008681	28.267345
-35.671001	28.268196
-48.798061	28.269119
-49.922672	28.267397
-29.695253	28.264441
-18.409101	28.264061
-13.381851	28.264380
-20.576380	28.260614
-42.711830	28.254597
-55.799484	28.251907
-70.391418	28.254181
-86.989532	28.259472
-95.092278	28.264359
-120.938507	28.265835
-136.982773	28.265255
-128.322052	28.267149
-109.776581	28.272377
-57.966381	28.277027
23.359829	28.278624
47.890759	28.278559
76.972694	28.278345
84.371002	28.277727
74.217346	28.276806
75.826622	28.276548
69.714096	28.276409
61.411613	28.274775
54.113777	28.272530
63.855930	28.272163
103.233955	28.272913
100.492729	28.272043
97.382660	28.270811
85.989845	28.272066
75.958740	28.273954
60.279530	28.273254
49.666451	28.271210
54.819347	28.270555
66.994156	28.270615
89.119896	28.269749
102.025566	28.269087
102.341545	28.269669
98.730049	28.270164
88.077095	28.270014
66.180237	28.269836
44.006905	28.269684
17.549849	28.269922
-29.220123	28.270018
-80.133568	28.269842
-103.208199	28.272039
-101.113159	28.274822
-92.813614	28.274710
-82.373192	28.276163
-72.304428	28.279686
-70.210159	28.279152
-86.811958	28.277508
-90.537193	28.279589
-35.820545	28.282154
-49.726414	28.282589
-80.397568	28.281652
-100.119537	28.282183
-113.071030	28.288311
-111.964897	28.298246
-98.775024	28.303282
-84.833214	28.300827
-79.081688	28.301941
-82.039909	28.312778
-86.772224	28.321178
-84.555977	28.320030
-73.328087	28.319183
-65.126968	28.322924
-75.329712	28.325228
-105.282623	28.324892
-155.823547	28.324505
-184.255981	28.324488
-174.417023	28.324245
-159.654984	28.323252
-152.716202	28.322998
-163.855377	28.323912
-183.010193	28.322601
-180.713562	28.319530
-121.723473	28.318764
21.643080	28.319212
202.795166	28.317863
323.624237	28.315609
384.666473	28.314266
375.337646	28.313992
312.842712	28.314047
251.959641	28.313734
241.998901	28.313150
263.448822	28.312870
309.026794	28.313065
343.322205	28.313732
360.657288	28.314402
344.272705	28.314468
340.287506	28.314819
363.215118	28.316105
388.289062	28.317102
361.433319	28.317163
278.199127	28.317093
131.098373	28.317936
-35.928932	28.319414
-152.282700	28.319214
-207.452240	28.317015
-196.432510	28.316210
-155.749146	28.317513
-136.222290	28.317612
-132.923386	28.315454
-152.664047	28.312605
-170.962921	28.310551
-172.653748	28.310253
-151.655106	28.310089
-141.838181	28.307650
-127.042053	28.304287
-140.557129	28.302893
-153.261749	28.303480
-142.747284	28.305143
-127.166115	28.307337
-101.921677	28.307274
-62.272625	28.309805
-21.662119	28.325554
-10.628687	28.341644
-37.464962	28.342508
-51.401443	28.348709
-46.796440	28.367668
-44.833298	28.372149
-25.561638	28.365627
-13.578197	28.370085
-16.748745	28.370363
-12.013471	28.351128
-5.376282	28.332010
-3.862396	28.328659
-7.934943	28.328606
-9.053028	28.315271
-5.954420	28.290493
-16.988354	28.270874
-16.517574	28.266739
-7.387050	28.265484
21.295782	28.246662
29.435604	28.216194
27.114910	28.200453
26.654224	28.200399
30.002495	28.189320
13.419385	28.163946
0.507401	28.150238
-11.939822	28.152075
-9.194605	28.145939
-16.652325	28.127029
-17.609612	28.114561
-11.250323	28.115591
-3.903508	28.114243
-11.120284	28.096115
-11.131357	28.070623
-18.247578	28.058796
-12.041046	28.059439
-6.879375	28.050388
1.272977	28.026325
2.247457	28.005627
0.901139	27.999310
-11.548513	27.999323
-16.008747	27.995136
-23.635498	27.985661
-15.420379	27.976421
-1.471748	27.972069
3.124285	27.971775
-2.538181	27.971680
2.278754	27.970774
-9.487800	27.970156
-13.971787	27.969782
-21.469110	27.968691
-13.203684	27.965551
0.785874	27.962439
5.547443	27.962168
4.026733	27.960686
-50.521328	27.956202
-30.163748	27.953897
-3.186022	27.954370
15.840840	27.954636
10.278368	27.954720
22.948503	27.956125
42.363846	27.959085
57.787292	27.960838
55.858597	27.960522
-27.563759	27.961687
-34.702614	27.963610
-26.751024	27.960812
-39.401035	27.957216
-31.122196	27.959505
-10.196575	27.955894
12.228909	27.940771
32.430843	27.932463
35.049099	27.933229
-33.109604	27.933121
-28.858843	27.936932
-35.745857	27.941191
-23.015781	27.941061
-6.744578	27.944695
-2.666584	27.949978
1.568061	27.952097
12.373110	27.952347
20.667099	27.948589
-56.899246	27.944685
-57.322857	27.944469
-36.936592	27.943914
-13.993280	27.945280
-5.087415	27.951725
-3.342203	27.957077
-3.757598	27.957823
-0.561113	27.957678
-1.390346	27.958553
-11.871486	27.960913
-35.778961	27.965399
-49.020111	27.966713
-53.348976	27.960953
-52.095524	27.955669
-38.520210	27.956814
-8.863506	27.959423
24.841215	27.958830
40.057327	27.954998
-33.073524	27.948668
-7.772940	27.943523
10.770276	27.942909
21.806822	27.943295
27.214428	27.940380
32.277523	27.936230
30.955486	27.935633
24.876287	27.940023
17.930124	27.944803
33.247818	27.944328
26.709351	27.942524
18.943388	27.947975
16.269323	27.956661
8.545300	27.959112
3.178321	27.957571
18.271076	27.957258
38.927891	27.957285
19.284822	27.958084
-33.210030	27.964151
-49.713680	27.973911
-30.961451	27.977463
-25.970903	27.978037
-28.001720	27.986658
-7.335350	27.993355
35.771076	27.990625
59.922211	27.990099
20.866949	27.992056
-3.851440	27.991005
-34.329670	27.990725
-29.059246	27.990482
-23.280348	27.988613
1.981344	27.987907
30.337210	27.988649
52.967960	27.989080
55.964481	27.986841
23.478359	27.982067
-22.230980	27.978167
-56.064934	27.976490
-58.072662	27.976416
-24.942902	27.976978
3.322563	27.976707
16.180450	27.974535
27.071873	27.971125
36.509296	27.969028
18.918142	27.968655
-45.086243	27.968664
-81.949501	27.969044
-48.549629	27.969086
-18.580013	27.969067
-10.994572	27.967485
3.196259	27.958918
21.259123	27.947020
45.069416	27.941177
61.423000	27.942062
43.919662	27.944836
49.789215	27.940582
49.387726	27.928799
59.495094	27.928387
56.157478	27.942648
54.451065	27.949778
61.393196	27.945972
66.183868	27.944920
25.138124	27.947388
-33.443691	27.948412
-59.266937	27.948687
-40.281208	27.946459
-41.904594	27.941166
-37.712597	27.939827
-27.483923	27.936773
-36.619854	27.916687
-56.696346	27.895237
-52.280003	27.892769
-21.841667	27.886650
-16.762152	27.863705
-29.397499	27.849298
-29.779387	27.849043
-40.739651	27.845371
-54.697552	27.836441
-54.158863	27.830269
-50.709469	27.829016
-34.340176	27.829159
-12.539906	27.822321
-1.855780	27.804428
8.261719	27.791460
3.730084	27.792570
-9.428029	27.780272
-13.115702	27.746813
-25.757103	27.727104
-47.606873	27.727556
-54.369495	27.725214
45.139015	27.717384
54.840260	27.710655
13.168835	27.703547
-10.878665	27.695467
-35.952477	27.692543
-44.323036	27.693069
-11.385154	27.684084
51.660217	27.669737
80.753609	27.663803
-24.557219	27.664356
-16.047592	27.664198
-8.219284	27.661299
-14.716322	27.662437
-10.495248	27.647541
23.726130	27.574850
77.495758	27.500690
106.195602	27.495205
124.009430	27.449030
4.222793	27.293070
-6.070842	27.179602
-2.663839	27.171944
8.713711	27.148460
41.068390	27.077618
77.012932	27.026251
81.797516	27.009310
143.478973	27.005901
126.619644	27.005920
-76.063194	27.001699
-87.266731	26.976267
-69.231529	26.931097
-39.958771	26.902164
-9.753711	26.900784
-7.018221	26.900385
53.279900	26.890844
93.696548	26.880074
107.434441	26.871120
-68.625092	26.861952
-58.390759	26.852699
-29.408026	26.849113
-0.343728	26.848957
-11.285975	26.838186
29.727676	26.810097
42.200676	26.775824
28.505167	26.754658
11.843414	26.752081
-6.741724	26.749332
-22.989706	26.732882
-69.581238	26.715834
-62.149773	26.708305
-47.153999	26.706736
-23.138992	26.704876
5.149863	26.698896
3.013275	26.697832
31.584490	26.691027
-99.814117	26.660305
-71.090363	26.631502
-51.688919	26.622789
-53.728760	26.622046
-52.510120	26.622135
-51.240871	26.622330
-67.557449	26.618483
-98.609169	26.596773
-83.676468	26.576202
-0.728189	26.574167
34.555004	26.574171
20.716398	26.572556
39.987785	26.548065
48.941273	26.534769
31.580225	26.519907
59.460014	26.382879
128.929932	26.249998
97.075912	26.235765
-20.487043	26.232237
-47.910316	26.231659
-7.930286	26.176620
0.306228	26.157820
-3.763050	25.992104
20.864084	24.967445
87.645050	23.817610
122.340355	23.699497
76.864014	23.217382
9.826143	21.467216
-25.924797	20.030491
-24.417402	19.735224
-8.248759	19.733309
7.040561	19.566141
27.919437	19.250135
54.825676	18.828339
71.573334	18.481892
12.536715	18.402470
-59.030224	18.465832
-134.950134	18.519449
-101.809425	18.535759
-57.285275	18.531023
-17.568413	18.325686
6.042054	17.338797
60.055443	16.160604
117.268280	16.022429
58.560398	15.505692
-73.715569	13.441772
-117.803612	11.746062
-45.208691	11.518325
21.300419	11.460038
40.217125	11.323079
94.046471	11.330667
142.415466	11.293841
130.978363	11.096826
128.406982	10.930432
142.265030	11.018721
133.486145	11.142282
122.462997	11.112020
119.365860	11.072836
113.287270	11.086689
82.734795	11.007163
50.856113	10.840978
43.675632	10.804475
-24.010517	10.802806
-93.003090	10.656508
-129.661514	10.528217
-101.054604	10.503066
-90.433167	10.504024
-91.761002	10.502669
-73.969727	10.503909
-71.289650	10.533870
-90.845955	10.540468
-99.663467	10.523037
-100.913353	10.576688
-106.402977	10.649612
-100.791824	10.654881
-79.358322	10.657387
-63.010361	10.714377
-55.549915	10.753559
-43.639004	10.739758
-35.310760	10.731774
-30.621912	10.732194
-27.077572	10.722908
-24.044813	10.719222
-8.393312	10.717292
-5.603459	10.718734
-11.085602	10.720337
-3.981009	10.708883
-2.269885	10.697276
-12.033704	10.706192
-20.440689	10.731133
-7.768936	10.744775
-15.833792	10.745090
-23.314894	10.746241
-33.619961	10.746263
-30.979784	10.750333
-21.845566	10.755260
-26.434347	10.755126
-30.035881	10.767103
-2.049050	10.794421
12.957866	10.814685
36.543091	10.812771
25.830400	10.805006
11.011722	10.815842
7.191455	10.837855
-13.278816	10.850004
-20.626434	10.850533
-25.081728	10.854419
-10.314219	10.865495
9.864324	10.869820
32.975510	10.865122
48.200577	10.861381
67.361313	10.861588
68.559486	10.863300
61.997097	10.864346
35.369431	10.860209
20.505671	10.846893
9.601182	10.835044
5.055868	10.833610
11.243408	10.832135
37.330826	10.827333
47.502365	10.825155
50.536480	10.825332
35.680073	10.832585
19.955965	10.847637
3.094324	10.856817
6.813280	10.856984
26.312382	10.857004
33.744778	10.854306
26.653587	10.849934
20.944883	10.851506
-0.141756	10.839296
-17.436024	10.797693
-12.534086	10.758883
-25.558180	10.749394
-35.336365	10.749116
-48.637299	10.736224
-37.044201	10.715086
-17.347588	10.697313
-8.949946	10.691514
12.286521	10.696341
56.422642	10.697514
60.907627	10.693161
54.051445	10.693302
47.353497	10.694692
30.530235	10.694010
15.084844	10.693564
-21.598337	10.690492
-41.034260	10.687830
-27.652529	10.688498
-30.518776	10.682705
-34.019527	10.664454
-33.492416	10.650263
-16.089842	10.658429
0.379149	10.673410
-3.025495	10.671885
-12.888836	10.658032
7.799214	10.646971
4.384431	10.648265
-8.551887	10.674783
-8.721807	10.742743
13.097150	10.803302
23.222095	10.804828
-55.476517	10.862570
-51.350952	11.025733
-37.195740	11.118258
-16.131538	11.118843
-5.865925	11.138740
6.958766	11.149199
9.496877	11.152182
15.972653	11.161265
15.327703	11.162396
-8.380637	11.300353
-12.452396	11.539103
1.311821	11.610963
11.510904	11.641262
18.303551	11.947907
11.829274	12.353344
11.314363	12.518097
5.356051	12.513772
0.888127	12.635314
-13.736031	12.945896
-8.875955	13.229106
4.949433	13.310998
12.616272	13.313339
7.080327	13.514789
8.741302	13.900182
3.228561	14.135303
6.579968	14.140014
-3.522902	14.271284
-3.953974	14.697627
-5.430604	15.070064
-9.128757	15.140333
-21.446444	15.178090
-22.621458	15.520680
-18.603346	16.022915
9.625994	16.294985
28.366743	16.303312
42.417725	16.458946
-5.292801	16.989691
2.072199	17.501657
8.802243	17.623453
4.944170	17.649759
-3.479327	17.973389
9.506488	18.358528
11.252642	18.484425
13.662933	18.481823
7.921848	18.531075
-9.449047	18.600266
-20.087500	18.646280
-38.398563	18.676365
-34.002190	18.692131
-7.925315	18.692225
15.948879	18.721012
30.274086	18.805428
40.576305	18.854408
42.313007	18.853256
26.673626	18.911831
8.632224	18.985785
16.119045	18.991949
48.999531	19.013891
73.761185	19.076109
76.411644	19.100548
72.141762	19.099726
63.514748	19.116936
11.992532	19.135384
-58.976513	19.140022
-89.933296	19.139408
-71.710258	19.139288
-41.182724	19.139198
-22.611240	19.139050
-17.332666	19.141840
-22.385826	19.147062
-51.535057	19.148737
-88.010017	19.146812
-85.318520	19.147949
-104.494972	19.152607
-85.048286	19.154802
-55.220367	19.153191
-26.148176	19.151546
6.622082	19.151749
29.206934	19.152225
26.364382	19.150814
3.686852	19.148529
-18.229916	19.147928
-21.054682	19.148022
-1.148342	19.147314
28.395042	19.147093
52.312336	19.147579
63.056965	19.147230
52.309296	19.147989
30.163633	19.151468
-5.465786	19.152386
-28.107801	19.153536
-16.821308	19.160263
1.625883	19.161205
29.984192	19.159521
63.843594	19.162088
84.878181	19.144476
109.833496	19.115957
134.818085	19.111496
125.686203	19.101688
75.998863	19.059855
41.759285	19.028185
50.247692	19.028654
81.381401	19.030437
72.993286	19.017509
36.784363	19.006363
19.154564	19.008207
-12.614739	19.014566
-49.884380	19.016479
-81.691399	19.014637
-99.401695	19.012981
-78.256958	19.013845
-75.819763	19.016420
-98.844452	19.017101
-96.114304	19.016232
-90.162315	19.018885
-75.125069	19.021614
-47.860638	19.021502
-16.718191	19.028311
33.924610	19.036873
48.153248	19.033155
24.790222	19.030615
21.824305	19.039955
21.978510	19.042854
25.221968	19.032490
28.838810	19.024521
39.253326	19.024349
33.568493	19.023312
4.906513	19.018250
-49.344391	19.014347
-78.077858	19.014011
-96.015266	19.014372
-94.339821	19.014086
-94.775650	19.014376
-88.403000	19.015112
-68.211029	19.015341
-28.218037	19.015224
-23.007292	19.015038
-27.820753	19.014740
-25.850384	19.014578
-15.739715	19.014828
-4.772954	19.016247
26.758823	19.019096
52.298447	19.020874
70.946564	19.020885
48.837982	19.025377
57.635506	19.037294
45.554020	19.046906
30.312679	19.048071
27.667374	19.049980
23.646074	19.057371
61.800831	19.062647
67.349678	19.063354
58.855659	19.063391
26.331562	19.063782
-0.113861	19.061975
-15.040316	19.057655
-16.059790	19.061165
-16.349842	19.075546
24.257980	19.081469
30.157520	19.074017
31.383255	19.074194
16.093742	19.084898
-37.033428	19.087608
-75.698112	19.078079
-74.926598	19.069025
-56.149395	19.068188
-17.629128	19.067867
-32.425999	19.056643
-32.027157	19.039785
-12.454862	19.032749
-3.163831	19.033100
-39.176384	19.027916
-31.798361	19.021364
-23.450665	19.021019
-1.841722	19.021671
-33.378574	19.021732
-51.289894	19.024717
-50.187828	19.029232
-42.425415	19.031240
-56.676830	19.025530
-9.278244	19.013512
-1.208649	19.005823
-21.653666	19.005390
-57.849144	19.004198
-72.199799	18.997387
-88.670776	18.987415
-101.047592	18.980656
-109.813614	18.980515
-97.215042	18.981226
-47.618202	18.979063
-41.883343	18.980860
-66.133240	18.987017
-76.317467	18.989010
-96.222694	18.989561
-100.587029	18.996431
-87.967125	19.004818
-53.438137	19.007242
-17.998920	19.006222
13.086391	19.008059
19.364296	19.012894
26.518509	19.013311
30.139126	19.005737
54.723324	19.001291
82.448349	19.007269
104.939568	19.008764
99.893898	18.998728
52.040020	18.993675
0.975330	18.997753
-34.125820	18.999636
-42.858646	19.000023
-16.791391	19.005493
20.847403	19.013655
62.698540	19.013836
83.992523	19.002390
63.742031	18.996855
13.441041	19.011499
-33.186821	19.032387
-53.576527	19.040142
-43.197765	19.038200
-0.324577	19.049013
69.487907	19.080635
133.150864	19.107752
153.460464	19.112484
126.276291	19.111616
68.420204	19.118103
-16.649624	19.125830
-48.071030	19.132051
-25.949154	19.135900
47.090961	19.136028
129.287521	19.136871
165.172791	19.140535
139.197311	19.143801
76.758148	19.144545
-3.112797	19.143967
14.256823	19.143837
-19.262356	19.143982
20.946791	19.144285
91.450829	19.144392
145.769424	19.144569
186.411438	19.145248
213.232208	19.144476
212.309158	19.145735
228.536911	19.152714
179.293594	19.158592
170.742920	19.159220
151.860565	19.159157
138.380493	19.165003
130.147003	19.174335
105.020439	19.172890
57.651573	19.163609
-3.648420	19.161669
-60.461742	19.164055
-100.626854	19.170429
-126.344444	19.182690
-139.974426	19.187428
-139.093079	19.187149
-130.782150	19.194721
-125.550987	19.203278
-124.949150	19.205984
-109.548782	19.206043
-100.789268	19.205664
-96.736206	19.206078
-81.280220	19.205889
-78.709068	19.205778
-84.705971	19.209692
-84.969543	19.214714
-77.557655	19.216099
-60.135715	19.215338
-59.069218	19.214821
-56.250816	19.214954
-88.050903	19.215651
-91.909096	19.216570
-88.755226	19.217123
-75.777954	19.216745
-55.415699	19.216293
-41.956333	19.216717
-45.991783	19.216734
-61.840397	19.215149
-75.831261	19.213089
-85.463104	19.212627
-76.435013	19.212967
-56.437702	19.210897
-40.644886	19.207985
-26.715733	19.207483
-26.356152	19.207298
-32.820724	19.206524
-27.835144	19.206057
-26.676645	19.206617
-25.912134	19.213240
-9.393463	19.222610
14.263177	19.224560
24.931623	19.226501
15.349051	19.237427
5.260417	19.246336
-14.098516	19.247053
-45.428577	19.246956
-34.978275	19.246656
28.558525	19.242453
62.810841	19.237806
71.336548	19.237150
81.379173	19.238472
100.127007	19.237717
108.693428	19.234402
104.332008	19.230551
111.359138	19.228243
93.574699	19.228525
-80.788940	19.230795
-94.768219	19.233517
-57.986656	19.235210
-29.981050	19.235239
-38.729031	19.235588
-29.684860	19.239809
-14.234633	19.247530
54.066017	19.253824
65.631020	19.255348
-33.886227	19.254505
-32.132217	19.255114
-11.876553	19.255699
-15.615422	19.255260
-7.806113	19.255531
2.628139	19.254105
73.203819	19.253363
149.601349	19.257124
153.436478	19.258396
-0.321816	19.260391
-5.550407	19.272907
-11.859639	19.284286
-16.381760	19.285410
-35.609322	19.287186
-18.199373	19.292053
-1.520218	19.292376
37.699631	19.290203
1.910899	19.290131
62.227333	19.289759
29.585386	19.287960
5.666248	19.286514
-8.617324	19.286980
-29.750628	19.291544
-14.857456	19.295801
-14.560566	19.295649
-47.797794	19.300961
-36.206154	19.314457
119.981598	19.321875
125.449455	19.321503
106.915375	19.325428
74.623398	19.332529
59.231312	19.334087
22.708929	19.332556
-45.291378	19.332840
-80.077301	19.332254
-97.293045	19.328758
39.098812	19.325680
53.798615	19.325880
40.367096	19.326685
51.435314	19.325174
34.986542	19.325562
-24.896687	19.331194
-50.484417	19.335283
-113.936096	19.333138
-125.595741	19.333786
29.962240	19.339931
52.170044	19.338699
57.308578	19.333506
50.244820	19.334946
13.532230	19.322039
-0.886838	19.286877
-41.191914	19.270149
-72.132599	19.282400
-106.307381	19.274340
5.432380	19.228479
-17.662979	19.191402
0.298663	19.193098
-6.909575	19.202551
-13.780256	19.182165
-58.962795	19.137653
-58.564121	19.099508
-20.312769	19.087786
-28.901491	19.087345
-84.917648	19.052273
-112.069511	18.979452
-82.362785	18.935225
-72.816376	18.941679
-66.872902	18.928858
-46.431538	18.860197
22.820049	18.794067
75.206268	18.781185
35.501225	18.791254
-88.277145	18.766182
-146.154480	18.699364
-132.569641	18.651777
-138.190598	18.659334
-120.081886	18.649019
-56.389355	18.565939
11.498063	18.491215
41.734783	18.481762
94.186005	18.469549
181.546387	18.421427
199.148712	18.386406
176.801788	18.382702
141.264359	18.395172
117.520790	18.416256
108.104523	18.429550
60.342953	18.429987
-12.462717	18.435490
-2.843116	18.449615
82.704178	18.464079
119.099213	18.467150
84.877319	18.450672
61.382507	18.442249
68.677841	18.447662
57.870434	18.421038
2.097674	18.380571
-47.541206	18.375893
-23.429110	18.364635
29.495871	18.320429
48.283173	18.297146
17.520319	18.297749
3.339885	18.286949
-6.168650	18.277538
-21.659182	18.278183
-64.809784	18.275234
-103.115669	18.274549
-67.608940	18.278145
13.661792	18.274931
69.095802	18.269960
67.960793	18.269972
36.627075	18.265049
24.744150	18.251431
17.199812	18.241480
-21.298786	18.240587
-71.441139	18.237926
-39.646603	18.225447
91.603043	18.210350
160.127136	18.203911
109.087234	18.204119
74.700050	18.197950
70.521057	18.183056
27.376919	18.172474
-26.355593	18.173065
-58.724815	18.174297
-62.008762	18.164934
12.368655	18.152805
17.642324	18.152132
16.080084	18.157591
-0.391057	18.156431
-11.043859	18.148745
-16.484743	18.142355
-47.592770	18.144367
-68.595497	18.147045
-86.575233	18.148888
-58.485264	18.181206
-59.367397	18.232475
-72.316238	18.247345
-84.775642	18.251539
-80.457664	18.288183
-86.843010	18.315714
-86.775360	18.317064
-89.117546	18.317350
-71.084351	18.316469
-12.709598	18.325317
12.915212	18.335207
12.490784	18.325499
18.846302	18.343349
4.711163	18.400368
-8.317079	18.429056
-25.400085	18.422670
-39.844227	18.423588
-42.511360	18.434406
-0.875129	18.442757
0.830447	18.449194
8.421285	18.456841
18.060146	18.462250
22.099873	18.462164
27.531031	18.463133
10.201629	18.468597
-10.320498	18.474926
-32.988338	18.478516
-63.176678	18.477657
-65.748810	18.476196
-47.831379	18.476198
-19.596586	18.476345
17.072720	18.477333
31.874702	18.477692
40.675621	18.475956
42.542728	18.474062
25.649044	18.479937
-19.160572	18.495426
-47.177601	18.503096
-60.514488	18.503574
-55.063301	18.521711
-50.723423	18.552855
-26.204760	18.570797
9.362376	18.571939
37.093567	18.576105
48.549549	18.598595
36.707401	18.624281
29.574970	18.620346
21.909679	18.580832
-12.986485	18.554634
-38.499233	18.565107
-43.687450	18.532393
-52.855812	18.439911
-53.073975	18.396263
-16.410500	18.400698
47.180664	18.387426
71.780334	18.391253
62.555996	18.414972
51.159538	18.431906
63.827713	18.433674
64.988693	18.349480
63.820091	18.234325
62.401932	18.244768
66.383026	18.253601
-2.053469	18.054932
-0.440032	17.787165
-11.289201	17.685112
-25.270100	17.697392
-35.890717	17.621717
-52.011013	17.411919
-53.422520	17.207119
-53.883530	17.138441
-33.043167	17.168404
-15.324971	17.104107
4.438325	16.858717
3.847884	16.659634
-12.044660	16.688036
-26.885290	16.689800
-23.956516	16.413687
-27.281651	16.085192
-2.414927	16.016928
37.566177	16.058235
62.452522	15.866690
82.254738	15.462773
66.868027	15.192411
45.985931	15.186619
42.499531	15.141081
22.443470	14.834292
19.516611	14.526800
21.751642	14.471426
8.785604	14.450981
-39.464035	14.377376
-41.290176	14.520935
-36.106026	14.778481
-8.393320	14.831269
11.631044	14.822932
34.180199	14.989945
42.201855	15.233027
44.438999	15.408965
21.141802	15.502357
-8.930004	15.529957
-28.525700	15.503287
-26.791449	15.558251
-9.010642	15.867908
10.383313	16.223207
24.256327	16.293051
22.935385	16.208870
21.250071	16.267742
1.906064	16.485689
-16.478725	16.795641
-39.667774	17.087988
-45.708645	17.171604
-41.675282	17.176519
-33.926353	17.472485
-29.961748	17.951488
-7.297467	18.193081
-4.002893	18.201561
5.464113	18.277628
33.516628	18.481184
26.354094	18.649189
19.681746	18.695496
36.682480	18.694239
52.193367	18.771578
63.723404	18.928165
58.301041	19.017616
55.675056	19.015524
3.710382	19.109377
-55.569653	19.338192
-93.508827	19.493511
-71.872383	19.505472
-59.488682	19.557524
-50.182541	19.790907
-50.563812	20.106928
-44.924664	20.287539
-70.591263	20.294703
-83.203148	20.419168
-50.239773	20.879137
-43.247078	21.358007
-38.671650	21.490644
-21.818920	21.503147
-18.713770	21.758402
-0.282319	22.107128
17.767534	22.264360
46.914223	22.272148
52.551048	22.285666
3.281002	22.337317
-4.852358	22.400873
-15.752722	22.453030
-14.328144	22.476017
-19.837854	22.477543
-14.094600	22.481993
12.734661	22.498362
49.271240	22.514179
65.657738	22.519726
42.734219	22.522072
36.739288	22.524466
55.194389	22.521753
52.529160	22.520988
39.307339	22.530041
29.889145	22.539625
20.025562	22.541840
10.558713	22.541054
1.626556	22.540306
72.470161	22.540123
33.408199	22.540438
-3.249632	22.537996
-32.814964	22.535957
-50.912693	22.536545
-58.971062	22.530863
-61.049328	22.521774
-51.393307	22.520363
-26.713585	22.519405
-2.251709	22.511875
12.067328	22.506020
21.011957	22.505161
26.843025	22.505079
30.229988	22.504637
33.182285	22.504328
30.592550	22.504007
24.321024	22.503395
26.557013	22.502821
36.398563	22.502972
40.121765	22.503084
35.267616	22.502739
28.097536	22.503471
18.086452	22.505322
1.308397	22.506151
-22.742910	22.505836
-42.760548	22.506897
-44.709972	22.510048
-29.961130	22.512230
-19.211445	22.510853
-19.323357	22.508316
-25.120022	22.508974
-27.676405	22.511507
-20.130302	22.508657
-5.724007	22.498529
14.594284	22.490479
54.526550	22.489962
68.376060	22.488688
90.134941	22.482023
91.414146	22.476492
83.906723	22.474890
83.237045	22.474567
71.127129	22.475826
60.107910	22.479561
49.126247	22.480768
6.200565	22.477745
-49.195824	22.484293
-72.297737	22.501631
-62.036613	22.507221
-47.585789	22.507902
-38.220047	22.531290
-35.150517	22.561142
-35.569210	22.569422
-33.949825	22.570251
-32.283138	22.584156
-72.797333	22.603672
-66.273575	22.614292
-50.549683	22.615242
-40.270912	22.616856
-53.460499	22.626898
-56.549145	22.638067
-66.328079	22.638742
-53.740551	22.636198
-21.419874	22.642914
-0.615302	22.650923
10.926935	22.649784
0.873955	22.646017
1.989285	22.648163
17.493628	22.654940
21.042912	22.660690
45.759087	22.661757
41.675625	22.661644
29.995834	22.671364
-2.256982	22.691280
2.750841	22.703032
14.102365	22.701971
27.520126	22.707218
37.404030	22.722307
59.107452	22.729006
41.890942	22.721882
44.653675	22.713566
30.598537	22.711929
-21.503189	22.711102
-10.773349	22.704836
5.622002	22.698820
18.945499	22.701000
45.997654	22.707304
36.033699	22.708328
46.524181	22.703943
49.254276	22.702976
51.616367	22.709618
-58.801765	22.715668
-43.388988	22.714552
1.570783	22.712551
4.010414	22.712997
12.318439	22.710907
13.420634	22.707962
31.913141	22.708355
32.720169	22.708380
20.336784	22.703375
-55.116486	22.693951
-60.531551	22.684658
-41.003082	22.681072
-12.561505	22.680830
4.823643	22.668449
27.845377	22.640610
9.741000	22.622950
-15.694042	22.623615
-54.393986	22.613745
-145.786667	22.586405
-161.151566	22.566826
-144.894684	22.563232
-109.625305	22.563112
-60.326469	22.557859
-46.855640	22.552334
-31.278498	22.551823
-19.895275	22.549080
-60.360870	22.559404
-187.000687	22.609241
-216.810318	22.658382
-193.329773	22.663002
-125.696602	22.674026
-77.991875	22.729691
-31.477261	22.779057
16.949472	22.790668
22.663818	22.790386
-21.327040	22.796619
-155.374969	22.806305
-194.007446	22.815887
-156.217575	22.824448
-122.703743	22.826147
-67.802193	22.820303
24.019989	22.820044
106.474091	22.827835
185.675797	22.830637
225.062897	22.825132
172.861374	22.817326
177.858627	22.810101
158.819397	22.805794
122.215096	22.805729
82.320854	22.800873
67.796288	22.782888
89.487846	22.764595
123.638023	22.759796
142.709869	22.763222
115.130402	22.770390
104.031578	22.778727
83.688980	22.780388
61.406109	22.780706
56.834705	22.791710
64.229012	22.809902
102.505264	22.823254
170.232971	22.825003
164.233673	22.819384
92.853333	22.818090
61.824467	22.824368
63.063786	22.831028
36.334934	22.833944
-10.072722	22.834444
-23.739000	22.834002
6.780194	22.833141
38.708157	22.832935
69.377708	22.835585
98.247086	22.841562
106.106766	22.847925
102.106911	22.851110
74.573677	22.851160
22.990946	22.853498
-12.995203	22.861864
-19.635063	22.871286
6.305476	22.875467
35.369003	22.875557
82.326408	22.876930
63.693863	22.881058
40.377560	22.883686
6.619250	22.883776
-37.876617	22.883638
-73.211189	22.879705
[truncated: 91,186 more rows]
