# Supplementary material for: Surface electromyographic analysis of differential effects in kettlebell carries for the serratus anterior muscles
Source: PeerJ. 2018 Jun 12;6:e5044. doi: 10.7717/peerj.5044 (PMC6003386; doi:10.7717/peerj.5044)
Supplement: Supplemental Information 1 — Raw files and R-script file for processing of EMG data. [file peerj-06-5044-s001.zip › Raw Data Anon/Athlete_8.csv]

-24.429832	20.104572
-21.096954	20.094700
-27.971128	20.082092
-37.906574	20.085802
-33.595039	20.091948
-39.582588	20.101257
-38.490841	20.123087
-28.275591	20.143021
-28.832939	20.146229
-26.151321	20.145779
-27.805119	20.157892
-14.651094	20.183535
28.565941	20.217115
49.611809	20.246319
51.005112	20.255730
55.532104	20.253363
50.085068	20.264071
37.100334	20.286757
14.233808	20.308994
5.297714	20.337542
19.921396	20.387527
21.957439	20.427551
20.795240	20.426348
48.075218	20.525599
31.453386	20.761139
15.987429	20.869867
1.779118	20.870653
-8.663470	20.945843
-11.506356	20.969816
-6.142276	20.976368
-8.353480	21.030060
9.341243	21.029348
31.106749	21.222523
44.103901	21.560760
31.029295	21.626459
15.092077	21.701416
3.781247	22.049219
4.139537	22.277630
-0.327427	22.293224
-1.385370	22.304342
14.434614	22.320055
21.302618	22.319355
27.407236	22.319304
13.320662	22.340002
-5.196711	22.397579
-5.515256	22.447086
-13.837460	22.458441
-18.655781	22.459360
-3.075938	22.480038
6.793576	22.534323
-4.590549	22.613592
4.770432	22.670147
6.364313	22.675617
11.728346	22.687334
3.625555	22.745834
1.988432	22.801706
17.012476	22.819979
25.143435	22.819151
42.489803	22.817612
37.060574	22.819843
38.209923	22.826410
29.361025	22.834742
4.676805	22.839682
-16.432629	22.841118
-23.579250	22.841322
-34.069897	22.841465
-29.782858	22.841696
-7.535535	22.842014
14.734643	22.849409
22.572233	22.861200
24.182198	22.864622
19.025536	22.864885
12.776587	22.865549
8.258018	22.850649
4.186101	22.825239
-0.944386	22.817566
-8.498566	22.814005
-23.800230	22.780958
-44.566891	22.744673
-63.753712	22.735752
-79.567436	22.736097
-88.289703	22.736307
-82.292244	22.738182
-72.253380	22.738214
-64.408684	22.739698
-41.148544	22.739016
-2.152502	22.732618
27.221136	22.726292
40.791908	22.723135
56.528301	22.723791
73.598877	22.726789
87.138588	22.717512
103.229279	22.681385
113.636108	22.643789
103.030685	22.634960
80.326164	22.633129
55.692314	22.615589
23.843864	22.594940
-13.850074	22.584333
-46.793194	22.582233
-70.254944	22.581980
-86.442909	22.581995
-106.789154	22.581045
-108.519112	22.580294
-126.178261	22.580610
-125.182281	22.580410
-106.419617	22.580730
-79.368462	22.550753
-48.988693	22.481531
-23.522909	22.439936
4.337285	22.439419
36.500267	22.422758
52.007053	22.370958
46.301590	22.283428
43.505257	22.143232
53.584415	21.997261
61.444557	21.969854
59.273167	21.889391
51.456741	21.349995
45.843029	20.643854
35.703533	20.445086
7.331116	20.405121
-28.953419	19.961948
-47.113098	19.514570
-51.885639	19.418713
-63.630650	19.418980
-73.066628	19.388731
-68.023453	19.380585
-59.252220	19.383398
-33.184380	19.380972
-2.677946	19.367640
12.761282	19.368906
17.369419	19.387886
6.280356	19.391094
-9.867244	19.397404
-29.231068	19.422459
-44.802757	19.438894
-40.854961	19.425228
-43.599667	19.392923
-47.330166	19.385218
-15.860214	19.383827
-24.915846	19.346542
-24.650539	19.323448
-34.624287	19.323444
-40.018238	19.288614
-39.366272	19.245258
-31.114792	19.233814
-17.043182	19.234339
-0.318699	19.221792
15.959133	19.159683
30.230173	18.985699
39.655392	18.762472
45.717369	18.714943
48.985004	18.596642
49.447330	17.797209
46.390823	16.811127
40.924484	16.616774
29.618650	16.451820
22.671452	15.564209
23.362795	14.886775
30.924768	14.828328
43.494225	14.781446
57.723385	14.721484
62.839806	14.722672
54.200531	14.711767
36.820858	14.703322
18.514191	14.555737
-5.580991	14.355230
-18.792435	14.315076
-12.411261	14.303672
0.357628	14.233118
6.924950	14.188534
9.415102	14.176859
9.781782	14.166632
8.048058	14.146984
8.173701	14.134102
-9.652108	14.136032
0.725268	14.136677
-0.439714	14.132362
6.839477	14.119823
17.118458	14.096369
6.835651	14.065323
-6.992557	14.045675
-19.545687	14.047775
-28.610914	14.032766
-31.521332	13.987126
-45.391151	13.945217
-50.661400	13.923366
-44.333313	13.928610
-50.314701	13.957533
-52.380745	13.974966
-40.551662	13.957286
-2.773038	13.930965
18.910881	13.929796
4.638442	13.946242
16.430161	13.960773
43.347965	13.966590
44.408649	13.966410
36.994404	13.971689
36.339954	13.977691
48.895828	13.972382
45.654621	13.964890
58.308968	13.964083
71.774292	13.965419
84.964226	13.965430
78.653725	13.964348
67.486702	13.962615
56.955990	13.961442
63.349300	13.962111
64.392784	13.962016
65.287262	13.959905
57.441750	13.963894
32.911530	13.975404
27.282675	13.976827
34.264801	13.963590
53.674355	13.958639
83.369507	13.968966
77.877808	13.975453
39.633038	13.972256
-24.497057	13.970255
-93.377739	13.972865
-184.310608	13.975227
-217.735825	13.975496
-238.765839	13.976011
-247.179840	13.978825
-268.579987	13.981882
-275.641144	13.981906
-249.881897	13.982653
-184.397018	13.987697
-94.369377	13.990013
-20.274107	13.985751
34.619484	13.984370
62.043896	13.991364
54.237675	13.997878
42.977123	13.995741
39.774349	13.986448
48.564987	13.977635
66.152222	13.976541
49.948811	13.978588
7.167900	13.974974
-15.072260	13.967052
-14.838046	13.961307
9.117438	13.963946
43.812359	13.971470
64.412971	13.970188
70.408356	13.960261
50.815487	13.956152
35.589825	13.957660
13.025443	13.950456
10.065342	13.937696
23.510595	13.933471
46.435589	13.933384
54.702011	13.930164
58.040630	13.927572
55.404121	13.926527
63.307819	13.926614
57.573582	13.929344
-21.235514	13.932276
-22.674305	13.929736
-9.112585	13.924148
-4.630372	13.924047
4.175184	13.925229
8.312107	13.921461
19.467474	13.918099
26.376305	13.917621
22.645247	13.918921
4.600848	13.921906
1.673543	13.922344
-1.467021	13.918786
6.442854	13.918689
5.879933	13.921836
12.223242	13.917594
21.034613	13.910286
27.573940	13.908951
28.814478	13.909848
14.637021	13.913428
8.281907	13.918412
12.018544	13.918633
8.336958	13.917318
8.490789	13.918319
5.570695	13.920748
5.621161	13.919053
23.564123	13.910157
15.661555	13.902251
-20.987240	13.899884
-35.572262	13.899446
-30.016132	13.898773
-20.488571	13.900320
-15.389456	13.895767
-10.055923	13.864924
9.574151	13.829167
14.713902	13.824516
11.418610	13.814617
-10.739727	13.762679
-14.192543	13.712776
-8.446382	13.701209
-5.172837	13.699740
-10.041149	13.679942
-2.654317	13.650983
0.042077	13.633369
5.337236	13.630946
14.635425	13.628638
29.271721	13.614510
22.825182	13.598042
22.198696	13.592554
18.995222	13.592465
10.793149	13.586256
6.892153	13.577089
10.549067	13.574415
10.725496	13.574457
1.125166	13.568471
28.688967	13.563572
25.077436	13.563462
21.733976	13.552500
22.052116	13.538404
41.210770	13.538908
49.806274	13.524055
61.815018	13.485538
72.814316	13.470145
58.879566	13.470353
12.526033	13.447225
-2.916130	13.421127
7.033962	13.414484
30.027365	13.415274
34.905735	13.416451
33.758068	13.415810
17.941353	13.410497
-7.911234	13.405178
-34.401287	13.405079
-72.348450	13.405046
-85.661552	13.398110
-63.796646	13.391006
-42.260273	13.390035
-27.146273	13.389338
-21.143690	13.386607
-18.974413	13.385375
-21.344419	13.385470
-33.129875	13.384800
-48.425957	13.382241
-40.779716	13.378490
-34.045757	13.377176
-14.601397	13.376345
-13.652789	13.365896
-13.005490	13.348786
4.331487	13.341954
9.505112	13.343725
4.261557	13.335615
-33.785599	13.317963
-39.758469	13.307680
-22.665182	13.308092
-18.247786	13.309461
-16.673950	13.304851
-0.832053	13.292086
2.018283	13.277824
0.157410	13.272464
-10.799047	13.273199
-34.938366	13.270705
-34.606926	13.264140
-27.006605	13.258752
-21.777454	13.259588
0.268580	13.264864
15.354703	13.267041
17.914127	13.265521
12.395810	13.265229
20.304592	13.264659
17.661594	13.260677
12.122489	13.257152
3.894582	13.257325
16.302134	13.256782
21.820246	13.251047
34.569290	13.243173
49.791771	13.239109
64.327065	13.239293
96.486931	13.238545
-49.917366	13.233287
-11.794422	13.225753
-17.450958	13.220587
6.022318	13.219373
20.098230	13.219271
7.386058	13.216369
-11.633262	13.210590
-38.362453	13.206123
-34.457954	13.205116
58.292915	13.205083
52.253418	13.204537
49.019154	13.204229
33.775612	13.204126
5.343316	13.203733
-21.438158	13.202245
-51.410507	13.200525
-48.385571	13.200200
-39.958565	13.200257
68.467834	13.202009
68.009392	13.206257
58.640308	13.207998
28.671177	13.207756
-8.441456	13.211749
-52.573944	13.218944
-65.909996	13.222935
-90.851433	13.221497
-89.755440	13.218660
40.021759	13.217979
45.851021	13.218447
22.716785	13.218693
-3.038477	13.218562
-45.633804	13.216462
-62.090595	13.210702
-75.365654	13.204744
-67.412003	13.202943
-60.497925	13.203041
48.737469	13.201930
59.196785	13.199156
50.302059	13.195562
17.820597	13.194928
4.377250	13.198071
-18.405107	13.199271
-36.997711	13.195788
-61.031334	13.193152
-89.685913	13.194160
67.335007	13.195550
32.445789	13.197622
3.310684	13.199152
5.148743	13.198606
-3.740563	13.201250
-2.735525	13.206535
23.225389	13.209650
43.903111	13.209708
49.558788	13.208756
-41.253189	13.212458
-33.046486	13.215607
12.032355	13.211104
43.960285	13.209365
73.326859	13.212052
94.531769	13.209700
123.610954	13.206374
174.486679	13.206318
136.686310	13.206983
-50.207703	13.208734
-103.757652	13.209262
-69.453415	13.208655
-56.991951	13.212294
-48.362774	13.212727
-32.114899	13.202893
-46.771290	13.197176
-64.647446	13.198750
-40.457165	13.190125
-62.720020	13.172524
-38.186161	13.161715
-31.340647	13.159883
-14.112421	13.159902
-13.727859	13.155607
-21.606880	13.142849
-34.709854	13.124915
-68.023598	13.114554
-31.962629	13.114257
29.338419	13.110191
43.405563	13.099757
26.904119	13.092740
5.629437	13.089903
-6.276614	13.087314
-15.031542	13.085010
-36.598751	13.084755
-71.881302	13.084338
-43.697376	13.073336
38.632450	13.048861
67.067963	13.028336
33.182507	13.024099
-9.399061	13.022986
-33.436062	13.011204
-51.952019	12.997081
-102.533607	12.992393
-137.737610	12.992030
-116.809685	12.995549
-40.132500	13.017724
-12.886885	13.045724
-43.346710	13.051703
-82.883888	13.056511
-103.794563	13.086311
-131.333847	13.115035
-161.360825	13.119584
-185.682816	13.110881
-125.908775	13.104700
18.905575	13.107639
91.341919	13.110641
86.092888	13.102025
103.741089	13.085819
121.030441	13.072958
114.769661	13.068092
132.215485	13.068220
169.315063	13.066394
135.849670	13.052605
12.059260	13.031906
-3.860356	13.023881
23.694460	13.024680
37.407722	13.024405
38.790688	13.024198
44.016140	13.017595
57.201534	13.014067
78.459389	13.010084
54.564953	12.971507
-3.153432	12.916116
-23.380512	12.890871
-8.907199	12.889869
13.039592	12.884210
25.984398	12.861668
31.577511	12.819845
59.382168	12.768475
80.625633	12.734281
47.027092	12.729168
-17.297735	12.731104
-48.285614	12.715283
-25.588760	12.673365
-5.930274	12.616314
-2.767464	12.570915
20.703482	12.557781
29.744530	12.559701
14.907967	12.540797
13.313969	12.507574
10.604087	12.476243
1.491793	12.427711
0.984160	12.343778
5.914454	12.287904
14.513934	12.303894
7.778275	12.140656
-20.684898	11.728388
-55.898823	11.532035
-65.556602	11.534984
-54.885399	11.404935
-42.246880	11.363720
-30.675247	11.347799
-12.432905	11.246561
6.457119	11.248787
15.844223	10.869010
-12.389901	10.161574
-22.178362	10.011636
-30.184336	9.852432
-14.919822	9.050431
-28.783638	8.460932
-37.598888	8.408255
-33.715446	8.387732
-22.358315	8.362022
-33.288902	8.367808
-16.318249	8.365967
-1.066036	8.310660
7.361252	8.153451
36.059937	8.015502
31.826054	7.984833
17.987541	7.982565
3.156515	7.923852
-33.837402	7.767971
-42.404602	7.534265
-31.779066	7.363655
-10.123084	7.346153
6.215753	7.307248
5.854595	7.124127
6.435182	6.948825
20.127216	6.893102
1.367390	6.896028
1.304821	6.899675
3.343119	6.892205
11.769678	6.869330
32.212543	6.838998
29.217318	6.830242
21.847134	6.851450
0.130181	6.876061
-12.984792	6.880770
-13.462733	6.882978
-10.512847	6.906487
-2.671529	6.910677
20.081867	6.880454
50.928982	6.867147
61.609768	6.866547
35.427666	6.852914
43.503628	6.842829
48.105003	6.842854
37.459816	6.844504
16.197699	6.844534
0.312728	6.844671
-2.263448	6.844556
-12.988050	6.860153
-5.123283	6.896690
-4.870208	6.907118
21.819794	6.899413
53.722317	6.929663
71.031265	6.975846
81.320671	7.009084
80.609001	7.052693
41.808220	7.110992
-1.977488	7.124461
-45.127701	7.176613
-61.336246	7.553068
-62.757267	8.042829
-48.300781	8.169133
-23.113678	8.212003
16.051800	8.539603
28.368919	8.774657
12.729398	8.787499
-17.506920	8.807871
-24.611168	8.806460
-22.983988	8.850327
-26.843531	8.976652
-24.255501	8.994900
4.335509	9.088278
17.683092	9.490260
24.882757	9.893937
22.249771	10.020319
21.896544	10.017560
35.411713	10.178492
-35.856289	10.585284
-34.950848	11.004151
-26.266644	11.159225
-20.937260	11.160474
-16.495632	11.382957
5.358036	11.779929
19.316505	11.982309
15.215816	11.988050
19.512711	12.055738
21.808420	12.217268
13.315035	12.324610
-9.005898	12.334882
-31.053753	12.360437
-29.567480	12.509179
-25.938408	12.690072
-27.975079	12.732293
-20.109615	12.764911
-10.954528	13.053868
-1.232917	13.433132
1.361798	13.576534
4.459416	13.571867
33.045437	13.710098
49.473930	14.034260
34.324364	14.362835
32.905754	14.536894
38.705673	14.549891
26.236044	14.638398
-3.591501	15.060931
-9.482746	15.563297
23.537291	15.733676
36.517109	15.735835
18.472326	15.874828
9.204074	16.030752
6.855716	16.076677
10.190316	16.080393
-7.150547	16.092796
-40.868900	16.126328
-47.093929	16.139122
-26.268244	16.137852
-25.563118	16.253475
-29.972795	16.473959
-26.055132	16.613329
-10.737385	16.627457
-17.296328	16.646570
-23.600760	16.754374
-31.449711	16.905853
-19.977301	17.010593
-4.075034	17.034838
22.098688	17.039145
57.186413	17.109072
97.912468	17.236019
111.622223	17.321842
112.468956	17.330536
106.106621	17.344076
86.143410	17.420572
77.086876	17.500946
68.369438	17.522570
74.221474	17.524929
92.861450	17.560308
75.002457	17.599062
47.057430	17.607735
38.179398	17.607388
-11.882654	17.614681
-110.122047	17.621458
-144.493011	17.623095
-128.450867	17.621567
-96.902924	17.619194
-84.430428	17.619265
-65.516365	17.621706
-52.388012	17.617903
-73.663017	17.607210
-88.034004	17.601463
-40.981369	17.601315
-46.262539	17.600513
-38.066185	17.599178
-31.776041	17.597532
-23.834360	17.595428
-24.931101	17.591152
-33.012527	17.586407
-35.047947	17.586100
-26.770233	17.581541
-17.529802	17.565325
-10.815909	17.550617
3.693631	17.547525
23.579077	17.548018
33.361557	17.543026
31.292255	17.534235
30.998718	17.528130
31.971180	17.526964
21.483637	17.527060
3.432714	17.524441
-10.905637	17.520348
-21.278927	17.518187
-37.274662	17.518152
-59.070744	17.517946
-75.999306	17.516876
-81.285919	17.517366
-81.937233	17.518824
-91.484772	17.518784
-104.549561	17.521338
-102.043434	17.526417
-82.075264	17.527338
-64.179047	17.528019
-50.181870	17.531321
-29.805204	17.529594
-1.233034	17.525955
22.443333	17.526234
33.045074	17.522802
72.108963	17.514536
69.862251	17.511112
59.232506	17.512936
40.133347	17.511671
22.995005	17.507360
13.161338	17.508629
22.853525	17.514366
22.180275	17.515690
17.710165	17.513458
2.607700	17.513140
0.371520	17.514488
-0.147787	17.514046
5.469059	17.509527
11.801935	17.504631
22.283817	17.503906
16.465122	17.502876
13.868168	17.497185
3.044981	17.492517
-36.345398	17.492327
-48.552868	17.492449
-34.437836	17.493099
-21.898979	17.496490
-7.553595	17.497952
-1.042790	17.494780
-0.854314	17.493368
-11.764538	17.496876
-17.081650	17.497290
9.815273	17.491671
28.287359	17.488737
30.322184	17.490459
45.949818	17.491011
48.483456	17.490181
48.604904	17.491076
52.420059	17.493975
50.134460	17.495743
61.774616	17.495653
48.198341	17.499165
58.081615	17.506348
63.044506	17.509613
64.004616	17.509617
63.502407	17.515030
46.335491	17.525820
35.997070	17.532478
23.153257	17.532618
12.419830	17.536013
18.396500	17.547085
22.091850	17.555229
34.866638	17.554674
52.006203	17.556276
53.827404	17.565437
60.535965	17.570961
56.630703	17.567654
47.790085	17.567181
44.262451	17.576797
53.620579	17.584896
54.074635	17.580805
60.081997	17.576769
53.117931	17.587868
61.972347	17.601351
78.391502	17.599417
91.769165	17.593061
95.649788	17.597345
103.349648	17.604136
129.640442	17.604237
133.035233	17.602280
119.126900	17.602034
131.827301	17.602116
147.868698	17.602177
146.765869	17.602022
126.120224	17.601799
68.751595	17.602604
2.221761	17.605555
-42.745014	17.611191
-70.539772	17.614447
-80.639503	17.614637
-89.391006	17.625513
-100.255722	17.647783
-112.846825	17.661804
-132.924164	17.663116
-122.816933	17.665318
-95.768173	17.675062
-38.285439	17.688416
-19.116858	17.698793
-25.445747	17.702093
-56.896194	17.702211
-97.576363	17.708126
-135.684265	17.718246
-133.324341	17.723005
-102.805038	17.723127
-59.451290	17.723803
-23.563709	17.724483
-10.163767	17.724493
-34.966812	17.724375
-63.102966	17.724174
-103.888817	17.724077
-120.238129	17.724058
-125.535316	17.725058
-99.367203	17.730610
-73.206436	17.739233
-38.378006	17.741688
-43.543789	17.741514
-63.517948	17.752041
-112.844803	17.768427
-157.262054	17.777061
-199.116974	17.776281
-201.553986	17.772711
-177.345078	17.773350
-113.414772	17.787687
-82.133255	17.822983
-79.296486	17.854736
-120.013672	17.857841
-169.002289	17.871162
-225.016510	17.924091
-233.766144	17.968639
-200.278839	17.976358
-110.552711	17.978262
-34.085674	17.990532
36.059856	18.001907
80.852554	18.006805
95.532539	18.007734
95.348450	18.007643
111.358482	18.008110
117.971390	18.009005
113.267944	18.009380
93.425507	18.009378
69.482491	18.009415
51.809284	18.009552
40.600906	18.011063
52.563015	18.012974
69.146446	18.012411
92.311310	18.011669
100.583794	18.013502
80.570847	18.015177
41.995296	18.015545
-2.302693	18.015715
-14.476203	18.015787
0.599508	18.017969
15.893680	18.021772
42.785564	18.023249
69.948807	18.022678
80.420959	18.020542
65.992439	18.017321
25.507383	18.016678
6.514205	18.015970
12.928416	18.010782
11.974207	18.006001
21.035048	18.005259
44.471390	18.005386
67.754440	18.004910
78.061707	18.004440
70.383347	18.003819
60.494484	18.003174
57.954628	18.002926
76.967522	18.003159
69.802452	18.003584
44.647659	18.003582
28.395329	18.003233
25.173056	18.004314
10.252563	18.007278
19.545404	18.008862
11.341476	18.008923
18.738144	18.012726
12.336967	18.020084
9.414965	18.024403
2.887981	18.024624
3.763090	18.025684
-7.079931	18.030016
2.682545	18.036127
-7.902366	18.041210
0.458059	18.042910
24.073971	18.043047
4.388628	18.048040
6.340901	18.057856
15.227054	18.063189
11.794178	18.063248
26.988367	18.064766
20.412033	18.064816
32.638340	18.061563
54.031399	18.060530
62.962387	18.060308
35.219574	18.059298
28.530909	18.059359
19.259672	18.058243
36.820469	18.059832
34.354568	18.068113
27.124475	18.074089
10.600310	18.073458
-8.057161	18.072783
-37.471695	18.074215
-53.636951	18.075003
-57.199619	18.074142
-32.976151	18.073277
-18.482473	18.073837
-20.778975	18.073792
-9.999729	18.071367
-1.013028	18.069246
-4.280964	18.069597
-15.515148	18.069868
-7.275020	18.068352
-0.800745	18.066948
3.784316	18.066612
-9.283154	18.066639
-5.084612	18.066370
3.456579	18.065214
1.629861	18.063597
4.815388	18.063185
2.412441	18.063898
7.086318	18.062202
8.513623	18.057571
-4.569202	18.055168
-3.477108	18.056076
0.035273	18.055593
-0.599118	18.052851
-2.819987	18.051584
-22.177822	18.051876
-20.927042	18.051863
-1.594813	18.055004
-7.708272	18.060177
-15.463477	18.060923
-13.901691	18.061512
-6.430412	18.062769
7.208201	18.056305
13.253573	18.050076
31.744257	18.051178
22.814589	18.046080
-20.153830	18.033569
-29.516363	18.027843
-31.377377	18.028315
-32.525688	18.026546
-21.542778	18.023170
-23.202505	18.021620
-8.752237	18.021597
10.665667	18.021633
11.112396	18.021824
-5.504618	18.023216
-11.072137	18.025230
4.843533	18.025602
16.611137	18.025368
-0.444345	18.028034
2.716907	18.031301
-20.324833	18.031336
-36.856667	18.031845
-32.108547	18.035982
30.577570	18.039185
16.025940	18.038588
15.844462	18.038891
-5.652362	18.043171
-12.068450	18.046741
-41.209236	18.045835
-58.400536	18.043783
-73.701363	18.045155
-71.822296	18.049749
25.100080	18.051605
28.173313	18.045780
8.914004	18.038620
7.384208	18.039865
-20.884682	18.039089
-37.276138	18.017420
-48.174244	17.990644
-41.818047	17.985157
-39.934811	17.980989
38.941578	17.955887
39.552372	17.933596
36.109253	17.929964
15.725391	17.930094
6.974965	17.927187
7.489213	17.924524
39.999729	17.922590
53.161346	17.922997
80.317322	17.926439
-54.214592	17.928753
-19.417637	17.927238
8.303451	17.925848
36.364552	17.926744
36.726921	17.927649
30.094830	17.928453
15.479313	17.928778
-31.121414	17.928638
-90.844917	17.930046
155.660889	17.931545
89.824081	17.931631
38.529625	17.932081
20.748451	17.933283
6.548254	17.933899
12.231494	17.933369
16.781713	17.932608
28.301870	17.932526
30.686893	17.932615
2.329961	17.932217
8.912613	17.931149
36.293484	17.929331
48.328693	17.928148
70.364609	17.928835
76.829140	17.927904
82.072937	17.923347
92.455635	17.919922
82.358078	17.919821
66.540871	17.922216
61.199440	17.926519
73.261589	17.928276
84.492386	17.926695
72.935287	17.926462
61.922192	17.927782
21.579741	17.928705
-50.775192	17.927771
-66.202339	17.922377
-40.120289	17.913420
-30.519508	17.906006
-29.611338	17.903566
-34.716690	17.904274
-31.316881	17.901747
-32.657482	17.891060
-69.514130	17.877914
-105.431465	17.872576
-75.779961	17.874479
-35.530300	17.877876
12.998986	17.879896
15.598016	17.878870
23.046206	17.880705
13.227012	17.889696
-10.541646	17.896162
-35.153885	17.895857
-41.240852	17.898191
-20.877668	17.905647
37.709095	17.909504
70.582352	17.906988
58.213913	17.907423
21.601416	17.916607
3.102451	17.925999
-25.955261	17.927357
-41.872547	17.926876
-36.728214	17.932739
-92.886543	17.940083
-200.201538	17.941967
-251.555222	17.942057
-229.729950	17.943846
-231.683167	17.944324
-252.041672	17.943956
-214.090256	17.944124
-200.270355	17.941135
-254.505127	17.935680
-158.877640	17.932446
65.931023	17.931190
145.262512	17.931376
100.945053	17.933203
97.696060	17.933125
125.380920	17.927925
113.481308	17.917906
80.729156	17.908846
86.915314	17.907427
75.343781	17.907240
55.042667	17.897470
48.094509	17.884836
48.689392	17.881678
47.205769	17.884411
51.060692	17.884960
26.346964	17.885357
19.073574	17.887856
21.052744	17.888714
6.356664	17.888083
-7.069033	17.888788
-11.610917	17.889708
-7.837635	17.890215
0.560067	17.884607
7.504852	17.869898
8.844682	17.863224
-0.820108	17.867826
-26.883600	17.860819
-37.995064	17.840105
-25.771162	17.823009
-15.541949	17.807047
-2.743146	17.783920
9.152250	17.778734
17.014406	17.757666
12.276695	17.595676
1.015815	17.374159
6.551785	17.315306
1.437956	17.296074
0.223611	17.150848
4.279731	17.052452
22.963444	17.050869
26.596745	17.043110
16.448725	17.066662
2.769971	17.073242
2.504577	17.019684
-4.476151	17.009998
-8.511492	16.973402
5.421708	16.783850
3.645038	16.572819
-1.866136	16.498711
-6.110733	16.501690
-14.147700	16.419413
-4.198763	16.177662
-1.125008	15.899307
-5.994257	15.790761
0.707855	15.798151
55.093723	15.648550
37.628761	15.353249
23.896976	15.194062
15.145330	15.196895
5.918519	15.155176
3.032779	15.029186
-8.004107	14.939840
-36.690086	14.936921
-33.591808	14.927024
-12.561869	14.807404
-4.924617	14.652222
-4.237599	14.617693
-13.117966	14.590858
-14.681429	14.330585
-22.241617	13.972332
-41.492580	13.829086
-26.159216	13.829054
12.834484	13.693854
47.722500	13.357105
72.274925	12.966172
73.747139	12.734160
70.671028	12.723118
50.374485	12.620260
3.858382	12.076382
-16.871822	11.391019
-46.526924	11.153362
-52.262775	11.159163
-20.815205	10.963045
-7.645953	10.726412
19.996775	10.647801
50.875835	10.637036
71.709221	10.617846
96.087402	10.564429
71.773514	10.534348
12.056446	10.526801
-13.161303	10.348551
39.618755	10.000572
16.785206	9.772079
-1.447138	9.749493
-16.435490	9.715950
-4.010554	9.530202
-9.826167	9.273927
-24.101868	9.109105
-5.188375	9.080841
25.282822	9.072574
17.717316	8.949165
46.713017	8.723990
61.842613	8.564526
61.944382	8.545155
45.176563	8.512446
24.345396	8.352736
-12.216899	8.185992
-39.116596	8.146094
-51.841457	8.142161
-65.797211	8.060257
-56.037689	7.970057
-43.866703	7.942825
-40.929916	7.943805
-29.609941	7.932358
-26.383577	7.904026
-29.111382	7.890708
-30.899807	7.888606
-6.266016	7.894538
19.092058	7.956324
30.637033	8.011215
21.705017	7.999324
28.310450	8.052565
20.849476	8.242409
7.271610	8.434951
0.304824	8.507820
9.801412	8.508253
8.401828	8.642067
-13.074083	9.025789
-4.024488	9.413163
14.981051	9.522315
20.685932	9.535954
26.382547	9.787249
27.785675	10.161712
39.180996	10.378634
38.855801	10.417726
40.829063	10.420516
-18.469877	10.499218
-23.648451	10.648697
-14.380093	10.749900
-0.068474	10.757330
2.470912	10.767271
7.465224	10.778629
-1.077145	10.778517
-18.586710	10.825897
-13.050260	10.832699
32.560688	10.915506
51.472248	11.196176
39.565346	11.322614
34.244968	11.327704
20.110292	11.460749
11.019877	11.498373
-1.121983	11.514279
-24.829403	11.580424
-1.031058	11.591456
56.434284	11.956417
76.607910	12.423578
73.485123	12.459363
69.015160	12.702621
67.981743	13.358431
49.048645	13.688136
23.628498	13.693669
14.276056	13.750680
-2.381910	13.822769
-49.340221	13.845648
-65.722389	13.852554
-68.438286	13.875903
-80.950523	13.919655
-78.994896	13.935095
-76.338318	13.934473
-71.368103	13.963478
-39.475792	14.007544
-28.606184	14.040821
-56.644669	14.060065
-53.412861	14.066251
-52.530754	14.066455
-38.255753	14.081680
-34.317230	14.112191
-27.975752	14.130055
10.248984	14.131850
27.025486	14.131454
38.552452	14.128133
-9.534279	14.123985
-14.141168	14.123651
-24.369745	14.122500
-11.653638	14.118122
-12.551268	14.114306
-6.084532	14.113610
10.137342	14.115113
30.106701	14.118408
26.998098	14.124314
18.743706	14.128914
14.345217	14.127772
27.196648	14.131480
21.431969	14.153358
19.106272	14.176566
16.168285	14.175620
14.374980	14.162926
9.488132	14.163346
-8.456886	14.169975
-62.312630	14.164253
-96.823532	14.148632
-103.780746	14.140975
-92.483109	14.146338
-90.042046	14.145102
-80.345070	14.127074
-64.969955	14.116209
-38.695084	14.129561
-9.630829	14.145039
34.167583	14.140156
58.888866	14.126546
81.817200	14.123844
100.158455	14.128171
109.287537	14.125404
106.631203	14.118745
117.017960	14.120485
113.485916	14.122785
95.989410	14.108901
54.990124	14.091444
27.519754	14.096331
0.866821	14.113841
-33.784721	14.115797
-74.060425	14.106738
-93.488289	14.108635
-114.656792	14.118618
-131.270767	14.122457
-141.159775	14.122340
-103.449631	14.125546
-94.001923	14.129457
-84.567009	14.130019
-41.860256	14.130143
-1.212512	14.132180
43.392498	14.132058
73.678062	14.130065
110.262825	14.130666
107.977051	14.126790
94.786942	14.112197
69.172028	14.099504
73.064064	14.097866
69.726707	14.096542
69.119484	14.086095
55.985870	14.070711
59.690651	14.059770
50.002663	14.059279
12.554303	14.061361
-9.307873	14.053832
-31.762089	14.044567
-43.384125	14.044858
-44.765881	14.047349
-63.332817	14.046489
-64.849991	14.046338
-65.638451	14.047183
-67.868782	14.047351
-56.229374	14.047140
-17.384716	14.047146
12.296144	14.047651
32.078709	14.046688
28.853752	14.039632
29.047888	14.030969
17.490324	14.031919
-6.691948	14.032660
-31.092777	14.019145
-42.562572	14.004949
48.637661	14.001602
37.036438	14.001729
13.135163	14.001423
8.579000	14.001458
7.647674	13.990128
-5.260331	13.953464
0.386224	13.918342
-11.110020	13.914090
-1.774524	13.903880
27.799442	13.865315
12.141280	13.838051
-1.184664	13.833959
-9.578384	13.834719
-25.263609	13.839789
-16.280375	13.847148
-23.107716	13.850189
-20.544134	13.850376
-21.958076	13.850374
17.916132	13.851858
13.353034	13.860463
15.341617	13.878946
3.349456	13.893666
9.781112	13.895478
0.680935	13.898191
-10.206783	13.909055
-36.593052	13.918694
-31.093208	13.922838
45.652905	13.923342
46.533436	13.921089
24.580124	13.917801
26.394506	13.915660
15.336569	13.914847
15.598061	13.915104
9.695655	13.914080
12.566901	13.909322
17.253416	13.911151
25.637167	13.928676
26.891054	13.946604
20.252249	13.950230
16.502096	13.952948
17.366568	13.978954
31.521006	14.033126
30.376772	14.089343
17.518459	14.111181
27.978668	14.112126
44.029903	14.176539
47.577320	14.323837
32.501328	14.431514
7.062047	14.443621
-6.447164	14.461691
-27.288410	14.530799
-50.766022	14.588920
-46.051357	14.611287
-23.278088	14.617732
3.273189	14.618223
21.159834	14.614395
15.209666	14.621147
-8.093408	14.656213
-47.231361	14.695515
-78.114624	14.705536
-88.317322	14.700678
-80.009895	14.704790
-13.860527	14.715473
82.148277	14.725535
117.181152	14.733458
94.491501	14.736208
49.150990	14.734628
6.614469	14.738482
-14.677106	14.744013
-24.630911	14.738848
-8.692837	14.732613
7.233110	14.732895
25.986673	14.731099
27.821146	14.728965
8.964554	14.729410
-21.537233	14.729342
-35.031956	14.729392
-66.496284	14.724390
-121.174675	14.714396
-199.213547	14.713937
-245.250610	14.721174
-255.411545	14.718040
-263.509430	14.707260
-277.408722	14.704627
-285.474213	14.710661
-284.194489	14.719437
-256.166748	14.730278
-214.533585	14.741104
-119.837524	14.743721
9.274387	14.743978
94.544289	14.772889
164.928436	14.821914
161.867905	14.839484
145.970810	14.839735
126.948799	14.864775
96.193008	14.886624
98.073143	14.887204
116.031509	14.891068
109.733932	14.895385
46.640099	14.894840
41.435879	14.898415
56.405617	14.900184
77.207382	14.899564
90.898720	14.902378
110.040718	14.904378
107.784828	14.904330
78.929062	14.903889
48.321686	14.902633
24.717369	14.902535
30.875484	14.902938
48.064785	14.901263
55.416664	14.902161
73.460472	14.907908
79.737610	14.906909
66.151184	14.897276
48.706837	14.894893
41.768974	14.899780
45.531471	14.900953
48.654961	14.901001
61.727837	14.901257
92.517143	14.900563
110.853287	14.904107
98.714439	14.909856
71.177536	14.912452
44.868019	14.912559
26.995005	14.913682
-13.907660	14.922867
-18.410137	14.937799
-16.607243	14.944352
-24.655878	14.944331
-44.466000	14.954779
-48.066372	14.976587
-48.056225	14.993011
-26.764187	14.996221
-19.284933	14.997612
-37.306839	15.012572
-32.094116	15.038267
-32.491753	15.053514
-38.613567	15.052268
-29.161318	15.052864
-20.738091	15.062017
3.801007	15.068935
7.590859	15.068741
2.796365	15.063911
-25.635784	15.059013
-28.827484	15.056723
-33.468868	15.058144
-20.601316	15.065003
-16.054810	15.069975
-2.177733	15.066701
6.664399	15.064861
19.518871	15.069868
13.359852	15.074003
-34.660095	15.074550
-44.933086	15.074465
-25.502962	15.074634
-17.735361	15.076587
-6.427527	15.079394
-9.685305	15.078796
4.570622	15.077792
43.819756	15.079877
46.451088	15.078581
-3.836108	15.073049
-16.631245	15.071465
-9.233263	15.073654
-13.692407	15.073101
-28.642986	15.069471
-17.474874	15.067721
-8.518048	15.070308
1.352766	15.073377
-15.862209	15.072320
-58.880409	15.071391
-59.234787	15.077010
-45.825184	15.083272
-33.562874	15.083382
-7.166238	15.081918
11.782748	15.082335
30.872728	15.083059
21.013395	15.082797
16.144686	15.082669
-2.566585	15.085915
-0.835561	15.088675
-4.157238	15.088788
11.704689	15.097117
14.299754	15.114230
13.525038	15.124619
-3.587406	15.124290
0.812314	15.125077
-5.247541	15.135838
-50.678791	15.152395
-54.882816	15.162143
-43.990940	15.159895
-50.760948	15.159624
-46.635784	15.174385
-51.263119	15.190299
-35.656414	15.190973
-28.474079	15.187120
-27.864540	15.191072
-60.343937	15.195453
-64.379562	15.194320
-62.384628	15.192737
-48.235958	15.193577
-46.991776	15.195049
-27.461998	15.194995
-10.718953	15.194490
8.310674	15.199245
17.876198	15.207291
41.771225	15.209436
42.909931	15.208066
50.839535	15.211755
44.738350	15.220390
45.904575	15.228369
44.479794	15.231943
44.916618	15.231355
43.139088	15.231086
32.113033	15.250446
30.844122	15.301348
28.926723	15.343745
26.133755	15.348057
36.829678	15.361437
39.484795	15.413471
36.906277	15.461512
41.604000	15.477576
39.197174	15.476115
39.566872	15.473675
42.217739	15.482666
38.766689	15.507074
41.698368	15.527632
38.410789	15.524713
30.817839	15.520102
29.213470	15.546170
23.949642	15.579430
37.904675	15.584197
50.184620	15.583535
66.919205	15.606791
69.951225	15.634160
70.748383	15.642201
58.634392	15.642981
36.439083	15.662635
6.022342	15.702793
3.437726	15.730522
13.048266	15.730054
22.848490	15.744862
76.112885	15.809865
79.137291	15.877052
66.575844	15.892939
58.702763	15.896294
28.031790	15.942609
4.728455	16.003065
-22.560900	16.027721
-32.298634	16.025942
-56.548306	16.029686
-66.803894	16.042459
-78.040474	16.050192
-60.553394	16.050022
-53.059353	16.049433
-36.940685	16.050110
-32.880917	16.049500
-22.206364	16.048584
-47.036400	16.050714
-61.165688	16.056288
-33.916782	16.061043
-43.493492	16.060953
-44.706726	16.055836
-31.942293	16.052687
-35.115799	16.055260
-22.837137	16.052868
-43.105858	16.044682
-58.351185	16.042559
-49.867477	16.043087
21.852747	16.041723
37.467442	16.042027
39.634697	16.040852
27.426619	16.039993
32.413918	16.038849
14.227570	16.024643
0.874380	16.005802
-21.141539	16.002495
-31.022781	15.999971
23.228462	15.973358
11.553978	15.937643
-10.830903	15.923320
-4.381672	15.924303
-5.277302	15.909696
10.493480	15.876111
17.426556	15.851489
21.212996	15.848223
37.480724	15.846216
-163.928497	15.829000
-126.440674	15.810948
-79.733208	15.810473
-61.684128	15.815817
-27.381104	15.808859
-23.599020	15.798139
-24.295946	15.797157
-24.958818	15.799185
-15.416247	15.792589
31.192671	15.780940
33.915535	15.775786
9.858661	15.776061
8.621246	15.769946
-7.852001	15.757209
-8.977386	15.751466
-10.986379	15.754476
-14.775249	15.752639
9.174767	15.751018
33.148567	15.766358
39.060780	15.784426
24.501932	15.786716
3.201994	15.792584
5.349573	15.820583
2.161205	15.852818
-6.731505	15.865794
5.801542	15.864035
20.415232	15.872773
44.167953	15.902548
65.321701	15.931405
61.882919	15.938305
56.984276	15.938134
45.870796	15.955165
24.263182	15.981422
-19.232180	15.993596
-88.800331	15.992826
-144.960464	16.000048
198.809906	16.018101
135.988037	16.027594
77.892128	16.025806
44.792000	16.030615
26.641253	16.043509
25.928709	16.048193
2.792159	16.043173
-5.235389	16.046274
6.202785	16.062761
4.476435	16.073889
23.439268	16.065296
33.631695	16.050817
32.848282	16.056047
39.849422	16.072565
23.959410	16.069542
20.460051	16.054941
24.465841	16.056944
46.352741	16.072260
65.267128	16.082220
95.096725	16.082584
82.152588	16.080626
95.991287	16.081688
102.059669	16.087709
89.760384	16.092342
107.784973	16.088482
142.261368	16.085623
73.694893	16.086590
-119.038582	16.091404
-185.531723	16.104897
-143.116959	16.109146
-137.743500	16.106829
-135.867340	16.110519
-98.186050	16.094091
-81.348923	16.071463
-87.996628	16.071186
-85.981728	16.043257
-75.099487	15.954812
-82.325798	15.862021
-100.447845	15.824961
-88.392365	15.825353
-63.710262	15.759191
-47.620678	15.547850
-25.831940	15.310434
-9.140872	15.237546
21.334446	15.237312
-113.446655	15.086533
-102.592010	14.832996
-86.115891	14.673420
-83.217140	14.647641
-68.269661	14.656769
-63.267662	14.607879
-54.792248	14.495787
-52.682735	14.412895
-43.275749	14.407320
-82.549171	14.409421
-105.167404	14.408869
-117.317398	14.409299
-144.015518	14.372445
-184.911148	14.371800
-162.016129	14.320668
-180.280670	14.114102
-223.509308	14.015203
-108.754845	14.009317
108.316635	13.906856
206.781464	13.882766
158.008896	13.866967
134.010315	13.808819
159.636932	13.802084
128.864059	13.487157
117.058792	13.054085
135.719040	13.018095
111.197189	12.785522
53.324120	12.108451
36.570774	11.739456
26.391762	11.730436
25.201904	11.664607
19.544832	11.593238
14.407446	11.584064
17.677217	11.577853
30.848354	11.540690
22.543158	11.496502
-8.880878	11.507381
-28.112377	11.530186
-31.250971	11.497133
-38.503075	11.445438
-43.543900	11.423285
-33.215046	11.423361
-4.341342	11.427010
30.216543	11.427264
48.578266	11.411976
51.067719	11.385751
55.182774	11.374617
59.890690	11.375540
55.234329	11.374947
45.690609	11.380144
41.110321	11.387386
50.554642	11.388150
55.756573	11.389206
56.386822	11.391684
63.701561	11.391839
67.907692	11.391822
64.826965	11.389915
70.863121	11.384694
74.898102	11.379086
62.053806	11.374947
68.384621	11.375872
102.948128	11.375121
90.421341	11.357279
22.221828	11.332641
-11.036003	11.324233
-0.869918	11.326831
-17.175346	11.325842
-59.648346	11.323797
-82.257149	11.324339
-85.194099	11.323648
-75.465714	11.318613
-56.337818	11.311811
-36.332935	11.311896
-17.211430	11.319342
7.567027	11.319332
28.242868	11.302995
35.773956	11.281359
25.626606	11.271676
21.794210	11.276981
5.280953	11.282793
-27.559126	11.277604
-53.376862	11.265473
-74.318192	11.253643
-68.797356	11.245028
-49.952698	11.241590
-37.973328	11.242738
-13.476723	11.241064
3.870641	11.226430
0.718974	11.206833
2.047417	11.212494
20.494469	11.247419
15.629416	11.265871
21.502224	11.253478
17.490480	11.273586
15.099870	11.350839
6.624529	11.414212
-17.808949	11.425817
-33.686424	11.425626
-47.360374	11.439651
-32.485188	11.457532
-36.648140	11.474838
-45.158283	11.493508
-33.528732	11.498807
-11.580611	11.486396
4.186617	11.484676
36.859425	11.498587
66.205574	11.503885
85.537521	11.502516
27.259094	11.504557
12.297210	11.504654
-16.656689	11.502031
-38.626740	11.503536
-53.953377	11.517577
-53.368423	11.539235
-44.443069	11.543220
-21.172033	11.538826
11.282283	11.597047
3.747255	11.728508
23.038132	11.827166
40.953548	11.841883
44.789627	11.853044
40.682854	11.936220
19.021711	12.081753
-1.973662	12.227124
-21.327774	12.300060
-33.321644	12.301567
-61.547932	12.353366
-53.824413	12.505957
-22.723427	12.623051
14.288982	12.643824
38.814892	12.636540
54.753918	12.626822
56.978107	12.641454
42.129192	12.652450
20.200184	12.682817
-14.888108	12.957340
-29.306313	13.330414
-15.736750	13.418805
-3.153815	13.454453
9.769337	13.730729
15.489728	13.944160
11.270229	13.953869
9.958297	13.950462
6.772300	13.955084
-14.881052	13.934284
-2.134830	13.914329
15.405730	13.910388
28.760757	13.963403
34.253456	14.031071
47.112324	14.042432
33.582310	14.037427
-7.499586	14.039547
-24.060320	14.033359
-14.868413	14.031699
-1.719282	14.028829
5.470529	14.017013
17.683760	14.005162
42.426014	14.000425
44.534683	14.000670
16.097424	14.004202
-5.055349	14.036153
-11.570067	14.071345
1.628339	14.072000
7.822963	14.101689
5.022032	14.171509
29.622555	14.218742
41.670406	14.240241
22.834351	14.263160
21.586826	14.303808
30.597971	14.303319
6.338342	14.470874
-40.322948	15.195256
-64.121994	15.900811
-49.520649	15.947977
-39.394939	16.151972
-37.962456	17.031275
-23.330648	17.624949
-9.736954	17.595024
-8.540493	17.528282
-16.085127	17.598520
-39.181328	17.621572
-36.331810	17.582687
-16.813726	17.579071
-3.326752	17.654520
13.165042	17.718576
17.005365	17.723227
10.735001	17.735186
-2.438953	17.770660
-28.664013	17.797163
-50.367859	17.829390
-67.834740	17.888186
-57.925125	17.924238
-43.132973	17.920599
-39.344360	17.960077
-40.931767	18.050406
-26.324999	18.107248
-22.171368	18.116858
-20.915575	18.116802
-28.119759	18.115278
-8.176584	18.112225
23.307381	18.117451
51.032314	18.124832
69.742081	18.125450
93.112343	18.125307
98.710182	18.126202
96.972794	18.141607
78.170738	18.171694
33.584171	18.182045
9.918544	18.184782
-3.078511	18.219915
-16.976627	18.273659
-14.526723	18.316563
-17.937105	18.347246
-32.545635	18.363518
-64.005180	18.363628
-88.333862	18.431017
-111.287033	18.639151
-115.454628	18.830463
-110.406204	18.856661
-74.229195	18.879398
-42.311649	19.033403
-21.459419	19.167162
-18.369413	19.180447
-14.029105	19.166996
5.503402	19.176323
35.374405	19.178566
42.853291	19.182600
61.902699	19.194538
88.397835	19.194128
114.021118	19.191164
109.448814	19.195635
96.362946	19.195499
90.001213	19.193544
58.904900	19.195759
-2.258388	19.196226
-27.994919	19.194748
-41.625282	19.196678
-44.460213	19.204445
-65.679344	19.214005
-81.725037	19.217512
-81.567360	19.216251
-94.346687	19.219326
-104.209152	19.227428
-121.332039	19.232670
-98.186211	19.232588
-63.607491	19.231918
-47.545700	19.232510
-25.600269	19.231743
14.941345	19.229372
38.560673	19.227882
59.328259	19.227816
83.708740	19.227242
91.569717	19.224281
94.232735	19.218884
82.352921	19.213900
63.618099	19.212908
55.079456	19.212257
39.059513	19.202868
35.173939	19.188152
32.778748	19.181688
22.601866	19.181650
-1.850427	19.173042
-6.884597	19.154053
-10.233859	19.138746
-2.815969	19.135681
-3.281438	19.134785
-0.752127	19.120504
-0.286402	19.097219
-2.117809	19.084919
-20.334425	19.084677
-33.905571	19.079845
-29.931297	19.069771
-34.500710	19.064413
-24.866808	19.063417
-29.089796	19.063137
-26.680441	19.062763
-40.596291	19.062775
-37.167316	19.061699
-29.982841	19.054867
-3.417200	19.046032
-0.334339	19.043358
10.612511	19.043180
8.585178	19.039135
13.271394	19.033655
8.259797	19.030682
20.509296	19.030203
24.982773	19.030016
52.459171	19.028267
115.431770	19.026028
114.049675	19.025517
77.008888	19.025337
57.924973	19.023842
30.714825	19.023211
12.596433	19.023432
-5.500377	19.021751
6.803290	19.019583
23.125149	19.020214
25.272476	19.021938
20.976675	19.020529
27.343636	19.016596
19.459713	19.015165
16.342001	19.018045
4.037026	19.019337
14.132653	19.014114
38.876461	19.008806
43.599110	19.011040
84.090744	19.018215
85.919533	19.023577
92.305550	19.024147
83.298027	19.025024
54.772087	19.031023
48.169163	19.036970
[truncated: 70,162 more rows]
