# Supplementary material for: Surface electromyographic analysis of differential effects in kettlebell carries for the serratus anterior muscles
Source: PeerJ. 2018 Jun 12;6:e5044. doi: 10.7717/peerj.5044 (PMC6003386; doi:10.7717/peerj.5044)
Supplement: Supplemental Information 1 — Raw files and R-script file for processing of EMG data. [file peerj-06-5044-s001.zip › Raw Data Anon/Athlete_33.csv]

-117.241135	5.001823
-101.470917	5.011083
-84.988045	5.01373
-74.696968	5.013576
-52.786362	5.013316
-24.376671	5.014505
-24.746786	5.021411
-36.938232	5.02774
-36.074604	5.025737
-36.238106	5.019406
-27.089903	5.016941
-11.017858	5.019492
0.036146	5.020613
6.867498	5.014096
8.034216	5.005264
1.810841	5.002439
-4.480576	5.002619
-3.437076	5.002774
1.341334	5.006474
7.262421	5.012468
13.293571	5.014738
11.580064	5.01481
2.399895	5.02237
-5.724233	5.039164
-10.091544	5.051891
-8.191806	5.05203
4.062728	5.052719
18.653053	5.065482
25.0429	5.077538
27.377075	5.076185
34.488899	5.068295
28.111099	5.064408
-9.974772	5.065653
-38.06506	5.064982
-44.597023	5.055632
-33.825455	5.043582
-23.176872	5.040566
-12.863008	5.038965
-6.390333	5.025818
-3.3823	5.013411
0.987633	5.012418
2.517123	5.012604
0.49799	5.010103
-3.207879	5.008531
-10.559783	5.007603
-18.292788	5.00652
-21.298599	5.005723
-21.131775	5.006608
-21.140135	5.00389
-8.016291	4.993762
18.617462	4.986491
36.079762	4.986197
37.111141	4.982991
38.926449	4.973822
40.177677	4.96605
28.203096	4.964459
20.590597	4.965222
26.244518	4.961128
17.77014	4.953101
-7.887238	4.949749
-16.03557	4.950568
-8.452386	4.948568
-12.768781	4.946593
-19.938303	4.947647
-15.161687	4.94737
-14.810554	4.944977
-22.925024	4.943482
-21.650627	4.945174
-16.191696	4.94898
-24.49003	4.94759
-41.166386	4.939084
-50.524891	4.935509
-51.684887	4.934923
-47.240669	4.915641
-34.475353	4.887324
-13.645083	4.878881
-4.320428	4.878106
12.887017	4.863285
20.908533	4.844757
17.696859	4.83541
6.751198	4.8337
-7.521612	4.834369
-20.194889	4.830542
-40.689495	4.818754
-42.680595	4.809603
-39.961987	4.810055
-19.954361	4.807597
-7.518313	4.800714
7.788628	4.799965
22.604685	4.802218
32.456203	4.805052
22.024666	4.806931
12.743702	4.803932
-2.188289	4.804906
-22.22123	4.806239
-34.613556	4.794893
-57.503265	4.788381
-67.832764	4.800012
-63.356689	4.811522
-63.834579	4.812079
-49.172218	4.810786
-32.646572	4.817439
-14.597146	4.817058
-0.392779	4.854241
20.838285	5.046703
22.796566	5.273107
18.295853	5.319509
-1.497641	5.352901
-9.18188	5.565938
-13.828132	5.763431
-13.45611	5.818926
-12.544655	5.82101
-7.738702	5.821266
-2.063699	5.823153
3.37044	5.849438
8.005489	5.954239
10.469649	6.095238
10.686968	6.145122
8.040609	6.146759
4.182743	6.208446
1.047366	6.284361
-0.476557	6.318062
-0.187127	6.326036
0.734833	6.325645
2.281436	6.325585
3.830376	6.327766
4.858916	6.321515
7.531596	6.315462
9.874035	6.32065
11.577946	6.30803
12.006603	6.317831
10.013635	6.417643
6.209441	6.509408
3.587568	6.518401
2.256855	6.541475
2.280689	6.638197
4.293726	6.759997
7.989283	6.862143
5.279329	6.921032
-2.296981	6.920082
-5.887959	6.965785
-2.993571	7.160205
-1.006034	7.327404
-0.466505	7.354903
-0.416634	7.353096
-7.169508	7.352747
-23.229134	7.364196
-37.925312	7.365805
-37.073074	7.466251
-28.671833	7.943215
-20.401237	8.402876
-9.477081	8.441882
2.421878	8.624271
7.770138	9.188952
4.352726	9.536404
-3.328103	9.558216
-2.660266	9.56206
0.381274	9.594207
8.847773	9.593815
20.185043	9.602142
17.116623	9.668375
21.598042	9.733953
21.678055	9.730801
35.118404	9.723452
37.877754	9.765007
24.736725	9.809533
23.082001	9.824342
25.435463	9.817475
22.323931	9.808157
5.522853	9.807341
-14.506876	9.806323
-15.296002	9.7972
-21.794266	9.790195
-37.746281	9.790286
-37.118404	9.786871
-32.885284	9.788668
-26.999922	9.802225
-19.780476	9.807696
-10.205362	9.807718
12.489415	9.818131
23.244429	9.835228
19.727749	9.855109
23.502369	9.870998
21.710646	9.870001
14.988875	9.862292
6.926409	9.888929
0.517591	9.957389
9.032441	10.007296
7.619025	10.012867
-5.877876	10.019382
-9.287753	10.043005
-14.38539	10.060265
-6.237268	10.066097
-9.148922	10.068193
-9.318399	10.069437
-9.202542	10.069674
1.343512	10.06997
-3.929716	10.072114
-11.815252	10.073328
-20.158405	10.072362
-26.08374	10.074716
-29.033644	10.080156
-30.316246	10.078298
-32.623692	10.071589
-38.67543	10.076626
-48.355862	10.08978
-60.119789	10.094087
-70.282852	10.090114
-74.448929	10.08627
-70.533089	10.085453
-59.058517	10.08521
-41.572517	10.085613
-22.536718	10.096483
-5.259698	10.112283
8.299728	10.115819
18.058741	10.116989
26.795713	10.128677
35.767239	10.139152
45.194763	10.141846
54.289803	10.14206
59.574524	10.142072
58.861286	10.142165
48.37212	10.142351
26.19906	10.146193
3.493229	10.154856
-8.994057	10.160313
-15.308234	10.160559
-28.383629	10.162048
-47.772881	10.165426
-58.952362	10.167661
-58.711472	10.168477
-56.81657	10.168761
-53.214287	10.168944
-37.839214	10.168954
-14.788555	10.169189
0.614289	10.169999
6.049852	10.170942
2.706861	10.171636
19.62084	10.171523
-7.014774	10.170665
-2.759596	10.170338
6.289268	10.170275
17.3323	10.168818
16.445038	10.16729
4.276025	10.167952
-3.516788	10.168504
-4.415442	10.166218
-8.244107	10.16336
-13.939952	10.164622
-10.851786	10.171457
-1.978481	10.177258
-0.430205	10.176678
-6.824798	10.177215
-8.918922	10.183627
-0.640157	10.187633
-1.441636	10.186462
1.47161	10.185954
10.373524	10.186027
10.819569	10.183589
15.596274	10.180911
14.790631	10.180737
8.5029	10.18074
2.444597	10.178231
-16.549217	10.175439
-25.854929	10.174993
-34.038399	10.174828
-27.283386	10.172562
-30.498869	10.170298
-30.636826	10.170071
-28.881294	10.169631
-27.64064	10.167895
-40.251892	10.167041
-40.789566	10.167107
-41.592697	10.166955
-41.268372	10.166893
-16.72278	10.166897
-17.869099	10.166868
-20.524937	10.165952
-11.52544	10.16411
-13.924247	10.163759
-15.017174	10.162799
-14.559714	10.157875
-2.47249	10.153492
-7.88307	10.152879
-36.463684	10.152423
-40.145535	10.150225
-30.730595	10.147393
-32.673481	10.144569
-36.234863	10.142481
-42.819363	10.14228
-37.32132	10.140773
-42.202099	10.132297
-43.542004	10.122511
-52.518036	10.120727
-48.957836	10.119903
-51.172028	10.112151
-56.532864	10.10523
-59.359665	10.104166
-43.931362	10.103921
-27.886288	10.102277
1.161458	10.100332
25.760258	10.099419
26.078842	10.100631
39.534504	10.100895
53.256344	10.098722
53.753227	10.098489
58.339668	10.099683
52.776348	10.09763
48.51833	10.094531
45.151844	10.094099
34.221573	10.094479
39.07893	10.093701
46.40847	10.092028
55.695042	10.090531
73.837189	10.091536
74.595299	10.094435
73.315292	10.094721
65.37709	10.092358
42.702156	10.092011
47.959492	10.094697
68.892273	10.097841
85.125084	10.099329
89.814171	10.099262
86.683411	10.100952
76.727196	10.105249
59.818222	10.10757
32.090366	10.107231
32.522385	10.1083
66.659279	10.109639
92.76413	10.107881
104.031395	10.105163
99.789452	10.104619
86.610603	10.104156
69.219856	10.100075
48.185627	10.095049
54.320915	10.093948
82.266212	10.093638
104.623352	10.089863
126.849533	10.086069
134.504913	10.085351
135.290039	10.085076
147.533157	10.083055
142.90712	10.080998
121.566368	10.080592
94.932182	10.080436
43.02248	10.078801
-36.362347	10.076869
-117.910904	10.076531
-154.509079	10.075954
-146.705521	10.072938
-141.293213	10.070405
-127.094666	10.070279
-99.406387	10.069097
-84.36467	10.065427
-75.797203	10.062521
-73.054237	10.06211
-107.315666	10.061584
-100.234756	10.058436
-92.635094	10.054509
-87.849968	10.053135
-78.41761	10.053079
-49.491978	10.050455
-34.549908	10.046841
-28.586868	10.04593
-44.010078	10.045768
-53.468521	10.044434
-61.279202	10.043505
-58.993416	10.043401
-45.910984	10.043577
-16.233824	10.043665
-2.345193	10.043527
2.442341	10.043064
-14.96251	10.042425
-24.01676	10.042545
-29.664515	10.041688
-27.538061	10.039041
-16.334164	10.038746
12.56035	10.039676
27.923019	10.037184
37.54211	10.034669
24.774651	10.035254
14.188354	10.03551
-0.152554	10.034305
-10.772737	10.033064
-18.620716	10.031992
-11.241609	10.032127
-8.769621	10.03312
-1.952904	10.032104
-15.318078	10.030107
-25.038107	10.031118
-26.936321	10.033572
-17.369858	10.032862
-8.924123	10.03048
7.142165	10.03106
14.313696	10.033672
22.84491	10.034092
9.129144	10.032275
1.848861	10.031616
4.602531	10.033728
17.717485	10.036833
26.860008	10.037895
4.782396	10.03785
9.92365	10.039147
18.243523	10.037375
20.426826	10.032965
16.186262	10.034402
16.889908	10.032741
22.698755	10.017756
18.166409	10.006917
1.513465	10.008575
-10.361539	10.00727
-15.724909	10.00098
-26.594303	9.997676
-35.91996	9.996905
-31.333239	9.996417
-20.376421	9.99601
-9.442707	9.997026
-0.138199	9.996254
-5.123848	9.989338
-25.230824	9.983504
-36.34436	9.9837
-34.275574	9.9835
-36.142017	9.981294
-37.064259	9.980282
-24.846632	9.980209
-12.452633	9.980174
-11.84938	9.980054
-12.475797	9.980218
-7.318817	9.980717
-2.644328	9.98086
-2.239119	9.980787
-1.927052	9.98079
-0.1794	9.980789
-4.799552	9.980813
-21.082771	9.980902
-41.467743	9.981293
-54.539948	9.981873
48.129604	9.982256
39.631363	9.982388
24.073294	9.982383
17.883652	9.982533
22.781502	9.982517
17.848036	9.981845
-3.749279	9.981759
-10.497005	9.982685
-16.726137	9.981425
-1.024136	9.976566
-5.107898	9.972692
-10.836648	9.973134
-2.777316	9.97359
-3.175274	9.968884
-19.200274	9.962352
-18.616747	9.959991
-17.556679	9.960052
-19.640882	9.961838
-4.882136	9.968699
4.513825	9.974057
10.081664	9.973894
7.471667	9.978519
-9.761674	9.987951
-11.477625	9.991616
-7.34266	9.99114
-0.432825	9.991652
-4.570245	9.991449
-4.838316	9.990589
-9.162971	9.990798
-4.337168	9.990841
-14.173121	9.989992
-14.826803	9.989682
-13.047432	9.989698
-11.460566	9.98919
-11.03086	9.989033
-9.233924	9.989058
5.700876	9.989493
7.638047	9.991808
-2.455693	9.994022
-1.045086	9.994071
-1.814335	9.994962
-4.384648	9.999132
-10.742058	10.00325
-33.325703	10.003963
-46.814068	10.004288
22.848455	10.008683
7.04326	10.015253
5.567809	10.017882
4.767934	10.016413
-4.555928	10.019184
-10.864283	10.027149
-18.776201	10.029115
-11.395536	10.024258
-10.702347	10.024002
-36.844513	10.029474
-37.576378	10.033579
-21.651819	10.034496
-27.968102	10.034448
-39.643494	10.035958
-39.202286	10.03814
-34.946014	10.038233
-51.067146	10.037394
-17.353048	10.03773
45.67453	10.038387
74.742287	10.036382
44.938301	10.03298
19.999769	10.036087
14.598458	10.044703
14.31936	10.047169
-0.997907	10.042102
9.891192	10.039053
24.489941	10.041661
20.430159	10.044423
26.029018	10.04354
12.982767	10.041814
-0.003263	10.041406
1.481387	10.042903
-17.293531	10.0469
-24.8491	10.050061
-24.494776	10.050431
-35.838207	10.050707
48.431709	10.050872
34.252712	10.049241
18.63287	10.047816
1.328898	10.048004
-10.282617	10.046242
-12.511734	10.040036
-9.082559	10.034142
-5.018359	10.034571
-0.348435	10.038323
6.245712	10.03681
9.398517	10.031316
1.532961	10.032373
-12.107063	10.040765
-19.744291	10.046619
-22.770224	10.046662
-28.644125	10.046594
-22.626017	10.049851
-19.894556	10.053905
-28.145868	10.055531
-32.198711	10.055531
-41.2202	10.056938
-51.892815	10.058972
-55.876789	10.059028
-50.339062	10.058664
-45.079773	10.059133
-35.226463	10.059073
-11.407443	10.059571
8.95889	10.061316
37.300522	10.062009
32.959587	10.061563
36.428452	10.062634
34.705765	10.065879
22.581593	10.06881
29.814358	10.069388
36.763527	10.069953
21.642818	10.074313
43.255978	10.079736
24.060968	10.080973
20.341509	10.08075
10.821467	10.083302
9.684171	10.08612
3.966104	10.086709
6.195109	10.086325
18.474371	10.086164
10.25538	10.086093
-24.634035	10.085654
-29.287386	10.085218
-30.809458	10.086237
-20.278786	10.087926
-17.845375	10.087124
-11.64535	10.08759
7.126558	10.094094
12.502409	10.098042
5.176233	10.098371
-43.782093	10.109989
-61.213219	10.127155
-47.619957	10.131448
-48.370064	10.132482
-51.462425	10.145796
-32.255207	10.160302
-33.933735	10.163662
-35.746967	10.164144
-15.832346	10.171057
13.903007	10.179639
40.276703	10.182616
32.535618	10.182055
32.903843	10.184534
51.317165	10.190437
41.41452	10.19414
38.55835	10.194328
23.648203	10.195555
14.090583	10.199079
41.067993	10.200933
20.32995	10.199904
7.739524	10.200223
-3.169433	10.20257
-22.65406	10.203301
-26.077074	10.203347
-14.791467	10.203238
11.135108	10.200397
20.312403	10.19564
-28.469513	10.191974
-27.675158	10.189875
-14.897805	10.186905
-21.111862	10.188485
-20.264429	10.16981
-17.824696	10.070969
1.5288	9.951615
19.161283	9.929065
14.503539	9.911674
-51.706963	9.791577
-62.964928	9.676846
-53.667931	9.644439
-44.68652	9.642891
-39.090076	9.643267
-13.113835	9.642388
2.564096	9.625603
15.812624	9.560592
35.249016	9.470694
24.411987	9.438503
34.799454	9.440052
32.149399	9.401391
44.321968	9.349795
64.221779	9.328489
57.647858	9.326628
66.56472	9.326803
85.713593	9.326826
76.900383	9.325094
3.015839	9.322663
-10.781001	9.322852
3.009508	9.319581
17.103025	9.319353
13.128143	9.301659
19.609415	9.230124
31.946667	9.165696
30.119955	9.158939
8.752673	9.142532
51.208305	9.072868
33.956051	8.975784
26.660063	8.884978
2.318382	8.836033
-8.663757	8.835297
-9.860332	8.782421
-3.847437	8.60867
17.488089	8.467182
17.615908	8.446099
5.99046	8.445464
0.931026	8.44863
-4.955609	8.444801
-2.667657	8.445831
-5.613872	8.357279
-9.437351	7.907195
-12.89905	7.425673
-24.172152	7.380044
-25.693213	7.191607
-19.240305	6.591738
-22.315374	6.193495
-18.006388	6.130476
-1.188141	6.194632
11.590395	6.364912
25.999445	6.460598
52.538406	6.409716
64.106071	6.316306
43.218685	6.272903
-18.489092	6.312309
-29.797325	6.329808
-20.908249	6.262956
-16.268822	6.192649
-1.736847	6.182065
15.926538	6.210767
18.018032	6.230792
17.895	6.232507
-14.344307	6.22943
16.016382	6.227628
-9.60209	6.230001
-19.927116	6.232128
-29.985891	6.229259
-35.507484	6.208642
-40.795204	6.179034
-20.519035	6.170973
12.591739	6.168438
16.837673	6.144015
-26.013634	6.105053
-32.030022	6.067709
-18.910667	6.045296
-13.72059	6.044741
-24.019478	6.052673
-23.501045	6.010235
-7.402302	5.895421
7.648422	5.814038
3.989881	5.827074
-49.358604	5.838979
-55.415215	5.802014
-28.130526	5.774972
-15.124156	5.778006
-5.08626	5.786274
20.88401	5.793445
23.398056	5.805977
-0.452348	5.815778
1.081673	5.812444
11.455248	5.858384
23.865082	5.972312
8.774089	6.022938
19.076216	6.014875
41.391373	6.086892
47.591499	6.17758
56.761223	6.185482
76.774734	6.164497
74.887077	6.158071
29.613798	6.157238
19.103683	6.157323
18.914074	6.163276
24.138405	6.186986
24.901505	6.204998
25.666668	6.186534
41.067253	6.159943
56.581898	6.163068
41.753304	6.17802
10.128661	6.185198
-15.460282	6.194449
-5.809822	6.198971
-6.486797	6.199395
-4.906274	6.220519
-8.721423	6.263169
-0.404854	6.304361
-8.762619	6.320357
-23.447485	6.308473
-73.241409	6.308791
-71.532372	6.355052
-44.715244	6.406496
-20.996933	6.417698
-11.403972	6.414155
9.57698	6.414853
4.320284	6.414176
2.251202	6.413791
14.996071	6.426876
18.857834	6.503676
42.166115	6.591011
49.051231	6.597208
42.502468	6.644134
48.74295	6.789174
41.606594	6.873504
64.214027	6.877428
79.095291	6.888903
72.03476	6.906994
24.069168	6.915033
8.512181	6.920403
-3.981772	6.928219
-9.102829	6.932983
-19.212046	6.932965
-0.711593	6.934348
16.446285	6.928634
33.026024	6.918206
39.141933	6.917565
28.569437	6.923984
22.352859	6.926507
18.890469	6.921189
17.592417	6.919683
33.581909	6.933395
49.586597	6.959358
57.929352	6.990631
57.94857	7.015837
46.473351	7.020083
12.645198	7.030422
-5.827521	7.106881
-8.202031	7.206086
-7.332587	7.237252
4.430802	7.237983
1.426078	7.262098
9.31302	7.285043
44.922611	7.297257
21.448681	7.313328
-56.893707	7.341313
-73.749481	7.354736
-67.247353	7.358513
-47.283215	7.41972
-43.070698	7.497629
-25.862123	7.515946
21.368734	7.517974
25.982304	7.53078
22.992765	7.534009
-17.000776	7.534125
-20.601526	7.534104
0.523552	7.539305
20.049646	7.555034
32.683811	7.568684
52.366543	7.573385
31.63686	7.573448
4.251442	7.578201
-19.500586	7.605155
95.900826	7.657002
63.13871	7.693968
57.666729	7.696953
46.39119	7.707377
31.718748	7.74183
-4.760774	7.774539
-17.563789	7.794812
-11.377364	7.80443
-8.717027	7.803337
75.876114	7.806972
72.253761	7.837795
66.916992	7.871591
49.998852	7.877697
-1.307948	7.878164
-33.901653	7.879339
-44.158138	7.874357
-49.208103	7.874672
-45.718063	7.874604
51.940277	7.887015
58.677628	7.913148
64.865166	7.919184
46.74424	7.9216
36.046818	7.932432
35.787273	7.927433
29.701435	7.921341
-12.964043	7.922029
-23.011572	7.924462
85.902031	7.948536
69.281532	7.975178
20.959528	7.976154
-3.863938	7.991473
-9.582547	8.053634
-13.866768	8.118518
-42.723877	8.139754
-111.18837	8.139986
-112.047592	8.171098
46.195118	8.234987
45.702221	8.283292
19.632032	8.29208
5.612151	8.295856
-7.670617	8.333309
-38.794109	8.387858
-86.320755	8.414145
-64.62368	8.41401
-65.364357	8.441544
21.7227	8.508953
7.194958	8.55395
-9.530417	8.555751
-49.610893	8.57667
-71.961411	8.639504
-75.212624	8.693869
-60.765423	8.710584
-61.223164	8.710618
-76.996986	8.729931
-105.541779	8.787579
-114.490562	8.85454
-118.46949	8.878507
-124.333549	8.879767
-115.70327	8.916588
-61.09317	8.957499
-47.764278	8.964732
-19.280058	8.965143
72.401741	8.965103
181.122604	8.976921
210.452438	8.997706
171.37973	8.997714
131.70047	9.040938
107.768402	9.142763
63.090027	9.192242
48.955986	9.192245
44.944248	9.219626
74.629112	9.256016
81.21492	9.27
105.498695	9.272024
83.915016	9.272206
62.6651	9.2722
34.297127	9.272578
33.18932	9.272899
16.428282	9.27297
-4.216121	9.27387
13.91035	9.273968
84.240707	9.288882
98.540001	9.327947
53.281147	9.352974
-2.748336	9.35315
-44.218906	9.373486
-19.718597	9.42395
-35.821003	9.46868
-67.021217	9.486027
-28.62137	9.48595
-1.470036	9.494491
33.517105	9.527024
9.790511	9.561245
-27.397539	9.570624
8.352378	9.569931
18.826475	9.570089
-35.994114	9.568971
-106.572197	9.571834
-76.675323	9.569374
-14.402824	9.589953
26.420849	9.646619
-20.155394	9.667637
-13.072486	9.668015
-14.084148	9.714103
-67.056618	9.752487
-131.051941	9.753194
-137.205765	9.757492
-79.810005	9.761078
-41.745289	9.760504
14.90667	9.767252
41.292015	9.768233
33.942135	9.765812
29.068716	9.774979
24.227859	9.788537
37.690823	9.792806
44.160404	9.790421
44.330223	9.794291
21.766745	9.811722
25.338703	9.833228
33.079865	9.840433
33.523262	9.841689
39.085327	9.862767
43.929741	9.892698
29.990404	9.903551
13.125967	9.903753
-31.990732	9.91732
20.393856	9.942692
-4.850085	9.959881
-18.203726	9.961174
-28.262068	9.963721
-21.141438	9.984306
-33.410461	10.009649
-41.134083	10.018422
-28.918747	10.017637
-67.090675	10.026357
-96.174294	10.043609
-98.766876	10.055091
-64.022476	10.056654
-28.489019	10.058248
-24.459654	10.066921
-23.373274	10.074872
-16.562395	10.075423
-51.791851	10.077074
-58.835632	10.084011
65.82872	10.088008
75.54734	10.087999
46.279633	10.089753
54.184952	10.09419
54.688702	10.099574
90.467316	10.104014
134.584045	10.1048
164.812927	10.107494
131.910873	10.128001
-19.209452	10.159056
-53.86319	10.171185
-41.62133	10.170764
-38.049583	10.188389
6.321129	10.220321
51.572277	10.242259
87.676979	10.247169
129.854736	10.246311
115.479729	10.256763
-35.902283	10.284122
-74.352814	10.307719
-83.878387	10.310751
-50.023788	10.31526
-26.767307	10.334267
-23.460936	10.343737
3.121407	10.339854
34.532921	10.339908
12.974157	10.343237
-132.57164	10.34843
-146.570587	10.357998
-106.993355	10.361521
-76.903702	10.363501
-53.449059	10.385546
-32.446831	10.414602
8.077013	10.424015
23.053835	10.42373
28.240852	10.429108
47.062557	10.437735
29.192791	10.447838
12.814765	10.460781
-3.404395	10.469541
-33.941483	10.469569
-26.629007	10.480829
-39.95261	10.50614
-66.643555	10.518478
-48.989986	10.518903
48.328327	10.518835
94.492561	10.515399
91.190674	10.511982
78.213989	10.514039
86.286369	10.519899
56.403278	10.51688
18.212423	10.514988
-20.414892	10.528536
-47.578983	10.531889
56.856556	10.540742
32.911903	10.583499
31.643276	10.611136
22.909386	10.609716
-2.709149	10.636986
-28.722109	10.711035
-68.477943	10.794148
-122.285774	10.838568
-115.274834	10.839136
-35.083008	10.892568
14.531447	11.064854
8.432158	11.213289
19.011457	11.23743
37.923012	11.245554
36.14632	11.273767
60.114483	11.281767
98.039391	11.285724
68.959991	11.320522
6.155961	11.466838
-4.249567	11.624898
24.466864	11.634789
48.573975	11.761133
68.136543	12.194176
84.354042	12.572642
103.831474	12.660588
113.634071	12.664981
78.491783	12.823562
64.464783	13.12914
-3.264343	13.398561
2.57526	13.482137
35.185032	13.486835
58.564644	13.665416
90.77813	13.961987
129.756577	14.103059
150.333405	14.104265
92.787079	14.16906
17.16148	14.305253
-15.720375	14.392662
-0.75225	14.404328
-2.127208	14.417795
-12.487971	14.508088
-11.431223	14.633223
-21.654821	14.678391
-72.321266	14.683511
-73.560234	14.808926
-40.589279	15.011108
-17.456451	15.110394
-12.07324	15.111754
1.409978	15.16035
14.413367	15.322039
16.011381	15.531627
-28.043179	15.663026
-117.111328	15.673142
-130.004959	15.734196
-45.324844	16.030581
-44.421143	16.396597
-42.679863	16.543377
-46.949806	16.543413
-45.82193	16.698151
-47.464664	17.04744
-89.41275	17.332434
-102.35865	17.396515
-57.463181	17.414778
67.00367	17.62421
124.657608	17.912024
109.507858	18.022278
87.064919	18.022272
77.511299	18.102062
64.421524	18.203033
53.305206	18.230961
55.795506	18.230843
42.496231	18.233707
92.028786	18.233038
73.242043	18.232838
33.246559	18.232813
3.865256	18.234695
6.126595	18.240879
12.599839	18.24806
23.40056	18.253428
23.430513	18.254843
17.799002	18.254158
17.167606	18.266218
-22.670929	18.297779
-79.440109	18.321421
-122.128204	18.322527
-153.372437	18.328596
-160.014969	18.352606
-171.937622	18.376741
-158.81456	18.387743
-98.90094	18.387062
3.148701	18.390305
51.71595	18.408867
51.042465	18.424337
52.78474	18.424385
57.386036	18.430748
45.752487	18.44455
59.56139	18.446848
66.09948	18.448763
55.8717	18.457037
125.096161	18.459085
144.576767	18.457247
144.740494	18.457092
107.623863	18.456331
88.736229	18.455225
106.958427	18.4653
83.048874	18.487492
59.626709	18.493683
54.122322	18.497194
16.064249	18.544127
34.854534	18.597061
51.771263	18.603861
71.882561	18.612011
122.189903	18.661337
128.523819	18.704296
78.392921	18.708714
1.150986	18.71097
-8.366462	18.74354
1.487718	18.784513
41.020466	18.797579
68.616119	18.792789
148.009308	18.815687
188.298599	18.872208
175.351974	18.912397
123.566269	18.913309
63.650513	18.920607
-20.987051	18.972729
-74.810112	19.037504
-89.62484	19.065851
-55.982849	19.066183
-61.869663	19.080809
-59.862595	19.116262
-45.854733	19.144262
-45.175896	19.152252
-81.328392	19.151869
-81.108078	19.152531
-45.768257	19.153936
-4.85527	19.155788
-37.863033	19.158489
-61.786755	19.160103
-61.645538	19.16102
-49.144733	19.165033
-57.138985	19.175446
-41.080936	19.184309
-20.402365	19.184357
7.946601	19.215061
36.720234	19.302479
48.067135	19.368326
45.378185	19.371824
37.450924	19.39987
12.531231	19.473892
11.609793	19.519207
7.995531	19.525465
6.614439	19.525135
27.116119	19.525845
34.169979	19.528244
22.332218	19.543175
-4.780892	19.581118
-35.39394	19.60417
-31.779982	19.605383
-33.667702	19.666483
-46.917751	19.749355
-34.260368	19.757889
53.078133	19.791471
94.932594	19.889721
89.089134	19.923288
69.796173	19.924723
88.839287	19.954372
94.984283	19.928825
84.440628	19.883057
60.138943	19.883482
25.221632	19.860268
11.868679	19.817644
-2.661069	19.807428
-11.01232	19.804886
28.297506	19.838249
72.162956	19.94965
89.607834	20.063543
81.154236	20.097755
66.415543	20.095459
28.272949	20.17564
80.966354	20.380304
28.86097	20.592026
24.187773	20.670004
19.967663	20.670162
-24.123888	20.785149
-56.132442	21.033323
-76.123222	21.227932
-72.861382	21.273958
-85.513718	21.278181
-1.903948	21.357906
5.831707	21.482471
15.380686	21.554613
-11.700911	21.562395
-35.731358	21.566921
-49.853157	21.588177
-41.552006	21.600641
-61.81374	21.600464
-55.18745	21.597574
-10.881138	21.59597
4.688522	21.599144
-18.595587	21.600571
-19.97382	21.601082
-6.818919	21.608852
20.535204	21.613474
16.609655	21.612558
27.988607	21.619982
1.058589	21.632738
-41.566555	21.63833
-61.512512	21.636723
-84.581734	21.634085
-122.298912	21.638489
-155.538452	21.660862
-176.0168	21.686846
-125.777115	21.683338
-66.52552	21.667976
9.766997	21.706982
99.75444	21.816387
146.454575	21.910852
145.421997	21.925348
119.682144	21.942078
78.775154	22.032776
96.080772	22.117735
109.317719	22.139757
124.730568	22.138075
141.55011	22.134895
169.131577	22.130585
143.048187	22.130278
104.790741	22.133104
29.66964	22.138706
-15.622505	22.14189
-25.532331	22.137215
-0.019996	22.130131
37.997948	22.127699
89.723045	22.127552
26.015823	22.121897
36.150414	22.114676
13.034358	22.114517
-22.729902	22.119411
-40.910069	22.12611
-47.05265	22.129467
-38.669231	22.120235
-21.139385	22.104826
48.621468	22.127264
155.364731	22.222687
190.031235	22.31806
150.971161	22.333778
81.491333	22.35148
-9.634771	22.431385
-80.545311	22.477884
-116.617188	22.468618
-108.01622	22.466942
-36.141285	22.45278
80.665848	22.409122
128.039948	22.386957
80.622292	22.40856
-24.137501	22.438307
-111.93795	22.443422
-174.581436	22.441034
-188.236954	22.449972
-142.116623	22.455296
-47.651459	22.454227
61.147339	22.454426
97.989525	22.453773
57.139957	22.452864
16.759031	22.453148
-12.706532	22.452454
-33.106956	22.45867
-33.212605	22.490532
-18.403152	22.523544
-22.364054	22.524446
26.756218	22.555498
-1.808897	22.656816
-31.499765	22.736675
-53.349442	22.744511
-37.429123	22.748878
4.139307	22.789465
36.7402	22.828081
23.370821	22.844999
12.236448	22.853872
-16.908457	22.853762
-55.158195	22.86009
-88.609123	22.891426
-85.599472	22.916727
-55.795353	22.914986
-31.499479	22.909349
-43.217178	22.91313
-50.043159	22.912319
-67.389725	22.899815
-77.428406	22.892216
-69.927856	22.891409
-31.129013	22.895716
18.133711	22.934851
47.079197	22.997856
45.531487	23.027119
87.143776	23.027121
125.195892	23.054613
104.549057	23.117157
54.407688	23.166605
31.693022	23.177858
69.642593	23.179039
87.022659	23.199459
64.377823	23.225922
66.624153	23.229876
56.20863	23.219481
41.572201	23.222857
15.468945	23.2346
-38.60664	23.232721
-56.451565	23.221792
-55.314171	23.218056
-44.868286	23.22052
-28.042721	23.222641
-20.604618	23.221302
-48.975452	23.210915
-79.27887	23.198755
-96.200706	23.19891
-45.431835	23.21064
-32.414516	23.222263
-29.017056	23.223606
-14.2943	23.228163
0.79482	23.244591
-14.669291	23.24674
-32.119751	23.235672
-74.517296	23.232901
-84.961571	23.233337
-24.852676	23.239212
-23.66205	23.245134
-18.973314	23.246294
-11.962771	23.281139
-30.203449	23.343014
-44.05769	23.366568
-93.653915	23.355507
-166.051941	23.369522
-171.548065	23.416628
-48.867092	23.456177
-45.179653	23.46287
-75.003548	23.455212
-121.793159	23.470676
-130.562439	23.503847
-143.39743	23.512165
-164.873505	23.498013
-147.997879	23.497969
-98.104057	23.506023
74.03463	23.495968
123.435158	23.476442
130.62059	23.470963
144.977264	23.476601
135.071457	23.468315
79.428734	23.445269
31.039242	23.444801
-2.975289	23.474705
-2.32637	23.484602
46.342094	23.461576
46.464733	23.460461
49.1562	23.496429
48.809223	23.524675
6.439415	23.522449
-42.770782	23.501432
-50.329453	23.482286
-33.564034	23.484921
2.119707	23.499094
20.283041	23.494917
61.404102	23.480112
103.391563	23.481255
116.025024	23.492401
118.120682	23.496721
133.893524	23.492746
148.499237	23.490866
167.029404	23.492764
136.8629	23.478785
57.875732	23.455378
24.751759	23.449917
27.313622	23.450703
53.262772	23.446905
107.892006	23.455507
142.392838	23.470707
138.982422	23.474941
91.887276	23.475702
70.105125	23.487839
45.551945	23.50584
39.828999	23.514032
41.291225	23.513998
73.353622	23.519894
90.54985	23.53159
87.904602	23.530365
27.685162	23.515121
-51.249268	23.512987
-102.261589	23.524343
49.49152	23.519955
36.428162	23.50004
13.9119	23.488419
1.503771	23.491949
-22.170914	23.501108
-13.481739	23.502813
-60.030224	23.489489
-98.981339	23.476471
-72.553535	23.495329
-43.542603	23.550652
1.51468	23.59878
-1.288481	23.604231
-30.7603	23.627516
-44.128777	23.74534
-62.387993	23.873152
-91.55265	23.895096
-117.88443	23.8892
-74.907074	23.977638
-34.274433	24.124079
-13.074559	24.217405
-55.33567	24.227201
-89.400185	24.253904
-115.963104	24.381485
-139.827957	24.515207
-144.478058	24.547377
-114.236496	24.551592
-56.182713	24.624241
-29.440922	24.710598
1.224972	24.733303
3.799334	24.731976
5.338877	24.77067
15.23113	24.821356
12.864194	24.829222
27.563772	24.822035
48.196678	24.857515
17.859056	24.905691
-3.677377	24.908016
-10.48498	24.900837
3.492574	24.941139
10.423776	24.99308
0.974591	25.003622
-13.850849	24.994242
-28.187395	25.011316
-64.803162	25.053429
-83.383385	25.080349
49.548199	25.074858
29.202101	25.07267
-24.073162	25.100691
-47.23431	25.124004
-79.376709	25.121075
-82.210785	25.124571
-63.912392	25.13681
-25.33399	25.137749
15.724984	25.143644
48.686497	25.155985
64.486748	25.157751
87.492386	25.157635
78.950363	25.16206
75.174599	25.166773
90.660774	25.174856
88.638641	25.186989
64.623154	25.191263
113.510727	25.192041
243.745422	25.229731
305.414215	25.290533
275.475677	25.309399
264.474121	25.312178
257.799591	25.343418
210.237213	25.363464
150.627151	25.361784
108.102966	25.363384
56.379585	25.358109
16.198681	25.345091
17.143293	25.33696
34.879692	25.334936
40.800095	25.339369
42.109043	25.340858
51.788818	25.330683
73.269737	25.320475
105.717331	25.320246
125.497536	25.320099
6.880461	25.311819
40.95752	25.303715
75.146439	25.301598
93.258469	25.302219
92.228882	25.302395
73.26722	25.297943
32.992928	25.291315
7.811686	25.292213
-22.250786	25.295418
-51.721699	25.287395
-81.036438	25.275166
-90.771301	25.271816
-105.800995	25.273153
-125.320061	25.273125
-144.750366	25.273203
-135.999817	25.272091
-120.536964	25.26688
-92.523239	25.266859
-91.103813	25.280722
-97.810081	25.289127
-104.116089	25.280045
-130.512787	25.275482
-165.738876	25.282887
-149.078888	25.288555
-138.193237	25.289724
-125.397598	25.289736
-65.958046	25.288956
32.547985	25.286781
55.531898	25.286278
-9.625422	25.288744
-60.541782	25.292927
-64.600929	25.298563
-74.795326	25.293673
-49.272449	25.278263
-19.357084	25.27528
-7.594864	25.280815
-21.595921	25.269144
-14.393838	25.237726
-45.075382	25.204386
-80.06414	25.188103
-107.036301	25.188503
-101.578957	25.165573
-101.440918	25.095219
-89.904037	25.035786
-72.330818	25.026184
4.910214	25.023802
28.329477	25.016975
44.735317	25.016415
57.478451	25.01461
84.723373	25.000603
85.535194	24.932453
85.304916	24.856447
80.80217	24.856047
53.803699	24.800665
136.659042	24.589537
138.595261	24.401785
142.967499	24.362675
144.450897	24.36096
155.307526	24.278164
105.955498	24.114952
87.647079	23.962477
38.384171	23.912422
-39.5093	23.909437
7.159766	23.812624
-27.61989	23.651707
-22.45377	23.572439
-11.623587	23.572475
-39.990986	23.555126
-27.145058	23.505367
-55.366169	23.466534
-58.658207	23.459337
-42.771381	23.458342
99.580238	23.426214
103.093346	23.381142
76.712517	23.37369
24.318888	23.369919
-2.293722	23.307785
-51.974327	23.243525
-46.769039	23.237883
-17.936796	23.243702
29.510422	23.226912
79.158417	23.195679
103.626511	23.138079
124.293602	23.075602
107.797722	23.069826
58.494465	23.086149
5.786533	23.004375
-32.038414	22.833601
-66.691055	22.733576
-84.600723	22.77383
-57.572586	22.812038
-47.261589	22.690125
-42.72076	22.499367
-51.685158	22.461798
-55.124615	22.534752
-46.783138	22.475603
-37.552673	22.291988
-16.699757	22.203953
1.354527	22.222067
1.461239	22.209145
-13.861665	22.171434
-45.110344	22.159212
-75.838791	22.16007
-90.844818	22.168695
-87.409721	22.179859
-67.997131	22.184061
-47.604851	22.185581
-13.871282	22.185524
8.96612	22.181627
-4.189782	22.175667
-22.290947	22.175665
-40.280743	22.185823
-58.073078	22.197132
-50.767303	22.192595
-37.341877	22.165777
-15.228767	22.142956
8.275136	22.15081
57.295506	22.171696
56.111385	22.170958
21.061537	22.148945
-21.945312	22.138391
-62.856316	22.152021
-59.991287	22.167234
-60.667049	22.169458
-40.531738	22.171057
57.470734	22.173786
122.776497	22.168255
183.886581	22.174091
147.281845	22.195154
68.500053	22.201811
15.943576	22.194742
-32.984451	22.193354
-54.609138	22.20645
-34.148708	22.212984
35.782116	22.225189
65.839333	22.341869
98.61937	22.499376
42.416954	22.52681
-12.583454	22.534573
-42.397232	22.648888
-52.097332	22.726822
-24.588394	22.717031
24.310772	22.711407
52.359482	22.703186
6.854834	22.662846
-8.963089	22.633049
-14.992534	22.657431
-46.501991	22.707228
-60.299957	22.715508
-44.251236	22.68582
-35.097088	22.678154
-47.641502	22.703665
-40.505524	22.722099
-50.599739	22.715597
-57.161797	22.704231
-69.310593	22.701769
-56.609348	22.704399
-11.53163	22.708447
23.331102	22.709934
34.192478	22.707977
53.929367	22.707708
57.759182	22.709703
-106.59127	22.710033
-112.865929	22.706568
-102.827179	22.701742
-73.15741	22.702705
-46.965549	22.710384
-30.525333	22.715723
-15.298109	22.714355
8.073463	22.711987
10.209515	22.713203
5.623368	22.71484
-0.380367	22.711626
22.457205	22.704765
40.203629	22.704103
44.390255	22.706543
44.196476	22.683823
48.010555	22.634974
26.245848	22.599527
-0.443421	22.596848
-21.579067	22.620487
-16.650238	22.634485
-10.977489	22.610189
12.752959	22.625433
34.452454	22.72106
38.551308	22.782743
40.972054	22.78186
59.21545	22.79291
39.034386	22.796957
5.734632	22.788074
-3.870175	22.787302
21.851898	22.733662
38.835865	22.659725
37.699905	22.652882
15.837388	22.629311
6.468538	22.548174
-10.867629	22.514486
-66.054008	22.51535
-7.668723	22.48827
-69.050529	22.471178
-77.479446	22.471373
-67.79866	22.46949
-71.33239	22.468536
-63.971088	22.443115
-44.742233	22.411188
-73.742828	22.411545
-81.685379	22.379421
-17.149939	22.26362
-15.914799	22.145557
10.886429	22.106133
23.252434	22.105595
31.143358	22.032946
45.635502	21.84421
29.098333	21.647518
15.685842	21.570187
31.054689	21.580772
162.134644	21.540512
160.660339	21.371668
143.700714	21.18429
138.457947	21.168383
126.99704	21.265472
53.508568	21.249149
7.993749	21.125757
-2.407198	21.061924
-48.464046	21.071989
-10.270857	21.071541
-32.858261	21.048929
14.129406	21.037495
37.78756	21.04084
-13.289595	21.044907
-46.5061	21.044317
-69.378761	21.041666
-126.222206	21.046385
-116.442688	21.052816
80.049866	21.04698
110.6847	21.040668
128.726868	21.040752
94.652626	21.035788
57.942192	21.030207
37.758099	21.030182
-1.745651	21.030758
-4.871436	21.030161
11.862785	21.023813
11.280857	21.00079
31.07625	20.960154
38.962269	20.931183
14.519912	20.930862
17.576597	20.890791
28.495932	20.76092
11.923182	20.648888
-7.394648	20.638855
-18.785103	20.621515
-22.3237	20.532309
-36.465813	20.47431
-63.375389	20.484743
-69.157936	20.494825
-64.333275	20.491444
-57.338863	20.501192
-66.197922	20.521095
-75.272415	20.534805
-20.528902	20.534081
79.420364	20.526772
114.692497	20.523804
96.047165	20.528645
75.434776	20.546101
51.450584	20.57605
23.781225	20.600655
-16.143091	20.599066
-46.760567	20.596582
-15.975482	20.647043
42.718708	20.729731
78.131248	20.767466
62.365681	20.763199
10.980999	20.807137
-31.542137	20.909161
-76.069862	20.95248
-136.142136	20.90659
-165.915131	20.891605
-95.419769	21.000544
63.301159	21.208826
121.744118	21.360926
101.134789	21.366013
59.463264	21.435238
13.62121	21.729033
-39.269089	22.02602
-73.65847	22.114088
-77.320404	22.092844
-10.811448	22.173868
97.808388	22.386803
138.145935	22.548574
100.053345	22.562248
31.565102	22.57765
-34.449699	22.709686
-71.524216	22.834518
-110.465439	22.855249
-156.073334	22.864292
-109.226471	22.908033
17.527405	22.93173
84.568443	22.924044
45.355766	22.891142
9.980663	22.859026
15.509315	22.858202
-12.506646	22.824152
-51.879528	22.717621
-47.911217	22.628368
-46.86705	22.614847
-55.513477	22.61972
-50.603916	22.582613
-46.473248	22.519524
-45.405834	22.477095
-47.213688	22.468662
-45.289928	22.473568
-43.154495	22.459688
-32.292397	22.420975
-32.458069	22.394665
-45.951454	22.396748
-43.420292	22.396622
-30.458982	22.388365
-8.640855	22.390642
10.822017	22.388987
22.31883	22.373167
37.170673	22.367912
36.51075	22.366053
26.411522	22.326731
-45.593933	22.263187
-54.871273	22.232874
-56.175804	22.235546
-40.236835	22.212612
-43.21254	22.14819
-34.577225	22.092585
-17.170769	22.080263
48.377098	22.083553
101.793686	22.063993
162.1577	22.027477
171.199127	22.005377
152.940308	22.003725
108.501839	21.999109
64.579453	21.983952
31.185474	21.977385
-12.494164	21.979937
-70.959801	21.977125
-84.666206	21.991718
-29.341595	22.041496
-25.1026	22.076183
-29.710041	22.07626
-8.499896	22.118858
15.086602	22.222771
17.011911	22.291706
-2.937376	22.292587
-15.3815	22.297297
-49.879494	22.34407
-38.851177	22.414412
-47.117645	22.475163
-51.012081	22.491177
-51.265297	22.495811
-51.120266	22.551437
-61.394115	22.61895
-61.081501	22.642168
-73.45108	22.640509
-82.355644	22.621956
-41.519753	22.583155
-30.680405	22.55747
-13.981178	22.556231
-2.213208	22.547638
-7.934742	22.508869
-14.787814	22.451885
-40.529274	22.419298
-63.116512	22.441631
-66.884491	22.470978
-58.592949	22.446411
-37.054825	22.41238
-28.104311	22.428358
-35.888538	22.466244
-49.212864	22.495045
-58.800926	22.518969
-41.172401	22.530125
1.472213	22.526964
42.813053	22.576029
63.356339	22.726036
66.462624	22.848743
51.575665	22.84236
28.379629	22.858326
14.810421	22.989941
18.311539	23.088095
46.314178	23.077368
91.011497	23.043741
101.491158	23.037611
63.630749	23.042751
27.8237	23.043913
29.059072	23.038149
38.362396	23.026646
29.384214	23.011795
14.98132	23.001816
17.907585	23.00106
54.167793	22.997278
89.589737	22.986176
103.531326	22.981855
119.88134	22.984949
122.083206	22.985872
101.152901	22.986912
74.11496	22.984249
63.965813	22.970364
57.742096	22.958672
29.486362	22.958265
26.745293	22.951178
29.288475	22.92783
41.57555	22.906597
44.48457	22.901415
71.004761	22.900925
103.572906	22.891233
103.407547	22.881201
64.464127	22.881079
13.484873	22.881084
-22.304247	22.897873
-43.744389	22.965908
-57.142796	23.037516
-59.15332	23.047493
-53.136581	23.063879
-57.837269	23.172163
-73.730339	23.304359
-84.090111	23.35873
-87.107155	23.352909
-71.15258	23.367912
-41.901691	23.442631
-20.258814	23.548584
-24.392473	23.619684
-45.767746	23.625542
-67.454933	23.625605
-75.247574	23.682796
-66.468338	23.759804
-56.485031	23.7917
-54.698311	23.77075
-55.035843	23.721169
-55.125694	23.682734
-69.062607	23.67951
-91.152519	23.67658
-92.439362	23.641397
-71.773239	23.597918
-55.655331	23.567383
-67.056305	23.557796
-57.274261	23.604149
-29.559103	23.692944
-30.252777	23.739241
-41.173122	23.730864
-31.300005	23.758287
-2.071757	23.888996
18.180092	24.090738
14.100178	24.238213
23.417053	24.250998
37.522743	24.279675
-27.359264	24.53841
-46.15202	24.887613
-50.202332	25.00713
-36.064117	24.973614
-34.566296	25.093603
-33.776463	25.312435
-22.537909	25.392553
17.542067	25.349321
28.44747	25.3167
-8.460439	25.324089
-8.483934	25.332762
1.926427	25.312489
-8.039222	25.272711
-16.848396	25.246302
-10.996293	25.243597
45.896988	25.236216
115.306778	25.205021
155.023254	25.181784
136.670364	25.181168
140.744736	25.173141
122.591652	25.163
89.837379	25.165632
37.727001	25.159092
16.165297	25.146841
26.557337	25.147535
54.264847	25.14949
81.859436	25.14435
86.46138	25.137053
83.118019	25.127689
56.614536	25.115679
-1.64922	25.110622
-42.367405	25.107986
-54.312481	25.06805
-42.596451	25.004818
-19.72447	24.985609
14.6245	24.983521
92.21933	24.94536
83.174507	24.912434
47.389965	24.909483
-23.752213	24.909361
-40.932076	24.908031
-63.209435	24.90801
-50.686752	24.907698
-39.403912	24.907885
-27.702276	24.903315
93.330147	24.898638
81.014015	24.899603
14.990482	24.899803
-13.433211	24.89975
-60.807838	24.903921
-75.098785	24.906473
-84.1054	24.905296
-92.399521	24.906286
-77.161003	24.906752
35.313808	24.90307
47.643753	24.900677
26.923412	24.900711
-16.497448	24.900566
-32.696499	24.900414
-57.832291	24.899952
-70.153008	24.900331
-54.588676	24.902269
-64.843971	24.90365
-26.041908	24.903099
-47.345562	24.900436
-86.189369	24.897539
-104.206055	24.897726
-119.803452	24.896746
-119.579491	24.885555
-95.113365	24.872356
-82.17347	24.870625
-66.506943	24.869942
-14.766523	24.862249
-14.208979	24.857607
-20.641273	24.857012
-25.491714	24.856771
-33.840755	24.857502
-34.643265	24.857986
-47.498859	24.858263
-57.698814	24.854195
-86.672928	24.843786
82.931671	24.837418
37.089375	24.837393
24.391369	24.831936
24.521038	24.821037
28.04398	24.816839
35.160168	24.821196
47.427723	24.828476
26.751436	24.829472
-12.667322	24.825315
-59.524158	24.848026
-55.078583	24.895205
-16.867111	24.913139
22.917009	24.906439
62.067169	24.916782
110.558968	24.931005
[truncated: 90,155 more rows]
