# Supplementary material for: Surface electromyographic analysis of differential effects in kettlebell carries for the serratus anterior muscles
Source: PeerJ. 2018 Jun 12;6:e5044. doi: 10.7717/peerj.5044 (PMC6003386; doi:10.7717/peerj.5044)
Supplement: Supplemental Information 1 — Raw files and R-script file for processing of EMG data. [file peerj-06-5044-s001.zip › Raw Data Anon/Athlete_30.csv]

-281.486206	50.671818
-286.713867	50.918938
-222.531235	51.043835
-65.157776	51.044701
-59.222820	51.162594
-196.025574	51.508553
-260.561554	51.837627
-279.068970	51.926304
-350.667084	51.931133
-388.404083	52.111137
-315.427002	52.431835
-128.521500	52.656502
78.203529	52.685753
262.485748	52.689999
321.525818	52.866440
369.028137	53.128277
331.311310	53.246807
268.562592	53.244915
199.447571	53.314117
192.392426	53.422073
169.944717	53.438068
110.782539	53.418926
146.095306	53.420219
242.906616	53.415611
283.878174	53.418766
259.703278	53.421776
225.051895	53.435459
190.695679	53.433216
166.541168	53.283936
174.834671	53.103745
187.974960	53.093246
217.177841	53.030933
138.532028	52.749508
185.784180	52.517563
172.286163	52.475807
152.462173	52.469791
171.571014	52.420624
205.703079	52.362595
220.667130	52.313580
226.843140	52.273041
182.095627	52.262669
-79.882584	52.295700
-153.306580	52.316357
-225.819824	52.281414
-266.920288	52.247784
-258.806580	52.272808
-240.560577	52.323643
-200.146957	52.346928
-113.841255	52.342339
12.177198	52.338436
-61.836536	52.345280
-1.596101	52.350845
25.769087	52.352539
61.724686	52.355900
74.194145	52.347858
80.540161	52.325558
110.400909	52.311108
161.524246	52.309319
205.495850	52.311485
153.040710	52.305405
130.845657	52.254597
146.099701	52.173214
175.011124	52.153553
148.319824	52.142651
84.908463	51.959080
24.033968	51.704483
-95.198410	51.627834
-216.735657	51.618549
-214.580795	51.482605
-245.518890	51.333801
-214.135544	51.288654
-179.535904	51.288445
-141.255692	51.284920
-85.416595	51.279331
-59.017612	51.273434
-26.292545	51.261436
-58.866245	51.245480
-214.454819	51.242470
-243.819183	51.248810
-221.775040	51.250580
-194.000000	51.251949
-124.502693	51.256104
-67.977982	51.260712
-19.278366	51.262966
-14.660559	51.264000
-67.408684	51.288307
-161.200928	51.347889
-177.364395	51.393444
-152.658051	51.394424
-72.521118	51.406544
-33.732117	51.455544
27.234314	51.486595
149.166199	51.485218
229.551727	51.483879
185.339981	51.480595
16.205227	51.471592
-19.417944	51.479240
26.438265	51.500977
40.508339	51.509884
94.200012	51.505539
190.028442	51.510540
266.987213	51.530754
298.123871	51.551155
206.583282	51.554546
23.374441	51.544155
-105.977234	51.549877
-136.756317	51.574921
-92.069801	51.578896
11.952594	51.558823
101.211174	51.554756
196.626907	51.565857
273.254639	51.561863
223.875992	51.540752
-46.564175	51.513653
-138.538147	51.488277
-93.225273	51.481014
-21.323515	51.480022
-2.510965	51.412109
30.817865	51.261215
71.825218	51.158112
156.577408	51.163216
162.661942	51.123070
-34.843212	50.950874
-73.455879	50.787674
-45.022991	50.748482
-68.903175	50.768673
-112.802864	50.750412
-116.757004	50.681393
-65.703178	50.607395
-60.813564	50.574997
-19.056856	50.594654
-61.758453	50.624565
-7.697124	50.609009
-21.903055	50.563148
-20.016253	50.561813
3.193916	50.598198
40.492153	50.593395
20.288443	50.559326
-28.002899	50.551922
-110.013420	50.552776
-287.340424	50.534470
-347.162262	50.501705
-308.908752	50.476154
-206.905045	50.479527
-69.359001	50.474434
27.537819	50.422348
86.468941	50.371822
85.061829	50.364697
0.432390	50.355495
-266.584961	50.313797
-319.708130	50.285702
-235.298065	50.286232
-73.519913	50.283154
73.137436	50.276344
192.327499	50.274235
244.600647	50.292381
195.826874	50.327969
40.745220	50.334541
-197.490738	50.354382
-239.825165	50.451523
-135.706161	50.545444
-4.387081	50.567966
135.309402	50.568146
229.374985	50.593014
226.551056	50.648510
123.944939	50.728527
-8.590443	50.801575
-224.197693	50.821922
-218.229385	50.826805
-131.818558	50.908737
19.559761	51.043713
143.703125	51.135193
200.821533	51.163040
188.580765	51.162567
129.844955	51.174854
-6.403401	51.250168
31.792496	51.405701
-2.672993	51.546692
68.949730	51.576313
123.835327	51.592369
183.192123	51.726883
191.810425	51.904057
212.809265	51.991478
188.609100	51.997795
114.093971	52.009731
110.901550	52.072979
64.927704	52.159584
30.935225	52.205730
7.576432	52.206902
-65.848625	52.227444
-103.232170	52.266647
-116.759995	52.275616
-66.978477	52.275364
-56.618610	52.284267
-25.435650	52.283749
-28.615582	52.279972
-26.403225	52.275444
-67.761841	52.273788
-110.631943	52.266029
-140.119827	52.210396
-88.198532	52.141342
-40.124489	52.127823
1.489350	52.111633
-36.302567	52.000809
-34.784519	51.843586
1.015449	51.764225
-29.620445	51.767738
-85.153946	51.712994
-130.679031	51.520607
-102.782707	51.312099
-40.449718	51.239883
-77.716454	51.238556
-144.204025	51.118313
-147.710098	50.884750
-69.974342	50.735077
3.815710	50.724045
53.740063	50.684521
126.528160	50.529888
197.865173	50.393158
189.052277	50.372158
135.324341	50.356678
73.196426	50.237686
72.296906	50.101936
112.614296	50.071114
140.555817	50.064445
157.213699	49.918465
153.894394	49.692032
97.885414	49.597794
-8.947033	49.623737
-57.597672	49.527534
-36.674118	49.259388
-31.635233	49.054619
8.588860	49.031281
-6.182284	49.036663
-62.043949	48.926956
-118.851669	48.723156
-223.255615	48.546326
-248.873840	48.490974
-141.481018	48.493343
74.385323	48.425480
180.738892	48.307270
161.257233	48.240707
82.154442	48.230568
50.196541	48.233379
47.463314	48.261402
15.153684	48.316872
-64.587326	48.338085
-49.381420	48.326515
96.694839	48.387417
102.379532	48.518749
9.448614	48.583630
-18.903774	48.578636
4.151412	48.639744
-3.268990	48.778046
-60.676884	48.866806
-91.330536	48.870461
-69.450508	48.912594
52.821404	49.051147
89.778908	49.139603
100.999306	49.088898
116.475189	49.080467
116.861656	49.255337
60.608513	49.374798
12.849444	49.203461
-39.409397	49.009701
-77.352478	49.134079
-1.940760	49.394672
14.244896	49.451889
79.307465	49.349979
107.559891	49.379780
75.782585	49.611725
50.009972	49.818813
-8.000963	49.866116
-56.262871	49.845089
-128.443329	49.853542
12.557495	49.903584
10.649967	49.954933
78.710892	49.974415
114.242989	49.975323
133.267242	49.977074
129.644760	49.982620
69.822685	49.985470
-21.433949	49.979237
-116.872917	49.973072
-195.714401	49.990623
-200.953918	50.019474
-153.661255	50.018147
-108.354759	50.033371
-56.645664	50.088295
-18.466253	50.070530
-34.733715	49.993999
-88.148438	49.976780
-59.070477	49.977379
-209.366440	49.936722
-136.390671	49.892887
-103.843338	49.873672
-65.209816	49.887291
-2.815398	49.919109
5.425455	49.937298
-17.867218	49.935707
25.826057	49.921040
36.158321	49.907753
-21.801651	49.925690
-5.434003	49.970661
-21.627287	49.981941
-18.238974	49.943909
15.511840	49.930920
66.463921	49.972473
100.869286	50.003223
92.800056	49.988937
87.929077	49.965973
8.755457	49.960442
5.047065	49.964561
3.980510	49.967468
33.808338	49.965565
86.178360	49.927425
139.981049	49.824398
130.191742	49.749790
194.867279	49.758034
188.225693	49.694553
-56.130497	49.525772
-28.599817	49.426060
13.006217	49.424259
69.175850	49.426353
145.476288	49.411324
163.732025	49.391605
182.243073	49.352165
99.997612	49.299999
7.596491	49.319695
-123.724167	49.415356
-162.909225	49.442524
-213.815216	49.368069
-232.035187	49.318970
-219.848907	49.358067
-232.134613	49.431309
-257.519714	49.464493
-282.584595	49.438335
-207.273148	49.421890
-84.175415	49.488468
4.467752	49.585739
19.742599	49.617287
45.617592	49.614140
44.563103	49.671413
16.692400	49.760578
4.107454	49.778507
35.963478	49.748501
41.618225	49.762703
19.727190	49.841255
15.677659	49.923767
36.862587	49.920074
49.432621	49.915932
56.275070	49.976257
25.912817	49.858459
47.184517	49.600719
89.113312	49.542168
-6.407677	49.550915
-182.098083	49.384945
-240.992218	49.203957
-216.229538	49.141357
-195.018082	49.139874
-188.468414	49.163799
-114.502174	49.200287
1.105745	49.196968
77.354401	49.140450
120.417580	49.118172
146.916977	49.169178
119.862663	49.216400
101.978477	49.220158
67.689186	49.229782
34.598255	49.222198
25.309710	49.104946
52.855621	48.981064
115.340607	48.992088
105.227913	48.985340
154.652847	48.833706
106.105850	48.686340
45.875740	48.662174
22.787642	48.710316
-9.642343	48.747272
-24.897532	48.733913
83.514862	48.690319
186.917297	48.677017
188.824020	48.727520
180.476990	48.792278
84.053726	48.792793
77.824638	48.752716
38.309479	48.766464
-25.522818	48.799530
9.920250	48.755791
34.593002	48.687943
43.378773	48.667412
-4.319446	48.670315
76.463287	48.673958
24.728621	48.652824
6.476905	48.626686
-12.551388	48.684490
-9.009341	48.806808
-58.788208	48.875576
-100.263802	48.876080
-129.752869	48.890297
-143.652756	48.952824
-3.004964	49.030102
-12.465242	49.073540
-32.555378	49.069355
-20.978214	49.070957
-69.977150	49.119415
-96.697021	49.174549
-91.630890	49.194599
-121.865150	49.193737
-111.577232	49.198246
-20.768757	49.215752
-31.290691	49.242260
-39.047768	49.253883
-49.222691	49.240082
-59.244492	49.238041
-65.660088	49.247959
-39.808651	49.235867
-34.477009	49.224205
-54.840614	49.229877
-28.261917	49.230675
-55.174007	49.222477
-80.710449	49.229584
-103.169533	49.279671
-94.286385	49.335995
-44.488678	49.345989
-23.298319	49.349010
-15.218060	49.383198
-15.882359	49.415226
-37.616829	49.423607
-47.233250	49.420387
-66.609703	49.422565
-80.482788	49.444530
-61.440845	49.472290
-45.879463	49.469662
-41.126095	49.449604
-41.139450	49.458363
3.371140	49.480778
39.136227	49.479755
67.289650	49.472370
57.766159	49.482174
67.106941	49.494442
84.818375	49.488064
111.737328	49.483376
86.813164	49.524208
27.671787	49.584038
14.981495	49.578220
-110.248001	49.522659
-58.894928	49.527618
-18.633202	49.602871
50.379311	49.648232
195.828720	49.572681
265.551575	49.361198
276.677979	49.170094
212.420364	49.151863
153.853287	49.125916
-58.227371	48.852554
-56.397533	48.482742
-64.316261	48.310329
24.716892	48.310280
97.379829	48.210625
166.746796	47.880043
156.287033	47.522072
113.138916	47.407051
102.467583	47.394485
-93.490501	47.104740
-37.087730	46.626804
53.440605	46.407818
106.252579	46.407726
195.134094	46.186611
235.642273	45.733185
209.101837	45.443707
139.392670	45.421066
104.374146	45.328434
-71.706406	44.928337
-58.507008	44.469498
-70.391068	44.319622
-29.635153	44.307980
6.811904	43.984985
17.607046	43.458031
28.141342	43.203083
65.109459	43.203484
98.988396	43.100510
-59.532181	42.858421
-60.004475	42.668594
-34.884220	42.601185
-18.700422	42.607323
-3.032857	42.609512
-4.936927	42.581230
5.215199	42.570263
16.031998	42.574112
-13.605132	42.586864
-59.359104	42.734707
-102.297363	42.994896
-118.971703	43.116776
-135.539139	43.112476
-117.147003	43.181156
-129.035522	43.257202
-136.243240	43.260513
-147.022507	43.281731
-162.380630	43.255543
-33.948528	43.027718
-30.476398	42.717968
-38.457424	42.615334
-3.661157	42.708763
-9.443779	42.630371
-45.074474	42.209705
-51.437393	41.779919
-98.941391	41.673737
-170.781387	41.715721
-112.746750	41.589340
-155.092560	41.308228
-128.884186	41.073936
-103.351456	41.037609
-93.466599	41.123882
-82.742874	41.042530
-74.671585	40.768669
-52.983185	40.609970
-118.567963	40.608669
-56.007229	40.527172
-97.852066	40.385307
-47.498215	40.369968
24.378658	40.417866
83.350792	40.417099
91.302261	40.458801
113.096001	40.551132
78.008583	40.569695
-64.009964	40.548584
-59.152607	40.601425
-164.042740	40.683853
-117.549530	40.694942
-38.763512	40.673210
11.151344	40.736588
88.941475	40.928394
115.435730	41.139061
82.817116	41.195675
-23.254902	41.231823
-118.714554	41.601192
-205.932022	42.146030
-146.413406	42.375328
-47.450375	42.369888
61.484550	42.567810
98.053078	42.947983
97.834381	43.188278
94.566124	43.228020
-4.346409	43.233040
-99.923576	43.322315
-155.000565	43.467010
-66.387398	43.550457
63.857571	43.553223
112.200974	43.570580
146.577820	43.614658
172.069000	43.626923
142.935974	43.617695
115.045540	43.615959
149.349579	43.615448
130.107986	43.613541
131.290344	43.613884
107.789635	43.616577
81.570244	43.609703
74.760414	43.579853
-2.584899	43.553501
-93.851936	43.557018
-100.734413	43.563213
16.701929	43.552742
41.160378	43.545761
16.812075	43.550892
12.733223	43.557072
55.112286	43.557743
70.804657	43.555962
37.871319	43.556095
-21.404184	43.556919
6.630583	43.556953
-9.794208	43.556263
89.533890	43.554489
139.208923	43.548145
196.054428	43.536385
238.667084	43.531689
220.119446	43.534840
128.257996	43.527962
-13.860383	43.512547
-41.776646	43.503159
-86.763039	43.500423
-63.930481	43.498035
-90.831169	43.496407
-126.837631	43.495232
-150.028091	43.469711
-158.141754	43.408283
-205.216049	43.359047
-197.324493	43.352612
-83.403252	43.350170
-8.143976	43.317715
75.777283	43.265842
49.506519	43.229725
-2.912110	43.242962
0.008139	43.292152
-12.298673	43.315952
9.000912	43.280926
74.341270	43.235672
138.702194	43.259830
94.917274	43.353645
127.527756	43.417801
105.443558	43.389614
94.112656	43.357819
67.921883	43.442505
53.784611	43.592491
50.943592	43.655357
35.472778	43.626968
66.440910	43.655258
15.369657	43.793316
30.722622	43.920105
15.286784	43.945065
9.131809	43.948658
7.886897	44.046146
-17.266771	44.197823
-34.581772	44.273594
-73.290276	44.274059
-80.732193	44.330006
-118.919121	44.471336
-70.607407	44.577419
-26.456419	44.592094
22.154514	44.605556
48.182014	44.682480
71.462219	44.769093
50.422050	44.804005
35.756485	44.803471
29.098621	44.817631
-12.259193	44.855762
20.081020	44.880981
40.440025	44.877777
60.872990	44.878414
91.418793	44.889324
55.129154	44.860348
42.742008	44.796638
41.720650	44.772781
-7.406364	44.771313
-146.983139	44.728828
-140.252396	44.686630
-54.052406	44.680519
31.404795	44.679478
37.194847	44.678055
36.880966	44.678356
45.190022	44.677269
62.264027	44.677483
38.586670	44.670624
-67.600471	44.664005
-61.431160	44.666218
8.046529	44.668873
18.425421	44.669128
14.580922	44.669338
6.623237	44.672775
25.485174	44.672863
56.361279	44.669235
29.214186	44.670654
-52.683220	44.672241
-91.560326	44.673069
-101.903412	44.652653
-102.117790	44.613247
-102.365295	44.613529
-70.364700	44.606972
-13.264913	44.507099
65.757072	44.398972
97.131935	44.400612
-110.983398	44.484608
-112.661995	44.532677
-57.314354	44.478977
-13.974569	44.405430
-17.980953	44.449932
-11.309260	44.615425
10.351942	44.712494
31.615543	44.615707
14.530809	44.533161
-70.918022	44.706715
-92.187836	44.980591
-76.028030	45.072281
-85.446632	45.067410
-110.270271	45.221973
-135.294128	45.447948
-125.389320	45.508167
-85.851624	45.481544
-56.367710	45.565144
-66.229370	45.726521
-51.766865	45.804924
-32.604256	45.763474
-50.140453	45.777054
-112.014191	45.986877
-176.192398	46.208633
-196.716431	46.210972
-163.980392	46.159451
-138.955414	46.327263
130.300064	46.588932
163.116577	46.691364
205.330643	46.682327
224.303131	46.765720
202.964996	47.012657
192.981110	47.263271
197.530792	47.327110
203.368439	47.323524
166.510254	47.517715
115.208595	47.842285
91.648117	48.010303
124.393379	48.013222
156.473206	48.087814
186.041687	48.269192
199.517258	48.388355
182.191895	48.407677
108.707092	48.408791
-1.020624	48.416882
-91.322601	48.421909
-151.754730	48.426395
-157.620163	48.432705
-113.082672	48.441895
-55.693336	48.453388
5.780756	48.461193
40.293678	48.460987
12.930313	48.464653
-13.340125	48.501278
-24.003107	48.581825
-55.233860	48.654144
-82.920601	48.663666
-80.996826	48.675629
-49.086670	48.785187
-33.318466	48.927807
-10.251264	48.980282
-7.307261	48.968956
-87.560814	49.010605
-216.270981	49.130020
-272.760681	49.235821
-241.002914	49.248898
-158.389496	49.224754
-69.687134	49.300629
-19.953552	49.462559
-7.153115	49.527046
-58.484787	49.481277
-160.847351	49.534653
-193.150803	49.722027
-245.119247	49.849949
-216.517548	49.851925
-123.434830	49.864902
-51.784698	49.998768
22.358027	50.193977
53.889465	50.305119
32.359657	50.303616
2.733091	50.348183
-8.661148	50.551933
-37.470474	50.750401
-21.394697	50.761593
-35.449467	50.732445
-50.696003	50.839588
-39.159492	50.936283
-64.152885	50.884850
-114.999565	50.817661
-19.282080	50.826393
149.178772	50.798950
234.784439	50.681770
174.247528	50.593746
149.571869	50.589687
153.330551	50.546997
130.404236	50.397495
118.914101	50.262047
147.878677	50.237427
135.083221	50.216534
65.840836	50.060413
69.984550	49.845238
106.422600	49.755695
82.699028	49.762215
70.917076	49.638981
52.739964	49.350101
24.304892	49.144878
9.690454	49.130878
-7.554948	49.087978
10.888751	48.889290
66.552063	48.700321
54.139984	48.647083
37.943901	48.657375
19.033449	48.646072
3.011172	48.608952
-15.566370	48.570076
-55.705273	48.548641
-33.502872	48.555222
59.012844	48.581821
81.030380	48.603039
81.467529	48.605461
62.952560	48.605782
37.573952	48.607761
25.198677	48.580128
11.889295	48.539730
40.140030	48.533577
78.694733	48.520500
161.186508	48.470573
153.900421	48.439568
86.440811	48.434834
-1.088732	48.451130
-68.685486	48.515533
-136.632446	48.578381
-147.416779	48.591251
-100.078979	48.594009
9.302199	48.620991
98.501129	48.665432
158.677322	48.699127
105.182228	48.703327
37.336048	48.713394
-29.047373	48.758118
-115.781036	48.787567
-138.887573	48.764156
-131.168045	48.746998
-53.185741	48.776806
238.860916	48.801102
263.524200	48.786167
165.265549	48.762577
41.035294	48.764668
-99.752464	48.802090
-178.296188	48.848782
-218.069580	48.865147
-187.657852	48.859341
-100.652870	48.880100
176.143707	48.937260
183.824066	48.988331
111.788597	49.000938
-3.424673	48.997936
-83.777008	49.035172
-166.336899	49.104397
-189.526978	49.135639
-141.817276	49.128757
-121.869827	49.144680
53.545437	49.188595
61.384312	49.212730
40.820133	49.209316
12.775109	49.212059
-58.278233	49.203461
-100.911186	49.156803
-100.359070	49.117256
-93.211662	49.112911
-86.108559	49.111481
49.057632	49.086487
78.996925	49.039009
59.792568	48.999485
4.326652	48.999542
-34.658741	49.006958
-32.293400	48.953922
-35.630337	48.864990
-48.791000	48.831924
-49.495609	48.840603
146.000488	48.807808
122.805191	48.738457
56.198544	48.697433
-2.186478	48.704422
-51.411453	48.708260
-61.032639	48.650917
-67.482788	48.562714
-49.688942	48.532467
13.862660	48.538200
155.896393	48.461117
199.493637	48.328346
188.296051	48.272419
161.681976	48.276051
148.793808	48.244736
98.280334	48.181290
24.751133	48.135017
-53.175377	48.125134
-156.570953	48.134506
108.398003	48.124920
2.006409	48.079922
-63.384102	48.038116
-78.126671	48.035568
-84.657021	48.032497
-79.437683	47.985737
-170.193634	47.938667
-318.737488	47.936844
-317.421570	47.928009
-69.281586	47.858555
-10.523883	47.786049
5.833678	47.773598
30.570515	47.760139
81.046028	47.655602
72.411522	47.517357
-42.995911	47.467663
-204.022797	47.467102
-249.216644	47.414688
-99.929779	47.327026
-4.677328	47.244713
11.463096	47.209263
32.166790	47.261646
87.141098	47.299057
113.711380	47.203682
72.324310	47.087070
21.596401	47.089409
38.493084	47.129883
-162.644257	47.125080
-85.040520	47.118736
-31.021564	47.119022
14.596505	47.126434
70.894745	47.147877
89.128204	47.138794
62.384155	47.122623
17.205261	47.125458
-1.622122	47.062656
-70.922798	46.936016
-26.961893	46.866528
-13.972056	46.868530
-20.870628	46.848270
-2.524859	46.767761
33.229557	46.681278
34.473366	46.657196
31.199543	46.667065
99.832275	46.653614
112.742081	46.691086
156.021896	46.786522
95.936111	46.808109
15.170432	46.825657
-37.495068	46.951721
-94.131729	47.043076
-138.475281	47.028267
-100.740280	47.021515
8.276140	47.046719
117.983955	47.054615
117.724670	47.046288
43.371330	47.040092
-93.380287	47.036732
-194.979782	47.030468
-240.050995	47.027096
-284.241638	47.033756
-318.751862	47.025486
-132.114609	46.971821
295.452148	46.910267
420.665070	46.894398
309.600739	46.890793
188.989349	46.847569
80.030663	46.784611
-40.058559	46.745018
-152.095947	46.738453
-167.862625	46.739086
-86.377388	46.711166
163.708298	46.660698
229.527344	46.634514
142.175034	46.636715
9.795842	46.624561
-104.796867	46.599083
-228.236237	46.591778
-267.626282	46.592110
-279.494873	46.578533
-187.309082	46.565628
100.884811	46.567623
235.376297	46.558842
235.326889	46.509483
207.242935	46.453228
171.517578	46.448414
142.150925	46.439735
132.545181	46.320858
195.768875	46.167049
142.034561	46.136993
-89.638069	46.170914
-156.800125	46.100319
-110.360794	45.960808
-114.972862	45.917294
-148.373184	45.974434
-121.115448	45.994640
-68.504189	45.940243
-13.518906	45.902264
30.762854	45.925743
49.946579	45.956429
9.138687	45.951881
-41.516380	45.937603
-77.342369	45.947388
-87.280441	45.972004
-79.407677	45.980503
-16.655441	45.973209
90.171928	45.979710
119.975769	46.000755
66.655571	46.004669
15.719580	45.985340
-45.857136	45.976765
-91.556664	45.992973
-148.991516	45.998417
-156.928726	45.975578
-92.147545	45.958332
-6.925310	45.963299
96.503944	45.967720
174.395279	45.959827
153.653641	45.933746
130.072495	45.895416
78.254250	45.887821
44.660744	45.887806
57.214046	45.820267
-9.325673	45.740101
-76.952538	45.731659
-82.959030	45.730614
74.302231	45.656956
51.942852	45.539055
1.636525	45.455265
1.491013	45.442337
22.595476	45.419819
-1.474116	45.260860
-60.186504	45.020439
-108.611015	44.901356
-113.267471	44.900719
-50.323292	44.834698
-15.336738	44.685940
3.455462	44.567707
21.195618	44.523026
29.242775	44.528450
25.550795	44.543175
2.201357	44.531712
-53.912506	44.472435
-66.231178	44.381840
11.695315	44.314564
50.098061	44.295338
43.891438	44.298523
53.968849	44.291672
106.769783	44.239765
142.272202	44.090305
147.259918	43.905888
130.528946	43.855049
69.424850	43.866589
7.104964	43.742699
-49.234886	43.565662
-73.823700	43.487801
-103.037926	43.481026
-109.009689	43.483326
-84.316010	43.473251
-102.158699	43.431255
-100.107849	43.350105
-51.814693	43.343426
58.404930	43.491631
52.555557	43.578358
-12.505505	43.498070
-54.719551	43.533913
-71.456398	43.799519
-121.404480	44.030964
-119.153877	44.060684
-82.229660	44.037411
-42.757446	44.174744
13.771219	44.423233
28.263067	44.503712
24.683693	44.359604
10.852639	44.320885
-43.159733	44.475700
-66.554596	44.400421
-77.585236	44.000179
-106.806458	43.764496
-123.651222	43.851097
-99.314041	43.851807
-84.428978	43.559166
-52.248287	43.251457
-48.281174	43.226162
-14.670652	43.376583
21.073645	43.375538
-4.375756	43.179676
-101.147606	43.081264
-94.394196	43.213909
178.598862	43.363068
177.549225	43.369724
143.678802	43.344898
171.227768	43.433472
202.066727	43.610191
198.008972	43.739410
148.021286	43.762745
107.334770	43.770199
82.167557	43.863766
95.934204	44.016594
101.119583	44.112972
128.061615	44.117561
151.614655	44.144516
174.728928	44.269382
164.422363	44.379585
154.804352	44.391499
100.924797	44.409515
69.157036	44.491482
92.885475	44.552486
66.553787	44.560715
28.969887	44.564667
2.225786	44.594685
-30.729868	44.656666
-44.234936	44.736069
-95.393661	44.775063
-139.162384	44.776123
-170.027542	44.926987
-99.201027	45.283459
-102.856735	45.523014
-101.395432	45.527824
-121.174942	45.677212
-125.955780	46.129795
-161.435272	46.528217
-183.737305	46.633026
-228.906860	46.637886
-207.691803	46.807796
-54.524345	47.131329
-32.556969	47.392826
-57.882961	47.471897
-76.065926	47.472157
-125.110313	47.548527
-163.606140	47.722115
-210.540466	47.902069
-210.850296	47.990105
-173.480225	47.977280
-166.210800	47.974144
-118.299133	48.059387
-129.413635	48.156292
-177.390823	48.182785
-207.553619	48.151497
-232.153442	48.072659
-228.143829	47.986259
-172.772354	47.960625
-48.438591	47.972633
81.749176	47.979916
152.361588	47.948784
142.970428	47.877563
107.178612	47.928864
69.639023	48.129910
65.278938	48.206505
29.654902	48.110229
-10.147408	48.093803
52.702450	48.192993
186.067139	48.224419
212.654984	48.155483
170.216248	48.104877
149.417419	48.105194
158.141357	48.103024
136.498886	48.101917
118.917137	48.117607
118.166397	48.124805
163.280045	48.120422
181.347580	48.106483
182.867630	48.076088
149.726776	48.057014
102.990173	48.057102
74.875259	48.025841
2.239692	47.948421
-58.716259	47.883415
-103.172440	47.871361
-84.461601	47.879650
63.216129	47.856522
118.462585	47.803188
122.049171	47.772293
140.625061	47.792728
121.683708	47.827507
116.746063	47.834251
90.811729	47.822956
61.786095	47.825886
78.075523	47.856094
174.979843	47.904312
146.053787	47.942627
65.880196	47.949215
-58.854118	47.958965
-143.774017	48.031918
-196.310257	48.134441
-213.344193	48.173668
-248.334534	48.171543
-154.350098	48.226151
119.983284	48.328075
193.240738	48.392097
142.888229	48.401173
106.497292	48.406174
76.383904	48.448475
35.162659	48.521229
-30.493179	48.576710
-48.677620	48.586578
-56.595154	48.593372
79.890190	48.640396
41.074821	48.686413
20.665598	48.692387
-43.644791	48.693947
-77.277267	48.687607
-69.418900	48.624458
-75.088921	48.554855
-75.447693	48.550041
-58.550495	48.533653
-127.681343	48.406403
-140.522293	48.231693
-128.760269	48.146194
-89.711136	48.149387
-18.662067	48.070522
23.661791	47.801922
63.073761	47.513325
111.715668	47.432362
150.769165	47.451599
-68.695580	47.270699
-41.503075	46.901649
-2.208811	46.693855
21.106663	46.766605
6.059610	46.778141
-7.254887	46.507500
-28.741562	46.233250
-8.504099	46.217846
42.136505	46.249611
160.475418	46.047256
170.183289	45.750805
144.517960	45.652927
102.142242	45.669529
69.641747	45.511505
26.175577	45.219578
4.872890	45.084934
-13.033541	45.128517
32.292698	45.064510
167.082535	44.796291
180.113968	44.575184
117.084030	44.575195
58.178307	44.605984
0.756507	44.402340
-11.254756	44.050617
-17.446869	43.879112
8.926312	43.924015
77.576500	43.921120
181.381165	43.784210
218.538498	43.658497
189.377380	43.658203
114.730034	43.770042
81.157898	43.886620
52.633759	43.926590
-8.655137	43.920414
-94.294235	43.926857
-95.149063	43.953217
222.670212	43.982567
200.219727	44.006023
55.840416	44.019814
-68.361626	44.016403
-171.838028	43.980873
-255.165649	43.910778
-381.397736	43.852859
-444.600800	43.849037
-345.277405	43.830612
-6.409142	43.707920
103.536598	43.546577
77.695587	43.475376
11.777577	43.475098
-26.010605	43.423809
-96.368164	43.288811
-92.417923	43.162075
-34.982811	43.126640
11.728234	43.130672
184.353699	43.039524
192.053833	42.847374
144.081268	42.724754
111.969872	42.730892
52.076733	42.676743
10.072809	42.461102
37.888206	42.263435
59.165024	42.223022
51.115120	42.214180
124.058823	42.077011
41.735344	41.852150
4.921283	41.706051
-126.158401	41.693493
-267.658844	41.648167
-332.054260	41.414295
-407.895172	41.136665
-439.306824	41.044827
-360.776764	41.041233
-37.039177	40.909489
-17.626749	40.713394
-103.432076	40.619854
-187.508682	40.614563
-244.449295	40.605701
-309.255188	40.567223
-312.290619	40.520069
-265.698853	40.498405
-185.763733	40.515064
138.511429	40.528000
147.018311	40.503212
80.222237	40.479008
8.288479	40.487812
-54.671906	40.502823
-96.658394	40.514954
-126.808624	40.541077
-114.371788	40.553310
-83.280594	40.552376
-86.988594	40.637226
-104.190529	40.796680
-149.810364	40.869228
-236.670105	40.867493
-298.973816	40.930202
-284.852600	41.018585
-229.461731	41.049637
-151.808456	41.051723
60.830650	41.042797
313.057404	41.015301
418.808075	40.992413
345.444183	40.997978
238.828598	41.016174
174.227875	41.008419
140.911026	40.981579
106.133644	40.977009
117.248840	40.989662
230.591766	40.988327
389.710571	40.985741
406.530792	40.999222
323.258820	41.005569
171.409058	41.004128
78.332924	41.011822
-8.116242	41.009037
-102.771935	40.996567
-144.989365	40.995293
-48.698360	40.989712
270.239288	40.973816
336.915466	40.963646
262.662384	40.960648
204.062943	40.961937
163.818741	40.957932
104.769295	40.938240
-13.031149	40.920551
-131.939316	40.919445
-168.902710	40.911663
5.215913	40.886219
25.898388	40.866135
-39.018204	40.858326
-88.155258	40.859554
-105.331177	40.859299
-136.404144	40.823277
-202.614166	40.773003
-289.897308	40.767956
-217.738449	40.774303
4.464954	40.728474
63.408562	40.658596
-4.382817	40.624817
-71.589165	40.624802
-131.420532	40.599823
-204.292160	40.524567
-307.983582	40.455246
-356.269836	40.440056
-276.557983	40.436939
-57.810600	40.380470
38.084156	40.293354
49.876312	40.255634
74.534927	40.266678
125.056046	40.247154
120.313141	40.178585
123.506973	40.125851
142.141190	40.125767
135.931015	40.134838
116.130783	40.099087
122.711029	40.038635
118.664139	40.019646
107.571884	40.041103
93.982452	40.032585
100.516815	39.982586
108.491043	39.957981
150.045166	39.986637
158.170868	40.021175
122.854599	40.015606
95.316071	39.986427
73.978668	39.994061
45.520504	40.053875
50.670982	40.098461
74.195892	40.082317
140.333176	40.054699
205.356323	40.064514
279.432373	40.091213
275.247559	40.112278
251.564377	40.130882
186.119858	40.136742
97.684166	40.140461
8.077118	40.182964
-4.030300	40.236771
-35.172295	40.244778
-38.079281	40.239777
50.210709	40.252857
145.731033	40.247166
186.341400	40.223488
124.746193	40.214901
66.523499	40.214687
62.035774	40.209423
14.485909	40.210396
-17.947830	40.212456
-42.307884	40.208717
-32.245838	40.241432
-21.528929	40.309158
-30.968592	40.340992
-126.897774	40.338425
-213.063995	40.359234
-284.147644	40.427555
-318.260376	40.535542
-313.963165	40.632942
-296.701019	40.660831
-218.071548	40.668514
-19.615572	40.820206
0.454947	41.106201
-46.581776	41.280643
-140.695847	41.295574
-203.229477	41.303917
-227.719101	41.329731
-225.986053	41.371159
-220.083908	41.431820
-157.669159	41.436676
-93.881233	41.383183
-68.161232	41.337170
-92.707001	41.356487
-111.734604	41.488159
-115.095985	41.676090
-122.875320	41.798386
-138.573456	41.821877
-147.578201	41.823032
-168.507996	41.922897
-123.102280	42.171875
-140.875473	42.416992
-169.478745	42.482544
-180.644226	42.484653
-162.338089	42.589901
-130.450989	42.699474
-45.387039	42.722992
70.908623	42.717548
156.556305	42.716145
137.967896	42.731804
136.189713	42.741123
120.000053	42.716686
94.916351	42.753639
71.652229	42.847439
64.627266	42.794613
87.824638	42.627945
114.672203	42.584160
124.106331	42.583340
118.136688	42.461750
113.561653	42.360310
105.154335	42.357941
89.362762	42.349812
64.663437	42.338421
38.979389	42.349113
33.611202	42.348656
45.411819	42.353012
42.391712	42.370823
18.517080	42.376503
17.801027	42.373184
42.076523	42.376942
52.511200	42.390839
47.647606	42.409634
43.418365	42.430397
38.328003	42.439404
17.397406	42.445137
2.150785	42.549740
-9.810631	42.770973
-18.744642	42.907349
-12.291576	42.907616
-16.365990	43.016682
-15.050658	43.303848
12.310222	43.535728
11.541409	43.589600
-24.470684	43.590073
34.232601	43.683159
-86.044060	43.873604
-18.647491	44.045059
-1.065620	44.099663
28.462574	44.102123
41.301044	44.200703
58.915054	44.379204
54.093575	44.482380
4.858898	44.486027
-34.889389	44.510845
-66.231369	44.602917
-84.587639	44.686279
-117.594086	44.706638
-139.930603	44.709286
-136.800995	44.758915
-123.963661	44.833954
-126.723358	44.867123
-72.023712	44.866959
-1.689513	44.907345
-2.449795	45.007420
53.217518	45.096207
58.887638	45.115288
45.310211	45.127800
11.985923	45.254932
-48.242752	45.474693
-15.174038	45.609055
62.170429	45.613335
116.359901	45.700554
31.306774	45.985638
51.298298	46.252029
77.231087	46.314926
67.454628	46.322056
21.027754	46.487503
22.329369	46.759224
31.170010	46.922592
38.463413	46.925289
50.348694	46.961407
-34.799511	47.173569
-28.035751	47.397083
-5.238428	47.441765
-16.073065	47.436451
-0.332463	47.543541
4.690683	47.654812
14.321177	47.674599
26.775162	47.671890
66.901276	47.675873
128.879379	47.672028
167.719467	47.674206
169.935699	47.677578
156.564438	47.677990
134.391190	47.683651
95.607681	47.683216
85.924744	47.674038
118.397812	47.672722
133.938354	47.683090
119.421486	47.695560
121.375427	47.701099
91.695564	47.696232
73.515884	47.692440
50.307987	47.700302
27.355070	47.705849
60.514919	47.704090
99.066521	47.712498
64.647499	47.721092
-117.455788	47.710102
-174.585327	47.704945
-125.635231	47.732296
-102.156319	47.770950
-83.701012	47.793812
-4.541856	47.798893
32.231033	47.792660
19.555929	47.792789
-29.228676	47.840145
-71.429443	47.953400
-96.756798	48.054565
-115.730087	48.065903
-86.348877	48.092430
-22.749859	48.250374
-12.030803	48.410721
13.698322	48.436569
15.884758	48.418835
-27.497786	48.464989
-123.279533	48.550194
-182.576248	48.609768
-177.128998	48.618946
-124.297485	48.624706
-105.299110	48.642616
-68.151878	48.589031
-10.033881	48.492599
63.806702	48.489666
50.085072	48.495064
-37.785805	48.319801
-87.684418	48.065189
-113.659752	47.971939
-117.756744	48.014027
-106.667801	47.954754
-27.741858	47.711395
56.283619	47.474056
140.278122	47.434238
144.983948	47.488422
39.201756	47.387947
-16.468964	47.152172
-23.340841	47.032051
-36.072227	47.056313
-29.513638	47.006660
-22.169109	46.837448
3.130635	46.725399
33.580379	46.720196
53.959988	46.673943
-37.744682	46.530678
-38.801804	46.417850
-53.711987	46.404213
-38.336430	46.377518
-43.088326	46.243889
-32.538345	46.090958
25.661827	46.040020
136.236313	46.040543
153.654266	45.956356
-47.618427	45.791164
-75.146835	45.676662
-53.934135	45.663204
-68.877914	45.655888
-78.708763	45.563599
-53.102833	45.421917
33.563576	45.337841
84.173271	45.333302
110.524025	45.299488
-206.763092	45.173542
-176.407196	45.066189
-129.296997	45.053783
-107.506897	45.032547
-99.661507	44.951626
-83.977203	44.896278
-33.936447	44.891716
6.546528	44.887207
49.059895	44.865459
85.683159	44.835098
107.923180	44.790630
141.178635	44.760273
172.112320	44.759422
212.469986	44.629475
242.209518	44.299213
216.371078	44.071861
190.121307	44.073387
154.351959	43.920074
132.790283	43.444447
137.133560	43.025494
176.029205	42.930798
243.074066	42.942135
280.213715	42.764904
235.892212	42.409382
163.451401	42.111927
62.433594	42.016003
-19.339485	42.023800
-59.475014	41.985363
-77.371277	41.856964
-84.152817	41.681572
-75.226883	41.579582
-85.390617	41.620094
-82.189133	41.671143
-81.659569	41.602154
-65.144730	41.499268
-75.374199	41.468761
-91.873497	41.485626
-129.161270	41.535011
-148.830750	41.601921
-154.100693	41.630466
-152.516312	41.611401
-141.688675	41.538326
-97.977036	41.464725
-73.724510	41.474007
-72.453712	41.409119
-91.266876	41.157803
-123.119423	40.962624
-116.192596	40.942928
-95.363464	40.921333
-93.526993	40.827106
-101.639740	40.723339
-83.361076	40.644684
-32.567017	40.617619
-49.078140	40.627430
-41.827076	40.571491
-71.601021	40.402531
-44.159267	40.253307
-37.600601	40.229778
-56.500828	40.214218
-73.318993	40.101093
-3.257854	39.987202
90.404434	39.960686
81.916588	39.971085
73.195503	39.965816
1.039989	39.951683
40.223530	39.940578
25.305832	39.931057
-70.225090	39.921452
-92.658875	39.917515
-69.406227	39.923717
-65.265404	39.924591
7.009882	39.897163
250.139053	39.851826
250.192444	39.824448
212.345184	39.823307
123.007622	39.821819
37.679604	39.794323
-27.356289	39.742996
-88.773300	39.701725
-83.267044	39.696793
-22.269476	39.684944
156.754669	39.598392
169.501419	39.487694
134.676147	39.463375
67.563316	39.483524
-12.282844	39.424698
-61.806011	39.300961
-78.328285	39.218422
-51.309551	39.208805
23.438404	39.251938
84.417397	39.339527
105.697441	39.380939
76.030319	39.324875
-4.091902	39.376141
-91.903931	39.616833
-157.120865	39.768143
-183.136688	39.734478
-149.247253	39.723881
-75.617249	39.788494
6.983754	39.835495
40.040855	39.859779
9.847893	39.877205
-59.934139	39.873287
-131.200256	39.872406
-168.981232	39.908401
-178.281509	39.946083
-144.870834	39.945934
-54.449272	39.942814
65.129860	39.967049
122.513611	39.990250
134.016678	39.993088
116.359566	39.989693
101.726128	39.975559
82.553589	39.946468
43.114529	39.937969
13.836986	39.931507
52.361423	39.870502
50.526588	39.816483
85.918488	39.830265
104.713516	39.833488
123.887817	39.798000
134.485306	39.804279
119.348579	39.862263
84.913521	39.900604
54.931408	39.891926
85.708488	39.885742
89.021233	39.937447
132.496414	40.013218
142.411407	40.017303
130.247498	39.966198
113.668678	39.977207
111.135658	40.024937
65.182755	39.989861
11.805883	39.904636
39.346268	39.865723
77.616180	39.867275
113.778290	39.866066
42.675877	39.843868
-41.338463	39.789158
-86.738182	39.702213
-143.297943	39.635414
-187.202072	39.636272
-186.597839	39.619946
-104.424530	39.495144
-46.834286	39.356121
1.920004	39.317131
-30.387110	39.329773
-68.585892	39.315384
-101.511337	39.281368
-120.909782	39.255226
-124.615639	39.234478
-94.105354	39.218952
-65.003593	39.221992
-60.613018	39.235870
-35.947941	39.234390
-12.625854	39.215462
-7.777530	39.206192
7.480134	39.224258
14.042406	39.252014
13.133797	39.262138
1.016208	39.261780
0.473837	39.277943
27.701500	39.306049
-27.297632	39.319408
-103.522491	39.317406
-156.331894	39.320213
-183.139343	39.332119
-184.470810	39.341015
-149.471252	39.341930
-103.310631	39.342953
-40.387211	39.347324
74.563545	39.342686
89.405434	39.327774
72.349258	39.329823
51.257053	39.354801
23.585707	39.360836
-2.346928	39.331501
-14.285501	39.310120
-2.672337	39.321911
-16.971071	39.336159
13.864935	39.326618
-2.981660	39.307976
5.562529	39.301071
21.132708	39.305305
31.643328	39.316086
35.649570	39.335083
64.528786	39.352940
45.132500	39.355946
23.781225	39.362659
-25.868647	39.410767
-58.039528	39.486477
-39.601383	39.526005
-16.092522	39.517879
2.335154	39.532185
30.385597	39.601521
67.856522	39.660744
77.746552	39.666290
37.277508	39.662937
-73.239365	39.685150
-98.131088	39.699844
-74.301704	39.678425
-36.574093	39.666752
9.282509	39.692543
56.041142	39.650414
74.780235	39.501953
73.746689	39.423153
28.167719	39.483215
-95.515579	39.523659
-122.974884	39.477413
-93.499878	39.427456
-33.276756	39.453396
33.383987	39.610329
74.970306	39.862930
99.741135	40.032570
108.057739	40.024155
79.506493	40.109612
-40.538479	40.568790
-65.589752	41.056957
-54.521889	41.151348
-47.397644	41.161526
-66.938751	41.452141
-73.906250	41.758488
-79.866089	41.840263
-66.129196	41.834057
-25.746885	41.848679
104.053520	41.858776
152.061432	41.851734
153.049652	41.856441
113.250214	41.882847
66.987862	41.876781
28.130802	41.811920
-29.871634	41.753628
-65.212761	41.747639
-9.231894	41.747189
123.641251	41.705120
190.868561	41.648441
177.504471	41.616409
133.347824	41.611233
84.152756	41.612770
7.910293	41.583168
-56.516369	41.527069
-96.101753	41.503895
-38.151657	41.502983
138.588181	41.469120
191.138519	41.433178
187.520248	41.429859
168.394897	41.425369
126.498497	41.413906
73.891716	41.413502
-5.403151	41.412880
-75.510147	41.411068
-110.896118	41.416294
-23.490498	41.421024
-45.743122	41.421532
-57.095730	41.421902
-68.263008	41.423962
-63.735348	41.423992
-62.593704	41.423290
-27.297581	41.430977
14.183859	41.435749
25.659170	41.425087
-39.443977	41.427845
-25.713503	41.463963
-18.117228	41.495651
-3.067899	41.491482
-2.369225	41.483147
-2.697644	41.512772
-1.425881	41.561584
7.712348	41.575672
3.529937	41.555122
-6.928199	41.561928
-27.486261	41.615124
-25.825275	41.647530
-28.922472	41.619904
-29.468309	41.598408
-29.342682	41.642563
-8.035773	41.695522
28.685192	41.681194
33.104923	41.643341
1.663650	41.673679
-10.639894	41.748009
20.840561	41.774601
55.395145	41.769150
63.578606	41.829834
69.418976	41.953197
47.001682	42.023285
-23.622368	42.017998
-87.612045	42.069813
-124.422516	42.241882
-146.375153	42.408257
-149.764572	42.451439
-132.691345	42.457603
-94.712479	42.589928
-63.099213	42.809616
-72.496941	42.934628
-97.700432	42.942505
-98.135590	42.971443
-78.877922	43.073799
-55.174416	43.162247
-34.930729	43.185280
-3.861140	43.185566
34.660618	43.170826
49.598381	43.124985
13.092352	43.094372
-49.715889	43.096134
-85.138054	43.074478
71.121254	42.998245
52.315922	42.889950
31.902359	42.798248
36.754913	42.775925
52.657574	42.776367
55.598232	42.633671
31.559662	42.353748
-2.081221	42.180038
1.325633	42.167004
-46.646835	42.138988
1.999201	42.052528
19.932524	41.974281
55.032303	41.914272
66.119881	41.850452
55.817276	41.793690
-5.942711	41.784542
-42.072235	41.765919
-85.667542	41.613125
-11.718336	41.365047
-36.743549	41.189602
-36.467560	41.147781
-56.317429	41.146862
-53.074429	41.036541
-87.671661	40.755207
-99.089355	40.474976
-90.051674	40.394440
-54.449039	40.392166
111.877434	40.289516
119.997986	40.178738
75.003639	40.148502
48.278641	40.157578
-16.180046	40.183414
-48.520535	40.190453
-51.210091	40.178795
-31.972935	40.178726
-5.856418	40.140862
90.108841	40.069473
95.176254	40.040592
84.649963	40.042694
37.883076	40.041317
14.214529	40.050823
-6.275617	40.061340
-28.351702	40.046043
-50.973831	40.029011
-104.853638	40.040344
50.486141	40.051857
9.087827	40.049595
-0.471431	40.050911
-5.007874	40.046574
3.587844	40.050049
15.643135	40.076347
23.038368	40.086098
31.025860	40.073963
7.784170	40.077267
-53.176910	40.089451
-61.884159	40.080624
-44.630444	40.070316
-22.974407	40.073452
-10.001619	39.986156
10.769670	39.769623
10.701031	39.627010
-36.291870	39.627148
-17.143368	39.522678
43.509727	39.230141
105.547081	38.981106
106.179382	38.918159
123.911949	38.925297
164.693771	38.834290
179.897812	38.621731
172.680237	38.423977
181.145447	38.363796
122.782127	38.361919
-30.321936	38.244377
-92.513527	38.034389
-94.935379	37.913525
-94.844582	37.909176
-69.829109	37.880562
-34.777843	37.770321
-33.717930	37.665775
-47.908913	37.642849
-4.139117	37.654228
-111.457619	37.599773
-71.658859	37.484383
-57.502930	37.418591
-40.689392	37.424690
-17.398243	37.385628
-14.661152	37.250313
-36.073452	37.124615
-70.570267	37.097141
-61.389881	37.088123
-30.013285	36.945675
-8.412905	36.685432
-27.295982	36.521526
-28.529411	36.516411
-6.460074	36.401169
16.210787	36.029099
22.123322	35.687958
24.195536	35.615768
9.091186	35.594749
-42.884624	35.351524
-47.363811	34.981201
-58.993282	34.765129
-62.795490	34.751087
-35.495770	34.679100
-8.038176	34.379368
-36.935490	34.073406
-100.798927	33.998898
-147.989502	33.984459
-197.271042	33.839584
-157.054230	33.700211
-144.025253	33.669022
-74.821945	33.669048
4.397206	33.675205
45.985493	33.699154
108.624741	33.711956
157.143768	33.700867
147.781433	33.692245
-1.641720	33.712051
1.361847	33.740311
19.540319	33.744030
17.093325	33.736519
20.880436	33.750042
54.443317	33.779606
72.698372	33.793259
73.957977	33.789711
67.007744	33.801914
64.401146	33.837521
35.674736	33.859406
24.886356	33.844078
8.898537	33.821617
5.684846	33.824299
13.423656	33.838688
[truncated: 66,292 more rows]
