# Supplementary material for: Surface electromyographic analysis of differential effects in kettlebell carries for the serratus anterior muscles
Source: PeerJ. 2018 Jun 12;6:e5044. doi: 10.7717/peerj.5044 (PMC6003386; doi:10.7717/peerj.5044)
Supplement: Supplemental Information 1 — Raw files and R-script file for processing of EMG data. [file peerj-06-5044-s001.zip › Raw Data Anon/Athlete_26.csv]

-17.961136	7.180515
-17.444677	7.193691
-16.503492	7.191788
-18.648705	7.183942
-11.463148	7.189474
14.366914	7.197355
19.683590	7.196752
18.491289	7.194685
24.723898	7.196629
35.684067	7.203315
41.114113	7.208227
28.133198	7.207831
26.090399	7.209338
23.221167	7.210021
34.352596	7.205953
36.560501	7.204702
37.094425	7.204837
31.149624	7.200301
17.322525	7.195989
-13.572976	7.196110
-30.075222	7.196169
-36.250576	7.192750
-30.919207	7.189189
-5.536019	7.189382
6.616270	7.189919
12.661098	7.185266
11.645669	7.181178
-2.767120	7.182661
0.814605	7.182766
12.146476	7.182038
26.653963	7.182861
36.958138	7.180575
73.762138	7.181760
63.190842	7.187970
48.461853	7.186833
37.036350	7.182634
31.102543	7.186464
14.701331	7.191506
10.189959	7.190875
-0.760741	7.190123
-19.452940	7.194160
-27.299019	7.200724
-40.707298	7.204205
-44.384048	7.204208
-39.092518	7.207581
-42.178715	7.214638
-36.492188	7.218434
-36.781940	7.218566
-37.944393	7.218832
-37.426689	7.219899
-24.041891	7.220509
-22.474911	7.220449
-22.117317	7.221723
-37.492302	7.223967
-41.644085	7.223549
-45.447521	7.222180
-47.583210	7.225535
-48.345798	7.230260
-47.956577	7.230586
-36.681953	7.231872
-37.840313	7.236030
-50.562027	7.235491
-49.903786	7.231610
-47.723515	7.231545
-41.542976	7.231818
-33.233002	7.224630
-23.494404	7.214460
-6.197587	7.210925
16.475044	7.211273
33.982235	7.209739
41.864441	7.208140
44.262081	7.207604
42.422276	7.206410
31.968756	7.203698
14.207468	7.201852
3.093294	7.201992
5.868157	7.198058
14.865254	7.188951
6.691210	7.184302
6.697546	7.186428
3.215235	7.185237
5.964396	7.179287
-7.672329	7.181306
7.396595	7.191299
7.388996	7.193939
4.369400	7.191187
-12.463362	7.196951
-8.672430	7.206100
-10.485403	7.207844
-8.708462	7.207130
-20.876295	7.209186
2.590515	7.210598
4.982966	7.210592
-7.741344	7.211301
-7.943309	7.211975
3.150859	7.212008
11.932341	7.214514
19.522808	7.219930
19.309198	7.222666
43.441875	7.222693
33.276005	7.226666
11.852968	7.234429
-3.384658	7.239898
-3.859414	7.241160
0.620082	7.241062
9.543957	7.242982
15.430602	7.248875
37.973038	7.256084
29.829586	7.258682
8.690715	7.258878
-10.365331	7.263577
-14.488113	7.269087
-12.355405	7.269985
1.705690	7.270719
15.698018	7.273627
29.449766	7.274932
21.381048	7.274950
13.137068	7.273763
-3.383906	7.269749
-19.260126	7.269949
-19.381092	7.272501
-7.949408	7.264399
21.355877	7.261414
36.740498	7.279971
24.760229	7.292099
14.828018	7.289236
0.637815	7.303185
-12.242031	7.328743
-9.537245	7.337088
-4.861362	7.337098
-3.484636	7.344693
16.874683	7.351455
13.271439	7.351870
12.878849	7.351942
2.680411	7.353202
-5.285233	7.353168
-3.429841	7.353126
-8.986877	7.356285
-19.048405	7.361316
-29.874352	7.363046
-20.892754	7.363282
-43.400681	7.370944
-75.622932	7.383123
-100.856926	7.386888
-110.943954	7.385698
-107.685234	7.391593
-79.065674	7.398484
-43.145931	7.397540
-10.202295	7.395023
4.212696	7.395153
24.639236	7.395004
27.999451	7.395147
32.494713	7.396808
40.746807	7.398787
56.130081	7.399590
63.493217	7.399215
66.305389	7.400636
48.673916	7.404611
11.686815	7.407705
9.692758	7.408275
15.312559	7.408404
30.677937	7.411347
54.213997	7.414394
67.262779	7.410982
57.182930	7.406121
39.389679	7.407028
31.205818	7.405800
23.254379	7.398232
13.939826	7.393316
25.200211	7.393072
56.636562	7.392541
76.045380	7.391503
69.194916	7.391142
51.859436	7.390990
32.712349	7.390552
8.057563	7.390163
-15.505626	7.390285
-22.660439	7.390277
-13.317801	7.390007
-1.669277	7.389945
0.177585	7.389960
-9.900279	7.389877
-24.663397	7.389668
-32.581318	7.389770
-27.005272	7.390059
-12.255006	7.390011
2.301668	7.390004
8.327632	7.389984
-1.045064	7.390025
-20.353376	7.389655
-35.260788	7.388489
-40.494160	7.388869
-50.533260	7.388464
-37.643711	7.383282
5.238963	7.380165
14.734796	7.382528
7.083928	7.380949
0.373167	7.374641
-15.922945	7.373170
-19.624973	7.374777
-16.265661	7.370643
-13.077452	7.364212
-0.997839	7.363223
8.880564	7.362184
14.440706	7.353891
8.685724	7.345868
-7.053310	7.344978
-7.475155	7.342730
-3.986104	7.333857
0.081090	7.327037
7.590144	7.326538
16.870419	7.325844
20.925766	7.320656
15.004584	7.313590
6.155861	7.309473
6.349899	7.309432
8.738252	7.305993
2.323234	7.292232
-2.441469	7.278078
-2.027164	7.275433
-2.300345	7.273322
0.199275	7.258395
-7.336212	7.240069
-2.782418	7.232195
-4.575170	7.232161
-12.153787	7.227584
-17.570742	7.212784
-20.651522	7.197539
-19.761127	7.193567
-11.485236	7.192734
-1.757359	7.185096
3.613220	7.181546
3.952223	7.184165
-0.578054	7.183664
-6.800913	7.186995
-9.912344	7.194459
-7.260708	7.197373
-0.909704	7.197220
6.424421	7.192104
-1.258144	7.189059
-0.683049	7.194226
-3.307554	7.189211
-5.812533	7.178974
-5.665289	7.186553
-1.689052	7.197783
2.098847	7.195971
17.045670	7.193554
15.868203	7.202928
-3.742098	7.222207
-11.847553	7.237439
-16.153484	7.239547
-19.904659	7.243241
-19.125231	7.262534
-13.253571	7.284370
-4.688892	7.292724
-6.840347	7.292538
-6.863060	7.296445
-18.019766	7.308583
-12.834552	7.321215
-13.166110	7.323870
-3.732398	7.320625
3.725948	7.324332
11.616269	7.333995
22.523315	7.337609
26.209639	7.333524
20.283577	7.331570
-16.792479	7.335483
-19.315464	7.337141
-14.919323	7.329093
-15.564937	7.318504
-5.420509	7.317586
9.147287	7.319155
12.260639	7.310464
24.245708	7.301841
20.649185	7.304955
-23.690844	7.309659
-30.862854	7.307849
-34.724491	7.307358
-24.058123	7.313257
-10.956143	7.319475
-10.650502	7.321168
-4.929426	7.321212
-12.416624	7.322486
-5.264471	7.323800
-1.733356	7.324288
5.101009	7.324479
6.682556	7.324638
0.826789	7.324972
-6.328925	7.325236
-7.040438	7.324559
-31.406460	7.322896
-29.240927	7.321933
-25.749601	7.322606
30.324888	7.322732
37.200443	7.321494
28.153429	7.320643
16.632982	7.319996
14.691793	7.325358
-14.380237	7.345986
-15.843408	7.367365
-14.184062	7.369769
-14.306036	7.378419
21.226385	7.422564
23.756535	7.466887
16.342243	7.474345
19.462143	7.482077
-9.439119	7.527745
-17.809139	7.574136
-20.387245	7.583618
-28.618561	7.588506
-29.260643	7.625634
3.417149	7.667822
4.685946	7.678756
11.636436	7.680937
-10.298001	7.711470
-13.791999	7.750992
-14.243308	7.761962
-11.808368	7.762758
-16.328926	7.787003
-13.756779	7.814015
-14.119705	7.819984
-10.344786	7.820186
19.055555	7.819889
4.535689	7.817488
4.945290	7.820646
8.460217	7.813046
34.233265	7.788585
54.082165	7.776382
46.470715	7.778927
-4.803836	7.772923
-17.190994	7.759975
-23.608812	7.753235
-8.217436	7.752472
4.508204	7.752143
29.884117	7.748558
53.048191	7.745976
60.662460	7.749911
48.642796	7.746732
-20.661060	7.741407
-42.024475	7.761136
-25.886156	7.773131
-13.501123	7.754765
8.714345	7.762776
30.891254	7.785220
40.880779	7.768257
71.649719	7.753915
68.160278	7.764796
8.792119	7.762210
3.383930	7.751836
-2.063722	7.750256
-7.498103	7.755482
-11.622809	7.772201
-16.579712	7.788749
-3.854249	7.790918
-2.589795	7.793561
20.358206	7.815476
-3.802567	7.843253
4.221919	7.850211
0.961250	7.846045
1.479778	7.858079
-7.167580	7.878673
4.624718	7.886652
5.955142	7.886646
3.011533	7.891332
14.745702	7.896864
-14.161986	7.894898
-1.327369	7.889721
-1.781748	7.890488
-6.654218	7.895387
-7.554832	7.894325
-2.174068	7.887112
0.991405	7.884697
-2.977491	7.887441
-10.332092	7.887708
13.544277	7.889775
27.916225	7.893852
11.204782	7.887901
-10.164351	7.877150
-12.282552	7.877111
-12.247841	7.880942
-25.657364	7.873590
-41.312878	7.859278
-43.692421	7.851674
-30.968327	7.851411
-10.081562	7.848714
10.221933	7.842226
22.639214	7.838765
23.384279	7.838814
20.889357	7.837100
29.875017	7.833026
38.560730	7.830976
23.009153	7.830979
-8.465362	7.826256
-24.679846	7.816466
-20.835896	7.811468
-12.696365	7.811509
-7.574703	7.806150
0.915599	7.796578
16.224983	7.791604
23.861784	7.791266
-2.261789	7.791785
-22.376141	7.791936
-28.357782	7.791812
-33.917728	7.790912
-24.348083	7.786333
-19.471485	7.777954
-5.919469	7.772572
16.169224	7.774626
30.918943	7.774404
22.873716	7.760101
-20.471973	7.746265
-50.609230	7.754190
-41.636696	7.767163
-26.364849	7.762890
-8.746211	7.755306
8.084402	7.757770
28.484106	7.761951
51.402405	7.763110
26.466309	7.765454
-24.106209	7.769243
-34.580608	7.767579
-15.925267	7.763332
3.983226	7.769261
15.399947	7.779576
27.084911	7.774005
41.915344	7.752449
35.364307	7.738250
25.247812	7.737808
-7.306626	7.733280
-14.948681	7.724562
-16.281025	7.722616
-10.303717	7.723949
-3.236106	7.724551
-2.704087	7.724354
-0.316406	7.723653
-6.790024	7.723057
-15.692751	7.727559
-19.629639	7.743313
-34.706394	7.754811
-38.058151	7.738822
-28.377022	7.708892
-25.696056	7.705012
-16.443302	7.714142
-2.566697	7.687367
12.842136	7.648614
26.174805	7.636221
19.798307	7.634818
17.208046	7.629994
19.477444	7.611714
7.001581	7.606657
-2.619669	7.580917
-4.916963	7.407296
-0.971512	7.203773
6.889484	7.169449
16.245190	7.132905
21.558334	6.965939
19.989424	6.835549
15.095699	6.807561
8.435553	6.808395
2.929608	6.810280
5.045546	6.810332
14.364955	6.800630
21.848709	6.770922
25.214268	6.733537
3.307136	6.715271
0.429850	6.718727
-2.650126	6.726406
-19.063452	6.719635
-21.508461	6.690140
-12.115185	6.644706
2.768871	6.609975
15.945270	6.605074
21.935987	6.602533
30.843727	6.564503
23.636152	6.493338
6.141687	6.424129
-6.987597	6.396320
-5.200089	6.398096
-4.603670	6.338502
-9.473788	6.205949
-7.736036	6.139391
-7.149924	6.146740
-13.981692	6.104759
-23.812571	6.052834
-24.183832	6.048532
-6.208406	6.042755
9.618379	6.053483
15.598844	6.098480
22.286388	6.123615
47.220047	6.121039
33.523285	6.143845
-15.850339	6.219928
-38.325191	6.293226
-42.505524	6.310085
-30.920450	6.314366
-7.509827	6.358742
19.064669	6.417192
50.813316	6.442966
38.156494	6.441425
21.773315	6.442903
-34.844131	6.445513
-48.342327	6.442371
-27.343981	6.443952
11.068273	6.446606
28.835865	6.442251
16.970936	6.439934
-3.880445	6.441816
-14.563584	6.442016
-31.223759	6.466262
-42.288177	6.532927
-19.830151	6.587851
17.266050	6.593258
35.387722	6.613651
28.245310	6.700029
14.073510	6.787167
8.887647	6.809079
-10.760862	6.811772
-13.779800	6.862787
15.565187	6.934464
35.072823	6.966329
39.536560	6.966293
30.842493	6.983800
17.147980	7.032363
10.440650	7.079677
-5.504183	7.096038
-2.956603	7.094951
16.896975	7.122663
16.483570	7.190536
13.921848	7.242076
9.943773	7.241432
-7.094152	7.237946
-23.108690	7.272918
-42.773590	7.314746
-40.978165	7.336075
-11.701135	7.346943
18.028107	7.349393
43.087746	7.349516
38.449627	7.388669
9.164544	7.470607
-13.238929	7.522906
-40.958397	7.522640
-49.999958	7.526482
-24.598270	7.551738
3.082438	7.573790
23.364630	7.584029
38.085999	7.591468
17.119652	7.605711
2.114347	7.610106
-14.789133	7.617726
-28.338764	7.685942
-25.157362	7.782794
-3.923228	7.821672
38.089493	7.819585
47.432255	7.847180
6.948543	7.907614
-13.193256	7.955578
-15.380173	7.966816
-23.960199	7.962652
-18.629402	7.981098
-1.141271	8.021896
29.218685	8.047947
43.298855	8.049125
27.780735	8.057999
-13.816910	8.092832
-26.274534	8.127547
-14.477653	8.135998
14.834198	8.138769
20.522614	8.177170
14.637042	8.246190
7.564025	8.289122
4.579792	8.290091
-0.196057	8.326620
-17.398476	8.441850
-10.890573	8.545613
14.953029	8.566550
15.516182	8.575839
1.312770	8.657113
-9.759880	8.769650
-20.082943	8.826915
-21.855221	8.827929
-26.122429	8.846910
-21.314922	8.914276
-4.707284	8.972470
-8.776616	8.981003
-10.741835	8.979674
-17.753571	9.001273
-21.880087	9.020741
-30.477716	9.021837
-27.765055	9.020236
-9.035397	9.022728
-4.817829	9.023815
-9.109813	9.023494
-10.754586	9.023502
-16.598608	9.022958
-19.500717	9.022406
-25.462202	9.022374
-22.656752	9.020285
-2.558893	9.015896
15.419238	9.013705
11.519588	9.013691
-4.299660	9.010504
-15.458800	9.004269
-29.315344	8.999870
-49.489799	8.998736
-56.696377	8.998757
-43.805408	8.997300
-31.040642	8.992622
-27.004883	8.986794
-18.174322	8.984667
-4.434841	8.984527
3.103316	8.980472
4.643362	8.975750
7.560696	8.975351
11.446000	8.975219
14.205126	8.972896
13.578728	8.971934
9.178626	8.973325
5.400217	8.974379
5.154622	8.973096
8.151680	8.969808
14.238009	8.967667
19.644732	8.968688
17.477652	8.967413
11.179737	8.960869
19.532125	8.956615
15.323569	8.956942
-28.606266	8.959397
-31.873327	8.966719
-13.635138	8.972745
-5.222659	8.972550
-14.219699	8.982046
-12.456119	9.005238
-4.045279	9.018837
9.315220	9.018207
15.183830	9.028347
13.264283	9.054181
14.842043	9.068838
19.862446	9.066180
19.672894	9.074370
12.943812	9.099186
7.039583	9.112014
9.483759	9.105074
14.805902	9.101015
13.062249	9.110512
2.773080	9.120111
-2.111323	9.117471
6.188584	9.108217
20.261559	9.105044
28.043819	9.111691
29.534761	9.121768
28.775780	9.126234
15.458101	9.124734
6.233912	9.126175
3.459738	9.133446
-1.384108	9.140170
4.587729	9.142248
7.281091	9.141128
5.570642	9.139903
7.870353	9.140886
-2.577149	9.142759
-5.915180	9.142189
12.339543	9.140083
15.274690	9.139287
3.326461	9.139278
-5.516965	9.139411
-7.693514	9.140034
-4.707712	9.140200
-10.653932	9.140270
-5.646322	9.142038
-5.218927	9.144719
-9.165564	9.146044
-1.949360	9.146040
-4.500670	9.146356
-2.254563	9.147480
6.157431	9.148619
3.636679	9.149347
10.675276	9.149977
13.417391	9.150627
9.251853	9.150615
-0.788349	9.152108
5.609354	9.159844
5.310246	9.168021
10.709051	9.168756
13.354300	9.171805
30.004944	9.180506
35.343918	9.183552
38.349251	9.183617
42.618694	9.184959
21.564739	9.184926
-4.344473	9.186910
-12.587148	9.187749
-1.545261	9.188381
13.134856	9.198390
14.127711	9.207987
19.323484	9.207989
23.892487	9.211416
19.350861	9.223891
14.581876	9.233932
24.509632	9.234842
17.803072	9.236050
6.518833	9.251130
-8.601325	9.271816
-25.201408	9.276624
-35.298660	9.281292
-44.485359	9.318812
-28.808681	9.360688
-7.975621	9.367046
21.847935	9.378525
28.109638	9.435939
20.587410	9.492889
2.592517	9.504669
-13.066257	9.510471
-31.782518	9.563221
-32.423294	9.634798
-29.334372	9.661482
-18.680168	9.662498
8.140456	9.704898
9.866617	9.762649
-3.664521	9.776494
-17.265539	9.779770
-36.244305	9.800359
-43.858994	9.806581
-54.331173	9.806349
-46.320995	9.815499
-6.109994	9.816974
14.530540	9.822402
14.766056	9.842156
8.341194	9.852341
-13.165826	9.851503
-32.292667	9.861707
-54.501980	9.884457
-67.048973	9.903297
-66.592957	9.908283
-41.731091	9.909015
-21.139584	9.928588
-0.629742	9.964969
2.264018	9.983335
10.123075	9.983306
11.315481	10.001576
12.243000	10.030619
11.480543	10.038407
3.300197	10.038707
-6.389207	10.054054
15.166492	10.067688
15.895113	10.063342
4.190156	10.061259
9.151901	10.081707
22.354366	10.102122
23.728474	10.092786
12.458340	10.081129
-11.387969	10.111876
-21.432123	10.155176
-0.478691	10.154943
-6.518135	10.136895
0.370617	10.158300
7.274262	10.201739
11.063765	10.216087
24.200457	10.204673
29.384539	10.204358
28.775490	10.221537
27.449017	10.233869
-19.078295	10.231366
-25.455341	10.225116
-15.052764	10.224792
17.128395	10.226971
41.586109	10.225416
54.474319	10.221581
47.842068	10.220072
30.373798	10.220037
15.896551	10.218245
-5.324949	10.215902
-8.124009	10.215434
14.055021	10.215402
33.887383	10.214912
49.178902	10.216390
49.865753	10.218912
39.216732	10.219367
23.615923	10.220010
7.979581	10.223477
-0.349835	10.227238
-0.564394	10.228687
1.711141	10.228665
3.506342	10.230370
3.074098	10.235458
-0.074003	10.240391
-1.872779	10.241389
2.082332	10.241706
8.650628	10.245601
-9.777361	10.249567
-5.030101	10.250158
-4.760265	10.250233
-9.193107	10.251031
-10.022600	10.251055
-6.657647	10.250267
-5.735033	10.248657
-2.549207	10.247085
6.875635	10.247092
10.896208	10.243901
3.868701	10.229843
-4.154700	10.213932
-7.516613	10.212257
-7.973284	10.209265
-5.991555	10.180408
-6.382422	10.148238
-9.062740	10.143927
0.129576	10.142520
20.091293	10.112117
26.996752	10.077719
19.084993	10.071181
16.204596	10.070579
16.775648	10.045170
4.083671	10.013433
-19.496424	10.005103
-38.239182	10.003804
-22.157433	9.980444
25.799582	9.949769
24.338366	9.940354
20.396885	9.939244
19.527351	9.919818
21.147707	9.893985
23.897097	9.885811
33.203167	9.885269
40.799637	9.872546
22.026590	9.855643
-19.642937	9.850255
-44.653130	9.850084
-35.452843	9.842296
-14.987131	9.831390
-4.943794	9.827778
-5.449215	9.827482
-10.571175	9.820484
-18.832350	9.810257
-31.024860	9.806871
-39.227592	9.806700
-29.947577	9.798604
-5.899354	9.784612
12.797989	9.777635
18.524633	9.777635
18.010340	9.769070
14.833712	9.751451
5.531150	9.741395
-4.938905	9.741324
12.932477	9.737567
7.517574	9.723159
4.008280	9.711091
5.876853	9.712517
9.739852	9.708466
10.614018	9.688013
12.382974	9.674901
13.633630	9.675364
1.882041	9.667689
-17.027414	9.647438
-23.850687	9.631190
-16.738605	9.628807
-10.749207	9.627315
-9.243790	9.609769
-8.504193	9.587109
-11.536860	9.579792
-16.573017	9.579371
-18.175520	9.566813
-15.994232	9.549139
-11.799663	9.542734
-7.413361	9.543196
-5.309804	9.539069
-5.116649	9.532201
-6.118262	9.529208
-9.289927	9.529503
-13.141464	9.528132
-17.447742	9.524387
-24.255058	9.522664
-28.902908	9.523236
-29.797962	9.519793
-30.011883	9.513320
-24.727079	9.513521
-14.218135	9.517244
-9.214850	9.512606
3.793683	9.506490
50.395248	9.513452
-36.768547	9.527134
0.112977	9.532373
6.799331	9.531439
16.014235	9.537906
8.066786	9.553226
12.808315	9.565516
14.068246	9.568646
14.315847	9.568789
33.580353	9.573936
37.092525	9.584935
26.110428	9.594982
0.181558	9.598027
-34.753574	9.598219
-35.579964	9.603653
-26.972513	9.612325
-13.797276	9.616410
21.703798	9.616459
34.953732	9.618253
21.461514	9.621609
-11.575212	9.622934
-53.223408	9.622855
-60.284389	9.624187
-51.848537	9.626541
-30.959448	9.627493
11.110714	9.627593
39.416573	9.630627
38.699314	9.636646
12.854173	9.640141
-20.094759	9.639600
-29.074730	9.639660
-24.554066	9.643267
-13.158922	9.648757
16.401079	9.648282
39.210526	9.637228
58.376541	9.627398
54.041218	9.628016
-14.662982	9.630610
0.149671	9.629231
15.710520	9.626693
20.677904	9.624348
31.552910	9.622174
23.548937	9.621673
4.374521	9.624835
-41.492611	9.625263
-81.875938	9.616741
70.556755	9.610529
53.713264	9.613472
24.985714	9.615640
12.760227	9.615098
-6.191638	9.617938
-25.591742	9.622649
-10.509135	9.623975
30.692629	9.622382
63.136757	9.623695
37.830639	9.629957
49.529480	9.636096
51.673100	9.637179
53.158253	9.638352
53.913204	9.643931
42.819744	9.642886
67.337952	9.635519
99.274323	9.635441
68.934074	9.634866
-33.445023	9.625788
-81.320557	9.619411
-81.014923	9.619092
-101.854805	9.619975
-125.819939	9.620790
-99.220749	9.620732
-75.599663	9.620824
-59.231846	9.624195
-45.931297	9.629225
-28.231195	9.630178
-41.104244	9.632331
-66.322296	9.644204
-79.999390	9.657360
-66.618675	9.661819
-52.432281	9.660153
-30.058754	9.659317
-16.391842	9.664395
5.836551	9.676122
22.619045	9.690790
6.056815	9.698820
-8.218899	9.698269
-5.357300	9.703595
1.463484	9.721042
-3.891592	9.740313
17.946232	9.751663
40.754372	9.753899
31.561447	9.752515
7.183902	9.762027
-21.535891	9.794889
-32.333519	9.825097
-36.446049	9.827547
-47.269772	9.830367
-33.933163	9.840364
-10.574913	9.833101
8.831277	9.820769
-11.707103	9.818794
-54.721371	9.828108
-79.784157	9.837240
-65.963394	9.828279
-80.914124	9.837309
-82.859131	9.883499
-50.765610	9.906928
-48.703606	9.897120
-99.154076	9.900933
-61.206154	9.914341
79.054718	9.907367
131.393982	9.881886
111.074127	9.863516
116.147324	9.862816
131.389618	9.849747
110.113472	9.801248
91.661423	9.752913
110.860725	9.741796
87.922333	9.739503
41.990414	9.710567
13.457463	9.671734
13.340601	9.650306
9.377145	9.647260
3.911538	9.647057
-7.147082	9.639816
-4.455258	9.631852
-4.639725	9.627542
-9.428005	9.626136
-3.264265	9.627960
-1.798049	9.625792
4.655161	9.621981
6.551160	9.625701
-3.589733	9.613697
5.015025	9.565839
8.341094	9.523293
1.944928	9.519487
-6.211186	9.506213
3.236699	9.443575
2.832989	9.380406
1.014348	9.364958
-10.216922	9.361796
-2.880588	9.323824
2.292020	9.271595
0.274364	9.248976
-3.165694	9.251814
6.046905	9.241211
23.086649	9.202560
32.193371	9.164277
33.319500	9.154557
31.747692	9.157244
22.454643	9.131522
7.659142	9.077697
-6.397047	9.042627
-13.572124	9.038247
-14.854536	9.045037
-10.379856	9.064703
-1.535225	9.072061
8.094538	9.050945
16.086908	9.056972
21.202440	9.102018
25.499020	9.123590
23.495825	9.089222
12.619551	9.023100
-0.444801	8.981728
-8.442403	8.979302
-14.146948	8.971580
-22.565126	8.949706
-30.563828	8.933499
-27.195179	8.921565
-14.348264	8.906170
-9.267754	8.888574
-11.117214	8.884714
-0.595890	8.875026
19.084944	8.809329
24.117023	8.721542
13.010764	8.687721
3.422054	8.687847
-3.134318	8.658872
-14.622028	8.602116
-28.462933	8.558246
-34.639156	8.544675
-28.769512	8.546898
-16.810818	8.537223
-7.744516	8.504848
-1.054577	8.477172
4.257903	8.475400
1.714581	8.472233
-9.496299	8.443201
-20.144300	8.411338
-24.576986	8.403223
-20.965462	8.400364
-36.702393	8.363104
-26.869200	8.294727
-20.121695	8.251569
-18.206827	8.250712
-4.072052	8.214319
4.961408	8.096571
9.344404	7.987095
24.884542	7.964320
36.846230	7.954463
44.549309	7.866632
37.689529	7.740371
11.298339	7.672781
-7.492345	7.670869
-27.015923	7.650653
-45.272465	7.571807
-38.705410	7.494824
-21.642664	7.476363
1.415015	7.478612
23.049292	7.451449
38.106892	7.422576
56.018208	7.423583
51.540405	7.433443
27.945118	7.437584
13.990902	7.448223
2.095296	7.471158
-6.548079	7.476779
-10.469121	7.504284
-12.675777	7.692403
-1.865035	7.937872
-2.466235	8.003214
-13.848493	8.022603
-10.162818	8.193896
-4.568578	8.362944
0.001293	8.415785
6.543239	8.422061
8.092815	8.424750
-4.825528	8.427185
-6.752523	8.431911
-8.121825	8.516583
4.181177	8.711180
5.852229	8.846684
-3.022566	8.857311
1.229540	8.890612
18.133726	9.001311
22.291759	9.103464
13.521003	9.147692
16.196728	9.152224
28.481382	9.156839
26.175600	9.182362
9.242315	9.202388
3.306794	9.201095
11.907774	9.213593
10.008992	9.228036
9.220166	9.230002
10.606359	9.297582
9.162070	9.414428
3.820924	9.459159
-12.874930	9.453789
-17.177864	9.515373
-8.020206	9.665532
-2.909180	9.840555
7.970283	9.950254
9.254124	9.957275
0.754961	10.017675
-4.457942	10.269270
-17.961533	10.499600
-17.442661	10.540160
1.050016	10.542081
5.889288	10.560155
4.381022	10.552400
10.590515	10.554313
22.476982	10.547786
26.922142	10.632692
9.462334	10.827545
8.590029	10.886843
24.036247	10.913516
18.343830	11.135715
6.923046	11.318993
4.092305	11.336568
1.632004	11.351299
-4.674723	11.373181
6.581783	11.367714
-2.624499	11.364008
-5.883861	11.359581
-14.740312	11.381097
-28.775558	11.429551
-34.404144	11.451348
-27.801661	11.446795
-18.392628	11.450893
-8.089293	11.469734
13.254421	11.494327
38.095295	11.517527
47.867405	11.530225
42.818935	11.530917
38.300396	11.536824
39.594215	11.556915
43.721634	11.575315
51.310001	11.580421
58.551563	11.578965
55.856441	11.579066
47.739643	11.580256
44.570080	11.579446
44.204536	11.577324
32.668991	11.576261
8.923223	11.576290
-6.934020	11.577900
-14.559754	11.582740
-35.274986	11.586217
-64.573074	11.585639
-70.135841	11.589630
-52.661148	11.598910
-41.223270	11.603588
-41.658337	11.602403
-36.099258	11.597718
-27.553913	11.592722
-29.566851	11.592167
-36.095135	11.590055
-22.209175	11.583906
-15.923767	11.581645
-4.584909	11.581740
-11.360772	11.583411
-11.021624	11.589806
-12.694711	11.593590
-4.104246	11.593218
-0.350469	11.594502
8.206150	11.597170
30.920219	11.602269
33.092319	11.606981
30.170153	11.602802
35.201767	11.593490
35.444027	11.591135
39.116394	11.596915
27.205009	11.598668
23.849245	11.586035
7.342786	11.569394
-19.594027	11.568938
-49.776520	11.571145
-65.936905	11.544882
-84.521065	11.511249
-93.943138	11.507135
-102.951576	11.502161
-96.838234	11.459053
-100.399788	11.412497
-90.146652	11.402921
-65.094833	11.401214
-44.061985	11.360952
-43.442165	11.301686
-27.755602	11.278892
-9.818201	11.280776
14.002133	11.250174
23.207380	11.204101
19.667980	11.192100
25.123457	11.191093
26.377201	11.179836
23.083805	11.179676
12.348934	11.179762
-3.742729	11.171867
-7.044331	11.174839
-17.370184	11.174010
-30.187340	11.156020
-21.365572	11.144672
-12.026324	11.146635
7.604434	11.141534
8.849801	11.121145
4.928691	11.099736
-0.692856	11.095069
-2.041131	11.099044
1.626106	11.081032
8.020175	11.043001
14.260390	11.025337
17.601297	11.027544
16.805916	11.009206
15.246396	10.977067
14.124901	10.965986
12.946651	10.965389
11.866876	10.949954
10.470737	10.931036
6.853184	10.926845
3.340451	10.925138
6.261574	10.906247
13.635729	10.880757
20.366428	10.873087
26.654797	10.870729
28.062567	10.840479
19.796064	10.797284
10.836560	10.782089
11.031025	10.781141
19.065029	10.754279
31.719831	10.713136
45.048260	10.694427
51.458599	10.694315
48.182243	10.685815
39.380184	10.667132
26.990774	10.655181
17.673346	10.653639
19.507187	10.653059
38.637424	10.650023
37.280342	10.647958
34.389332	10.647812
36.585991	10.648045
37.952446	10.648017
34.260460	10.648062
33.220379	10.647937
40.449715	10.647128
48.048435	10.646397
37.250908	10.646553
40.500675	10.645126
56.831207	10.639202
56.991070	10.633558
49.510891	10.633285
43.516315	10.632035
50.412796	10.624496
64.840324	10.616767
59.970646	10.614748
57.282326	10.615082
54.015533	10.612901
66.916893	10.611550
66.188171	10.612747
68.339905	10.612560
83.469658	10.614570
102.680847	10.620098
89.733643	10.621630
60.552525	10.621053
18.776636	10.624612
-21.457190	10.628646
-43.102215	10.629299
-70.080887	10.629502
-86.504547	10.631488
-91.592766	10.633351
-101.198143	10.633685
-94.887596	10.633215
-84.823219	10.633494
-72.819839	10.635018
-63.113037	10.634713
-48.950180	10.631991
-57.887737	10.631670
-74.223953	10.633615
-88.959915	10.632569
-94.279266	10.629132
-86.349457	10.628575
-69.865738	10.630955
-54.363068	10.631032
-49.062477	10.628419
-58.072422	10.629138
-75.971985	10.633353
-91.159309	10.634680
-94.078072	10.634258
-82.581711	10.636647
-62.707386	10.638756
-47.013641	10.638844
-47.461128	10.639123
-65.702477	10.639159
-92.206345	10.639546
-111.478271	10.640249
-111.468018	10.640246
-90.798126	10.642205
-62.481815	10.645155
-44.533276	10.645615
-42.452118	10.645892
-54.217079	10.647253
-77.080101	10.647805
-99.193848	10.647810
-105.841446	10.647809
-99.813362	10.647882
-92.144096	10.647867
-81.055786	10.647492
-60.090355	10.647511
-32.037762	10.647890
6.486021	10.648370
62.453430	10.649023
118.921227	10.649322
149.121750	10.649021
150.182159	10.648278
139.384583	10.649343
128.598724	10.650448
118.129036	10.644958
105.573235	10.639100
92.385971	10.640366
80.426590	10.639170
64.805809	10.634219
46.601707	10.634471
36.556423	10.636176
39.119400	10.635612
43.497437	10.636192
40.335693	10.638219
42.772976	10.640975
43.121624	10.642102
33.903728	10.640912
18.637344	10.643087
21.612310	10.648277
25.827019	10.649951
25.433968	10.650044
20.477970	10.652253
16.082436	10.653340
11.745646	10.653172
4.349068	10.653595
0.973523	10.653451
4.765567	10.655375
7.766664	10.659124
7.591946	10.659582
10.243850	10.660325
13.381706	10.665349
12.677574	10.669226
11.895435	10.668802
1.029061	10.667336
5.021153	10.667855
10.915192	10.667462
16.499352	10.662159
17.450804	10.657992
0.291877	10.658277
-6.974985	10.651995
-13.139701	10.637781
-2.122447	10.630216
2.132897	10.630531
8.703205	10.624947
13.591310	10.611181
14.583669	10.600202
-0.847723	10.597360
-5.516711	10.597254
-8.595715	10.592798
3.687325	10.583093
6.807428	10.574216
-1.014565	10.571607
2.540489	10.571525
3.959717	10.566554
2.255970	10.558555
-1.948342	10.555016
-7.613730	10.555460
-0.768850	10.554264
-4.040885	10.551493
-15.835256	10.550454
-11.088816	10.550484
-2.965264	10.549124
-6.392271	10.547969
0.169958	10.550320
2.795201	10.553246
0.790731	10.550651
-4.622869	10.546148
2.382970	10.549253
-0.218293	10.556758
-0.114149	10.556951
3.453550	10.551899
-4.622064	10.552948
-3.125166	10.558681
-4.672631	10.560475
-7.851665	10.560442
-1.973329	10.563191
-4.119194	10.564325
8.208031	10.562249
25.043324	10.563245
28.531668	10.567677
10.116598	10.569036
7.142706	10.566752
5.693739	10.566360
12.613738	10.569585
9.111879	10.571888
10.098704	10.569949
14.046259	10.568619
19.246586	10.572867
10.727904	10.576456
8.974710	10.573733
3.528885	10.571788
9.016031	10.575387
2.312160	10.577955
-0.016107	10.575513
3.628157	10.571284
6.091611	10.567975
-6.057992	10.567070
-1.494503	10.566598
-15.551021	10.560130
-17.526920	10.550292
-11.920818	10.547613
-12.038066	10.550038
-10.858705	10.547917
-2.290205	10.543433
8.070449	10.544249
10.863261	10.548069
9.302095	10.548317
9.875893	10.547169
7.382715	10.549142
-2.519055	10.550366
-8.947461	10.546279
-3.474282	10.541456
6.116101	10.541419
7.921093	10.539574
1.057918	10.528766
-2.004829	10.516939
2.998707	10.512526
4.705317	10.512399
1.744928	10.511306
7.262938	10.506408
17.442867	10.495001
15.008167	10.479172
5.953640	10.469868
4.285348	10.469674
3.107116	10.464551
-3.101118	10.448343
-4.609491	10.429368
-1.696821	10.414574
-1.395249	10.407197
1.114434	10.407083
9.245279	10.397721
14.961413	10.360626
2.059788	10.322683
-2.086404	10.315461
3.945917	10.312743
-1.018917	10.300318
-0.153488	10.296113
8.283952	10.296282
19.841547	10.296225
26.147440	10.284759
12.734794	10.260742
8.898476	10.256940
1.895103	10.249053
-8.830042	10.199953
-13.325305	10.160656
-2.853837	10.158241
12.279890	10.153378
5.717451	10.138269
3.541394	10.129264
0.877477	10.126993
-4.622745	10.127095
-13.688745	10.127110
-3.087817	10.126490
8.915200	10.127514
22.268482	10.130279
13.718948	10.130697
12.355623	10.130988
9.801591	10.135123
5.564203	10.138752
3.703976	10.139627
1.942514	10.139589
4.953741	10.141407
-3.576812	10.145924
-15.108576	10.147850
-13.719166	10.147494
-17.100258	10.148885
-18.299435	10.150353
-14.772068	10.151625
-10.967207	10.151784
-6.787944	10.150148
-3.288216	10.151049
-2.512043	10.153915
-3.708245	10.154528
-4.160688	10.155034
-5.464232	10.158453
-8.139091	10.161668
-12.949296	10.161686
-20.939850	10.161302
-18.939558	10.164065
-4.234320	10.168594
0.344679	10.170644
-4.603021	10.169204
5.113503	10.166780
5.170877	10.166021
-5.419871	10.167171
-14.018184	10.166736
-19.777805	10.163712
-10.714468	10.160623
-14.730703	10.157519
-7.484383	10.152410
9.660316	10.147169
10.286994	10.147204
10.727566	10.134901
1.661710	10.089913
-0.752562	10.052044
-9.404923	10.049803
-11.348867	10.033582
-5.758625	9.990968
6.780907	9.967905
1.297582	9.966599
3.611526	9.964912
0.457977	9.962541
4.142988	9.961739
0.688596	9.960980
-2.533350	9.958990
-7.712501	9.956885
-6.939754	9.956518
-16.761032	9.956423
-19.187597	9.956214
-32.880329	9.956273
-31.988949	9.956325
-19.479080	9.956073
2.931662	9.954980
16.964045	9.954110
53.733124	9.953962
-81.542076	9.954037
-45.427536	9.954049
-21.838102	9.953713
-9.219151	9.953768
-2.182403	9.951827
-11.419129	9.945060
-17.108681	9.938776
-29.232458	9.937853
-24.623268	9.937603
57.339157	9.933542
54.015636	9.928885
28.180170	9.927153
8.574693	9.927254
-14.131056	9.927263
-23.877787	9.927502
-33.379993	9.931423
-28.363155	9.938146
-13.700239	9.940085
33.335270	9.940516
30.145479	9.948329
14.571556	9.956177
-14.664975	9.957251
-29.975637	9.957659
-41.987549	9.958970
-42.522022	9.959398
-26.589485	9.959264
-6.403341	9.957815
60.712692	9.956398
78.908501	9.955724
60.166553	9.954671
52.657494	9.952156
33.817875	9.949541
3.356981	9.949483
-25.095148	9.946321
-62.547062	9.938651
-89.996162	9.932989
64.119896	9.927651
44.735867	9.917290
27.976070	9.900229
13.638917	9.896070
-5.946659	9.875369
-21.314856	9.729543
-23.605064	9.531945
-17.070328	9.482301
-6.885634	9.468519
10.166818	9.320977
30.721214	9.176998
42.764355	9.139340
42.037376	9.137286
33.169952	9.134857
29.696535	9.135816
37.935745	9.135211
35.418358	9.057164
45.986217	8.870165
79.866524	8.735762
93.985970	8.725110
85.086067	8.691857
80.555138	8.580501
89.027802	8.474839
88.914375	8.426749
90.634048	8.423903
107.478088	8.427016
67.066093	8.406967
-20.815153	8.386669
-80.571808	8.386326
-64.800224	8.372430
-64.802048	8.360533
-82.923561	8.366952
-87.721313	8.300412
-101.116516	8.165603
-116.282990	8.100859
-89.755424	8.105225
-13.296105	8.046738
3.879372	7.862762
-6.977678	7.614049
-16.397760	7.454497
-36.342106	7.450056
-57.029488	7.357561
-64.276115	6.969393
-62.605137	6.598156
-34.659470	6.534433
-27.084187	6.517369
-3.134880	6.451874
-10.216491	6.444094
-28.592066	6.444913
-44.326439	6.443690
-56.359959	6.266119
-54.962669	5.903953
-56.872063	5.807651
-42.062061	5.768446
-38.608036	5.313923
-39.496525	4.893609
-58.064079	4.860607
-90.683975	4.852104
-110.412598	4.814732
-85.970741	4.818587
-90.424667	4.808126
-99.712524	4.809572
-45.131699	4.765431
52.821140	4.657863
108.937477	4.603056
79.985527	4.603344
65.279793	4.591178
85.741699	4.560657
71.263748	4.509960
69.202484	4.444343
68.835472	4.407328
58.927525	4.409598
21.740129	4.394205
20.155003	4.337774
15.594886	4.288024
18.663322	4.272928
17.723278	4.272692
30.134491	4.271644
22.563713	4.270114
13.011824	4.269200
10.568554	4.269049
10.951093	4.269411
5.893760	4.269737
-5.820588	4.264928
-16.130852	4.250016
-18.201017	4.239373
-17.786489	4.239912
-24.569025	4.227368
-17.177704	4.201347
-2.168529	4.190377
12.765069	4.191919
26.634150	4.189034
27.820150	4.185948
29.887953	4.186335
24.691956	4.185078
4.596502	4.184418
-2.405637	4.190529
-10.469584	4.198791
-2.365366	4.195364
3.776109	4.177683
15.265651	4.165971
15.524741	4.172847
12.630624	4.172512
0.391096	4.142587
-3.962451	4.107307
-4.129391	4.094458
23.093742	4.094491
24.221733	4.088450
-11.377788	4.072847
-12.017716	4.054334
-6.273285	4.042302
-12.528410	4.042617
-17.086721	4.050670
-28.835129	4.052619
-20.123343	4.040393
-22.581879	4.028286
-40.674885	4.039951
-54.131744	4.066149
-46.791573	4.073520
-35.044140	4.064315
-9.564970	4.065043
3.776509	4.071974
27.563473	4.068228
37.996899	4.058509
29.747988	4.054702
15.038962	4.054564
-25.907961	4.046721
-46.410305	4.030199
-50.440029	4.021368
-43.489704	4.027479
-26.544300	4.025066
-1.298880	4.006840
27.633913	4.008397
27.149208	4.035692
33.988926	4.049922
12.146174	4.039758
3.918004	4.026759
16.431467	4.025414
14.394766	4.034814
8.403155	4.053113
-7.211356	4.080026
-12.820923	4.101740
-11.218386	4.105227
-18.833813	4.106317
-21.941851	4.135769
-25.299210	4.195377
-25.520657	4.244886
-18.800352	4.254582
-21.275034	4.249188
-11.181762	4.269056
18.884247	4.311426
38.101845	4.344145
42.683743	4.355001
30.970186	4.355378
16.253536	4.356130
3.615006	4.361826
-24.996601	4.371135
-40.807644	4.375030
-33.218964	4.375505
-23.597645	4.384558
-22.244360	4.389515
-11.588627	4.392332
-1.030357	4.427722
12.938956	4.471572
21.931509	4.481190
10.811623	4.484282
7.381176	4.508111
12.549350	4.541461
7.843265	4.576380
4.400605	4.608332
-7.737961	4.621116
-26.775715	4.621753
-34.702305	4.648298
-37.362873	4.684350
-21.813095	4.698493
8.467360	4.707089
29.149700	4.750906
47.118824	4.871688
49.576714	4.935082
35.131214	4.964075
3.477081	5.393867
-3.960475	5.985586
-0.738152	6.145689
18.433205	6.178735
29.477707	6.471809
39.233387	6.674587
34.833027	6.687217
12.772515	6.696042
-1.463738	6.695384
23.380817	6.751163
16.325500	6.833519
23.703556	6.833518
16.785629	6.958164
22.031303	7.267022
18.131104	7.460044
10.246108	7.469946
9.424682	7.500447
2.267974	7.632472
-24.539150	7.782719
-24.146656	7.869490
-17.658455	7.879159
0.979389	7.900704
-3.395545	8.016878
-10.505343	8.125824
4.022989	8.135508
10.003676	8.171721
6.332071	8.292176
-30.226826	8.362336
-37.071850	8.362937
-24.731735	8.397611
-25.502201	8.481899
-28.773834	8.569575
-12.689936	8.632152
-2.521765	8.649785
0.608704	8.653876
-4.795331	8.819157
-15.394550	9.228726
-6.309545	9.551554
-3.484095	9.576698
-7.120539	9.704970
9.034099	10.160963
18.412258	10.519783
16.937819	10.582490
24.599989	10.588836
14.235789	10.651910
10.523950	10.705781
6.077132	10.736832
-2.602771	10.766077
-11.837447	10.794873
-12.442138	10.805679
20.415689	10.806200
21.471863	10.828374
22.110924	10.862895
10.578002	10.881116
-45.035103	10.884979
-67.866844	10.886521
-77.786514	10.886500
-60.684425	10.885602
-32.696018	10.888409
-24.498831	10.892201
-24.380579	10.893497
-9.179167	10.894126
-6.043599	10.898251
-44.349449	10.913336
-36.822815	10.930100
-2.638033	10.932343
29.216515	10.937443
40.174732	10.969478
47.106083	11.016264
55.685013	11.049497
41.431995	11.056909
44.620308	11.054762
41.771080	11.077641
50.856380	11.128147
54.886497	11.162305
51.501865	11.164958
44.736237	11.166912
34.052330	11.174258
12.728975	11.174740
-1.255200	11.173378
-26.143862	11.174050
-72.565239	11.180150
-89.094643	11.190791
-82.204468	11.193060
-67.710640	11.192326
-55.816963	11.202952
-55.301456	11.215172
-35.960606	11.217839
9.326391	11.217274
13.034702	11.217247
-3.788389	11.217136
6.303689	11.220407
25.906389	11.224504
35.928059	11.224766
25.971979	11.225120
31.789009	11.226928
57.539257	11.227283
47.427784	11.227135
30.950783	11.227462
1.328475	11.230174
-19.369667	11.235853
-36.343792	11.238197
-54.906010	11.238811
-60.350426	11.250575
-46.684086	11.271910
-47.483223	11.284555
-36.183918	11.284785
-31.603474	11.290941
-31.101181	11.312462
-35.632713	11.333536
-27.374073	11.339308
-7.275177	11.339366
7.916441	11.348748
39.251797	11.361917
56.318420	11.366754
72.344612	11.366735
56.415539	11.368731
17.837587	11.370518
-3.418365	11.370514
12.272971	11.370285
24.067713	11.370140
37.330933	11.370109
27.118038	11.370090
23.361616	11.370508
15.830291	11.371238
-7.117451	11.370936
-37.281563	11.371136
-39.828037	11.373607
-30.401957	11.375708
-12.252534	11.375835
-17.652105	11.376682
-15.582139	11.379133
-11.151817	11.380071
-17.731400	11.378646
-18.241875	11.378359
-3.373428	11.379972
-4.380148	11.379207
-22.531715	11.375387
-24.077536	11.373609
-28.455477	11.374449
-22.787748	11.373421
8.470567	11.371313
7.450909	11.371048
4.465456	11.370887
-0.214197	11.372683
-6.194384	11.379833
-4.457215	11.384467
16.208515	11.383017
17.088900	11.389269
-13.874679	11.405563
-19.817322	11.413943
-2.143605	11.411167
24.269485	11.414578
8.068324	11.429543
0.758046	11.440865
14.555531	11.439107
6.813889	11.436454
-30.527233	11.445822
-36.510933	11.457130
-10.485722	11.456553
37.887260	11.453393
47.578575	11.459300
17.595503	11.465613
15.146728	11.464454
11.197399	11.462996
65.047302	11.466576
56.318539	11.470318
51.064568	11.470318
50.216270	11.469598
46.765255	11.472669
61.608688	11.479542
5.834946	11.483722
20.288296	11.483684
42.747158	11.488116
68.988045	11.495355
69.506859	11.496938
60.355747	11.497415
62.087391	11.499139
60.031967	11.498521
52.310581	11.498895
72.963341	11.499914
78.450966	11.499121
83.867996	11.500480
71.383064	11.503700
62.056530	11.504857
73.905418	11.504782
84.364868	11.505924
85.509689	11.508761
81.896812	11.511850
104.829536	11.513032
109.199219	11.513098
109.146027	11.515672
114.334824	11.519289
132.150116	11.520012
133.079865	11.520409
87.558670	11.521869
7.439693	11.522117
-57.927311	11.522412
-37.798382	11.523038
-82.256401	11.522943
-124.887672	11.523036
-148.904755	11.523205
-163.939972	11.523149
-148.926987	11.523087
-141.265747	11.523941
-120.436752	11.525476
-94.664742	11.525439
-78.557404	11.527093
-74.926727	11.533401
-82.277206	11.537647
-101.070320	11.536490
-100.677834	11.536171
-130.108459	11.539793
-136.371597	11.543265
-100.675873	11.543651
-60.208149	11.542929
-75.680000	11.544127
-85.562576	11.546864
-94.841042	11.547482
-88.891998	11.547745
-121.417168	11.550499
-140.930069	11.550231
-128.864563	11.551411
-87.860786	11.560247
-78.392006	11.563720
-103.103394	11.565377
-135.186981	11.579326
-130.068604	11.589784
-99.566650	11.589522
-95.998726	11.592183
-96.219566	11.594281
[truncated: 88,891 more rows]
