# Supplementary material for: Surface electromyographic analysis of differential effects in kettlebell carries for the serratus anterior muscles
Source: PeerJ. 2018 Jun 12;6:e5044. doi: 10.7717/peerj.5044 (PMC6003386; doi:10.7717/peerj.5044)
Supplement: Supplemental Information 1 — Raw files and R-script file for processing of EMG data. [file peerj-06-5044-s001.zip › Raw Data Anon/Athlete_31.csv]

52.810677	14.632051
49.523766	14.636563
17.962566	14.636246
-25.927975	14.636214
-21.373165	14.634121
25.548021	14.633101
53.620049	14.643883
54.158474	14.655431
58.642189	14.656923
65.524788	14.657678
63.270947	14.664996
65.742111	14.676201
78.441109	14.684124
80.633034	14.686707
73.175461	14.687077
72.338211	14.687472
73.984177	14.695733
55.652164	14.715581
45.918575	14.734102
40.815216	14.739821
37.146362	14.738459
20.024899	14.743606
15.489492	14.760071
33.101322	14.777987
24.819855	14.785031
6.016877	14.782953
0.146467	14.783104
-0.791157	14.788782
4.012298	14.794667
-5.031869	14.797354
-2.432979	14.796911
-0.167299	14.794075
-17.992554	14.790274
-24.005718	14.787693
-23.726156	14.787277
-27.667021	14.786693
-31.503109	14.782717
-25.722383	14.779332
-31.041487	14.782736
-47.882954	14.786051
-25.179293	14.784068
33.597660	14.787503
59.733913	14.796608
47.061062	14.798640
44.159760	14.796314
50.241154	14.798965
44.440044	14.802547
38.352913	14.800543
38.904926	14.795710
34.980183	14.793960
30.440094	14.794729
29.179588	14.792717
23.892408	14.788604
16.634541	14.787209
11.729410	14.787136
6.664657	14.785818
1.423628	14.785472
-0.589594	14.786004
-2.431679	14.785154
-3.989122	14.784312
8.733325	14.784503
9.637227	14.783526
10.921455	14.781889
0.175369	14.781993
-10.636153	14.783031
-9.753769	14.784035
-7.952696	14.783932
-4.856499	14.787022
24.117723	14.802337
29.676220	14.817538
34.579769	14.818539
25.944851	14.824273
15.491836	14.840906
13.484461	14.848036
11.480025	14.847989
8.806039	14.850410
6.308926	14.848997
28.478279	14.844393
28.238020	14.841726
14.124161	14.840801
-4.901010	14.841808
-8.187108	14.841366
-3.261690	14.835624
-10.065048	14.829487
-30.337578	14.828734
-25.075737	14.831596
-14.939092	14.834367
-15.329387	14.834827
-36.541595	14.832852
-27.958668	14.833558
-5.159212	14.840069
9.236245	14.846008
18.174007	14.845765
43.600616	14.843656
48.421261	14.845315
39.058762	14.848360
24.836624	14.848044
6.495765	14.845995
-19.350576	14.846371
-45.018154	14.847453
-72.263344	14.845397
-73.601173	14.842730
-61.380047	14.843167
-40.003254	14.843666
-7.072429	14.840838
4.307248	14.837703
5.718509	14.837338
-0.926477	14.837403
-22.409718	14.836165
-29.644320	14.835884
-33.463371	14.836713
-35.064693	14.836313
-35.081764	14.835998
-21.330303	14.839296
-17.029217	14.845268
-7.723935	14.848531
-7.339165	14.847455
3.670904	14.848379
9.230787	14.855645
7.582653	14.862868
0.255024	14.862669
-7.221100	14.857755
4.855809	14.856170
16.521685	14.858915
20.545761	14.858257
26.349880	14.852989
22.091179	14.850781
18.100630	14.852030
17.401886	14.852340
18.942560	14.852048
27.193512	14.852608
75.127052	14.856440
73.045021	14.862336
48.948219	14.862553
11.251683	14.860961
-21.568485	14.873159
-36.138779	14.895721
-34.752132	14.906247
-25.388308	14.902851
-3.734252	14.915407
39.310101	14.959503
49.134266	15.002952
29.150036	15.014831
6.137116	15.014442
-4.880968	15.032480
-10.160026	15.067774
-12.391790	15.101471
-3.763334	15.119505
12.413148	15.121435
21.805780	15.126968
17.361517	15.155951
5.656524	15.188118
-3.135906	15.196666
-6.316922	15.193789
-6.812979	15.190595
0.759742	15.192401
4.725429	15.197093
15.468569	15.196436
26.885572	15.246925
20.759699	15.350390
13.052877	15.392253
4.650352	15.394816
-2.099290	15.463425
-4.563504	15.545298
-12.197772	15.572434
-4.816854	15.573482
3.591533	15.572979
19.058306	15.573266
15.690459	15.578157
10.155204	15.596663
3.548483	15.623914
-0.620229	15.636928
-10.729742	15.637131
-6.837914	15.640906
-8.405662	15.648428
-13.111505	15.655682
21.562904	15.663099
17.809202	15.669936
8.067516	15.672564
-14.299432	15.672395
-16.864384	15.674554
-13.392279	15.678766
-14.761982	15.683451
-19.310783	15.689571
-16.473839	15.696063
4.271168	15.698464
6.253544	15.698526
-9.909952	15.701089
-11.546515	15.705289
-9.575411	15.711260
-9.205319	15.716463
-17.105677	15.719601
-39.213612	15.720191
-33.283539	15.723603
-0.310976	15.760319
11.904149	15.813707
-0.877332	15.826130
0.534604	15.831632
3.399276	15.872086
11.145854	15.894454
13.662429	15.881286
10.606324	15.875758
-2.406385	15.879767
-37.700417	15.862803
-61.283787	15.828142
-73.230545	15.811123
-77.502075	15.812377
-58.236530	15.800979
-33.081879	15.777629
-3.931636	15.762793
16.058996	15.760110
32.629185	15.759274
4.977588	15.748897
10.025167	15.731762
11.361283	15.724037
21.244188	15.723958
35.366978	15.711787
55.872448	15.695034
62.019394	15.691887
77.604507	15.689599
87.945312	15.677656
52.920807	15.666790
55.184559	15.663152
44.981335	15.663406
34.603088	15.660705
27.151785	15.647099
17.373152	15.626939
5.025267	15.619041
-2.868447	15.618659
-2.446907	15.605970
-1.951703	15.592949
-7.821193	15.590599
-11.944478	15.590799
-11.613865	15.591888
-11.976780	15.591117
-13.450051	15.590310
-16.522312	15.589869
-21.299622	15.582191
-16.755579	15.572308
-0.540363	15.568212
8.299532	15.567872
1.021556	15.566964
-6.969952	15.567020
-6.660954	15.555741
-4.616183	15.520889
-8.032178	15.495650
-1.825183	15.494093
-1.700316	15.490836
-8.624047	15.486075
-9.569324	15.483867
-17.539967	15.477263
-22.049700	15.451038
-19.412985	15.418784
-17.571609	15.415074
-9.943439	15.402863
-17.174356	15.370493
-13.818776	15.356973
-36.638489	15.353352
-33.731018	15.334439
-59.113281	15.267773
-68.802078	15.234396
-68.541969	15.201183
-61.340790	14.837858
-38.533779	14.357806
-8.508450	14.277594
3.862194	14.154147
-1.210725	13.604467
-6.306754	13.192577
-4.855533	13.151245
3.181291	13.114200
19.303936	13.006144
40.190987	12.933115
61.766037	12.894133
71.749809	12.859722
56.965790	12.832589
29.036037	12.830381
11.624037	12.811671
12.629857	12.714268
27.568142	12.576227
44.658710	12.498655
51.306446	12.498602
55.603466	12.492946
72.405136	12.430940
52.993698	12.346066
2.629018	12.268324
-14.889528	12.190612
-6.451144	12.141749
-2.005054	12.149520
-6.138291	12.005970
-8.595160	11.464710
-2.948418	10.921222
-16.678883	10.860171
-25.303284	10.690754
17.415951	10.000710
22.543777	9.491226
18.919533	9.445711
15.858014	9.409438
9.186123	9.340364
1.296412	9.327136
5.379398	9.324269
-6.767816	9.310287
-18.558493	9.251294
9.598539	9.199508
2.227647	9.195745
-2.377879	9.189648
-0.277230	9.165924
2.896492	9.130378
4.288442	9.073992
9.995998	9.009900
29.935999	8.991718
25.790518	8.992128
0.949973	8.921326
-4.136647	8.830402
1.157889	8.798819
8.179293	8.798228
14.345239	8.799794
22.776838	8.800918
46.286491	8.800856
49.466141	8.776836
31.872456	8.725325
-9.162062	8.701014
-25.916206	8.708917
-27.265997	8.708529
-21.796747	8.702220
-11.959867	8.702653
11.630999	8.699518
16.822212	8.687630
26.132639	8.682712
21.656927	8.684090
-10.882028	8.678910
-17.707499	8.675517
-17.898008	8.675559
-12.193171	8.676019
8.833687	8.679935
17.139894	8.679473
33.039955	8.675256
28.621868	8.678082
20.254963	8.685910
13.859049	8.689395
3.306798	8.687969
15.444468	8.683380
23.779221	8.677291
31.414284	8.678685
41.430485	8.681601
6.176314	8.675594
-21.314409	8.671837
-36.155338	8.678103
22.587341	8.692357
0.367681	8.704141
-27.337448	8.702329
-67.763412	8.702295
-102.040886	8.715391
-154.040604	8.726968
-180.411652	8.729144
-186.242950	8.728427
-146.695984	8.730477
5.580259	8.733677
52.967476	8.735744
53.480827	8.736696
49.814682	8.735271
4.873170	8.733490
-27.245470	8.733624
-48.769775	8.734130
-78.514671	8.733845
-91.886246	8.733350
78.275024	8.733448
65.256607	8.732734
37.112240	8.730872
31.123484	8.729795
22.115648	8.729664
8.670713	8.729554
-10.289319	8.729586
-6.985244	8.730713
-12.898671	8.730972
-26.194796	8.729712
-29.342001	8.731420
-12.457322	8.734628
-11.561603	8.735018
-14.275080	8.735996
-27.251945	8.740219
-25.331764	8.743501
-14.774949	8.742714
-13.556741	8.741289
-26.121365	8.743174
-34.592747	8.747284
-44.688313	8.749832
-55.832726	8.749856
-60.045109	8.752702
-53.097759	8.759895
-27.827293	8.763185
11.952518	8.761508
43.324593	8.768143
43.805729	8.787185
50.505829	8.800202
52.921219	8.798257
46.449497	8.802541
41.393505	8.825477
44.985512	8.845365
51.314163	8.846150
71.280243	8.844825
77.221680	8.854235
60.233261	8.862028
55.603878	8.861297
53.713837	8.859732
42.365833	8.860211
34.336124	8.846534
31.365271	8.809381
9.406855	8.783587
-32.724178	8.784413
-12.292133	8.766945
34.976559	8.723137
53.932163	8.694155
35.727222	8.688781
22.633675	8.689408
12.540870	8.684639
-0.946339	8.676509
-43.019608	8.677814
-55.782860	8.682785
-31.376600	8.681510
12.492814	8.698374
15.548844	8.741053
6.343429	8.766084
-14.453506	8.764931
-40.077599	8.782243
-56.368370	8.822618
-78.453308	8.849214
-103.444862	8.850964
-59.068752	8.855950
46.792820	8.893038
93.671120	8.936373
66.155518	8.945820
58.382713	8.950411
67.887085	8.991297
47.407589	9.043846
27.887754	9.068313
31.251541	9.068370
28.564840	9.076362
22.539673	9.106646
26.553610	9.134764
30.708652	9.140070
29.521252	9.141665
23.504805	9.148841
7.817758	9.135701
-1.536639	9.110070
3.257591	9.104753
2.746827	9.099822
26.669977	9.068155
13.111232	9.036139
3.181105	9.028995
-4.053272	9.032001
-9.017002	9.024951
-11.470223	9.010872
4.090561	9.004223
10.387008	9.005445
12.664071	9.001401
-1.517409	8.988726
-3.883091	8.981219
-6.101915	8.982536
-10.659304	8.974928
-19.768076	8.953531
-18.851427	8.936624
-19.426722	8.933907
0.592386	8.931629
3.286479	8.913157
-24.376749	8.886683
-21.019554	8.874753
-11.516067	8.875837
-7.895651	8.867956
0.336966	8.851852
-2.512532	8.851173
10.536721	8.865149
9.695473	8.868681
3.592295	8.861735
22.429518	8.872514
21.831520	8.905540
19.866554	8.927083
-0.951028	8.926180
-9.335055	8.931389
-11.069614	8.945076
-8.602119	8.945614
1.146201	8.938450
12.779125	8.936702
27.548147	8.936040
20.882120	8.930404
3.528876	8.923453
1.589412	8.921639
0.084556	8.922845
1.899390	8.922769
7.296173	8.922196
10.161208	8.922090
19.901068	8.923080
10.662601	8.923777
-14.896793	8.923575
-27.043940	8.923995
-32.988396	8.920109
-28.567221	8.909999
-16.503765	8.903824
-2.947671	8.906218
18.817144	8.905412
20.471680	8.891721
-0.701473	8.878009
-14.314450	8.879784
-25.716978	8.888299
-34.183411	8.891594
-35.419075	8.886827
-27.190701	8.866295
-7.839298	8.834567
-5.728604	8.814486
8.610043	8.818375
31.024307	8.836212
35.425144	8.841205
21.967478	8.820310
-1.598736	8.802550
-8.218001	8.815878
-10.831289	8.842671
2.212733	8.850451
18.844715	8.830791
25.161850	8.800534
24.637884	8.781321
34.064816	8.778158
8.502445	8.779358
-12.599324	8.771649
-30.028030	8.750380
-39.937504	8.723804
-36.719776	8.708179
-23.277082	8.707678
-13.677612	8.706878
-16.869154	8.696280
-15.646876	8.686496
-7.017879	8.684485
-5.036127	8.684195
-7.346182	8.685493
-7.090137	8.689901
-10.943983	8.691642
-21.857193	8.691536
-22.796841	8.694283
-11.177898	8.699088
-4.000882	8.701387
-7.828597	8.695743
-13.094090	8.689286
-11.175297	8.692530
-4.234415	8.699188
2.967773	8.701202
9.807003	8.699207
22.758760	8.701645
38.105679	8.718713
40.553444	8.740785
28.058249	8.750518
16.693779	8.750696
12.481584	8.754026
5.074442	8.765331
-4.984856	8.780564
5.335704	8.790831
5.879906	8.792312
20.738714	8.793696
2.197100	8.799856
2.558999	8.803522
2.225186	8.803129
2.140000	8.802949
1.923378	8.810450
9.444638	8.826749
22.139585	8.830287
24.310221	8.840120
17.336868	8.922321
15.694108	9.033576
20.070683	9.062376
19.768927	9.074876
15.197488	9.216264
15.157850	9.405729
20.280123	9.476938
19.398502	9.475350
14.696802	9.570742
38.325680	9.794665
37.947166	9.991224
17.757805	10.037163
5.265900	10.048398
-5.518692	10.236523
-22.161392	10.569726
-21.848280	10.793641
-21.696161	10.815126
-16.539928	10.892647
6.883946	11.240001
10.994849	11.600696
1.403765	11.694323
-13.653310	11.707629
-34.742573	11.876673
-35.913795	12.062751
-27.611443	12.120672
-14.417332	12.120957
3.949440	12.126452
28.226545	12.130692
31.601849	12.137059
29.240118	12.157798
10.300488	12.180842
6.357046	12.183099
6.631140	12.181878
10.153969	12.195510
14.557387	12.204103
17.905546	12.203515
29.879709	12.201969
26.051125	12.200678
7.395946	12.205886
-0.150835	12.210204
-6.386992	12.208655
-9.462243	12.212545
-8.346395	12.220083
-4.493425	12.223089
-0.134259	12.222612
-9.907397	12.220599
-9.198682	12.218020
-7.517426	12.216883
-15.771113	12.217891
-9.658421	12.217309
-4.059033	12.211660
-2.311776	12.203897
-5.845738	12.199884
-12.476746	12.200248
-5.386088	12.196898
-3.758531	12.185926
-4.562053	12.176914
16.003077	12.176067
39.027748	12.177985
55.043552	12.180009
57.240490	12.182633
45.339340	12.182626
26.114546	12.183303
7.459726	12.192705
-1.277700	12.204937
3.084788	12.209433
13.965034	12.209489
24.522799	12.209002
33.652241	12.205083
31.675365	12.203579
19.941536	12.209644
17.734608	12.208770
27.518471	12.188733
28.149933	12.163743
20.267654	12.154380
20.316826	12.156106
21.521687	12.137362
11.714028	12.082411
-1.363783	12.028670
-9.939388	12.013431
-15.996399	12.012599
39.415123	11.988514
32.691471	11.943716
21.429136	11.901001
3.934278	11.877512
-14.268874	11.875156
-25.891108	11.868113
-30.673323	11.830114
-31.852385	11.788748
-26.565975	11.777355
-13.513201	11.777362
-2.096660	11.777516
0.760978	11.775132
1.439561	11.770064
9.139744	11.768283
22.492405	11.697573
32.456547	11.558412
35.545811	11.502430
39.378365	11.499256
45.393021	11.412410
41.065567	11.310843
29.514233	11.276100
28.340872	11.276485
35.886513	11.287994
37.108334	11.294183
33.658039	11.287425
25.240822	11.262943
5.507368	11.224985
-18.937008	11.208633
-32.282982	11.211940
-38.359467	11.206733
-45.854248	11.198531
-47.940865	11.196264
-41.709789	11.194025
-38.684753	11.189529
-39.280594	11.187166
-30.713896	11.187638
-15.756694	11.195794
-12.062304	11.216192
-19.769543	11.227406
-25.773649	11.219464
-28.925127	11.217788
-35.658501	11.229625
-43.788170	11.236135
-49.679344	11.231018
-44.902931	11.222073
-17.430342	11.214540
-24.345198	11.203814
-29.518728	11.187996
-32.096897	11.190138
-43.496166	11.198517
-42.209652	11.140942
-45.116112	11.048408
-50.319187	11.027364
-53.999142	11.026008
-49.382725	10.966971
-54.950432	10.917480
-56.407330	10.911984
-72.864723	10.910636
-77.204041	10.907933
-71.395378	10.908092
-67.188644	10.907726
-63.924110	10.908154
-18.564024	10.907942
33.442814	10.907738
56.187725	10.907931
33.626026	10.908264
23.686810	10.908852
20.939117	10.908863
18.031723	10.909792
23.559772	10.912813
50.478081	10.916112
64.836525	10.916609
71.821297	10.916453
62.454357	10.920584
59.069939	10.925470
52.968494	10.926498
49.230404	10.926704
43.867825	10.928776
48.085567	10.930989
49.500710	10.931834
47.113667	10.931993
43.566841	10.931981
31.679350	10.932445
25.686319	10.934430
25.427891	10.936631
16.881523	10.936970
21.674267	10.936365
12.558924	10.937139
0.651232	10.938557
-2.067176	10.938600
30.004232	10.937827
26.647623	10.937128
25.816999	10.937054
16.356136	10.938857
23.440428	10.941004
17.631466	10.938760
8.681474	10.933157
-4.523188	10.931411
-10.170427	10.931537
31.796978	10.927181
29.859838	10.922982
23.062742	10.922647
30.001694	10.922854
25.281467	10.922841
18.017174	10.922801
-0.902241	10.922899
-33.343243	10.922825
-20.700195	10.921167
63.505417	10.919847
69.440010	10.920040
57.785545	10.919813
25.173964	10.919147
-16.238039	10.918960
-55.235077	10.919171
-91.096794	10.919472
-87.881851	10.919844
-72.929176	10.920268
13.206144	10.920137
27.507071	10.919662
3.241763	10.919765
-33.922695	10.920667
-61.006168	10.922142
-79.869736	10.923626
-46.747799	10.924356
5.959711	10.924196
78.432121	10.925086
-143.141296	10.929053
-106.286926	10.933393
-95.862724	10.934506
-95.241333	10.934783
-99.555077	10.937834
-105.531937	10.941163
-70.073845	10.940615
8.444902	10.938758
58.412838	10.939289
-32.485256	10.936501
-20.690012	10.926465
2.236401	10.919579
14.810390	10.919586
11.999388	10.910659
29.391844	10.889737
71.691666	10.877476
97.614243	10.877413
109.633263	10.869039
0.649519	10.848886
-5.217283	10.834224
10.479967	10.831923
8.935305	10.832331
22.815651	10.824722
57.105446	10.811405
63.467281	10.805106
106.243385	10.806985
124.034683	10.804620
19.733561	10.797052
30.859287	10.794375
28.259411	10.794555
27.710537	10.791137
37.130520	10.791475
14.394070	10.799121
10.581100	10.802437
-8.820601	10.798832
-25.763140	10.799370
98.072731	10.806010
71.154434	10.810144
44.872875	10.807865
28.225447	10.803426
12.381457	10.802485
0.471682	10.804688
-18.176470	10.804968
-25.734892	10.802842
-11.003748	10.801924
10.544339	10.801786
35.533985	10.800542
43.352783	10.800393
42.927296	10.802449
43.087650	10.801195
34.312473	10.793213
38.328072	10.786774
31.125338	10.787934
47.121750	10.787791
84.160072	10.780602
107.257835	10.774485
90.197220	10.774390
98.856941	10.775558
112.373070	10.774168
98.562126	10.771401
109.207405	10.769837
156.791992	10.770185
60.558334	10.770567
-154.736511	10.769562
-233.232544	10.768618
-186.807251	10.768697
-143.910690	10.767354
-117.275139	10.763374
-93.378365	10.760759
-35.402473	10.761385
6.942588	10.760180
-25.671753	10.755273
-114.720268	10.750926
-148.940948	10.748740
-112.290932	10.748170
-66.342659	10.747860
-60.920528	10.742764
-30.604158	10.731057
12.309412	10.721235
24.956940	10.720629
-9.995559	10.720190
-63.552765	10.709933
-90.739044	10.698627
-85.484215	10.695541
-67.980797	10.695940
-61.681580	10.694342
-52.018417	10.693006
-21.714907	10.695555
17.655699	10.696657
-1.814556	10.698864
-90.637093	10.719280
-140.138977	10.744255
-111.287842	10.748068
-89.568985	10.753861
-89.745201	10.780978
-54.966362	10.801175
-24.545357	10.803171
-23.705980	10.805258
11.221045	10.811039
77.330154	10.814217
98.396118	10.815219
84.832893	10.815561
93.705498	10.815048
108.119568	10.814603
99.099480	10.815088
91.862198	10.814773
89.282646	10.813674
60.487698	10.813767
19.121429	10.812915
3.713076	10.809499
9.056714	10.806800
12.286740	10.806775
15.495358	10.807555
27.251760	10.806543
44.263298	10.803451
54.654549	10.801335
53.045300	10.801653
30.872089	10.799407
20.299000	10.791202
8.259489	10.784794
7.908808	10.785086
4.006651	10.779874
10.297112	10.762590
24.138767	10.749698
27.283627	10.750088
28.149529	10.745831
23.610779	10.726720
9.205481	10.710369
4.821197	10.708034
-7.351858	10.705967
-0.432127	10.696758
2.601663	10.691735
23.490196	10.693732
34.210091	10.694092
17.256998	10.695578
-22.184875	10.706125
-31.846466	10.716869
-34.248444	10.717257
-22.911779	10.721189
-16.610176	10.739430
2.030792	10.752352
15.927175	10.752180
20.685400	10.758369
35.884747	10.773222
44.826000	10.783612
46.210300	10.784022
40.379028	10.774060
22.168213	10.768909
4.692683	10.778586
-14.685770	10.774514
-29.004730	10.742547
-30.559341	10.722234
-21.592506	10.728508
-3.803700	10.715662
19.083227	10.670009
37.686672	10.639498
47.179489	10.639095
43.931885	10.624567
29.397142	10.578016
4.095070	10.538577
-10.772068	10.531728
-35.308716	10.527259
-50.850246	10.495967
-54.386810	10.459948
-45.891647	10.452481
-28.133862	10.461197
-6.321786	10.448515
14.119565	10.414088
15.214194	10.398095
21.715429	10.417286
20.467686	10.435232
28.015554	10.420446
22.225901	10.394847
16.817493	10.393120
13.924280	10.419095
10.572997	10.456921
-6.849571	10.485740
-15.732745	10.494296
-25.436409	10.492661
-39.586578	10.501300
-44.650299	10.536597
-52.196068	10.592072
-39.255280	10.630816
-16.153025	10.634202
-4.719952	10.644483
19.132919	10.692476
34.105408	10.734123
21.444035	10.740282
17.456387	10.742423
39.006268	10.754350
22.166883	10.761343
-7.812283	10.761521
-43.281467	10.763723
-55.526009	10.776627
-54.526077	10.798133
-43.871410	10.807017
-10.455442	10.807231
9.744346	10.867614
40.975815	11.001047
47.763874	11.090306
40.343403	11.088496
34.221626	11.109529
17.953829	11.236417
-14.708243	11.414060
-28.192373	11.540317
-32.063847	11.569288
-32.478497	11.571482
-9.278742	11.692242
0.664250	11.912394
19.322912	12.037257
28.051756	12.047951
15.503841	12.051447
16.415756	12.051642
8.768837	12.062022
11.007451	12.062741
17.303541	12.169027
48.349663	12.659122
49.018513	13.163543
45.255692	13.221539
27.801497	13.419335
19.474705	14.197227
-1.886357	14.852149
-6.204071	14.984647
1.901967	15.004487
3.836734	15.218402
37.983448	15.511800
36.022114	15.715502
44.975784	15.777254
39.433838	15.775602
35.496567	15.889272
29.336742	16.139420
17.233414	16.292128
11.063865	16.290581
1.699070	16.373966
4.448267	16.585741
11.183267	16.719917
2.771405	16.731863
-3.072986	16.757149
-8.859369	16.872484
-12.304796	17.034668
-12.305354	17.149773
-16.062742	17.167297
-6.513341	17.201687
12.709660	17.427666
17.846470	17.726452
19.761469	17.835394
15.801069	17.837084
12.434160	17.944040
14.540380	18.077496
-1.962686	18.122671
-12.244469	18.126551
-15.928749	18.127081
7.563062	18.130566
11.308120	18.131901
-0.863778	18.137928
-11.568785	18.209848
-13.292624	18.321730
-23.716850	18.369667
-25.491051	18.369450
-39.624229	18.389658
-23.286186	18.420012
21.984158	18.435013
23.380955	18.439787
11.183666	18.445982
3.379328	18.454123
-13.223081	18.455370
-21.839668	18.453606
-43.756287	18.460348
-48.235733	18.474531
-47.324558	18.489073
-54.984364	18.499084
-54.071835	18.499493
-47.494110	18.492292
-55.912682	18.491823
-62.159801	18.504433
-67.534447	18.518293
-73.504570	18.524796
-72.283150	18.526043
-53.054855	18.525955
-21.956118	18.529461
0.994901	18.537889
8.398295	18.543854
6.601602	18.542978
4.430413	18.542355
3.975916	18.545019
7.930440	18.545141
18.974129	18.543314
42.829247	18.544491
69.765465	18.547346
78.638809	18.544605
66.354317	18.537563
46.309906	18.542995
22.110481	18.549595
-1.101893	18.515308
-16.017626	18.460207
-31.939007	18.449070
-51.199982	18.451948
-58.073673	18.384628
-47.082123	18.275766
-35.231514	18.225691
-26.203304	18.225761
-9.684250	18.168985
11.042370	18.031719
22.502628	17.918907
16.646776	17.899151
32.226795	17.892944
41.991325	17.784157
57.539932	17.588392
63.676281	17.452011
79.592522	17.439444
81.129028	17.391397
61.794117	17.168247
44.395775	16.926342
27.226236	16.861910
17.337189	16.852352
6.866066	16.731161
-8.873450	16.592205
-12.527580	16.545815
-24.913931	16.545927
-49.960121	16.541874
-61.996475	16.533154
-73.480156	16.521555
-81.252129	16.504045
-72.643654	16.487812
-48.150021	16.485308
-16.911636	16.483276
-10.816136	16.471140
-18.876011	16.464666
-13.167516	16.464615
-10.312303	16.464218
-1.525087	16.464846
19.641495	16.461729
49.230328	16.458109
54.177925	16.458101
57.379925	16.454828
47.551086	16.449202
37.900932	16.447304
21.737198	16.448305
10.562922	16.448469
6.523867	16.450153
15.886481	16.456812
14.640594	16.460487
11.559176	16.459682
-8.238963	16.464275
-15.436306	16.470057
-19.963745	16.470726
-19.755875	16.471039
-13.732215	16.471123
10.610056	16.470901
24.116541	16.471628
30.762747	16.471214
-1.186326	16.472155
1.152631	16.471882
2.055660	16.467346
-7.669417	16.469322
-2.313082	16.475729
4.065778	16.471066
11.086415	16.461082
15.077315	16.459476
23.686396	16.463182
16.728495	16.464388
9.587705	16.461767
-6.321108	16.457388
-5.594280	16.454565
2.825691	16.455564
16.484171	16.457010
27.239544	16.454762
57.925755	16.452007
60.506489	16.452030
46.662994	16.452568
29.765795	16.452311
28.394365	16.452229
27.521072	16.452600
15.032840	16.452795
-4.013924	16.452677
16.517189	16.453568
41.813622	16.455751
55.153530	16.457329
28.912355	16.457441
38.459469	16.457247
41.091080	16.457499
26.955572	16.457914
2.465769	16.458334
14.080814	16.458950
32.778183	16.459454
58.682659	16.459013
77.506653	16.458183
17.704214	16.459362
44.425900	16.462845
63.615654	16.464813
50.452507	16.464693
48.014454	16.465723
38.038425	16.463432
48.069107	16.456203
63.831493	16.453779
88.056427	16.453579
74.579498	16.448236
87.233459	16.445198
89.493149	16.445488
71.087311	16.444960
53.882912	16.447193
49.452347	16.449663
67.707527	16.449354
100.558121	16.449211
123.729805	16.449453
122.228622	16.450191
103.989662	16.450451
90.036346	16.448139
89.966446	16.447807
93.340981	16.453709
84.489456	16.454739
54.965073	16.440590
13.403818	16.428328
-91.217484	16.431517
-215.209732	16.434435
-255.592087	16.429564
-237.076981	16.425690
-193.037048	16.426422
-145.829849	16.432047
-116.101227	16.437849
-97.500282	16.439438
-128.009354	16.439110
-153.224075	16.436756
-190.521835	16.434320
-195.619614	16.435352
-184.701645	16.435764
-155.496765	16.434252
-129.074921	16.436701
-95.195168	16.443296
-96.593880	16.446987
-98.654381	16.446987
-125.861244	16.452391
-178.412903	16.466106
-194.967041	16.477266
-178.262451	16.478817
-131.757919	16.480373
-86.555222	16.492447
-57.132679	16.508474
-41.289284	16.515604
-57.858437	16.514484
-103.776115	16.517509
-162.946991	16.531015
-169.770447	16.545305
-159.429871	16.548536
-135.766678	16.546389
-101.120392	16.551214
-55.754276	16.559465
18.139111	16.561562
82.739006	16.559582
95.967155	16.558912
82.967918	16.558916
86.422012	16.559057
112.242485	16.561888
122.751450	16.566139
118.828072	16.567368
135.730759	16.567688
146.259201	16.570814
128.831512	16.573214
89.946602	16.572634
33.349339	16.572138
2.279015	16.572674
6.726665	16.572708
17.998093	16.571821
46.040688	16.570688
83.295395	16.570358
122.210274	16.571054
176.962936	16.571123
230.535950	16.570446
-150.189163	16.571703
-92.774971	16.574224
-41.812965	16.574909
15.651906	16.575150
54.779922	16.578211
72.783691	16.583857
85.863953	16.589050
80.279305	16.590717
57.982002	16.590763
26.793177	16.597971
-1.106589	16.613258
-4.562296	16.622505
-1.345793	16.622538
2.193372	16.626888
15.198218	16.636227
18.211763	16.640982
18.459326	16.641512
9.858617	16.641514
-13.964093	16.641447
-20.745358	16.641367
-18.513985	16.642426
-19.141518	16.645432
-13.913075	16.647415
-15.045910	16.647375
-8.470194	16.648441
21.336416	16.650042
29.500662	16.650051
22.643160	16.649097
22.993803	16.648092
18.262980	16.647648
8.727603	16.647661
-12.876214	16.646812
-17.560495	16.644262
5.978986	16.641562
35.186169	16.640842
47.133102	16.640659
23.696762	16.638662
34.139889	16.636230
40.727951	16.635408
23.951488	16.635500
5.015523	16.635267
5.448586	16.634878
-0.363880	16.634716
-40.658524	16.634686
-95.638420	16.634706
166.396851	16.634699
116.457703	16.634562
71.175713	16.634312
56.783169	16.634348
48.017754	16.634010
42.904037	16.631971
65.957947	16.630203
81.714760	16.630327
93.310318	16.629232
129.519943	16.625631
155.667511	16.622808
164.903137	16.623808
194.922943	16.626648
218.823944	16.625458
194.470108	16.621460
204.394592	16.621918
272.233612	16.625662
149.586212	16.625628
-130.346771	16.620481
-249.965912	16.615219
-181.876617	16.614197
-166.843567	16.614397
-185.294373	16.610714
-156.045486	16.605534
-127.010445	16.603498
-115.916489	16.603512
-94.192719	16.603100
-84.101547	16.602596
-75.237869	16.602089
-78.410919	16.601635
-63.212971	16.602858
-61.219738	16.605377
-53.260544	16.606789
-36.501225	16.606874
-47.539528	16.607325
-49.311829	16.609421
-47.374317	16.612070
-63.188812	16.612492
-56.473793	16.611391
-36.269527	16.611881
-27.131786	16.612999
-30.125622	16.612974
-22.728069	16.613243
-3.548639	16.613621
0.289656	16.613041
-61.331604	16.613522
-63.864567	16.616249
-59.205357	16.618956
-70.460732	16.619436
-76.990196	16.618769
-78.336319	16.621695
-56.325367	16.630402
-27.372025	16.636507
-36.610512	16.635109
-118.497398	16.639381
-141.916046	16.652781
-139.125534	16.659231
-157.456268	16.658493
-180.737137	16.660852
-130.401947	16.663557
-113.207115	16.664038
-153.306488	16.664278
-65.904472	16.664936
90.803925	16.665640
165.883240	16.665676
131.773193	16.668949
123.531021	16.674555
149.130234	16.675507
129.659073	16.675806
108.436501	16.681623
113.167267	16.688124
97.236626	16.689934
50.426670	16.689859
45.034195	16.693588
33.285316	16.700548
22.573557	16.705572
16.598618	16.704163
6.840264	16.698210
14.738153	16.698414
37.108494	16.703875
54.218739	16.700129
14.779074	16.692060
20.411558	16.695423
13.106380	16.702309
-4.089418	16.701015
-20.821951	16.705011
-27.400808	16.728836
-15.335650	16.755751
-3.507769	16.760139
3.274022	16.770979
1.660733	16.837101
-10.981894	16.910267
-21.499290	16.922823
-40.210251	16.934006
-51.552532	17.007187
-40.976028	17.083332
-26.022913	17.106270
1.985174	17.106359
26.853937	17.125372
49.591156	17.162958
69.978485	17.193817
62.919689	17.202293
51.169029	17.202864
25.456165	17.215021
-21.525764	17.228104
-44.763634	17.230124
-62.839424	17.230152
-75.666962	17.230577
-74.246742	17.230680
-47.446590	17.232798
-13.949122	17.232893
17.879910	17.232702
23.364859	17.233927
30.306870	17.233814
19.638044	17.234375
3.386134	17.234749
-27.605139	17.235394
-40.284592	17.239977
-74.163284	17.244291
-80.231644	17.244379
-84.534004	17.244120
-64.170334	17.247107
-35.311817	17.255642
8.097486	17.271496
47.433777	17.283127
70.419281	17.279982
22.181528	17.280762
23.598042	17.300072
15.061216	17.317980
11.610670	17.317516
16.360277	17.307873
13.627741	17.302902
11.284215	17.304834
9.636918	17.308586
7.940060	17.308798
-4.966661	17.303675
-0.032047	17.297731
17.332304	17.295868
52.577065	17.295712
66.770256	17.291815
63.333794	17.287519
55.603577	17.288380
38.942287	17.289394
16.043804	17.288742
-23.721294	17.288929
-42.849510	17.288317
-23.586485	17.289503
-18.850643	17.292089
-13.111098	17.292261
5.837564	17.291286
8.154427	17.288343
11.824069	17.283615
21.510517	17.283587
44.095749	17.289783
34.519268	17.289360
-2.480687	17.276236
-27.148046	17.262186
-45.628365	17.254314
-57.879414	17.253763
-53.518566	17.263247
-31.918140	17.290541
3.791228	17.314823
40.400997	17.298286
68.784164	17.293108
79.103943	17.351488
65.986641	17.421083
38.705685	17.469967
6.019407	17.523529
-25.884502	17.584442
-51.458191	17.572258
-55.769535	17.735250
-39.089516	18.607168
-11.555780	19.577770
11.948688	19.737015
24.097464	19.936279
31.769735	20.975760
34.254387	21.817823
16.692905	21.950401
11.893685	21.974752
8.565089	22.092073
18.389133	22.153997
31.186213	22.173748
25.608784	22.214638
28.227331	22.287306
35.427071	22.294983
30.376028	22.226643
38.081306	22.198772
39.952362	22.226732
27.844427	22.238787
-22.979563	22.205523
-38.831215	22.154854
-42.530365	22.104858
-40.570732	22.079853
-32.542072	22.101488
-12.941589	22.078381
-13.271262	21.975309
0.431573	21.910864
0.819850	21.913998
-30.357594	21.929707
-32.663532	21.939238
-21.696901	21.933632
-8.157429	21.947126
-2.430541	21.911579
-1.612281	21.658686
-20.542240	21.401499
-43.111370	21.433239
-49.530087	21.343353
-22.295502	20.836866
-12.618284	20.481209
1.699692	20.560076
13.096025	20.633770
16.213306	20.491913
3.065202	20.274788
-13.603626	20.122805
-12.610984	20.074497
-0.363147	20.188854
43.406712	20.510075
49.072388	20.709040
41.584015	20.630405
34.452091	20.750614
16.526331	21.143942
-1.566839	21.330345
-2.723354	21.289310
-7.522542	21.283377
-10.427192	21.299332
-41.732967	21.242800
-54.064831	21.139847
-69.360474	21.078720
-84.506042	21.092348
-95.058228	21.064846
-97.310410	20.867302
-90.685234	20.614834
-64.559692	20.527914
-47.044212	20.530199
-37.831726	20.434284
-14.739279	20.314327
11.685934	20.277105
43.335003	20.275608
76.689178	20.275032
104.768066	20.278095
143.963608	20.295424
160.398529	20.314224
151.779785	20.262178
108.053520	20.160048
75.604195	20.127762
49.164333	20.158085
25.617870	20.158781
3.774904	20.132174
-1.660898	20.122004
-12.288248	20.124603
-26.551746	20.121017
-68.189651	20.113554
-98.671989	20.112696
-111.471802	20.113924
-109.712929	20.106728
-101.480095	20.093229
-73.747971	20.082197
-50.138069	20.077923
-22.763893	20.077265
-7.838488	20.076633
2.810030	20.079134
-7.792420	20.082466
-16.500553	20.075481
-16.043890	20.060415
-5.511068	20.055300
-1.874119	20.066339
12.247944	20.077883
5.773508	20.074823
7.680958	20.063471
26.355602	20.062273
41.295677	20.075626
53.281780	20.089352
59.001377	20.092840
61.746159	20.092871
74.704422	20.100843
75.479904	20.114750
64.455429	20.123043
48.505337	20.122370
33.202862	20.120903
33.191368	20.125208
16.719791	20.131496
-8.194996	20.132616
-9.402030	20.131676
-12.695282	20.137997
-25.567593	20.147480
-40.653305	20.149570
-59.466728	20.150820
-94.890419	20.162647
-125.519722	20.178911
-123.370697	20.186293
-88.458534	20.183313
-40.816406	20.182375
4.927032	20.193096
35.697262	20.207523
51.681583	20.213120
57.571842	20.212553
48.761932	20.218725
30.987143	20.233669
20.910633	20.244083
19.119293	20.244255
11.348614	20.245794
-2.439154	20.254499
-12.421991	20.260969
-13.432557	20.261122
-11.374753	20.261076
-23.150614	20.261868
-57.026985	20.261251
-60.493473	20.261332
-59.146988	20.262115
-56.527328	20.261812
-46.789623	20.261999
-27.178602	20.263182
-11.320858	20.263664
-12.307446	20.263378
-23.375004	20.263350
-34.157017	20.264086
-42.496891	20.265650
-47.456669	20.267311
-41.469307	20.267479
-23.728727	20.267597
-8.712364	20.271795
-8.709757	20.277704
-18.041912	20.279455
-25.067898	20.279602
-25.802950	20.284275
-22.220263	20.292215
-9.619185	20.294786
14.595441	20.289330
35.063278	20.288771
41.495274	20.300211
44.682030	20.310989
53.213818	20.312115
58.131413	20.311914
55.698643	20.324802
53.582413	20.347897
48.549500	20.359434
35.205585	20.358982
27.375895	20.363501
36.173908	20.368416
49.527817	20.368071
61.278790	20.368439
83.202797	20.366358
50.833790	20.362513
72.390472	20.362501
76.395721	20.362288
98.922913	20.364109
121.658096	20.374357
133.149216	20.384598
121.285522	20.386566
119.642639	20.387274
123.081345	20.393536
138.281464	20.401264
141.948502	20.405149
143.604782	20.405531
146.043503	20.405725
154.031540	20.407900
158.191574	20.410286
179.078430	20.410746
181.615097	20.410822
181.486496	20.411503
196.597702	20.411566
191.823593	20.411886
206.536682	20.413347
243.255081	20.413376
267.310211	20.412058
266.718445	20.414232
195.650558	20.419521
81.597969	20.421896
-66.220802	20.421389
-176.297165	20.422630
-246.544785	20.424849
-249.071030	20.425180
-234.163284	20.424925
-210.755859	20.425159
-218.019745	20.423807
-230.196793	20.420683
-255.865250	20.418858
-251.943115	20.418848
-192.122772	20.417509
-164.473129	20.414383
-157.217300	20.412548
-153.137512	20.412508
-173.113327	20.411608
-180.359802	20.409193
-192.381836	20.407337
-186.184158	20.407043
-180.742020	20.406982
-109.022423	20.405388
-121.461899	20.402481
-137.613205	20.400753
-136.005219	20.400887
-137.983185	20.399456
-132.000153	20.394529
-122.480843	20.389864
-119.409546	20.388887
-127.150139	20.388309
-149.678940	20.383459
-159.152924	20.376863
-151.284470	20.374180
-143.003708	20.374197
-130.294266	20.371927
-125.796402	20.368607
-120.736359	20.367905
-115.002838	20.368174
-135.037964	20.368244
-174.482376	20.370125
-198.083649	20.372519
-205.215454	20.373262
-216.149323	20.373226
-217.192474	20.373047
-190.241028	20.373465
-136.631897	20.375809
-50.830479	20.378010
57.111725	20.376957
146.802856	20.375315
188.882263	20.376131
188.975510	20.376825
161.636566	20.376829
126.527046	20.373783
102.447372	20.362469
89.796234	20.352453
96.155167	20.352232
100.968094	20.350166
111.563347	20.342369
112.726173	20.337299
93.678642	20.334835
89.233330	20.334793
88.686249	20.338812
87.704468	20.340584
82.554070	20.337208
65.557533	20.334507
69.508141	20.335396
89.401260	20.340437
86.609741	20.349424
71.324738	20.354191
53.855858	20.353287
46.835255	20.358307
51.450562	20.367306
37.030102	20.369209
26.867563	20.365623
28.126682	20.361877
46.944626	20.360685
36.359524	20.360952
16.136856	20.358171
6.299146	20.355663
10.423555	20.357555
5.164095	20.359657
-0.790479	20.359573
-14.179739	20.359072
-1.651715	20.359125
47.038475	20.359909
61.023895	20.361572
52.669292	20.363411
58.838409	20.363993
56.477787	20.363914
46.061878	20.364561
32.228531	20.365475
22.021614	20.366003
-2.410564	20.365696
-18.247974	20.364010
-26.285135	20.361164
-17.502939	20.358223
-19.087788	20.356895
-7.452040	20.357128
4.234105	20.353386
10.063699	20.342649
9.245543	20.335033
7.049273	20.336323
-16.439419	20.335346
-18.957699	20.328283
-11.117440	20.324461
-9.457218	20.326052
14.535172	20.328360
17.048246	20.329046
-3.989291	20.328943
-35.829609	20.329336
-48.112896	20.330057
29.797312	20.330778
28.212444	20.330862
10.380554	20.331589
23.872332	20.334835
22.977592	20.337387
4.744070	20.337528
-13.823933	20.338190
-32.270622	20.339588
-29.504744	20.340330
59.373074	20.340464
65.248268	20.340298
74.215218	20.340178
71.926750	20.340166
57.279316	20.340208
33.842308	20.340271
-10.317449	20.340349
-89.728806	20.340639
-109.442108	20.341295
23.540209	20.341860
29.690048	20.341845
28.257919	20.342789
22.623064	20.345396
18.747156	20.347065
5.857706	20.347147
-42.416340	20.347492
-91.028732	20.348215
-83.576096	20.348627
-3.344915	20.348755
15.910483	20.348787
39.804344	20.348793
23.727383	20.348690
16.158367	20.347942
-3.970689	20.346876
9.571898	20.346840
10.268499	20.346043
19.945780	20.342752
-3.100660	20.340662
8.220339	20.340687
12.052931	20.338766
18.257286	20.335754
5.281418	20.334930
18.654078	20.334965
15.325694	20.334146
18.169870	20.333193
29.652514	20.333160
14.971276	20.335051
33.141655	20.337145
44.283154	20.336992
32.712109	20.337713
50.429394	20.340885
47.467976	20.342060
52.274353	20.341223
69.325233	20.341410
80.721985	20.340860
48.707973	20.338392
36.965015	20.336769
22.850296	20.337126
21.554451	20.336695
5.703764	20.333904
1.304345	20.331472
-31.469776	20.331381
-72.859978	20.331329
-56.646889	20.329626
-31.361799	20.328640
-20.151934	20.328991
-15.913280	20.328093
-24.763039	20.326853
-25.459873	20.327217
-45.460384	20.327185
-89.084152	20.325403
-124.189232	20.323793
-97.078369	20.323879
-35.222698	20.323822
35.166866	20.320496
37.070587	20.314226
20.526588	20.310734
12.808338	20.311863
-11.224656	20.308542
-61.819107	20.299698
-115.697227	20.294962
-88.735718	20.296143
-3.936134	20.307766
47.970169	20.327171
25.430307	20.334023
12.041967	20.334724
1.208602	20.348347
-30.333906	20.361977
-86.218117	20.364611
-129.778732	20.362034
-123.793480	20.357382
-83.018517	20.355864
-36.575001	20.355978
-9.197675	20.351149
-1.135496	20.347591
7.349887	20.351377
11.551122	20.356138
27.362534	20.354019
40.069332	20.345829
21.030003	20.341848
-9.204724	20.348772
-20.183981	20.355446
-18.092579	20.349861
-12.188856	20.343290
-1.073240	20.348112
11.227806	20.352694
22.323257	20.346754
26.805222	20.340567
15.576591	20.341860
-17.305508	20.339573
-26.635981	20.321436
-19.483192	20.299299
-5.688852	20.295855
9.526638	20.291040
21.393539	20.242954
19.026440	20.183882
29.083645	20.172873
20.396605	20.172857
-13.886395	20.128183
-20.997475	20.073002
-20.641771	20.053776
1.201109	20.058262
21.894670	20.059172
17.397316	20.050493
14.292170	20.038944
9.601510	20.032850
-10.278654	20.039160
-38.446381	20.060062
-57.216961	20.084305
-38.054653	20.093182
-10.017732	20.093464
-7.494427	20.106865
-4.063226	20.123434
-2.405524	20.127529
-12.923989	20.127428
-16.930361	20.126854
-11.062778	20.125200
11.194814	20.125229
31.326611	20.126587
30.890730	20.131317
31.106176	20.134644
22.324560	20.130312
5.397788	20.126135
-5.039886	20.127460
-8.690660	20.129181
-12.399224	20.125744
-8.704000	20.112679
4.472762	20.093258
17.960754	20.082689
26.298813	20.082888
32.456886	20.073330
44.445114	20.050760
59.426067	20.035275
51.799114	20.032373
29.861675	20.032469
7.891804	20.031073
3.050429	20.028519
-5.146029	20.025652
-12.245433	20.023863
-8.612879	20.023352
2.172446	20.023499
10.028301	20.025137
16.453585	20.027134
-41.084503	20.027719
-40.146023	20.027351
-38.081978	20.026344
-30.526913	20.026119
-19.642645	20.026327
-8.274505	20.026152
6.289721	20.026012
17.785833	20.023468
18.828802	20.020679
10.814977	20.020506
0.735350	20.019585
-8.171619	20.017296
-13.812707	20.014179
-16.456417	20.009476
-16.724487	20.005167
-10.259709	20.004259
-12.515391	20.004311
-7.792771	20.002375
5.797510	20.001694
10.879715	20.000874
15.567581	19.992905
17.219961	19.965784
17.876261	19.933285
7.883992	19.931450
-27.236372	19.923916
-46.831036	19.868725
-39.858551	19.808825
-40.565063	19.766493
-35.209827	19.706705
-14.403378	19.624498
25.536655	19.614317
49.920570	19.466282
41.828930	18.630093
14.312693	17.578772
-1.985425	17.373825
-22.169884	17.140285
-50.684498	15.849743
-47.322918	14.660375
-15.080711	14.455231
14.904259	14.419216
25.492649	14.239619
22.571409	14.132926
29.223396	14.090637
29.558781	14.034062
27.635487	13.926396
24.862316	13.866735
19.555159	13.874395
26.866247	13.848470
26.539900	13.799157
16.143103	13.759980
21.144691	13.713434
29.649309	13.645599
33.554691	13.599898
21.167196	13.607087
2.967917	13.615784
0.346635	13.611151
-8.545130	13.596731
-17.939802	13.591420
-10.027869	13.654445
-4.761269	13.743815
9.541354	13.781330
26.716032	13.781001
28.358492	13.809654
-7.373350	13.893582
-25.682640	13.956305
-34.078854	13.914184
-36.109421	13.815340
-42.917194	13.868096
-38.552681	14.086343
-31.355885	14.108278
-13.387234	13.870809
-1.359866	13.809603
-14.834352	14.119261
-7.213550	14.480014
13.337190	14.588380
18.579432	14.591017
19.925844	14.598592
9.195347	14.333703
[truncated: 75,841 more rows]
