# Supplementary material for: Surface electromyographic analysis of differential effects in kettlebell carries for the serratus anterior muscles
Source: PeerJ. 2018 Jun 12;6:e5044. doi: 10.7717/peerj.5044 (PMC6003386; doi:10.7717/peerj.5044)
Supplement: Supplemental Information 1 — Raw files and R-script file for processing of EMG data. [file peerj-06-5044-s001.zip › Raw Data Anon/Athlete_29.csv]

-1.106867	30.799017
24.973549	30.800957
73.377640	30.783241
129.906845	30.749887
134.596893	30.733541
-49.185619	30.736238
-61.589767	30.745275
-38.352615	30.755074
-17.061577	30.755230
9.465127	30.731710
61.924973	30.687027
37.654240	30.674143
-22.729149	30.693153
-48.521606	30.635918
-88.839951	30.519806
-92.645302	30.487219
-88.986008	30.517134
-49.105106	30.502598
17.045204	30.467747
27.475002	30.474325
-1.786109	30.503292
-13.142282	30.513256
-21.984888	30.514219
-114.334351	30.535063
-106.109329	30.560501
-89.178436	30.563801
-35.888031	30.559671
-18.229956	30.568825
-14.919008	30.581181
19.817217	30.584612
35.577698	30.582060
59.662540	30.578821
2.593379	30.578367
40.089558	30.577860
58.559391	30.575045
28.922623	30.575317
14.765299	30.575031
44.543011	30.564564
55.920109	30.549774
59.555729	30.543718
65.554680	30.544182
-2.157275	30.531736
-11.355019	30.487194
-26.568851	30.429001
-28.280056	30.409153
19.871525	30.405794
45.794247	30.320297
45.701893	30.168242
47.806488	30.085466
53.340775	30.086086
31.600092	30.041216
-38.482151	29.908241
-74.175438	29.783443
-82.619583	29.744001
-66.006058	29.745424
-45.051685	29.697939
1.495382	29.618357
37.093540	29.573708
34.361996	29.577827
23.472115	29.682854
-0.534057	29.840792
-13.788764	29.880394
0.936422	29.901745
14.685547	30.045368
30.974022	30.136240
58.683922	30.128094
86.231857	30.137417
22.739038	30.108768
-99.967834	30.033321
-170.834732	29.998409
-165.045746	29.997940
-146.924393	30.008804
-101.078407	30.018288
-35.899879	30.006088
30.743343	29.990589
57.337959	29.993645
53.827591	30.005630
29.949816	30.026571
6.936745	30.070440
-3.549355	30.101273
19.734144	30.097933
36.559559	30.129446
50.554226	30.211418
81.368683	30.267870
141.109695	30.276278
143.976822	30.277222
62.514332	30.299299
23.511093	30.339081
39.053230	30.364429
47.354702	30.353752
28.692976	30.361702
5.555300	30.427111
20.117081	30.457943
66.833862	30.432854
77.767990	30.476900
29.865391	30.589321
-0.483980	30.653639
14.498145	30.657238
5.564150	30.680222
-24.628050	30.785542
-32.260132	30.961912
-14.502262	31.109415
10.387498	31.129883
-14.036397	31.206951
-86.295830	31.640354
-132.534973	32.144558
-131.911148	32.263985
-114.897263	32.294266
-82.017860	32.629677
-30.786703	32.979794
13.000891	33.050064
63.218620	32.994366
97.503395	33.001076
55.537270	33.043648
48.740654	33.038116
46.586903	33.007919
57.256084	33.002693
72.370819	33.001652
94.853226	32.987503
114.817764	32.971725
149.982376	32.963505
131.955078	32.963722
8.845193	32.949436
-2.169172	32.903450
-15.124859	32.861015
-17.344286	32.859440
-17.205582	32.834511
-24.772148	32.701092
-6.074605	32.543182
-32.668213	32.496342
-42.437321	32.494957
-34.935120	32.378784
-15.517603	32.153549
4.924622	31.986526
23.871519	31.963337
51.014297	31.938643
61.882683	31.751120
45.516640	31.511015
-13.562257	31.424032
-32.172245	31.426668
51.459309	31.349792
38.971169	31.241636
13.839627	31.206438
13.824064	31.210985
20.375292	31.207159
18.505629	31.197762
-11.958275	31.190250
-2.975941	31.187656
-24.517416	31.187080
7.009908	31.192514
-46.936802	31.207167
-72.552696	31.215315
-80.096352	31.214909
-79.177002	31.213856
-101.130646	31.207066
-88.319695	31.203604
-89.403221	31.206076
-97.732025	31.200233
-44.909355	31.200090
-87.513329	31.206224
-104.929482	31.200504
-89.597710	31.208807
-94.833405	31.229267
-66.799301	31.218391
-50.467781	31.196423
-70.038879	31.195541
-117.853210	31.196871
-49.164936	31.194441
-65.702805	31.191610
-91.055069	31.179880
-31.306976	31.179165
30.840290	31.207947
69.196587	31.233891
109.264946	31.228642
84.924484	31.219509
31.400419	31.242764
54.232376	31.287960
20.426970	31.312920
17.630913	31.305906
38.473576	31.307074
51.172230	31.340170
67.231575	31.369778
57.511482	31.369255
71.861443	31.361389
17.852253	31.369101
1.571580	31.394117
-42.449833	31.422123
-26.591724	31.430948
-26.585615	31.430769
-20.852757	31.435942
-16.990503	31.426680
7.888641	31.412491
-7.181454	31.414417
3.927329	31.397488
110.110588	31.343023
123.437241	31.291224
103.038574	31.268909
84.547729	31.266779
43.484936	31.260559
42.053978	31.214483
-7.473881	31.127926
-52.574883	31.064535
-22.771049	31.055250
122.403816	31.050434
156.296066	31.018843
123.504379	30.980433
65.099304	30.952711
39.327793	30.939171
-24.627068	30.937420
-79.306915	30.936499
-90.681168	30.922836
-31.245241	30.903149
128.037186	30.895596
141.196625	30.895618
99.441269	30.898832
21.863741	30.913364
-60.662258	30.926256
-141.984070	30.924519
-185.455444	30.920351
-194.388260	30.921009
-143.456650	30.928442
-67.942566	30.955013
-13.395320	30.981014
-4.098311	30.973305
-20.182167	30.982164
-43.168148	31.048071
-33.963959	31.068850
-45.330540	30.993999
-88.506187	30.949306
-61.801071	30.977278
69.296661	30.952585
117.630287	30.846142
48.797897	30.774624
19.450562	30.771219
2.411855	30.747280
-23.863977	30.671041
-66.998230	30.604677
-111.147324	30.588953
-110.877281	30.586201
-135.857437	30.523546
-105.580826	30.401754
-78.466537	30.327278
-73.427666	30.335815
-56.578785	30.285097
-60.582924	30.086323
-100.598312	29.893759
-125.510880	29.861744
-140.845901	29.877953
-88.917847	29.756151
-66.512405	29.530893
-78.277748	29.395445
-107.406845	29.421335
-132.110367	29.461605
-149.451782	29.371637
-138.202942	29.215017
-123.415215	29.144922
-24.375454	29.174479
92.672752	29.208162
164.561508	29.203989
161.275314	29.181696
134.801636	29.175953
110.050529	29.203768
98.957535	29.231590
54.782742	29.237116
-1.281735	29.232969
0.445018	29.217398
80.484978	29.202330
99.789841	29.201921
95.056160	29.201410
89.540825	29.203876
115.159119	29.216574
110.971214	29.224834
69.059044	29.225317
29.021448	29.226315
26.254137	29.229748
-41.087910	29.234072
5.879827	29.238277
30.087116	29.236944
86.365524	29.231512
141.421371	29.233843
178.574402	29.233786
179.187180	29.218288
170.027344	29.206093
126.044609	29.206984
19.389921	29.204645
-5.931113	29.192030
14.546386	29.178310
54.379475	29.173018
123.884972	29.173315
188.020905	29.160711
227.500412	29.131895
205.698196	29.116514
168.631577	29.116589
107.752090	29.095699
119.652519	29.059977
136.486389	29.043806
203.087540	29.043371
281.146881	29.039778
322.776215	29.030106
303.554108	29.014967
255.386414	28.994522
121.159370	28.984812
-114.941399	28.998775
-178.427185	29.001419
-138.491180	28.961449
-86.269821	28.924700
-43.369122	28.934580
-30.848289	28.950731
-34.852119	28.930508
-86.119431	28.898365
-138.792236	28.888962
-175.030136	28.887388
-176.848022	28.867893
-160.193024	28.859449
-129.112747	28.881992
-98.405151	28.880362
-74.032249	28.838715
-68.702621	28.820372
-74.202103	28.837624
-78.672592	28.836010
-130.083664	28.788574
-112.720490	28.722790
-80.195015	28.685680
-48.910469	28.686718
-19.234909	28.661232
-2.408377	28.555706
-19.734795	28.443148
-55.705528	28.411240
-56.100853	28.411064
-67.731422	28.376371
-39.109161	28.330851
-24.513840	28.305740
10.140079	28.305363
35.500999	28.337151
10.868743	28.398323
-15.519506	28.455568
-13.907670	28.464569
-78.166763	28.451283
-237.134933	28.527769
-261.881378	28.695297
-220.772736	28.792286
-185.487289	28.785894
-158.599960	28.805666
-119.839424	28.872799
-44.101025	28.921333
75.473839	28.936918
97.916466	28.916622
-34.720905	28.871532
-28.423155	28.850033
14.755236	28.865589
50.969124	28.874460
72.479645	28.855661
108.968735	28.838001
183.595688	28.837589
173.964035	28.833702
123.660683	28.822760
12.979449	28.856787
-18.179167	28.939728
-25.580523	28.973080
-45.375748	28.956734
-57.375351	29.012194
-61.139900	29.126318
-36.675632	29.176403
21.663099	29.154182
37.772083	29.151978
44.092762	29.210859
32.412483	29.263031
7.981006	29.226280
-25.726341	29.161526
-63.263443	29.199469
-66.314537	29.262619
-19.197914	29.185326
26.103586	29.075123
65.654457	29.107441
93.202873	29.178352
88.190636	29.144899
37.361107	29.073578
-1.790264	29.076059
-28.841650	29.151386
-22.497269	29.221130
3.539433	29.227995
32.884621	29.220053
32.001720	29.290916
-10.010825	29.405956
-39.167477	29.453329
-46.275990	29.452915
-38.211418	29.497149
-3.538096	29.569666
32.649765	29.596376
76.673592	29.574591
103.960800	29.560930
108.239029	29.587841
-107.339844	29.626757
-104.793785	29.621185
-40.668510	29.567924
21.544830	29.549000
66.607933	29.604193
96.875786	29.635443
113.760185	29.570637
114.127144	29.502087
70.233788	29.524101
-32.630474	29.576239
-60.275143	29.562626
-27.162205	29.504225
20.126831	29.491653
53.461735	29.542917
65.683434	29.581102
108.928780	29.562634
158.563553	29.542736
126.431686	29.572380
-2.795403	29.622494
-54.623257	29.647734
-20.871170	29.648233
7.657786	29.663885
16.865665	29.719519
63.612907	29.766535
111.245636	29.762667
128.659790	29.763613
74.236801	29.809240
-26.799654	29.847151
-67.463631	29.844440
-71.260017	29.834124
-89.632919	29.849962
-106.413818	29.889730
-103.757751	29.921780
-74.127068	29.921057
-78.691376	29.913422
-69.163223	29.941679
-69.472588	29.984468
-57.729664	29.996613
-59.315105	29.992128
-51.568707	29.998644
-37.757607	30.010286
-4.047953	30.019014
-9.896180	30.023676
-10.551280	30.021723
-69.652275	30.013868
-115.333817	30.004030
-135.867981	29.998989
-127.066315	30.001791
-89.814552	29.997072
-10.320747	29.967121
43.303440	29.934408
88.247040	29.941906
80.283600	29.972603
35.667637	29.967995
-72.180450	29.946415
-91.136658	29.968657
-82.130287	30.005062
-15.690990	30.011110
43.992653	30.012913
83.974602	30.005550
90.839928	29.961824
108.775284	29.920370
25.388468	29.921717
-198.195511	29.930227
-243.647461	29.886555
-161.266403	29.829191
-114.120071	29.856880
-67.829239	29.936726
-21.635017	29.944342
32.710670	29.878714
100.390495	29.852839
110.302170	29.901609
-7.482612	29.921944
-21.772287	29.848799
-22.783735	29.775356
1.848569	29.778740
2.291857	29.769478
20.776606	29.664841
83.029671	29.551542
116.204399	29.526127
129.034149	29.515520
-2.371592	29.401129
1.305916	29.221924
26.908525	29.123444
53.034218	29.121662
62.135372	29.066330
54.632599	28.903954
40.403095	28.790186
65.058304	28.809324
65.741692	28.820377
42.120163	28.751989
33.916931	28.727407
58.689068	28.788143
73.131783	28.837025
64.499771	28.826330
49.599289	28.779575
67.343010	28.746422
68.996971	28.769495
50.617874	28.829191
36.940315	28.865211
19.547194	28.853323
24.480595	28.852354
23.472071	28.929237
0.949258	29.040787
2.544105	29.102579
-0.625557	29.110086
-0.447890	29.109848
-28.843529	29.133583
-48.971970	29.178938
-68.148354	29.220779
-60.398113	29.237043
-50.354633	29.234854
-13.047990	29.252958
13.249223	29.299620
56.477139	29.327929
89.108467	29.321711
52.471878	29.323101
-23.408154	29.346748
-68.758621	29.350725
-93.607841	29.318853
-79.457565	29.298372
-69.314087	29.313049
-45.762691	29.319530
-16.122765	29.288382
-22.226110	29.253889
-75.445732	29.264561
-27.442039	29.308842
-96.425575	29.319260
-112.255447	29.282343
-112.597549	29.270378
-99.893509	29.306665
-40.496998	29.322737
27.850866	29.295815
123.562958	29.277678
108.233231	29.282375
-80.896530	29.283489
-123.057152	29.279812
-88.968651	29.280006
-39.965782	29.280563
28.369701	29.281132
80.367378	29.287947
162.893158	29.298555
198.778534	29.300299
127.623657	29.299316
-108.965485	29.314417
-153.635437	29.333311
-103.170052	29.336117
-17.350458	29.341770
26.200171	29.367790
79.962639	29.389389
87.387741	29.388805
61.250168	29.387495
53.402657	29.403324
-63.067509	29.427696
-69.503616	29.443262
-21.521849	29.441523
-1.929463	29.437977
16.427948	29.460394
23.567823	29.500290
37.465950	29.514172
92.376335	29.504192
141.863586	29.516033
-152.044250	29.551521
-56.366543	29.573923
15.700381	29.564331
46.162903	29.558182
42.950191	29.572800
40.967075	29.513618
55.926193	29.392675
67.948151	29.359325
87.963158	29.345484
108.745872	29.264482
92.242218	29.254374
37.144119	29.296791
-40.046345	29.286465
-101.950272	29.327854
-124.858040	29.454702
-128.792358	29.549088
-120.980545	29.568321
-85.897202	29.549578
-33.988258	29.550766
-48.488091	29.591766
-84.612320	29.631294
-130.367554	29.640705
-153.474838	29.622351
-144.549271	29.578850
-143.094284	29.530649
-169.171448	29.535812
-82.567101	29.592443
138.910156	29.590111
197.442337	29.506752
162.569778	29.475613
136.614609	29.546772
120.431870	29.611032
85.891136	29.598997
67.302521	29.563873
74.421928	29.568371
63.270050	29.600357
96.077850	29.589895
63.374416	29.522228
37.642689	29.488775
1.615103	29.496288
-15.322481	29.432178
-39.655659	29.311106
-2.346321	29.247002
76.870644	29.244072
82.787987	29.220306
-25.386221	29.099485
-47.413219	28.861403
-30.773792	28.642891
1.300978	28.612562
-8.374537	28.531187
12.636444	28.012781
81.785645	27.383997
147.539536	27.210108
133.769043	27.209917
9.684565	26.950878
-1.856869	26.625565
35.805412	26.485828
63.257729	26.542957
95.215637	26.696156
114.095596	26.764315
170.049240	26.722765
236.058670	26.706699
127.094055	26.750818
-185.648529	26.793552
-289.424683	26.800533
-242.474167	26.790548
-227.275681	26.788870
-231.483429	26.799381
-173.097519	26.819988
-128.258591	26.830288
-94.293098	26.823404
-62.817963	26.822832
-130.888672	26.827820
-129.698471	26.828169
-115.205093	26.828939
-82.333694	26.828884
-47.404076	26.822542
-12.923972	26.808691
19.492928	26.797237
20.247581	26.795776
54.360222	26.796034
-130.839966	26.793987
-84.195526	26.789371
-79.691055	26.781572
-61.276226	26.778437
-50.554230	26.785599
-24.842745	26.796818
-17.747622	26.796995
-34.312157	26.784264
6.155736	26.777193
45.336220	26.785925
72.873116	26.804909
83.087120	26.818693
89.436058	26.818697
112.188347	26.819685
123.066841	26.818083
68.923752	26.800688
45.789677	26.791626
36.804226	26.793184
-27.784204	26.782671
5.337692	26.776857
-0.518000	26.780148
45.491016	26.777573
115.555687	26.778837
119.335159	26.773325
158.302612	26.756634
218.569382	26.755270
179.616074	26.759253
-64.746597	26.760111
-83.623520	26.770069
-39.339432	26.768927
19.438604	26.771284
35.779476	26.821699
77.431824	26.878429
154.301498	26.883417
194.672852	26.876295
177.771545	26.906881
47.704464	26.943958
44.705597	26.946918
83.402397	26.934511
79.816185	26.935789
66.892624	26.938734
58.159298	26.923458
91.815292	26.900612
135.204361	26.889677
150.091095	26.895611
119.188766	26.909626
134.968903	26.908951
154.909470	26.887573
174.771072	26.883329
150.632690	26.927883
108.660599	26.994535
68.179413	27.029036
40.858932	27.023861
-51.215729	27.055395
-213.187164	27.187550
-250.326324	27.328400
-200.455078	27.360937
-128.269577	27.373037
-55.064564	27.473928
-5.009823	27.568192
62.177052	27.578861
135.317261	27.572882
59.272270	27.581982
-177.865723	27.582405
-247.196167	27.573997
-218.265366	27.566040
-186.256989	27.567057
-171.828217	27.577915
-112.330200	27.586863
-46.536144	27.588484
-61.032883	27.587391
-106.400230	27.588425
-240.321564	27.598429
-266.143097	27.624697
-227.882263	27.650518
-137.052658	27.650602
-31.021559	27.639732
64.795906	27.643539
110.861290	27.651245
136.222107	27.644123
64.844551	27.626175
-187.611343	27.611834
-265.085052	27.607538
-257.524719	27.610050
-191.101273	27.611660
-121.465347	27.590128
-67.461388	27.522907
30.190508	27.460840
141.475830	27.486177
114.381615	27.520567
-19.902475	27.418484
-85.062584	27.264137
-49.682404	27.230318
-23.673538	27.274052
-23.355915	27.263025
37.363380	27.184841
121.306793	27.109276
144.640900	27.076248
106.474152	27.086264
41.752563	27.148191
5.265116	27.206921
14.916909	27.191669
18.282049	27.183224
20.455069	27.220581
36.414345	27.197634
48.388676	27.142918
34.504635	27.137295
14.896043	27.128756
0.988828	27.116520
-10.161812	27.124493
-10.611222	27.115170
5.030794	27.137394
20.068510	27.211184
13.487316	27.232872
5.115654	27.201393
6.047587	27.196608
-34.987259	27.198935
-70.345726	27.177319
-90.864586	27.163805
-54.194908	27.159359
12.106432	27.161322
64.780861	27.215689
125.762894	27.267178
170.568405	27.226288
189.700760	27.217798
125.591690	27.342712
-59.301460	27.452047
-104.250481	27.459494
-53.903664	27.456255
7.249934	27.524260
81.804939	27.689939
145.729507	27.907558
198.364792	28.033993
239.073868	28.034178
183.836731	28.253656
5.151661	28.907957
-42.742687	29.444021
-46.995255	29.498297
-23.343588	29.650167
5.653758	30.196472
49.119511	30.607094
125.505569	30.671970
177.585083	30.680090
165.613312	30.741396
-2.018294	30.784910
-71.514893	30.802717
-64.389015	30.819809
-63.360264	30.840630
-66.947487	30.851458
-20.113350	30.851068
3.961627	30.855270
26.031790	30.867792
40.575809	30.884026
-20.011135	30.905039
-22.042221	30.930721
-0.085409	30.947924
26.421274	30.948233
74.669746	30.962278
97.231247	31.021574
113.789238	31.093237
105.617393	31.123890
72.894226	31.123945
41.590828	31.146439
24.715689	31.203745
25.270960	31.253416
16.207592	31.265720
20.449242	31.267530
-1.114931	31.296202
-89.126266	31.339355
-168.927551	31.358070
-221.320938	31.357815
-46.923431	31.388283
-53.415012	31.445717
-66.820251	31.466705
-53.775383	31.459534
-60.872620	31.482336
-117.239075	31.515959
-149.843567	31.516493
-195.410660	31.488592
-184.184982	31.460743
57.942558	31.459169
92.233124	31.461891
99.748352	31.439087
88.828033	31.436871
40.069168	31.488890
12.749582	31.541599
-28.063667	31.552450
-74.826950	31.548771
-139.788834	31.575306
-6.749610	31.643291
-51.097149	31.714954
-90.214203	31.741058
-133.567078	31.738733
-128.147430	31.768387
-137.200119	31.824755
-129.884644	31.856373
-81.008568	31.859835
-68.533684	31.860174
-38.462212	31.852655
-72.305046	31.819548
-38.056541	31.773169
-1.999897	31.753948
18.633177	31.759031
49.375755	31.702209
82.998131	31.559914
90.918190	31.472628
46.228325	31.515198
-27.799490	31.555771
-52.916176	31.502127
-28.330626	31.440311
-9.285548	31.475384
4.483355	31.605747
13.813237	31.746525
2.901745	31.807991
-21.810625	31.792530
-63.471870	31.852072
-102.170944	32.112602
-101.692184	32.408394
-55.600304	32.500324
12.604671	32.507679
64.777214	32.673153
89.155487	32.885654
75.035774	32.940834
50.497993	32.916519
32.692749	32.924866
49.919910	32.919788
59.816139	32.892994
92.709488	32.897324
110.869728	32.910297
103.722000	32.902546
101.175133	32.904976
30.652714	32.908478
-46.947548	32.892574
1.217653	32.902950
-16.710127	32.930008
38.701756	32.914200
28.690205	32.888309
46.899616	32.897621
64.160965	32.929993
63.710087	32.987484
24.493122	33.044720
-33.983864	33.050831
-32.272511	33.078793
37.412411	33.241970
62.514397	33.441921
20.918541	33.510109
-15.098732	33.509495
-12.768218	33.590134
1.524967	33.732632
-29.857435	33.830013
-92.584862	33.843781
-73.981133	33.824165
49.536541	33.838326
104.721848	33.882519
36.078728	33.908566
-26.325478	33.908749
-41.173512	33.898705
-81.821075	33.868618
-139.772507	33.826180
-146.814407	33.811092
-105.659248	33.809113
-28.853592	33.763363
17.575417	33.688202
21.472658	33.649586
19.563448	33.649124
-3.052097	33.629608
-14.363138	33.575363
-34.813267	33.530193
-44.717838	33.520882
-51.698708	33.520641
-7.215627	33.499798
-10.544721	33.471306
-19.979086	33.460876
-59.875229	33.460686
-75.964012	33.447861
-106.494980	33.428757
-132.785004	33.426540
-162.226990	33.433678
-158.540421	33.419853
-70.843193	33.392620
-47.257996	33.391109
-42.180122	33.407131
-15.029954	33.399681
-14.578943	33.383118
-31.275675	33.392284
-71.325539	33.406208
-114.074966	33.406250
-116.945381	33.422615
-22.091694	33.459141
-5.626565	33.475212
-7.890493	33.468594
-19.005821	33.481583
-26.872477	33.528355
-45.878162	33.582031
-36.797836	33.610580
8.519282	33.611336
17.003996	33.633999
24.395779	33.718414
9.454834	33.809704
35.050243	33.838074
58.601532	33.839035
81.718010	33.874947
115.959671	33.924255
130.699081	33.945568
107.384674	33.945854
81.083138	33.942757
66.622070	33.941525
59.224159	33.941578
91.683556	33.930653
153.500839	33.910847
212.968811	33.908573
246.098938	33.908344
225.378799	33.872131
179.263397	33.832771
119.658989	33.827133
86.758583	33.825523
72.102127	33.812988
93.765030	33.804096
140.738098	33.799072
197.729752	33.790508
234.496246	33.776714
258.674377	33.772617
223.507187	33.766205
182.589111	33.713940
174.457611	33.642746
161.035950	33.616688
187.602356	33.617188
227.371231	33.592258
249.986542	33.544460
257.272644	33.506401
171.306824	33.493740
51.416153	33.494530
-59.869965	33.486225
-88.146751	33.468647
-119.931023	33.461437
-130.627930	33.465424
-140.103195	33.467724
-127.717484	33.468163
-149.953064	33.468208
-172.645599	33.464046
-196.837173	33.462006
-159.683014	33.483536
-69.028542	33.527321
-29.987621	33.534618
-54.785332	33.474758
-90.080025	33.440849
-118.215736	33.511917
-140.562775	33.573524
-140.892242	33.492088
-144.750107	33.359539
-89.852669	33.330986
-15.915481	33.391842
13.362355	33.445992
-7.860933	33.444214
-52.277390	33.402912
-97.923508	33.381733
-139.726593	33.401474
-200.201370	33.426220
-180.685669	33.420639
-137.066742	33.372204
-90.625488	33.307766
-34.178123	33.269909
-21.438705	33.263359
-27.973625	33.272686
-27.034967	33.288227
-59.716591	33.288471
-46.188148	33.257957
-48.766987	33.241585
-46.396435	33.295441
-60.797955	33.366077
-60.268761	33.366539
-61.688313	33.334393
-35.046947	33.345989
-19.607710	33.384392
36.002354	33.403091
50.120522	33.401287
53.101906	33.398117
52.244728	33.398045
-59.380657	33.388123
-55.046955	33.359680
-38.004211	33.334896
-13.119843	33.336185
7.901643	33.346703
27.448505	33.358482
14.050814	33.369225
-21.639732	33.360973
-30.050350	33.426029
-5.120104	33.669174
19.049107	33.918144
36.592060	33.969322
68.413597	33.997799
109.419304	34.259426
123.610771	34.617825
103.578232	34.779865
68.389481	34.776680
22.780668	34.892944
61.000530	35.198570
46.688892	35.437698
29.271648	35.466160
40.064518	35.504017
64.728958	35.751221
75.523865	36.034283
95.213623	36.121517
103.141121	36.123466
90.090500	36.304619
-5.183060	36.644848
-1.813702	36.862934
28.113605	36.877277
66.172668	36.957458
107.821075	37.263329
127.039047	37.559074
119.337257	37.636765
52.940090	37.635525
-37.606564	37.730801
-109.157310	37.865574
-160.182343	37.932812
-170.510590	37.943615
-140.170532	37.943726
-94.248161	37.938877
-52.638977	37.930267
-32.401749	37.931679
-31.000908	37.945301
-54.459099	37.955769
-106.715988	37.943935
-133.808792	37.906254
-121.048363	37.874409
-87.817802	37.886330
-36.791969	37.905243
3.120030	37.853298
32.478176	37.759705
-14.892677	37.722790
-68.172836	37.728806
-75.619049	37.685116
-94.324318	37.587547
-72.408577	37.515236
-5.565988	37.500603
70.374657	37.498146
126.806641	37.472103
108.800385	37.442837
41.486977	37.431721
-44.960808	37.426262
-137.128510	37.429077
-175.319534	37.458530
-145.953369	37.485889
-90.704712	37.470474
-54.844955	37.426815
-17.514645	37.399170
-5.500319	37.398792
-22.841736	37.377224
-29.037884	37.330956
-36.946285	37.348698
-39.417984	37.414566
-26.498890	37.421494
-21.144547	37.410976
-20.751366	37.467014
-22.835009	37.534424
-35.843800	37.553558
-59.039383	37.547901
-73.814041	37.546162
-34.838421	37.551651
11.873878	37.558193
25.214159	37.564579
55.489552	37.571960
92.272079	37.573383
103.359444	37.566586
111.586777	37.560219
104.139091	37.560120
49.315765	37.560863
-32.843670	37.548733
-75.147934	37.518036
-48.208122	37.491405
0.083992	37.489994
61.317341	37.462341
136.316269	37.356983
183.778030	37.264641
160.071671	37.258293
164.805969	37.218174
-159.483826	37.087440
-114.736099	36.998051
-51.839573	36.991707
28.664991	36.977688
84.380470	36.935112
122.230865	36.904663
123.350967	36.894596
84.103966	36.893108
34.844997	36.897068
-39.997501	36.899529
-45.364189	36.890999
-4.926138	36.882694
30.848314	36.887852
80.640266	36.902916
118.325111	36.921494
96.406708	36.931652
50.070084	36.930813
25.987116	36.941376
12.659493	36.972641
29.252344	37.001179
19.030851	37.008465
22.042992	37.009552
23.784781	37.026703
-15.675363	37.054222
-76.864731	37.072140
-148.276917	37.074749
-175.318787	37.076714
-8.157838	37.096039
-9.289155	37.124317
-20.512354	37.135754
-68.644798	37.134758
-86.288040	37.152622
-142.746445	37.187595
-202.080795	37.203709
-207.635300	37.197060
-198.251816	37.200836
38.100407	37.225693
52.189301	37.248005
28.031141	37.251991
27.799719	37.248642
-16.974205	37.252361
-74.806503	37.261360
-83.374039	37.266415
-92.939613	37.266022
-91.649765	37.265614
117.330956	37.264896
136.296143	37.261372
122.069481	37.260658
65.816429	37.261566
-7.047527	37.251240
-31.118374	37.230881
-40.223438	37.218472
-39.674358	37.218273
-28.602774	37.208801
22.852505	37.171902
66.833603	37.126663
97.897728	37.108124
142.929749	37.108078
208.014587	37.084328
222.208466	37.032913
211.064270	36.992973
196.778137	36.983360
43.651909	36.982552
-177.887543	36.963978
-279.158661	36.925285
-228.139328	36.890926
-166.925507	36.883488
-131.741638	36.881367
-80.068039	36.844650
-31.500059	36.790340
-41.336540	36.768318
-58.543064	36.769627
-61.789124	36.739170
-77.436966	36.668007
-58.914841	36.612701
-30.623243	36.607494
-21.649616	36.590618
-5.465995	36.494225
-15.141140	36.385864
-48.598484	36.360882
-64.332863	36.353676
-41.489620	36.282280
-42.282654	36.213757
0.994196	36.200932
28.259193	36.200844
46.533821	36.195087
46.648285	36.193550
-11.043032	36.194515
-79.298439	36.198505
-70.292290	36.198635
205.699875	36.190372
249.415924	36.188118
213.400711	36.199177
170.379791	36.209343
141.894730	36.209053
61.248512	36.206253
-73.105644	36.205864
-153.164932	36.206348
-68.202629	36.207027
302.755646	36.207100
355.890564	36.213058
248.078827	36.224327
125.471947	36.227440
-38.591850	36.228397
-199.107407	36.240223
-267.735535	36.248608
-235.110168	36.245125
-107.210892	36.254551
250.892792	36.284370
339.359741	36.301449
234.514954	36.286366
26.785837	36.263481
-157.351044	36.275425
-256.333344	36.324917
-250.559799	36.348736
-186.222977	36.319504
-94.861176	36.314827
138.030975	36.389263
167.520462	36.470905
65.666275	36.484955
-79.578491	36.484932
-173.160126	36.515377
-207.375580	36.492107
-211.767227	36.407368
-154.198746	36.373409
-69.918457	36.376080
92.995438	36.340794
100.003242	36.310776
-7.512174	36.322231
-93.012627	36.352135
-135.081650	36.377842
-159.201752	36.353386
-138.529297	36.296532
-91.512115	36.285046
-33.402893	36.272079
-45.772461	36.190388
-41.323475	36.115047
-32.818653	36.098221
-36.042049	36.098465
-21.492355	36.083046
-3.053847	36.029667
-16.618881	35.956623
-25.464663	35.927113
-8.573824	35.926842
-1.561561	35.875072
29.500603	35.786388
39.443993	35.756172
38.894997	35.767780
20.397125	35.722923
-17.341148	35.643356
-77.327927	35.615120
-104.903633	35.623837
-25.387924	35.590561
82.605804	35.472008
174.924088	35.301170
176.929916	35.198181
162.857117	35.200520
136.311172	35.022018
90.718178	34.471333
21.886139	34.007305
-13.917222	33.961742
44.714111	33.828949
100.240051	33.339794
160.947739	32.963547
153.893555	32.904140
131.782730	32.896191
121.193336	32.839497
94.489235	32.804520
41.406944	32.803410
-16.281551	32.802158
-43.540562	32.782936
54.420891	32.787663
57.863487	32.843418
-6.064383	32.887653
-76.221077	32.881519
-109.762764	32.875565
-117.979012	32.903519
-165.930008	32.936195
-217.587402	32.950191
-172.464828	32.952782
35.437824	32.945999
78.551086	32.931046
14.865895	32.921703
-43.957298	32.920776
-48.335999	32.921356
-66.182976	32.907513
-74.884468	32.862900
-100.587021	32.815411
-47.781490	32.803577
175.101120	32.807423
183.777954	32.774136
111.179756	32.705284
52.482319	32.672527
9.739173	32.682919
-27.088467	32.649242
-58.613766	32.569798
-52.434174	32.530891
-41.152157	32.532806
-55.182339	32.514309
-62.846500	32.482399
-50.796551	32.472416
-67.754860	32.475594
-96.511658	32.479046
-127.936333	32.480171
-139.776764	32.487141
-154.024918	32.508205
-123.736847	32.497459
-14.872090	32.443470
6.412139	32.419544
17.810194	32.442192
20.525011	32.461777
1.100101	32.448307
-30.979670	32.406582
-59.106056	32.352093
-64.807655	32.321087
-57.015106	32.463924
34.995514	32.795235
39.386845	32.969669
53.509003	32.917110
45.652103	33.080746
11.839190	33.524330
-43.440891	33.806606
-75.501099	33.822784
-73.999619	33.835033
-86.743164	33.938038
-6.231958	34.032513
-19.735662	34.066681
-18.072992	34.075249
-42.114349	34.076321
-96.806976	34.039433
-117.146149	33.990814
-122.032761	33.998451
-123.783478	34.025810
-82.314774	33.982380
52.842564	33.865013
83.002350	33.741371
77.989014	33.679798
72.996674	33.679653
83.136826	33.609425
68.700714	33.356167
-1.813148	33.070618
-45.800415	32.978870
-23.817377	32.980564
68.036842	32.850906
84.735580	32.641655
74.195938	32.519424
69.122833	32.522491
52.745350	32.626919
11.607397	32.752098
-23.301668	32.759293
-62.885193	32.696487
-11.600515	32.859932
143.173157	33.287621
194.494736	33.558590
167.750565	33.521141
114.907951	33.615479
51.371212	34.079411
-2.920668	34.537613
-56.214806	34.668789
-107.087166	34.657623
-95.823120	34.844791
12.657096	35.219196
39.721352	35.456329
40.831654	35.444061
-0.391309	35.467484
-22.217318	35.648766
-49.643803	35.684910
-112.168671	35.502937
-145.188904	35.427029
-118.202614	35.477364
16.444937	35.373325
33.912689	35.138287
-23.812124	35.001232
-62.469570	34.988987
-88.788666	34.969078
-130.564026	34.881222
-144.622406	34.787632
-157.618546	34.749928
-84.829498	34.750477
4.019210	34.745823
62.600769	34.724617
72.591232	34.708988
66.679016	34.712399
67.803741	34.719482
51.258209	34.719692
17.593437	34.717918
-8.843161	34.717754
22.151381	34.717613
85.665588	34.715538
101.857880	34.714252
67.173859	34.715660
36.484921	34.717266
10.082578	34.712143
-27.175760	34.692093
-67.182724	34.667439
-100.009827	34.658104
-106.290176	34.658291
-82.187546	34.645725
-61.265774	34.616325
-50.845619	34.588783
-14.520951	34.581902
36.475426	34.596405
58.948025	34.609138
47.714512	34.588589
45.200489	34.568371
39.495739	34.647758
27.177124	34.807076
35.468483	34.883881
54.309937	34.861877
77.295616	34.933563
86.699471	35.170261
70.148201	35.393253
37.308567	35.453918
9.616782	35.448647
-40.566444	35.581978
-100.948570	35.868362
-108.236237	36.082462
-98.792137	36.098457
-100.420013	36.124035
-90.324532	36.359032
-68.924805	36.618317
-70.667038	36.663364
-101.262352	36.632439
-91.259521	36.764896
-42.328259	36.986092
-43.875504	37.085896
-102.635254	37.071033
-149.675735	37.124584
-161.819290	37.312187
-161.499451	37.481972
-149.942017	37.515118
-114.940590	37.533447
-35.654388	37.693394
52.581360	37.901459
86.223915	37.978348
76.013962	37.979679
73.741043	38.080376
74.329330	38.259960
52.590267	38.366196
41.420349	38.376301
39.288555	38.393879
19.725241	38.470737
-8.118135	38.554985
-9.343904	38.588638
4.486515	38.588783
5.840843	38.606823
-4.065941	38.640602
-24.070417	38.653770
-44.929554	38.653358
-34.977421	38.660557
-34.487499	38.663635
-36.041363	38.665981
-2.541223	38.681942
30.503468	38.690796
51.541821	38.690636
54.024597	38.710526
39.710400	38.736732
45.863556	38.740574
41.756519	38.736191
35.521557	38.741650
-8.302072	38.751308
4.062728	38.757843
27.334711	38.760387
33.154236	38.757111
26.268116	38.740807
43.785370	38.714172
34.562317	38.698959
38.046127	38.699078
41.538029	38.680901
7.903129	38.627121
10.324769	38.572559
1.110406	38.552368
-21.524469	38.554241
-23.060286	38.544937
-59.676594	38.512482
-59.516907	38.473625
-25.875204	38.453007
-19.634583	38.455643
-49.834427	38.461433
-36.684624	38.453579
-8.977349	38.443626
39.849941	38.443226
42.118729	38.436794
51.058880	38.419945
56.883190	38.413940
44.791553	38.420013
36.526249	38.414345
27.355061	38.384769
30.873018	38.350410
75.988800	38.344162
83.197746	38.356247
83.076897	38.338024
78.894241	38.293312
65.162788	38.271290
56.962143	38.270512
54.505745	38.276196
48.465477	38.321896
65.710564	38.397350
87.226128	38.429787
99.814705	38.425694
120.834404	38.479729
141.814499	38.619518
152.271164	38.755360
164.756210	38.799774
156.528503	38.798393
109.271141	38.875454
103.672737	39.011055
113.534599	39.072582
154.656067	39.074177
186.402802	39.059505
166.018188	38.931732
121.844139	38.746628
40.668121	38.695885
-79.523804	38.672916
-238.292679	38.447575
-285.965302	38.129303
-258.726135	37.989285
-206.711655	38.000866
-171.951859	37.894646
-139.102859	37.618034
-107.572609	37.415779
-84.887199	37.397106
-107.877365	37.358112
-194.115448	37.135933
-198.402237	36.871315
-171.248001	36.776646
-168.457565	36.773689
-150.591110	36.605480
-117.425598	36.269238
-92.186653	36.044983
-75.690575	36.026947
-88.940895	35.957241
-163.845215	35.688782
-167.864532	35.426788
-156.043777	35.346344
-118.472221	35.350052
-80.604492	35.316856
-51.101685	35.262360
-7.920105	35.222725
26.614193	35.200401
81.099770	35.224400
114.038475	35.324860
131.546127	35.437984
129.928055	35.464664
108.471558	35.446980
41.825310	35.510395
-29.579556	35.632607
-39.968941	35.696407
5.404398	35.695328
67.918419	35.695290
161.685074	35.719048
174.917847	35.751427
140.925735	35.766258
49.442207	35.760166
-59.755829	35.766872
-108.299088	35.796745
-81.329292	35.817520
-34.378899	35.817139
21.051552	35.818676
105.935043	35.832050
93.815140	35.839485
43.576355	35.825554
-22.456005	35.803673
-59.877899	35.802631
-63.163727	35.812618
-59.500809	35.793449
-52.526630	35.756050
-54.525520	35.745354
-23.223133	35.761375
-53.353333	35.775280
-87.940567	35.776546
-93.704956	35.778904
-85.699944	35.772038
-89.198860	35.714603
-75.468285	35.645828
-52.686863	35.633755
-39.912853	35.623753
-48.596794	35.569855
-41.306438	35.527477
-26.109850	35.515156
-33.960190	35.520348
-33.100681	35.555607
-27.237375	35.599705
-3.953286	35.614006
16.161480	35.604439
32.346443	35.608738
3.325777	35.645729
-12.360251	35.688423
-39.330692	35.701897
-48.718658	35.700478
-65.197830	35.720432
-77.534050	35.749424
-68.735336	35.757980
-21.139524	35.756569
-15.267145	35.758434
-33.778141	35.759243
-63.627022	35.758881
-51.478195	35.759521
-57.591137	35.763004
-71.965141	35.765400
-54.996902	35.763908
16.481152	35.765537
95.283836	35.768478
169.514023	35.768219
183.267029	35.768105
185.386841	35.767483
143.490540	35.766727
66.592537	35.766777
-25.547363	35.762318
-66.548119	35.752674
-65.558472	35.746181
-5.544088	35.746010
83.517380	35.740711
118.359436	35.721272
145.292038	35.697815
102.188713	35.687027
13.000944	35.687397
-50.797112	35.675770
-79.381210	35.643284
-60.126659	35.614216
-23.129257	35.606895
45.238144	35.605778
112.462090	35.587162
125.180962	35.554420
59.171017	35.532314
-26.549971	35.529613
-75.810966	35.524807
-62.453598	35.497055
-42.479736	35.463345
-2.561818	35.452862
67.960678	35.453922
88.890144	35.437473
88.257431	35.405430
30.369038	35.381744
-17.946957	35.378155
-15.263533	35.374950
-18.061188	35.351395
0.372896	35.323833
38.413685	35.314064
56.856316	35.314056
40.497181	35.309032
26.567493	35.299629
-1.470162	35.293091
-19.949472	35.291298
-36.619465	35.291443
-41.497669	35.291332
-57.783329	35.290257
-91.078705	35.288418
-107.051552	35.287003
-78.742599	35.286797
-94.760040	35.286812
-109.871338	35.286266
-98.433739	35.286007
-67.197945	35.286026
-59.644775	35.285503
-69.980148	35.284817
-89.745438	35.284698
-90.577393	35.284851
-80.439156	35.284157
-93.289566	35.282043
-85.322212	35.279457
-49.732048	35.278484
-31.686203	35.278385
-28.974829	35.273941
-28.832190	35.265465
-54.020702	35.261204
-81.544304	35.261505
-62.863716	35.257183
-79.925591	35.247265
-61.201431	35.240826
-44.921814	35.240421
-33.125370	35.238598
-32.413216	35.231945
-54.653999	35.226196
-86.688324	35.224880
-123.849411	35.224915
-85.152008	35.225452
-90.447243	35.227016
-72.034866	35.226589
-46.854382	35.227089
-22.300379	35.235737
-2.861443	35.247753
19.312654	35.252796
41.845726	35.252792
58.184780	35.258179
84.483627	35.272385
115.615250	35.285789
151.450378	35.287598
165.808029	35.284893
170.513397	35.295170
146.124130	35.312607
167.188995	35.312233
197.655869	35.297108
199.473892	35.295731
24.577297	35.307865
28.900326	35.304852
70.882111	35.282986
93.638123	35.269447
73.624062	35.274490
96.484947	35.276142
129.435501	35.262287
167.362289	35.254379
200.957642	35.265312
66.452301	35.270012
64.274567	35.256824
92.520447	35.256771
67.483337	35.276436
56.841400	35.275108
45.538635	35.244862
21.349026	35.227695
-4.747097	35.236774
-3.606452	35.236053
-79.981842	35.199299
-45.473190	35.144833
-31.969103	35.115650
-37.178455	35.124771
-33.215893	35.115688
-51.164909	35.035526
-71.659676	34.942169
-77.857719	34.916794
-45.874554	34.922955
-2.216351	34.901192
32.709862	34.871788
28.955116	34.856827
4.979129	34.850933
-40.711864	34.856335
-78.225883	34.871166
-119.151642	34.881733
-130.869232	34.869377
-78.416542	34.838196
16.758339	34.819111
63.696201	34.818886
62.742352	34.820667
21.058908	34.820454
-27.786110	34.820984
-80.648697	34.810143
-120.642960	34.778988
-150.828232	34.758392
-90.734291	34.765377
43.824154	34.768181
89.667152	34.760983
52.442989	34.758358
5.624963	34.761417
-51.789127	34.774220
-112.557053	34.781734
-159.799911	34.779545
-147.519196	34.780636
-131.508942	34.764862
-82.757401	34.743126
-53.875042	34.754669
-31.035332	34.770390
-1.541207	34.759262
12.310061	34.754410
-21.519434	34.775410
15.040185	34.797863
66.603806	34.803780
30.240719	34.801384
22.820553	34.804455
-4.499269	34.813995
33.791435	34.820450
54.409019	34.820774
37.223335	34.820805
51.375664	34.820538
18.940674	34.816494
-13.949329	34.812565
-44.839207	34.819000
88.020737	34.837250
58.495365	34.845055
70.928596	34.828087
66.297813	34.820656
65.032661	34.850761
1.966896	34.867035
-39.553116	34.823154
-23.534569	34.778473
-29.778875	34.791130
135.522339	34.813629
117.219933	34.788418
112.623909	34.736423
93.104858	34.712975
-31.010260	34.733425
-118.891708	34.752689
-119.539383	34.722061
-124.923546	34.665886
-95.904572	34.649433
140.733475	34.669289
154.548111	34.674683
143.079224	34.662727
42.514721	34.658367
-50.674706	34.665810
-68.101463	34.671089
-93.059631	34.667198
-109.417656	34.666130
-107.625092	34.666622
-0.789144	34.660141
6.544009	34.655254
-26.951378	34.654575
-41.050919	34.654858
-48.544239	34.653927
-35.023491	34.650185
-41.035751	34.648941
-27.380974	34.650105
-1.732517	34.650543
22.650682	34.648659
-7.141968	34.644566
-33.063221	34.639240
-48.202419	34.629353
-36.520035	34.624809
-34.594990	34.623272
-11.096982	34.603622
22.209999	34.578426
34.729847	34.563156
-6.187754	34.548756
-21.403023	34.526932
-39.921227	34.514355
-51.138107	34.516178
-59.159595	34.382298
-25.299225	34.037086
-0.071986	33.797539
37.123787	33.794792
62.628647	33.625057
-2.570949	33.187679
1.152531	32.891811
-21.906160	32.856705
-48.853367	32.834236
-5.597089	32.735287
41.316841	32.645618
29.410316	32.602650
-29.749197	32.585781
34.503113	32.584427
43.196045	32.597507
89.743217	32.598385
42.320068	32.566284
35.907990	32.537781
26.054487	32.545956
-16.988991	32.560989
-117.533981	32.557224
-158.094131	32.551491
-91.333099	32.554169
118.723831	32.557220
200.588379	32.554974
176.750977	32.550945
120.603073	32.552475
27.930647	32.545300
-65.068001	32.507717
-171.543579	32.465500
-236.754822	32.460361
-183.090988	32.455097
71.808929	32.359665
175.590759	32.192116
157.915955	32.108116
81.604393	32.124619
29.986795	31.976175
-41.989998	31.552074
-111.660088	31.208830
-197.988480	31.179495
-194.255219	31.082445
54.753311	30.584490
71.210236	30.002268
34.518364	29.778425
-2.348400	29.781935
3.392214	29.559317
-30.812181	29.026785
-34.903660	28.586468
-29.111353	28.501904
-20.392096	28.466196
80.584099	28.180212
28.362722	27.878443
-28.727940	27.806705
-42.028168	27.802073
-32.651096	27.739691
-26.903263	27.703285
20.023804	27.708054
55.843105	27.710718
39.802376	27.709702
-6.461829	27.709858
-45.613083	27.715246
-72.886879	27.731020
-65.357529	27.748016
-55.727955	27.748714
-22.461901	27.744068
36.712753	27.758947
98.661652	27.773245
67.897316	27.767347
-12.632955	27.767418
-52.196301	27.783680
-41.276180	27.794449
-34.679012	27.793783
-11.145273	27.808460
19.325169	27.862549
54.903049	27.918550
53.896732	27.922853
-7.163148	27.933292
-48.381130	28.049051
-97.036087	28.205652
-71.495964	28.267599
-44.642117	28.267540
-14.648314	28.321039
34.858356	28.427094
63.566242	28.512486
64.898254	28.547232
79.806862	28.548262
30.650726	28.535883
79.102219	28.527027
93.328293	28.554520
99.278130	28.597204
113.233910	28.527994
117.348549	28.317385
68.962929	28.159842
-8.750174	28.162462
-18.222900	28.162390
-104.368805	28.022362
-94.435776	27.807381
-91.521187	27.680672
-68.699203	27.743551
-26.357031	27.838013
5.600143	27.694490
-32.898273	27.404181
-45.634979	27.317074
-15.493601	27.404922
-75.440575	27.320726
-39.526928	27.053341
-51.045486	26.902372
-38.410583	26.916601
-1.062927	26.889009
9.104134	26.760597
48.155552	26.656464
83.949501	26.646423
142.866486	26.639605
-181.772202	26.522984
-104.756935	26.365404
-86.966927	26.321512
-31.159563	26.312885
23.899807	26.128977
44.003365	25.850685
71.698662	25.738846
84.664757	25.738207
77.614105	25.591101
-49.025513	25.321415
-63.483696	25.159857
-40.778095	25.145056
-34.520981	25.120588
-15.583585	25.006531
26.614532	24.878073
46.885986	24.825953
77.599373	24.830381
73.414902	24.812729
-37.157124	24.769785
-39.321339	24.752666
-22.679190	24.752527
-14.213130	24.742685
13.656529	24.743986
20.527758	24.748428
32.887741	24.730013
40.935223	24.718245
37.046154	24.717382
-51.887653	24.689329
-35.323849	24.656601
-38.458759	24.653605
-4.798320	24.655321
10.800150	24.643440
35.103485	24.629749
112.709221	24.620525
181.361435	24.616581
169.844574	24.616732
-9.064784	24.610889
-37.222698	24.591469
-7.180199	24.575279
-12.717816	24.575418
-9.987000	24.573771
19.648884	24.563442
47.662823	24.553045
57.035835	24.551910
23.954269	24.586706
86.637985	24.647409
49.306671	24.671391
1.462252	24.648121
7.163623	24.648291
-3.887307	24.717690
-21.899797	24.818436
41.253368	24.888506
105.862556	24.893188
81.885513	24.914843
129.954315	25.151266
88.359879	25.536850
82.739784	25.716785
95.152222	25.707634
83.814857	25.929441
93.955231	26.405754
[truncated: 70,243 more rows]
