# Supplementary material for: Surface electromyographic analysis of differential effects in kettlebell carries for the serratus anterior muscles
Source: PeerJ. 2018 Jun 12;6:e5044. doi: 10.7717/peerj.5044 (PMC6003386; doi:10.7717/peerj.5044)
Supplement: Supplemental Information 1 — Raw files and R-script file for processing of EMG data. [file peerj-06-5044-s001.zip › Raw Data Anon/Athlete_7.csv]

47.336021	9.659160
41.425056	9.257832
35.755939	9.053825
21.963339	8.979253
59.898041	8.975063
162.230026	8.938740
202.377502	8.742685
151.912704	8.449260
140.394089	8.271634
157.924744	8.247948
124.947922	8.235956
126.893005	8.160801
171.363571	8.054434
73.770897	7.958364
-129.980560	7.886409
-200.316483	7.840923
-143.264099	7.831322
-127.566345	7.809779
-148.603760	7.572435
-139.427933	7.038328
-131.420395	6.650315
-142.336670	6.642530
-121.650093	6.314100
-82.316963	5.404311
-60.118446	4.776785
-33.326977	4.742627
-17.113394	4.609660
-18.182104	4.315294
-14.836805	4.143814
-22.179127	4.084387
-28.816896	4.052133
-32.465504	4.050697
-25.835985	4.062885
-21.135149	3.978607
-20.249784	3.847229
-16.261435	3.822116
-8.148105	3.843287
-1.504572	3.841011
-0.226675	3.839392
12.523225	3.840033
17.285995	3.852331
10.635480	3.882720
11.583464	3.914477
14.921971	3.920546
26.181110	3.928618
36.816708	3.971513
38.943268	4.000693
27.157064	4.004282
8.903578	3.988228
-16.072329	3.947913
-46.762661	3.935645
-66.465210	3.941091
-61.417923	3.939752
-35.114788	3.990768
3.408088	4.070723
40.866283	4.100051
70.075500	4.095041
81.920982	4.109326
73.965279	4.143452
49.807693	4.172996
14.999083	4.191730
-21.138449	4.201138
-52.278214	4.201634
-69.704247	4.195082
-73.318474	4.191210
-58.014847	4.203434
-30.395962	4.226017
6.384734	4.246687
40.912712	4.259431
66.822464	4.261324
63.759537	4.259757
53.140854	4.262645
29.085340	4.275240
-3.918619	4.299087
-32.998882	4.327963
-51.124966	4.352411
-52.318985	4.360464
-41.292957	4.359918
-21.258528	4.372725
0.694597	4.400943
14.297592	4.437772
23.103735	4.482229
27.456955	4.533342
24.658377	4.567612
13.770353	4.567544
12.250792	4.625770
17.210688	4.846488
12.373218	5.101098
-4.202291	5.192252
-17.319883	5.191560
-23.649195	5.310124
-28.337948	5.502162
-25.168880	5.588847
-7.645326	5.590837
15.083787	5.608128
33.584145	5.630088
40.780170	5.631635
35.085762	5.627977
20.860003	5.627175
-1.312349	5.628696
-26.147781	5.631734
-39.640266	5.635184
-38.092102	5.636937
-34.719604	5.703828
-41.284840	5.878828
-21.135729	5.999416
9.053767	6.000316
34.901531	6.069965
37.972942	6.261687
41.958660	6.455187
29.199076	6.601894
5.936011	6.692971
-21.643320	6.701952
-32.907574	6.757854
-46.240810	7.065131
-45.176868	7.408032
-41.530777	7.526123
-19.024500	7.535967
7.643068	7.562919
28.029339	7.684012
41.456161	7.705803
41.983528	8.105083
34.076588	10.170765
30.843613	12.289645
1.319143	12.662528
-14.038102	13.099103
-26.623640	15.329391
-30.741360	17.231247
-21.943573	17.667250
-21.583042	17.680201
-10.571415	17.994026
-0.935943	18.434399
-0.566167	18.825796
-6.685223	19.103052
-9.581870	19.182983
-6.425044	19.198330
-2.732140	19.440971
0.120908	19.754475
2.731586	19.840370
4.373575	19.842630
4.170294	19.897158
2.112825	19.923426
0.258214	19.923267
-2.567949	19.941339
-5.439761	19.977745
-7.699317	20.014078
-7.321444	20.021177
-6.781554	20.041328
-2.279689	20.246012
-8.195296	20.602709
-0.837679	20.778255
6.105748	20.776648
10.601696	20.941483
13.462081	21.282505
13.858060	21.562069
3.103410	21.693134
1.131671	21.714930
12.890081	21.731857
10.683020	21.913179
7.566699	22.235405
3.028179	22.412558
-3.610883	22.419296
-10.561979	22.443035
-32.406673	22.455626
-39.441029	22.460278
-34.820835	22.465300
-42.443420	22.521713
-54.754028	22.894087
-59.876541	23.295828
-56.877480	23.332848
-56.684677	23.497492
-68.755302	24.006454
-56.829285	24.316532
-24.297661	24.341545
4.816159	24.360729
34.632057	24.399857
69.779106	24.416084
96.587379	24.424759
106.478783	24.442793
96.846771	24.470989
96.496803	24.484695
106.118576	24.483925
97.038322	24.487125
76.696564	24.495987
48.040596	24.507763
44.920635	24.524401
13.665039	24.540483
-26.158842	24.544725
-62.948788	24.545649
-89.902046	24.555708
-110.077988	24.565796
-125.389832	24.568901
-128.616928	24.569212
-121.088516	24.569345
-104.504829	24.569750
-79.933052	24.570040
-49.377979	24.570059
-16.824257	24.570063
15.975651	24.570240
47.724728	24.571762
73.426727	24.577435
92.559502	24.585833
102.443764	24.589481
105.876015	24.589516
101.247688	24.594341
91.842743	24.602217
80.618896	24.606657
68.183975	24.607689
51.459038	24.607763
36.911324	24.607765
24.965929	24.607931
10.560852	24.608580
-3.126259	24.609707
-8.863903	24.610790
-9.888383	24.611517
-12.018342	24.611921
-13.960109	24.612047
-21.144796	24.612038
-33.305550	24.612322
-36.446159	24.613111
-30.930796	24.614040
-31.486540	24.614721
-44.429840	24.614983
-56.295074	24.614807
-65.539291	24.614653
-78.693794	24.614721
-88.505424	24.614279
-77.864227	24.613728
-48.517830	24.614193
-17.595383	24.614357
-4.361672	24.612932
21.574137	24.611628
44.787975	24.611607
55.813625	24.611647
61.372673	24.611097
88.228249	24.610899
113.346703	24.611721
118.118652	24.612558
120.261078	24.611839
88.988556	24.611057
76.933792	24.613420
49.710258	24.616854
0.858693	24.617031
-27.881557	24.615734
-31.499142	24.616179
-55.668163	24.617010
-98.589966	24.616697
-112.048965	24.616190
-93.366920	24.616156
-84.693008	24.615997
-86.769218	24.615208
-66.263176	24.614208
-30.584702	24.613922
-12.865252	24.613804
-13.416920	24.612713
-6.123242	24.611975
7.386707	24.612280
15.521641	24.611990
23.536865	24.611500
28.279797	24.611706
42.184788	24.611797
41.180080	24.611830
25.215193	24.611917
20.138803	24.611786
15.893412	24.611799
13.274496	24.611897
10.635148	24.611900
7.970132	24.611923
4.918289	24.611912
3.111323	24.611887
3.017136	24.611855
5.711193	24.611843
9.625402	24.611887
12.688202	24.611900
14.367672	24.611908
11.396872	24.611925
6.688436	24.611902
4.691186	24.611876
6.466660	24.611845
8.925659	24.611824
5.239225	24.611814
-11.083527	24.611818
-40.473755	24.611855
-73.661781	24.611876
-99.668320	24.611832
-109.840477	24.611834
-103.685249	24.611986
-86.537773	24.612141
-70.570885	24.612162
-67.806801	24.612200
-73.674103	24.612398
-95.178047	24.612539
-108.394333	24.612436
-98.578323	24.612377
-105.646309	24.612509
-109.327675	24.612684
-112.271111	24.612364
-104.979523	24.610195
-91.674210	24.607004
-87.983604	24.605955
-101.182800	24.605665
-136.852921	24.601782
-174.480316	24.596209
-192.457687	24.593884
-186.554718	24.593885
-173.673264	24.592255
-157.541580	24.588829
-144.389084	24.586290
-161.277634	24.585772
-213.984894	24.585882
-231.321899	24.585068
-205.241776	24.583780
-199.956909	24.583242
-217.552765	24.583260
-239.801758	24.583178
-254.017212	24.583139
-245.998291	24.583345
-194.897537	24.583689
-57.542053	24.583849
121.211830	24.583799
263.126923	24.584066
334.062103	24.584578
342.511841	24.584797
297.626648	24.584795
229.715546	24.584787
179.363495	24.584820
162.705704	24.584837
195.421768	24.584867
232.190384	24.585821
264.398376	24.587706
260.457550	24.588524
234.934509	24.588375
198.149246	24.589771
165.517334	24.592352
134.835556	24.593485
136.022247	24.592854
156.678131	24.592438
188.072144	24.593287
225.680603	24.593781
232.292130	24.592505
211.852982	24.591227
168.944275	24.591318
110.383965	24.591167
81.967857	24.589895
85.495209	24.588842
121.877670	24.588743
172.032272	24.588718
220.509048	24.587894
225.278854	24.586510
197.311417	24.585548
137.082489	24.585468
100.652718	24.584969
98.834671	24.582678
122.303093	24.580330
155.072357	24.579973
182.794525	24.579628
203.507141	24.577248
209.487305	24.574829
199.572617	24.574270
197.867813	24.574148
197.649338	24.572771
173.570770	24.570894
112.632675	24.570154
17.681723	24.570244
-91.476814	24.569324
-180.092880	24.567402
-221.522766	24.566458
-217.901627	24.566521
-191.688461	24.565359
-166.061401	24.562973
-155.842941	24.561804
-164.933960	24.561926
-177.236908	24.560837
-168.984558	24.558720
-139.409653	24.558451
-114.337791	24.559553
-108.231537	24.558983
-110.486328	24.557489
-112.770851	24.557777
-116.949516	24.558994
-113.582024	24.558462
-94.829292	24.556370
-77.794975	24.555557
-78.767464	24.556313
-87.650963	24.555435
-89.722496	24.552927
-84.691765	24.552345
-77.048561	24.553314
-69.896988	24.552448
-67.712265	24.550686
-66.724411	24.551350
-58.178631	24.553074
-47.876816	24.552406
-44.824177	24.550804
-41.963745	24.551638
-35.124905	24.553415
-30.529064	24.552540
-27.680790	24.549950
-22.772991	24.549129
-16.270464	24.549704
-10.723963	24.549040
-19.311007	24.547577
-18.038937	24.546991
-18.268682	24.546980
-19.504688	24.547127
-20.576448	24.547594
-16.962187	24.547815
-9.429340	24.547747
-5.243010	24.547745
0.336257	24.547224
12.277082	24.546511
20.166954	24.546497
16.144135	24.546488
8.410337	24.546116
4.429077	24.545944
3.703994	24.545969
5.269545	24.546152
3.964390	24.546431
-5.402513	24.546556
-14.586752	24.546587
-14.551975	24.546566
-10.073973	24.546530
-8.179910	24.546541
-6.457435	24.546631
-4.636578	24.546824
-5.241456	24.546951
-7.449882	24.546976
-9.427486	24.546972
-10.965334	24.546953
-10.777126	24.546965
-8.424829	24.547024
-4.949217	24.547176
-0.810504	24.547321
4.964996	24.547358
13.592233	24.547358
25.791883	24.547352
41.660034	24.547363
-39.671169	24.547430
-25.037752	24.547586
-15.406946	24.547791
-11.691756	24.547863
-0.406967	24.547863
8.678010	24.547859
18.297249	24.547850
16.167931	24.547951
14.416928	24.548338
-25.164762	24.549156
-28.705965	24.549829
-31.775742	24.549871
-20.206600	24.550304
-5.911702	24.552357
10.155424	24.555374
13.964772	24.556898
28.506107	24.556395
27.851620	24.557379
-22.656000	24.561745
-23.564623	24.565830
-11.169106	24.566652
2.980638	24.566849
18.005819	24.569065
19.085009	24.571428
32.124512	24.572159
33.516979	24.572151
28.736147	24.572229
-18.862257	24.572355
-26.802881	24.572466
-20.078686	24.572504
-16.335283	24.572315
-25.582209	24.572056
-17.475172	24.572029
-15.411031	24.571966
-6.551325	24.571819
9.974922	24.571823
6.132045	24.571686
24.268778	24.571665
47.045002	24.572632
43.740368	24.573971
33.142094	24.573551
-12.217368	24.571838
-79.684433	24.572193
-167.683609	24.573910
-256.292572	24.573286
280.253387	24.571583
194.146210	24.571569
111.611275	24.571905
28.820286	24.571402
-18.682449	24.571045
-44.840927	24.571070
-75.006401	24.571022
-83.497124	24.570898
-65.037971	24.570866
68.645958	24.571009
86.752129	24.571175
69.529747	24.571217
65.774948	24.571226
57.905052	24.571184
11.833934	24.570988
-10.384960	24.570770
-33.888367	24.570820
-58.157375	24.571115
12.062191	24.571285
-4.666190	24.571291
4.456941	24.571255
9.062419	24.571045
-15.771674	24.570669
-21.310085	24.570560
-45.050873	24.571409
-74.097221	24.572548
-95.801483	24.572617
9.233808	24.573195
-9.850080	24.575365
-14.609118	24.576096
-19.323130	24.575567
1.752012	24.576754
20.002083	24.577629
68.798897	24.576815
106.256027	24.576639
103.393471	24.577133
-192.750443	24.577457
-146.106659	24.577284
-72.945702	24.576630
-17.860165	24.576591
9.499841	24.575720
32.060829	24.572878
34.127995	24.571327
30.959137	24.572237
5.286202	24.572414
-54.110294	24.570717
-79.773163	24.569559
-81.387154	24.570086
-92.866852	24.570839
-88.676331	24.569706
-83.618736	24.566330
-95.068542	24.564167
-105.057899	24.564219
-111.801460	24.562538
-168.374222	24.559347
-200.382660	24.557842
-188.006256	24.557621
-204.004669	24.557756
-240.878616	24.556999
-209.354660	24.552181
-247.554916	24.546106
-342.296814	24.545179
-170.324509	24.543898
224.489441	24.536549
397.090546	24.531588
301.776306	24.531378
243.259338	24.531374
253.953903	24.533398
209.079269	24.535498
141.099152	24.535961
107.338142	24.535315
115.971634	24.528114
162.184875	24.518505
184.299561	24.516434
145.258347	24.517050
106.336693	24.513657
95.971237	24.509596
70.968292	24.507477
16.424314	24.505632
-22.828527	24.504007
4.848358	24.504601
78.667297	24.506577
116.531059	24.506483
101.899933	24.503746
82.176811	24.500669
67.770531	24.497843
48.062038	24.495459
24.612421	24.495100
7.732525	24.495535
52.846954	24.494232
165.051163	24.491714
223.737274	24.487988
190.217865	24.482458
172.737534	24.478407
172.956665	24.478273
127.943237	24.478588
130.692902	24.476191
155.973755	24.471926
30.132965	24.466257
-185.716293	24.458252
-269.875549	24.448181
-216.157608	24.441357
-197.449570	24.441250
-200.503479	24.430387
-166.554871	24.388092
-141.076736	24.336924
-146.558441	24.318018
-129.740616	24.317636
-102.312912	24.291328
-98.467224	24.248377
-85.246025	24.228714
-66.546707	24.228775
-57.370594	24.225601
-49.625355	24.221121
-54.715263	24.220495
-47.467064	24.220366
-26.399855	24.220114
-17.904718	24.220057
-9.803159	24.219662
8.286609	24.219446
29.018213	24.219788
36.818153	24.204355
23.699392	24.162441
22.716732	24.132729
31.553921	24.132387
26.248142	24.115433
22.118069	24.067062
19.375725	24.015364
18.235981	23.974085
18.750654	23.948393
5.988196	23.945948
7.099658	23.929171
13.771497	23.839277
7.756428	23.735632
4.186080	23.698654
6.474950	23.693312
14.097438	23.682358
26.313612	23.643070
25.961952	23.636177
34.225258	23.500780
44.554264	22.680746
31.780401	21.604982
9.197104	21.389872
-17.055920	21.125891
-52.813637	19.565544
-63.392288	17.911066
-56.494179	17.481792
-32.148533	17.470232
8.244487	17.147367
51.939693	16.673962
90.700523	16.232225
98.716576	15.904824
95.846634	15.808564
80.066383	15.792201
35.135807	15.493574
-14.292459	15.092658
-56.907513	14.982436
-76.405006	14.978662
-72.300026	14.900666
-58.194599	14.863773
-16.904787	14.865753
30.781857	14.840934
76.751762	14.792959
93.317696	14.749165
96.899963	14.743255
85.482956	14.715323
60.742290	14.431533
14.215751	13.918215
-24.024162	13.655412
-64.473061	13.662843
-84.346336	13.434334
-70.009537	12.950320
-60.973209	12.540659
-52.304203	12.315754
-36.849514	12.323697
-27.515497	12.497449
-14.346728	12.395555
-4.796352	11.878965
16.682356	11.540928
46.077728	11.575430
41.943241	11.620366
46.984711	11.692001
41.380577	11.754956
24.623835	11.768202
-12.027739	11.658494
-58.877453	10.943609
-90.913551	10.111826
-97.999199	10.038518
-87.687355	9.644515
-62.444668	8.294655
-17.739983	7.340571
32.813824	7.296597
66.684433	7.278634
76.359459	7.168196
70.230309	7.116219
52.675838	7.091051
18.602360	7.112493
-26.958059	7.292301
-60.821613	7.589818
-75.913940	7.722216
-81.084206	7.710494
-71.748817	7.817215
-41.209915	8.016932
2.103248	8.179279
33.853886	8.322536
51.726719	8.473602
50.481693	8.522671
33.084152	8.510219
12.371738	8.702706
-2.842301	9.000870
-15.551841	9.174199
-23.982107	9.299060
-21.589355	9.571991
-23.200621	9.993052
-26.976757	10.059381
-22.698753	10.614963
-8.355974	13.343624
-2.120237	16.024014
-6.316219	16.530567
-9.580548	16.889925
-12.821790	19.076687
-16.951359	20.985994
-13.409199	21.396133
-15.769358	21.407816
1.799191	21.716187
4.909732	22.050722
6.137746	22.251802
-1.334496	22.356829
-9.541382	22.382292
-19.183153	22.393322
-39.798817	22.533516
-37.795891	22.716660
-26.731136	22.752140
-7.710307	22.780550
28.642391	22.924360
48.985756	23.021868
62.156292	23.026325
67.212517	23.054731
52.991302	23.154877
47.062939	23.298140
47.558548	23.419268
46.098549	23.446169
34.310291	23.478346
49.533161	23.751545
34.244934	24.133116
38.322418	24.271326
24.865391	24.271517
9.839236	24.349308
-3.209941	24.403524
-11.415738	24.407207
-21.494957	24.410219
-24.162621	24.501255
-25.048973	24.806572
-23.596174	25.028490
-20.108549	25.027548
-16.778675	25.368391
-16.108515	26.080822
-19.021528	26.482855
-26.145929	26.506670
-27.389988	26.561985
-31.317795	26.717384
-32.414375	26.844786
-31.986998	26.921087
-33.143005	26.968493
-34.922028	26.987129
-35.171673	26.986790
-30.679153	27.013178
-17.095060	27.070730
4.932127	27.112904
31.345304	27.127388
56.145432	27.131311
76.600189	27.133469
87.824699	27.134081
93.882202	27.134024
95.062912	27.142395
94.219360	27.160357
88.767052	27.176495
78.238342	27.186142
59.370834	27.191381
32.945171	27.192297
-0.063371	27.192602
-35.006004	27.201183
-66.415771	27.217802
-93.972221	27.231733
-115.880028	27.238070
-131.732040	27.239895
-138.072144	27.240154
-139.961304	27.240391
-134.168854	27.244020
-113.179108	27.253733
-75.170700	27.264673
-33.247349	27.270538
5.069984	27.271929
26.342764	27.271959
55.103519	27.272142
82.444313	27.273840
106.570290	27.279146
134.754028	27.287066
138.020676	27.292700
129.192703	27.294304
103.594948	27.294279
56.276268	27.294436
22.233070	27.295488
-12.995401	27.298353
-52.030262	27.303366
-67.780624	27.308199
-78.180931	27.310253
-91.473824	27.310284
-108.705643	27.310179
-129.568192	27.310831
-128.461502	27.312702
-122.221367	27.315922
-105.542809	27.319761
-68.475433	27.322262
-41.216236	27.322638
-10.952958	27.322924
20.942892	27.324923
49.627319	27.327967
73.745148	27.330469
94.826820	27.331684
109.229111	27.331982
117.849548	27.332018
118.690514	27.332020
111.636505	27.332115
97.040314	27.333143
77.822891	27.336447
53.417030	27.340855
27.772732	27.342716
1.384375	27.342579
-23.908867	27.344349
-45.425362	27.347311
-62.908169	27.348606
-74.220657	27.348669
-78.266502	27.348639
-73.710777	27.348459
-64.099503	27.348179
-50.520565	27.348181
-35.376186	27.348345
-19.865957	27.348080
-6.896415	27.347670
4.638546	27.348593
13.454450	27.351498
20.592421	27.354115
26.863293	27.354437
31.843458	27.355055
35.969582	27.357998
36.220108	27.360014
34.143520	27.359230
27.357079	27.358486
17.436535	27.358665
20.008396	27.357544
18.626596	27.355410
16.473354	27.354414
15.557047	27.354481
15.762536	27.354191
12.040463	27.353233
6.824500	27.353241
4.757435	27.355110
6.365026	27.356289
10.277857	27.356171
12.785143	27.357952
13.884883	27.360985
13.846826	27.362062
13.534428	27.362047
11.809933	27.362522
5.450489	27.362820
-9.770636	27.362820
-32.429855	27.362864
-57.775803	27.362869
-80.472839	27.363281
-93.302101	27.364265
-92.469025	27.364906
-79.823013	27.364861
-61.865433	27.365328
-49.313133	27.367241
-47.269558	27.369473
-56.557159	27.370270
-71.666031	27.370308
-87.216354	27.371822
-89.860497	27.374405
-79.132690	27.375631
-64.450912	27.375586
-53.713516	27.376225
-52.265091	27.377697
-60.709164	27.378807
-75.640381	27.379059
-95.771866	27.379154
-109.944229	27.380522
-119.310852	27.382610
-123.116966	27.383074
-121.053078	27.383059
-114.737762	27.384613
-108.524117	27.385181
-108.299118	27.384211
-119.871269	27.384438
-140.473923	27.384378
-172.695465	27.382961
-181.289307	27.382511
-174.006577	27.382635
-159.938995	27.382656
-155.330994	27.383331
-171.058151	27.383663
-202.650269	27.383572
-230.968658	27.383875
-238.645737	27.383741
-212.001953	27.383091
-195.481735	27.382954
-202.532852	27.382778
-241.349258	27.381380
-286.117340	27.379837
-276.207764	27.379717
-195.132202	27.379583
-41.310162	27.377972
164.130844	27.376387
337.918915	27.375998
424.620209	27.375986
414.388306	27.375689
344.604401	27.375212
284.649719	27.374641
251.379211	27.373968
251.793274	27.373556
288.657776	27.373558
321.301636	27.372961
333.339630	27.371231
324.941925	27.369835
303.690308	27.369642
287.930206	27.369549
256.372162	27.369001
215.440506	27.368551
201.986572	27.368383
214.937195	27.368332
253.246017	27.368311
297.794952	27.368324
320.440887	27.368301
315.444855	27.368155
265.134277	27.367971
198.518311	27.367897
172.634415	27.367928
188.558640	27.368019
232.486145	27.368076
275.627014	27.368092
308.067108	27.368483
303.164246	27.369087
287.413116	27.369179
273.361633	27.369196
256.108795	27.369436
215.495834	27.369455
133.191299	27.369522
11.952582	27.369474
-120.972755	27.369959
-224.922897	27.372206
-272.887299	27.373934
-266.366852	27.373943
-228.758743	27.375763
-192.909546	27.380503
-178.932526	27.384832
-182.795105	27.386389
-189.080185	27.386209
-189.793396	27.387867
-206.859009	27.394196
-188.949677	27.402060
-156.682800	27.405123
-146.223419	27.405046
-141.270126	27.408438
-134.264420	27.413660
-126.097687	27.415871
-131.868149	27.416094
-122.487595	27.415531
-112.745430	27.413057
-93.868401	27.409981
-89.848297	27.409067
-83.002449	27.409674
-69.017700	27.408081
-53.494514	27.403444
-62.075287	27.399626
-82.045258	27.398977
-83.607964	27.398735
-49.039703	27.396446
-40.036625	27.394011
-35.156651	27.393257
-25.520725	27.393274
-13.188972	27.393204
-23.072750	27.393105
-41.055183	27.392984
-40.637802	27.392786
-33.245071	27.392611
-5.699235	27.392630
-6.503067	27.392681
-0.205649	27.392675
11.783259	27.392673
4.160871	27.392597
-12.349223	27.392609
-12.815485	27.392248
-5.784564	27.390842
-1.829930	27.389614
-13.784467	27.389528
-5.296177	27.388988
8.119155	27.387119
9.379400	27.385557
0.673534	27.385244
-2.025826	27.385223
-12.485270	27.384878
-13.848786	27.384565
-11.296060	27.384451
9.311527	27.384424
12.286839	27.384403
10.167054	27.384352
12.324203	27.384342
16.538668	27.384483
5.811942	27.384878
7.618011	27.385263
8.107208	27.385246
5.312588	27.385756
15.942552	27.387810
16.577003	27.389763
15.972702	27.390041
17.195230	27.390471
5.918041	27.392740
1.792986	27.395008
-0.446529	27.395424
2.797015	27.395758
-2.787387	27.397812
-4.946312	27.399927
-5.804864	27.400290
4.933020	27.399799
-8.195162	27.400644
-16.843103	27.402636
-18.872416	27.402496
-20.683491	27.400646
-25.928722	27.401299
-24.874105	27.403097
-2.151610	27.402357
8.085458	27.401134
-1.637271	27.401638
-4.719003	27.402151
-3.999997	27.401838
-0.618155	27.401539
-6.171886	27.401478
-13.619967	27.401474
-2.240253	27.401489
30.355555	27.401562
34.594940	27.401550
15.970212	27.400953
14.650557	27.399897
13.530341	27.399450
6.304709	27.399405
-1.493693	27.398129
-2.967964	27.396152
5.088578	27.395428
16.189491	27.395447
19.089998	27.395079
16.921955	27.394768
17.346239	27.394709
14.352171	27.394667
7.482918	27.394379
7.393957	27.393860
10.122551	27.393761
2.369722	27.393530
-9.437978	27.392483
-11.799376	27.391865
-8.466477	27.391870
-6.053232	27.391611
-3.590046	27.391529
-4.806955	27.391363
-13.056734	27.390558
-16.934546	27.390219
-7.889418	27.390078
3.114754	27.388269
4.831756	27.385542
0.599290	27.384348
-6.372035	27.384350
-17.190346	27.382986
-25.566492	27.379791
-19.288582	27.377180
5.713684	27.376625
45.698425	27.376459
5.345077	27.374672
44.602558	27.372080
65.893906	27.370821
61.017948	27.370808
29.627119	27.370012
-21.534220	27.368158
-90.518486	27.367146
-178.786499	27.367144
-277.820862	27.366392
299.287689	27.365248
199.555405	27.365038
127.672356	27.364893
48.390587	27.364410
-12.228552	27.364363
-42.823380	27.364136
-70.117912	27.363735
-101.081116	27.363735
-82.025124	27.362919
3.676688	27.361521
41.222839	27.361214
42.404209	27.361040
30.272930	27.359953
17.513979	27.359030
-12.888907	27.358765
-59.425835	27.358727
-91.915115	27.358725
-88.871880	27.358746
36.140411	27.358606
47.676430	27.357967
39.782757	27.357178
36.496353	27.356842
24.768137	27.356836
-6.809617	27.356850
-33.541374	27.356848
-100.932617	27.356728
-112.133972	27.356253
34.436192	27.355808
25.767956	27.355907
13.976192	27.356014
3.269306	27.356064
-2.239064	27.356407
22.376776	27.356388
25.709059	27.355927
65.799095	27.355307
136.358597	27.354633
-175.596878	27.354633
-101.669975	27.354862
-42.170929	27.354630
0.681318	27.354465
26.801382	27.354147
35.273380	27.353420
30.807974	27.352755
20.294189	27.352440
2.510888	27.352787
-18.909306	27.352942
-32.345795	27.352144
-44.012962	27.352007
-57.789776	27.353203
-59.424618	27.354017
-63.378853	27.354021
-79.637009	27.354456
-81.101860	27.355862
-104.223480	27.357462
-189.004822	27.358091
-238.909683	27.357983
-222.271393	27.358110
-260.369385	27.358116
-314.307678	27.357819
-285.454407	27.357817
-325.238373	27.357775
-425.737854	27.357084
-242.580307	27.356081
173.916458	27.355480
357.496033	27.355196
273.189575	27.354870
232.101044	27.354780
242.698837	27.355148
186.366455	27.356077
128.051727	27.356663
109.937157	27.355547
105.933266	27.354267
139.069427	27.355051
182.874756	27.356804
171.745987	27.357254
135.833847	27.356014
121.879456	27.353895
98.349915	27.351343
44.942955	27.348391
9.417640	27.345533
41.010674	27.344200
107.172905	27.344236
136.231781	27.343840
122.812164	27.342455
105.911087	27.338747
93.184822	27.325943
78.602837	27.296040
46.834480	27.267090
4.532629	27.264549
38.228088	27.243267
167.903702	27.150850
240.705231	27.050985
207.121994	27.018709
202.886505	27.020571
221.512238	27.002565
159.022690	26.962770
133.783676	26.921829
169.446365	26.895227
62.593025	26.888435
-170.657974	26.888372
-260.761230	26.874107
-196.005264	26.856609
-168.759064	26.853451
-180.640396	26.853653
-150.773727	26.853237
-127.148102	26.852448
-125.607231	26.842377
-106.231270	26.828781
-85.222412	26.823591
-82.138176	26.826761
-70.893494	26.827084
-56.765488	26.804104
-55.745949	26.736233
-50.884052	26.652994
-39.207726	26.622467
-30.169254	26.622890
-17.089991	26.585619
-9.556868	26.525326
5.499708	26.475218
15.266939	26.424892
21.655291	26.373518
17.840025	26.359644
7.692846	26.363197
1.722177	26.296600
-2.206661	26.193758
-2.450500	26.133278
-0.590898	26.088959
-0.776952	25.990231
-2.719094	25.831356
-6.320972	25.805780
-9.503837	25.584442
-4.578686	24.274851
-1.775126	22.593849
2.953640	22.219669
7.912933	21.938623
12.824336	20.064629
17.117250	18.061348
22.294987	17.566822
26.542719	17.545481
29.753641	17.166399
24.463556	16.743029
10.502141	16.480057
-14.351565	16.338394
-42.682911	16.303648
-67.982697	16.294228
-78.849297	16.112436
-70.089638	15.862042
-41.697186	15.811484
2.489997	15.770359
48.513680	15.561840
88.068642	15.417555
106.213524	15.410432
100.647690	15.366710
69.499603	15.214821
19.803347	14.995504
-34.568653	14.807944
-82.475510	14.769545
-108.711418	14.723462
-109.348145	14.279749
-81.536247	13.626198
-35.967129	13.396115
17.599649	13.424061
63.968719	13.298526
94.351395	13.201036
101.436508	13.194409
86.717232	13.191720
56.596401	13.029802
17.764078	12.454934
-17.236584	12.020644
-45.395073	12.028870
-59.386444	11.290627
-61.618034	9.530768
-53.858410	8.349193
-40.383148	8.266788
-24.324451	8.082815
-6.002780	7.571283
10.324529	7.140865
28.779335	6.866889
46.685928	6.678393
57.249950	6.599456
57.229603	6.604608
51.339684	6.520865
38.012589	6.342339
12.706262	6.240454
-22.438736	6.218924
-56.862553	6.205770
-83.311440	6.198837
-95.142792	6.207715
-85.819397	6.235166
-57.173565	6.272319
-14.680304	6.316756
31.987640	6.332451
71.801620	6.300375
94.334969	6.282372
94.819221	6.309639
73.860489	6.358021
37.591789	6.416359
-4.382236	6.518588
-52.024071	6.632711
-72.864433	6.655218
-74.378883	6.653755
-57.360149	6.738533
-41.553627	6.866996
-8.267020	7.012767
19.062094	7.234484
37.083736	7.506810
40.699081	7.596268
45.514530	7.621143
30.109375	8.013129
11.477322	8.473038
-14.930767	8.640208
-23.513144	8.687751
-23.939871	8.860209
-21.994415	9.302675
-14.138556	9.425361
-10.871642	9.897485
3.979789	12.770100
4.194661	15.734400
-9.052207	16.354952
-9.720473	16.673143
-10.989486	18.842028
-10.714126	20.772686
-1.689189	21.224129
-7.935591	21.229654
-5.377071	21.437603
-8.231620	21.679226
-15.427914	21.873434
-24.858879	22.048113
-34.799240	22.142462
-42.386505	22.142040
-44.485741	22.264381
-41.846909	22.497623
-34.166374	22.569414
-23.278950	22.576635
-10.437659	22.687395
0.685688	22.766068
10.955820	22.768734
18.154537	22.792606
23.438236	22.861300
24.741428	22.958532
25.590446	23.057652
21.776365	23.090391
20.566103	23.103828
8.324842	23.362936
10.375125	23.812140
13.585675	24.014072
15.414599	24.012577
14.162898	24.126707
9.706655	24.246733
7.262474	24.268181
3.284977	24.271219
7.483447	24.323385
13.959392	24.545404
21.443996	24.735422
25.782457	24.735363
23.862087	25.046635
18.452129	25.733791
7.270627	26.128468
-8.575807	26.151840
-12.094815	26.215002
-23.643858	26.365534
-37.584145	26.471846
-44.011330	26.531231
-44.189503	26.576490
-49.749771	26.605238
-58.359249	26.607161
-55.752293	26.620506
-41.772377	26.671896
-36.559238	26.724689
-10.782644	26.753824
70.013573	26.768358
97.051392	26.775526
109.285767	26.774654
114.749405	26.776764
119.323936	26.798431
124.077263	26.828014
118.616714	26.845726
101.184868	26.853149
80.936310	26.856192
58.635181	26.856131
21.802933	26.856634
-24.747164	26.866013
-62.282887	26.885303
-91.335724	26.902012
-117.790985	26.908726
-140.703629	26.909447
-152.794708	26.908955
-154.839371	26.909260
-141.974716	26.912836
-114.172928	26.922106
-75.860764	26.932720
-33.181419	26.938702
10.240742	26.940170
49.516918	26.938673
82.634735	26.936203
113.116028	26.936749
139.231308	26.942926
160.305450	26.951494
170.350296	26.956051
166.096146	26.956228
145.372055	26.955946
110.624619	26.956007
65.357857	26.955545
21.154583	26.956825
-17.427200	26.962364
-40.719986	26.967733
-61.334461	26.968204
-88.197922	26.967117
-109.184090	26.967318
-129.182587	26.967758
-141.999649	26.969515
-141.208221	26.973280
-123.748085	26.976923
-92.221954	26.978971
-51.953339	26.978870
-12.770786	26.977306
21.383612	26.976902
47.930904	26.978249
65.740997	26.980263
79.898056	26.982891
89.993828	26.984919
93.855965	26.985338
91.026329	26.985340
83.230309	26.985847
66.371315	26.986872
46.487946	26.988441
25.005032	26.990660
-1.948121	26.992685
-30.069767	26.993410
-51.134235	26.993416
-76.822975	26.993677
-105.075127	26.994423
-100.163338	26.996008
-66.511581	26.998995
-46.673283	27.002296
-49.139328	27.003475
-45.830864	27.003521
-37.668606	27.005211
-30.677282	27.007631
-19.100050	27.009008
0.818442	27.009611
15.773643	27.010065
27.658825	27.010380
35.170021	27.010374
34.313923	27.010666
28.754171	27.011633
21.880554	27.012569
14.555770	27.013124
5.481609	27.013510
-4.541423	27.013758
-3.793622	27.013748
2.212918	27.013783
-4.247031	27.014328
-11.282131	27.015055
-16.541462	27.015539
-18.132730	27.015812
-16.724741	27.015524
-14.630278	27.014812
-12.224463	27.014612
-11.844577	27.014906
-15.703480	27.015329
-22.100199	27.015829
-29.378109	27.015997
-36.870533	27.016119
-40.714012	27.015549
-41.472317	27.013134
-41.536419	27.011511
-36.168293	27.011997
-20.373629	27.010630
-7.909852	27.006037
-8.587360	27.001675
-13.880280	26.999989
-15.391881	26.999983
-14.020354	26.998280
-12.212732	26.992188
-11.157548	26.984621
-13.410977	26.981701
-16.375639	26.981731
-21.045023	26.977949
-23.875914	26.971870
-25.859961	26.968966
-29.552435	26.968899
-36.582104	26.969185
-48.001778	26.969172
-57.630672	26.968929
-60.482567	26.968464
-64.874191	26.967842
-52.402088	26.967457
-56.863155	26.967520
-80.350136	26.967777
-94.002884	26.967951
-103.124725	26.967947
-104.712227	26.967848
-103.338249	26.967670
-95.190140	26.967505
-109.534607	26.967512
-129.122742	26.967718
-154.215225	26.967945
-152.200592	26.968012
-140.147781	26.967979
-133.730743	26.967926
-148.177795	26.967846
-172.625748	26.967825
-216.028412	26.967979
-245.555389	26.968250
-266.880859	26.968388
-267.899170	26.968378
-282.938629	26.968382
-322.417023	26.968374
-364.585236	26.968361
-350.828918	26.968504
-268.243774	26.968912
-100.591049	26.969210
103.162727	26.969202
297.271301	26.969507
403.486725	26.970026
407.259918	26.970142
347.938324	26.970081
292.656464	26.970070
256.361053	26.970161
262.464294	26.970243
281.502106	26.970306
310.625488	26.971291
323.381256	26.972754
319.809265	26.972757
305.331238	26.972303
295.112793	26.973759
266.270020	26.975443
235.687195	26.974417
204.178970	26.972424
210.529755	26.972773
244.809280	26.974091
313.455597	26.973122
339.092926	26.970949
323.911621	26.970680
270.538544	26.971397
207.371689	26.970287
169.716141	26.968323
175.813736	26.967909
216.844864	26.967844
266.300018	26.966005
297.090271	26.963852
301.502808	26.963411
291.160309	26.963127
275.762360	26.961245
254.106628	26.959417
213.077179	26.959085
133.859375	26.958960
15.814019	26.958216
-107.132027	26.957621
-198.939133	26.957481
-248.484604	26.957487
-254.923615	26.957483
-225.813446	26.957476
-191.989319	26.957447
-181.274826	26.957397
-186.462830	26.957396
-188.113831	26.957384
-184.229904	26.957443
-155.551941	26.957764
-150.215057	26.958002
-144.728943	26.957993
-144.878723	26.958179
-148.802582	26.958595
-144.467133	26.958853
-126.198929	26.958889
-105.830978	26.958912
-98.405785	26.959084
-100.071236	26.959366
-99.967148	26.959560
-96.750725	26.959587
-92.436028	26.959572
-82.520851	26.959579
-67.082451	26.959595
-57.961334	26.959663
-61.534031	26.959959
-67.666161	26.960384
-64.993538	26.960510
-56.144997	26.960524
-48.520248	26.960718
-40.025749	26.960844
-27.585705	26.960911
-19.346645	26.961329
-22.103043	26.962879
-26.956024	26.964190
-25.643099	26.964235
-23.772499	26.968914
-25.279673	26.978262
-22.945501	26.981846
-15.481377	26.982208
-10.476510	26.988792
-11.407740	26.995752
-16.414370	26.997128
-18.984352	26.997257
-6.602015	26.998100
-10.595748	26.998528
1.209021	26.998684
3.257369	26.998966
-5.383477	26.999451
-0.455547	26.999655
0.921020	26.999666
1.060249	26.999941
14.065983	27.000223
12.753876	27.000343
10.628214	27.000429
9.350870	27.000553
8.193193	27.000620
6.841205	27.000622
7.125567	27.000765
-4.713192	27.000999
-4.870655	27.001158
-4.352404	27.001253
-3.526057	27.001329
7.606158	27.001345
6.145877	27.001354
5.098895	27.001522
2.085586	27.001802
-13.226161	27.002068
-12.715762	27.002310
-13.314090	27.002474
-14.957289	27.002451
-5.653949	27.002981
13.286295	27.004782
24.299274	27.006187
25.988951	27.006182
17.477818	27.006926
22.767994	27.008636
10.781308	27.009003
-3.346606	27.008352
-6.176371	27.008303
-11.258044	27.008333
20.756353	27.007843
18.556416	27.007607
5.422702	27.007673
5.875163	27.007631
-4.826137	27.007631
-15.850920	27.007456
-14.751158	27.007259
-25.459190	27.007259
-23.247801	27.006943
16.471951	27.006659
19.590921	27.006668
22.540113	27.006632
13.445620	27.006639
3.793918	27.006310
6.292434	27.005878
-2.855780	27.005882
-12.836757	27.004959
-12.234660	27.002808
38.125839	27.001474
37.644394	27.001415
22.643209	27.000906
9.107113	26.999132
7.869298	26.997265
-8.439852	26.996563
-19.489573	26.996561
-26.115585	26.995869
-28.493429	26.994667
14.228376	26.994219
18.774250	26.994209
15.980653	26.993820
17.185417	26.993519
0.902776	26.993530
-16.760921	26.993118
-41.918224	26.992201
-64.523743	26.991634
-97.611488	26.991650
78.221497	26.991276
51.975555	26.989426
19.322983	26.987137
16.164087	26.986771
3.956500	26.987143
-11.546816	26.985498
10.752459	26.983381
57.727283	26.982882
66.714775	26.982943
-79.465935	26.982792
-67.775536	26.982716
-24.660751	26.982759
-1.563295	26.982782
3.309475	26.982679
33.153160	26.982603
77.795998	26.982620
96.609703	26.982632
89.018471	26.982635
-64.764732	26.982658
-68.507927	26.982662
-49.625099	26.982397
-46.928120	26.982174
-17.471130	26.982204
25.546825	26.981705
36.999352	26.981260
89.505829	26.981199
101.373383	26.979311
-65.863007	26.976772
-67.719139	26.976540
-72.385002	26.975206
-52.556103	26.970444
-14.933381	26.967043
5.930839	26.966774
72.004356	26.966154
125.740654	26.964090
168.403595	26.962570
-97.759621	26.962671
-45.103313	26.962868
-23.512867	26.962158
-15.662246	26.962378
2.967494	26.963371
2.396410	26.961645
0.683520	26.958260
-29.634264	26.958330
-28.063404	26.958952
62.704594	26.952255
56.983013	26.941332
1.605646	26.935984
-38.323254	26.936432
-72.934471	26.934422
-78.511955	26.925100
-108.271729	26.912210
-119.166008	26.904331
-94.810143	26.903696
-14.836381	26.901733
-12.813886	26.894817
-40.730167	26.890055
-88.064552	26.889439
-113.526024	26.890192
-135.585052	26.891722
-153.720627	26.891926
-184.957901	26.891539
-131.704330	26.892502
9.834690	26.892828
77.450424	26.892368
53.361141	26.892279
70.357254	26.893862
103.598885	26.896439
86.810478	26.895535
112.385437	26.893347
173.776779	26.894089
123.393837	26.893135
-0.844749	26.887590
-39.084431	26.881460
-1.075457	26.878529
21.194542	26.879251
22.202663	26.879885
40.609314	26.875835
89.483620	26.869106
120.733322	26.865276
69.153084	26.864496
-24.157085	26.866194
-62.383804	26.870173
-37.465302	26.871885
1.529427	26.871992
31.213947	26.874315
60.237888	26.876032
117.942116	26.875282
169.470383	26.873632
124.557663	26.871199
8.776773	26.868391
-49.343079	26.867657
-17.533657	26.866762
41.154018	26.857639
82.620399	26.843058
112.731766	26.834660
187.890961	26.833359
268.528229	26.833261
193.998688	26.831758
-12.492934	26.827650
-115.037849	26.819908
-84.220322	26.811544
-90.720337	26.807941
-130.666061	26.807837
-117.647408	26.807514
-115.258835	26.807087
-139.374969	26.806635
-107.682030	26.805393
-42.190224	26.801222
-23.448082	26.794281
-38.809536	26.789160
-52.556072	26.788584
-64.271667	26.791227
-66.089790	26.792612
-62.194183	26.787254
-57.848675	26.772005
-29.261484	26.753336
20.864975	26.743771
44.028667	26.742933
27.547600	26.742548
9.337070	26.740154
6.394727	26.733515
5.139598	26.715876
4.429784	26.687141
9.082520	26.666191
9.510162	26.662848
3.181731	26.661640
-0.682716	26.654249
-3.766225	26.642370
-6.190653	26.619810
-2.536222	26.577923
5.586500	26.535315
7.732844	26.523195
7.792744	26.521669
7.887163	26.500015
6.006072	26.467045
5.362617	26.425573
6.030620	26.355925
6.636784	26.268250
9.396428	26.236412
10.076672	26.227760
11.735895	26.110643
10.300188	25.964922
5.431947	25.909252
-5.192350	25.890491
-19.392384	25.825500
-33.732052	25.663679
-44.232113	25.617350
-44.530678	25.439819
-21.789379	24.128391
0.508723	22.311594
28.147175	21.861038
52.915031	21.614090
53.587196	19.745110
51.139244	17.702524
33.066929	17.164415
4.821159	17.162664
-12.645715	16.904543
-35.461376	16.592838
-44.947906	16.331120
-38.114338	16.087973
-29.535383	15.958775
0.278817	15.971019
31.386343	15.811335
54.652325	15.478292
77.618111	15.368010
71.445602	15.356400
52.278812	15.196885
25.373671	15.082728
-13.086439	15.079558
-31.122972	15.043450
-37.604992	14.938675
-33.690609	14.787046
-22.290768	14.626192
-9.201695	14.566152
-0.002111	14.541106
4.179755	14.121148
1.943198	13.346160
-2.137457	12.974767
-5.997433	12.986750
-4.482246	12.800104
3.455386	12.588006
15.014327	12.546695
27.560978	12.573132
32.931904	12.545771
29.308224	12.164280
13.629007	11.788459
-9.655428	11.788594
-34.975643	11.126840
-52.792038	9.479264
-58.066719	8.413508
-47.668407	8.399770
-22.458870	8.204125
10.222903	7.713112
43.440678	7.391305
66.556587	7.216448
73.200920	7.054517
59.889713	6.945087
30.788786	6.938765
-7.656293	6.886820
-44.340260	6.685149
-67.946320	6.477461
-73.168579	6.380443
-57.561947	6.348507
-27.426878	6.316375
-3.067038	6.364890
28.401276	6.558622
48.646690	6.692005
54.440941	6.637111
44.051556	6.551440
24.971350	6.586687
-3.931135	6.783663
-12.498016	7.150369
-15.318770	7.542775
-14.182192	7.650920
-9.051076	7.612362
8.745415	8.110112
13.281669	8.925296
17.932573	9.245978
7.319210	9.245699
5.289550	9.415094
-0.747689	9.546700
-6.804377	9.523296
-18.151075	9.490646
-21.753782	9.486166
-8.239465	9.686361
-2.938053	9.982104
-6.755816	10.029528
-0.281942	10.140244
1.305160	10.686805
-2.469438	11.229613
-10.808167	11.379375
-16.648479	11.379782
-18.284737	11.587319
-14.577987	11.994170
-10.209500	12.337253
-5.569147	12.432498
0.749516	12.430729
9.573087	12.709145
16.744036	13.248163
20.569244	13.558372
21.594290	13.562180
15.495162	13.798177
5.765219	14.420027
-1.263648	14.905041
-3.929238	14.989521
-1.559561	15.031844
5.787125	15.468446
9.729435	16.228039
7.327450	16.794928
2.498120	16.881775
-8.452710	17.012615
-6.513466	17.855059
-11.340831	18.882839
-11.075639	19.235025
-5.484165	19.241333
0.961162	19.586462
15.985114	20.020411
8.600815	20.174065
4.509316	20.182709
-7.069408	20.180174
-27.277288	20.183289
-27.429636	20.184849
-23.570086	20.207932
-18.371229	20.356682
-1.878734	20.562752
0.981107	20.646448
-3.197121	20.642742
-10.263501	20.677969
-6.460914	20.762697
-6.214061	20.853075
8.621390	20.918798
21.548828	20.940453
36.650467	20.940039
29.265862	20.972836
24.461926	21.027227
25.044462	21.051485
24.970591	21.052521
27.741110	21.051460
22.001188	21.050320
18.504454	21.051037
10.582429	21.050587
-15.840864	21.053923
-37.330482	21.062906
-50.107559	21.067854
-61.102898	21.068012
-71.889465	21.067350
-74.568169	21.067595
-43.852940	21.067596
-43.314854	21.068071
-34.166996	21.073135
-27.623171	21.078751
-23.335432	21.080200
-7.999632	21.079641
18.461008	21.079218
34.316189	21.079159
48.796009	21.079060
60.384319	21.081282
68.956802	21.085829
71.638489	21.088196
53.859032	21.087990
43.832706	21.087406
43.583744	21.087162
31.178883	21.087049
19.604887	21.087812
8.922474	21.090742
-3.361892	21.093410
-17.495104	21.093727
-44.704071	21.093189
-58.964775	21.092878
-57.246357	21.092789
-62.388741	21.093012
-62.566460	21.094547
-59.699146	21.096867
-47.670704	21.097694
-28.683830	21.097292
-21.775455	21.096992
-6.642883	21.096930
22.952925	21.097013
45.172668	21.097696
66.838036	21.099304
82.764290	21.100403
90.250504	21.100227
89.589371	21.099918
70.193420	21.099905
61.758640	21.099983
64.096527	21.100271
56.397564	21.101183
48.656387	21.102219
35.762253	21.102304
18.990822	21.101963
5.236516	21.101963
-20.692917	21.102085
-38.144543	21.102236
-48.459385	21.102673
-44.751648	21.103415
-32.770435	21.103662
-22.704781	21.103310
-15.701355	21.103224
-9.767884	21.103407
-2.665494	21.103514
-4.730129	21.103685
-15.343098	21.104082
-16.431465	21.104286
-5.472228	21.103821
-0.511596	21.103489
-0.774443	21.103714
2.405594	21.103485
1.364548	21.102928
-3.984985	21.102922
3.345636	21.103189
14.773410	21.103270
19.752710	21.103172
20.154791	21.103270
11.775455	21.103411
-4.448392	21.102259
-10.311647	21.100283
1.310554	21.099701
11.903954	21.099615
11.739408	21.097715
15.369020	21.095060
19.430571	21.093945
11.580394	21.094086
-3.833350	21.093325
-9.507890	21.090963
-5.106770	21.089064
[truncated: 92,860 more rows]
