# Supplementary material for: Surface electromyographic analysis of differential effects in kettlebell carries for the serratus anterior muscles
Source: PeerJ. 2018 Jun 12;6:e5044. doi: 10.7717/peerj.5044 (PMC6003386; doi:10.7717/peerj.5044)
Supplement: Supplemental Information 1 — Raw files and R-script file for processing of EMG data. [file peerj-06-5044-s001.zip › Raw Data Anon/Athlete_22.csv]

69.117851	128.771820
72.898514	128.179443
98.336159	127.674950
173.871643	127.488998
345.047272	127.490143
393.209900	127.334305
390.325989	126.883102
296.730591	126.483681
189.005539	126.414902
56.592388	126.362289
-159.675537	126.063370
-344.179688	125.790443
-444.236603	125.741478
-370.770721	125.723213
-236.641281	125.576248
-39.963207	125.391579
32.307953	125.317848
38.815083	125.316200
-6.471841	125.178253
-128.945892	124.912643
-250.950928	124.791176
-306.996521	124.793991
-327.978821	124.664886
-395.208374	124.501320
-322.188202	124.496681
-274.927704	124.517876
-388.132599	124.471504
-476.790680	124.465652
-421.108276	124.515228
-245.298004	124.546150
65.908005	124.529953
614.258728	124.480553
464.249969	124.457336
695.278198	124.483589
575.438416	124.494019
521.019653	124.488983
393.796661	124.518280
210.821854	124.496170
81.108719	124.393509
148.153702	124.403717
140.288071	124.516022
246.414841	124.414322
165.462555	124.095222
261.864471	123.923271
323.508545	123.986412
312.900879	124.013885
211.822495	123.851250
215.385406	123.614815
281.751129	123.538399
250.005951	123.734108
-175.663132	123.930672
-126.145630	123.813255
-56.896839	123.635773
51.541122	123.770096
121.386757	124.004364
236.285278	124.028084
516.327393	123.948273
937.437256	123.935188
997.011414	123.993324
105.372963	124.158089
34.334835	124.426895
87.555290	124.592514
37.039120	124.580513
26.388771	124.678520
106.648705	125.081917
298.041992	125.550591
424.969849	125.714012
540.844543	125.624397
-135.003845	125.830528
-164.268814	126.548439
-144.004959	127.138351
-79.190063	127.179207
-73.540329	127.355408
-49.220646	128.164352
-103.427902	128.869339
-119.034874	128.961288
-163.784225	129.105042
156.951843	129.803528
85.600197	130.534393
21.908266	130.721481
21.703171	130.773666
-55.100727	131.563049
-60.288090	132.880814
-174.207321	133.528122
-275.048431	133.519867
-231.510925	134.508453
558.120361	136.809372
604.547241	138.471802
581.525818	138.661301
505.001404	139.033371
472.540863	140.925079
244.255051	143.432587
150.664139	144.867355
304.163849	144.979111
278.609131	145.520081
50.845425	147.923004
-379.356476	150.639847
-623.765503	151.521393
-774.883606	151.546494
-933.799072	152.508408
-880.050293	153.696350
-687.688599	154.110901
-481.988464	154.134949
-260.340546	154.134872
210.743347	154.136078
36.103165	154.136169
-63.102303	154.228989
-114.927292	154.584015
-265.514221	154.922516
-403.177490	154.973801
-311.767639	155.003296
-195.746094	155.132660
-339.769135	155.212921
-582.176758	155.233109
-554.832458	155.243362
-279.136536	155.255905
-56.040226	155.258804
120.193649	155.255081
236.983124	155.274399
341.102417	155.306931
367.160461	155.327652
-0.947458	155.336060
-559.387817	155.340515
-705.674133	155.341873
-513.799011	155.337265
-224.276291	155.330765
98.322746	155.311890
394.850067	155.289749
617.441040	155.291229
675.441650	155.252625
195.348526	155.114059
-585.679871	154.988113
-774.296814	154.970245
-479.648468	154.946594
-71.502068	154.827576
249.721085	154.718414
423.520508	154.697342
431.813171	154.690842
270.945648	154.643143
354.156250	154.601440
457.660004	154.602097
423.065857	154.598297
392.814819	154.549698
408.103760	154.520157
355.573303	154.557312
379.609375	154.548828
219.314331	154.448395
64.603355	154.420074
115.493484	154.493347
438.033264	154.499268
643.302124	154.432068
550.463867	154.426132
458.361084	154.496643
515.296082	154.563019
378.107483	154.579132
178.844391	154.578293
246.973251	154.658417
28.635548	154.850281
-654.254272	155.010590
-891.209473	155.035385
-1221.391235	155.059326
-1384.802124	155.221878
-1408.595947	155.462906
-1248.914551	155.657578
-928.170044	155.741379
-869.412720	155.730835
-661.205505	155.788589
-854.178894	156.141373
-679.926697	156.675507
-564.617859	156.945633
-417.460907	156.905991
-172.318604	157.004807
205.300171	157.387833
332.986084	157.745529
559.623962	157.874832
618.623718	157.858154
470.785431	157.855225
619.459351	157.969955
734.695679	158.189514
726.280212	158.361450
631.175415	158.386414
453.656342	158.396698
241.105469	158.508957
71.096245	158.608810
-6.177472	158.619995
34.859959	158.630386
171.412674	158.644852
313.457397	158.624985
447.290375	158.627228
498.683044	158.575226
483.952545	158.354218
507.698578	158.169693
443.845917	158.165298
182.450912	158.069153
-81.854919	157.767105
-178.831543	157.544983
-172.202118	157.519730
-168.222900	157.483551
-186.171539	157.318573
-180.457336	157.145889
-144.105225	157.092514
-34.064587	157.093597
134.111374	156.992081
198.088211	156.813568
188.311554	156.738907
222.969696	156.738098
244.390793	156.610870
168.043732	156.413208
74.135147	156.347610
60.335194	156.358902
-134.797928	156.262863
-267.232330	156.089661
268.129944	156.043167
167.443558	156.137878
87.480476	156.137909
-52.384373	156.005997
-244.506088	155.960724
-374.588287	156.024582
-269.940369	156.033295
-96.657837	155.955429
-120.869209	155.884949
-353.128021	155.874146
-439.401093	155.882843
-401.094177	155.865417
-397.329956	155.834167
-291.500519	155.821426
24.704124	155.836227
427.212860	155.850189
708.463684	155.846741
286.020660	155.845215
-537.469055	155.849533
-799.541321	155.850784
-781.440369	155.850754
-719.494141	155.852951
-497.230591	155.854324
-81.828911	155.851929
266.528076	155.850876
506.547180	155.854507
542.904663	155.872269
168.868378	155.892548
-48.254894	155.890106
-142.761017	155.899094
-267.439209	155.945236
-350.355682	155.992859
-330.160553	156.024719
-157.477173	156.057739
81.362907	156.072403
330.601257	156.095306
349.510010	156.407776
416.591797	157.041504
441.824127	157.391617
403.642456	157.389252
262.364227	157.771088
156.241989	158.559586
107.949059	159.087646
220.746674	159.200195
270.559296	159.203033
310.583374	159.343414
356.633911	159.722168
342.919617	160.208374
170.392670	160.446350
-33.606972	160.436737
-256.494141	160.676743
-423.040161	161.170914
-374.827789	161.375107
-157.373672	161.292755
80.504532	161.364319
262.317902	161.610931
320.325806	161.761276
142.693085	161.639557
-164.791519	161.125198
-399.664673	160.535263
-611.969727	160.455948
-773.029785	160.425842
-435.114746	159.637604
253.125580	158.789047
623.448486	158.767181
548.828125	158.889023
315.589417	158.464691
30.941973	158.206192
-216.084686	158.811798
-313.604797	159.493668
-192.442230	159.222702
104.168350	158.786423
517.744934	159.675507
746.967285	161.053848
586.242859	160.969757
243.315857	160.086990
-60.275711	160.259460
-269.241547	160.817703
-198.830002	160.168716
24.465406	158.744476
84.527214	157.971237
235.079239	157.971466
380.319031	157.507111
492.012360	156.144531
480.526917	155.120102
394.347351	155.192703
328.179962	155.487564
231.453369	155.210266
117.304070	154.686478
-54.773403	154.581360
-160.053436	155.146515
-279.703918	155.937698
-417.643738	156.213470
-409.364380	156.218658
-541.519043	156.881088
-535.099182	157.865219
-492.260284	158.187698
-368.478455	158.161896
-321.680450	158.549103
-122.336510	159.131256
-43.504246	159.394180
13.865385	159.369080
-45.237316	159.380188
-22.428085	159.604218
12.191364	159.931702
164.940292	160.110519
247.622177	160.105637
254.591232	160.189453
252.711487	160.489685
179.092056	160.769699
-10.295274	160.849823
26.738205	160.850281
94.072258	160.917267
194.725266	161.036087
156.773621	161.139435
15.653002	161.191208
-95.518799	161.168579
-242.831436	161.067535
-405.928925	160.939102
-427.761871	160.884827
-392.798767	160.938187
-310.582672	160.929276
-286.360291	160.671448
-274.203918	160.335983
-190.732101	160.237823
-138.587219	160.292923
83.231285	160.245239
122.568146	160.110764
30.200632	159.977356
-119.009003	159.856049
-283.754425	159.787903
-267.480865	159.783386
-198.069366	159.743683
-123.422623	159.543808
49.353374	159.296646
212.719589	159.247757
228.253937	159.280334
90.030746	159.176147
-105.432762	159.072250
-137.354355	159.078064
-96.447769	159.087906
-52.950653	159.058624
82.876701	159.013184
293.560150	158.993240
418.651978	159.001038
308.809326	158.936142
15.091972	158.839783
-211.871140	158.871140
-420.798889	158.895874
-562.865112	158.698654
-512.058838	158.472214
-112.664284	158.466965
134.604950	158.512299
142.144424	158.343735
181.453583	158.032867
93.300583	157.858139
-110.052483	157.909012
-299.537750	157.905533
-301.214355	157.597519
54.889477	157.282578
315.414734	157.300232
552.706360	157.334152
338.913239	157.183044
507.822632	157.240952
400.673737	157.478577
128.409225	157.511963
-30.954559	157.639908
86.647934	158.268005
35.626156	158.951187
7.708972	159.121689
64.475113	159.169571
164.622665	159.926483
212.421463	161.172852
63.284218	161.810989
-102.358376	161.800400
-58.201515	162.292725
-22.195436	163.462677
-56.309517	164.250061
-126.550629	164.344788
-178.343887	164.423416
-240.433777	164.791992
-295.771973	165.163193
-230.332138	165.323990
-146.366913	165.340561
0.406012	165.349915
237.340439	165.402496
339.310028	165.463211
470.393524	165.492111
514.265198	165.492798
146.938187	165.482498
105.233276	165.469666
-26.005873	165.458008
-132.322006	165.458206
-22.806396	165.469574
76.987183	165.452530
225.873352	165.411301
222.613113	165.393631
200.170837	165.395599
-204.280212	165.397049
-252.995956	165.389038
-313.377625	165.381790
-159.885773	165.387573
25.206999	165.385910
283.467682	165.384445
427.460022	165.379074
596.066650	165.344238
642.915588	165.306549
-155.314789	165.291977
-151.384567	165.309616
-125.217163	165.333130
-20.893246	165.335846
96.151665	165.305054
89.193146	165.187775
239.299622	165.089905
509.966064	165.098160
470.564850	165.069519
-48.410061	165.080841
-200.830276	165.213364
-131.218475	165.253296
-0.463202	165.264816
59.508533	165.421768
243.960724	165.525604
608.928650	165.449341
896.003967	165.382202
736.700684	165.382172
137.540833	165.255508
-28.978857	165.039658
87.269485	165.015701
185.190033	165.149963
391.405243	165.152618
630.413208	164.967163
703.445435	164.804688
501.087219	164.881470
228.441452	165.217438
194.839203	165.491226
-108.692619	165.402481
-447.887115	165.345596
-581.923523	165.736389
-569.377258	166.060516
-522.988159	165.927246
-554.620056	165.783905
-631.032959	165.853882
-760.593567	165.834457
-515.958313	165.581863
-636.393799	165.260040
-714.282776	165.087204
-641.877747	165.090378
-498.015503	164.920425
-367.191406	164.245728
-150.264725	163.504532
-93.765656	163.313019
-336.106171	163.290802
-335.010254	162.862366
-553.791565	162.319183
-510.974487	162.076233
-309.621277	162.050690
-91.507324	162.052521
158.698914	162.019485
223.724335	161.939377
69.627167	161.829102
-400.738373	161.748795
13.166588	161.727951
-292.076538	161.728790
-245.966263	161.725769
53.424847	161.721146
277.425537	161.702438
410.798218	161.641266
395.420319	161.560379
148.386719	161.539658
-397.973236	161.560577
-713.457886	161.530685
-857.717285	161.473846
-543.086426	161.461670
-300.995911	161.480316
-96.858055	161.488190
47.269852	161.484787
89.224564	161.491348
24.614071	161.492996
102.674240	161.463470
554.486877	161.430618
502.202393	161.427277
337.647369	161.439957
156.038559	161.442429
-160.753662	161.433502
-436.663086	161.437119
-559.738892	161.454956
-486.515747	161.462692
-272.427338	161.462921
171.317520	161.473724
162.525681	161.491989
43.435242	161.503677
-165.135056	161.504745
-421.978943	161.509460
-619.146423	161.534409
-717.078247	161.565063
-626.066528	161.572845
-319.907288	161.573380
568.660828	161.595383
644.825928	161.611847
407.384308	161.597916
113.362022	161.587585
-194.518616	161.598465
-446.930084	161.599426
-585.689331	161.582458
-537.025330	161.575226
-57.322651	161.597305
770.906738	161.638626
1034.657227	161.652145
969.772705	161.651047
687.191040	161.738541
335.926788	161.850937
38.498688	161.799133
-243.069092	161.702606
-288.038391	161.806763
-68.221542	161.956711
411.397858	161.884583
639.135132	161.716965
520.511902	161.721130
262.240417	161.866348
119.888573	161.915924
90.003265	161.800873
111.692146	161.716202
94.906898	161.784409
465.750671	161.832397
1031.793579	161.717987
1162.679688	161.598602
769.742249	161.604767
495.373047	161.597488
392.518768	161.487930
410.475586	161.399826
369.768311	161.398285
335.812042	161.399963
335.476776	161.348297
120.149422	161.275757
176.198807	161.226944
-9.468940	161.217728
-253.264664	161.202881
-349.872559	161.070007
-374.964233	160.860352
-435.657288	160.778671
-468.467957	160.780441
-269.819794	160.658630
-104.519897	160.465515
29.683401	160.345352
-140.222351	160.308548
-261.949921	160.336655
-254.691788	160.339905
-213.797958	160.156067
-274.404114	159.853485
-289.659363	159.743637
-166.853073	159.835861
-280.208771	159.710312
-267.711945	159.219070
-410.830566	158.788773
-445.059021	158.756699
-278.933289	158.830597
-152.245926	158.499420
-151.244293	157.809341
-194.956390	157.382294
-176.017212	157.424240
-453.119629	157.250732
-449.565308	156.501633
-489.318848	155.903854
-292.449036	155.891800
-6.589066	155.789841
175.809204	155.180969
198.031860	154.637909
172.212875	154.580597
18.800943	154.536850
-570.745911	153.931290
-607.383850	153.021835
-554.185852	152.619934
-351.352234	152.635132
-105.435844	151.849304
184.927536	150.144653
460.313568	149.079346
581.170471	149.086746
621.151917	148.744751
221.354584	147.371933
179.392807	145.798553
90.160774	144.920166
-35.683723	144.835800
1.345446	144.490082
143.275375	142.594223
233.021484	140.141464
389.574066	139.283737
411.320953	139.254532
-71.471870	138.226669
-231.069626	136.971420
-387.939819	136.614212
-353.968719	136.711807
-130.354874	136.774475
50.676960	136.773666
344.455536	136.812576
561.368835	136.785522
479.911285	136.427094
-197.291428	136.050430
-342.763306	135.991455
-222.160812	135.952957
-86.871742	135.797913
-106.347015	135.698837
-55.827431	135.672684
44.176231	135.672791
148.936096	135.663666
88.807167	135.666611
-376.491547	135.798615
-408.629456	135.978729
-226.527023	135.988998
-206.779861	136.019775
-185.184052	136.408890
-139.134247	136.890503
86.340179	137.038956
411.259125	137.045563
558.554321	137.310226
198.459122	137.794327
256.645203	138.144180
325.932922	138.192719
340.517334	138.238922
343.245880	138.684402
375.835571	139.360184
505.868958	139.689713
858.781006	139.685120
787.210571	140.044403
339.264313	140.897812
254.239334	141.479080
363.793793	141.518799
518.129578	141.717010
553.699158	142.385971
434.766632	142.932404
486.706818	143.027878
434.870331	143.061890
1.696898	143.297729
-897.421143	143.549973
-1048.026733	143.673233
-799.199341	143.690216
-533.595703	143.634796
-369.463226	143.623016
-5.105960	143.755890
278.508575	143.894318
314.029236	143.863327
92.581749	143.764999
-619.145813	143.798737
-746.802795	143.923965
-660.129272	143.965714
-539.831543	143.855743
-219.987701	143.635269
12.488405	143.452744
112.561348	143.419876
227.377457	143.394043
103.769753	143.217392
-531.960693	142.969330
-845.492920	142.770508
-765.665527	142.665085
-586.714233	142.686462
-340.837799	142.706238
-101.111801	142.415894
204.048599	141.856476
368.828461	141.538788
278.741119	141.613342
30.211439	141.636688
-181.717514	141.358414
-133.347626	140.993454
53.055008	140.868835
181.981277	141.128647
344.693268	141.488571
446.128967	141.494690
466.521790	141.240891
336.494263	141.281509
-15.291615	141.699051
-204.817932	141.961044
-65.063988	141.847580
127.722282	141.789322
269.172272	142.133026
293.240417	142.661438
338.909088	142.940826
374.989105	142.937241
275.654083	143.220367
-197.264801	144.085541
-300.422668	144.811813
-191.300507	144.898575
-31.712505	145.083145
-63.105087	145.875549
-137.624725	146.588226
-60.320076	146.737701
143.977982	146.761246
201.560257	147.039001
-133.084549	147.408798
-168.907806	147.624771
45.407711	147.664017
114.220894	147.667938
44.341545	147.794022
48.528324	148.043747
303.633606	148.231018
583.937317	148.257538
529.999023	148.289474
228.946487	148.472794
132.429764	148.681152
119.254181	148.734940
61.906963	148.711304
11.003122	148.812042
138.479630	148.980423
386.344635	149.016129
542.439880	148.973694
435.695984	149.027420
52.367374	149.191086
-145.672943	149.363846
-249.848114	149.426147
-296.438965	149.432877
-184.278366	149.631302
39.876343	150.022171
273.889954	150.275024
499.596924	150.287292
540.187073	150.418015
117.506310	150.901062
-262.090027	151.377838
-462.989471	151.483994
-588.326050	151.526581
-586.470825	151.957169
-350.584259	152.533478
-98.457878	152.746521
-0.657844	152.751190
-18.538050	153.048569
-134.208344	153.555130
-290.196747	153.805161
-428.392944	153.806702
-366.837189	153.982727
-162.119904	154.386734
-1.064064	154.640808
54.652103	154.651779
-2.285285	154.763611
-75.517670	155.109543
-18.047407	155.352051
-125.463425	155.323563
-145.851746	155.350800
-38.980843	155.636765
40.152470	155.859375
46.555359	155.570282
-10.183286	154.967789
-39.251347	154.816559
-71.888329	155.009460
127.039360	154.645752
-10.072981	153.861832
-66.447746	153.508179
-132.355011	153.574631
-221.674271	153.587372
-348.949249	153.508163
-375.896637	153.334015
-211.439774	152.899628
-89.890106	152.560120
-32.826782	152.679337
-123.865135	152.644135
-126.396324	152.082596
-130.542618	151.687546
-235.828354	151.742447
-262.918945	151.746979
-82.749893	151.541855
175.439148	151.395370
220.756516	151.394653
216.730881	151.345993
76.382339	151.110840
-63.710014	150.892365
-161.137390	150.883987
-210.262238	150.656128
-108.607704	149.832901
131.295273	149.076492
241.094345	148.965210
88.983337	148.798492
-138.262573	147.845886
-308.085510	146.562103
-387.188660	145.850006
-362.958710	145.815384
-174.825592	145.557434
112.940201	144.363251
206.740295	142.976730
62.204014	142.532074
-240.656967	142.586075
-50.609348	142.261871
-226.734558	141.880203
-204.550705	141.778778
-93.640778	141.803665
87.731667	142.038101
259.408600	142.379272
169.019226	142.529175
129.308456	142.534683
128.149277	142.537506
351.389374	142.566238
259.455078	142.571777
183.840775	142.513428
79.652451	142.536575
24.649630	142.643082
7.827546	142.392410
-20.185081	141.733276
-59.679630	141.425812
-37.991055	141.523697
53.696575	141.070404
133.145325	140.151001
191.635513	139.745850
295.981903	139.772354
416.407318	139.603058
528.992249	139.292725
438.623199	139.099960
194.564941	139.067261
141.858643	139.180862
-149.418457	139.278030
-98.463654	139.156204
-77.107056	138.966415
87.659225	139.016083
309.062531	139.206833
494.015015	139.192825
579.538086	138.970108
540.408997	138.875626
475.369720	139.072800
59.992657	139.298935
-3.795305	139.248260
2.095799	139.052078
111.952377	139.075134
303.643188	139.334152
447.417450	139.493164
421.815857	139.379807
346.748077	139.197678
142.117554	139.217285
-543.734253	139.412720
-621.703003	139.484756
-648.368103	139.277588
-584.337097	139.060425
-426.806030	139.128616
-300.323486	139.293533
-192.629562	139.246658
-221.045685	139.106293
-274.636017	139.128326
-794.738098	139.299271
-774.307495	139.452026
-697.292786	139.491806
-569.298096	139.492859
-412.430756	139.558441
-181.770325	139.653656
-185.146637	139.726395
-295.198212	139.747208
-173.230911	139.691711
-169.481857	139.667618
72.328461	139.759384
125.463043	139.870544
207.288116	139.915665
304.853210	139.915344
239.764114	139.979462
43.312538	140.153458
-84.954346	140.235458
26.755739	140.155670
255.763016	140.180466
322.038971	140.345383
180.235626	140.377243
21.078329	140.272736
-110.358688	140.310120
-63.239513	140.551254
107.191063	140.718063
284.025330	140.645447
364.553162	140.657745
14.058652	141.091049
52.624050	141.552414
-20.224943	141.475769
-130.370636	141.269455
-91.051567	141.649414
-45.095619	142.179581
18.949089	142.076172
304.554596	141.687408
311.422028	141.700989
-446.739014	141.899536
-582.322754	141.760101
-671.840881	141.386276
-693.624573	141.228912
-714.001343	141.238190
-605.001526	140.799927
-89.840454	139.879227
618.188538	139.365463
832.755188	139.377914
-23.666645	138.854294
-57.185165	137.703552
28.704279	137.049866
68.107697	137.070877
69.779083	136.975983
281.974243	136.623062
720.360535	136.367371
907.538025	136.256927
843.213379	136.237488
214.270142	136.308090
21.661484	136.343506
20.296360	136.284546
37.377205	136.267273
109.506622	136.371964
135.873917	136.497849
181.201508	136.531372
275.877930	136.541428
272.349945	136.678619
443.165436	136.883743
350.698059	136.968491
384.829315	136.966110
416.113708	137.071732
265.060822	137.265320
92.173477	137.366592
27.276056	137.372833
15.137424	137.385315
61.694679	137.431076
404.967102	137.496643
351.782562	137.535187
297.956909	137.535660
70.145157	137.556641
-271.296539	137.613388
-495.843628	137.648865
-606.418518	137.626068
-708.856384	137.601685
-522.111816	137.608856
170.403748	137.616135
246.080475	137.614929
73.692757	137.565353
-132.896469	137.525589
-330.015594	137.512695
-449.127197	137.231491
-115.709259	136.759277
216.876465	136.587189
245.581818	136.580887
-44.445156	136.312622
-255.523178	135.909561
-452.590332	135.665543
-488.219421	135.602051
-429.575836	135.614044
-239.246628	135.593933
242.849106	135.450699
744.012573	135.213654
685.077942	135.042236
-267.183441	135.009857
-661.629395	135.034363
-705.629822	135.024048
-612.659241	134.884354
-436.214111	134.488205
-51.989174	133.997772
569.919067	133.836258
1110.102539	133.807388
1000.418091	133.313049
-130.731186	132.615967
-489.768616	132.335678
-295.630646	132.334457
-151.345535	132.252945
22.602858	132.079590
355.956635	131.905746
557.874817	131.794968
575.849731	131.770187
277.454681	131.764893
-99.631248	131.681702
-335.691254	131.548355
-346.964142	131.485031
-318.730927	131.491455
-291.037109	131.499252
-97.895363	131.515274
-78.813171	131.538300
-124.503593	131.539001
16.442888	131.582993
-296.451782	131.760117
-140.403809	131.955002
-152.865204	131.997604
-120.196739	132.029266
-35.436317	132.271927
42.219444	132.582581
111.607224	132.702255
34.947834	132.701920
-31.517212	132.826447
10.635489	133.090363
-42.407181	133.280365
-152.335022	133.305099
-169.235031	133.332352
-42.709232	133.489075
239.983475	133.645264
259.284729	133.675827
-15.675759	133.677216
-61.371178	133.745987
7.385639	133.813919
-27.816475	133.822678
-188.446732	133.833221
-160.860962	133.895081
31.637520	133.955231
49.976990	133.962616
-25.449144	133.988113
-79.744392	134.115799
-264.183594	134.256638
-398.277283	134.287842
-461.851898	134.297134
-417.110107	134.415405
-262.287445	134.575256
-36.424122	134.652969
86.632790	134.644348
255.102280	134.618546
371.621216	134.643784
69.478752	134.763748
-296.142670	134.944473
-477.808929	135.046722
-409.493164	135.019363
-257.736511	135.051773
-97.606010	135.297089
132.919937	135.621231
337.103668	135.805252
372.763580	135.821274
129.882767	135.868027
-166.896301	136.146606
-304.024658	136.542770
-217.520218	136.748993
-60.693840	136.755966
76.557137	136.798889
157.175476	136.917053
109.497971	137.019012
-94.705002	137.053879
-256.920441	136.964340
472.233643	136.822845
441.032257	136.777588
439.890778	136.786865
509.461273	136.740952
538.620728	136.672699
551.491272	136.661362
515.084167	136.677734
457.185272	136.621658
215.498474	136.518326
86.231964	136.555359
-55.514084	136.763351
60.252045	136.864441
65.595573	136.772034
23.635172	136.833191
19.941719	137.177109
23.587990	137.458557
-57.638390	137.487335
-199.315979	137.487625
-67.648270	137.693207
-179.213074	138.031052
-263.964691	138.229599
-217.899658	138.230453
-102.268250	138.362747
105.206657	138.781509
239.815643	139.095764
53.471886	139.112869
-152.490921	139.250443
-415.243713	139.710815
-566.895935	140.098114
-597.037170	140.157471
-367.147827	140.216995
-33.149143	140.633072
321.188904	141.186646
490.572327	141.424561
510.393158	141.424606
367.025757	141.728836
260.294647	142.394211
117.628181	142.819702
107.027153	142.842285
77.114021	142.962158
157.234024	143.327438
294.710175	143.604813
329.558411	143.666779
158.330109	143.647400
85.976067	143.660690
83.537575	143.744232
149.547272	143.833481
81.343269	143.830276
105.063667	143.785110
220.762039	143.797272
307.578674	143.831055
186.476990	143.832779
-37.675869	143.799164
-166.682068	143.743149
-89.645485	143.724167
-268.462952	143.721161
-379.356903	143.634308
-454.084412	143.530380
-418.764648	143.523834
-337.078766	143.512558
-399.869415	143.373581
-587.819397	143.212311
-430.072632	143.203751
37.236668	143.284180
250.899231	143.157013
205.927994	142.771637
169.632767	142.582336
205.235672	142.816360
116.475967	142.850266
-68.077042	142.231903
-263.967102	141.677078
-345.876068	141.859116
-276.354492	142.236023
-119.611496	142.159607
5.248528	141.838074
156.632690	141.805573
297.057800	142.347198
319.772278	143.198013
149.541458	143.664200
-67.703476	143.580521
-168.275009	143.798065
-73.627060	144.908829
10.507807	146.059647
25.747877	146.319656
46.154217	146.294174
79.485390	146.959366
-8.117266	148.015869
-230.566849	148.608154
-553.509216	148.663528
-777.263916	148.751358
-70.106415	149.156006
-49.064304	149.593353
14.945871	149.759583
57.615196	149.760590
31.553368	149.770462
-27.280563	149.683319
-119.364037	149.510269
-206.136047	149.475372
-268.622772	149.467270
176.069763	149.223541
249.830872	148.897263
281.096466	148.773712
247.484344	148.820648
200.530899	148.817734
115.724243	148.650375
-5.592496	148.439468
-272.965179	148.392792
-350.524994	148.456116
231.928604	148.319061
294.063293	147.939743
253.690323	147.698624
210.680923	147.707245
166.807922	147.527390
153.439453	147.027863
-69.130585	146.703705
-346.323669	146.697693
-280.875122	146.562698
556.380371	146.256027
651.085754	146.153717
567.994141	146.203369
493.421112	146.180634
420.354736	146.194611
147.637543	146.268402
-201.861664	146.263901
-506.709167	146.245132
-651.108276	146.276077
-43.938877	146.245560
-1.742214	146.107468
-44.471661	145.971054
-60.626469	145.945480
-154.396759	145.972260
-253.192368	145.914825
-290.933380	145.799698
-213.344177	145.752197
-103.476669	145.847961
442.764069	146.137283
449.445282	146.476364
324.972565	146.581284
90.243813	146.607849
-90.262444	146.981171
-222.085388	147.558441
-288.300140	147.866547
-239.581757	147.888199
-147.836334	147.951416
29.887211	148.221405
52.128716	148.555466
-61.770271	148.706818
-230.096542	148.703873
-376.399628	148.811508
-365.420746	148.974228
-381.410858	148.957855
-430.647461	148.925400
-135.280151	148.971756
405.616730	148.807068
564.131287	148.473999
292.107239	148.336014
22.937426	148.337204
-89.065331	148.114807
-122.195671	147.769180
-135.179733	147.726440
-80.643837	147.842499
111.074570	147.786575
241.618439	147.714005
324.284210	147.643860
179.181534	147.508179
88.554237	147.503067
35.649204	147.342758
73.982628	146.661591
-20.247559	146.072968
-183.359192	146.064819
-119.562164	145.891129
-246.277420	145.108109
-153.749939	144.566925
-159.985199	144.704453
-254.769180	144.802444
-192.301636	144.521393
-139.203445	144.296509
-247.727524	144.335052
-312.185730	144.428070
-61.148411	144.425217
393.419342	144.356079
685.201050	144.288193
640.359009	144.248001
502.124939	144.236694
333.974274	144.239716
49.253559	144.180054
-273.164703	144.040924
-508.638641	143.970245
-295.776886	143.979111
160.277237	143.883469
405.925507	143.676025
360.055969	143.536285
268.180023	143.539551
321.277740	143.513977
219.065948	143.278244
110.272636	143.009232
20.557816	142.966614
62.987141	142.996719
-17.519672	142.772705
60.829838	142.337936
-15.212342	142.067078
84.485268	142.078918
208.634827	141.989929
295.258331	141.496841
281.776215	140.963959
190.124405	140.879669
33.022602	140.908768
-194.436066	140.461823
-271.709351	139.823685
-197.936584	139.597427
-129.882034	139.601593
42.342754	139.290710
158.579697	138.785477
192.104889	138.588943
118.467003	138.602554
-38.736141	138.460449
-375.275452	138.316116
-400.272644	138.364334
-376.010529	138.410248
-198.940842	138.349579
-38.597771	138.329376
26.819948	138.430664
-66.669266	138.525513
-253.554596	138.438812
-561.145752	138.254639
-616.847229	138.244720
-638.038940	138.394470
-355.440094	138.389771
26.781494	138.163269
361.091675	138.042191
466.253448	138.198898
482.758514	138.312714
367.217987	138.118317
107.554733	137.941528
-169.625107	138.088287
-222.214035	138.182571
39.439034	137.938919
313.972473	137.760452
397.828583	137.828415
409.681915	137.770477
260.800690	137.536942
-1.794259	137.425995
-267.352509	137.427902
88.428040	137.356186
-173.008820	137.269257
-241.706558	137.302811
-218.355667	137.378860
-170.618210	137.382706
-190.980835	137.355469
-200.123810	137.351730
-315.016815	137.379028
-424.664581	137.425858
-426.223053	137.404205
-372.562012	137.274246
-277.727875	137.193283
-45.310680	137.264297
178.139359	137.305847
325.203400	137.173569
298.562134	137.018646
57.947796	136.992065
-202.938705	137.002884
-420.556915	136.880417
-511.913086	136.637680
-239.687622	136.482697
113.621468	136.476593
440.826508	136.387817
568.594604	136.108765
446.099915	135.885788
103.357307	135.861237
-195.423843	135.836777
-78.094193	135.697617
-45.104500	135.551270
213.484879	135.483353
575.940125	135.483261
818.869995	135.405136
851.289246	135.134216
676.284241	134.883331
304.611145	134.881668
-20.402126	134.890686
-74.678261	134.584351
-184.457321	134.190582
-67.306221	134.122223
70.141258	134.240189
220.086517	134.121704
199.826828	133.735779
61.431355	133.423965
-163.198059	133.380081
-199.716858	133.376236
346.572266	133.130737
381.828094	132.765015
209.306824	132.597717
38.212013	132.601486
-223.465195	132.446793
-437.693085	132.085266
-580.190430	131.834808
-490.656250	131.822342
-232.411331	131.768433
297.853729	131.460083
354.115601	131.116119
189.323151	131.016769
-177.052094	131.023361
-506.580688	130.820801
-701.795593	130.475204
-757.970032	130.324966
-667.114441	130.334366
-168.985382	130.280838
622.663330	130.346542
855.369995	130.563141
573.009216	130.610657
356.346344	130.687927
196.616837	131.126404
56.811882	131.551117
21.751516	131.623779
117.724083	131.631714
201.634979	131.857330
303.625732	132.198410
380.824432	132.433578
258.023743	132.478241
34.300186	132.501221
-104.973984	132.765213
-202.153809	133.182480
-315.239685	133.381149
-450.216919	133.358002
-455.454254	133.492828
-344.484344	133.866058
-231.353348	134.149414
-118.994827	134.164093
-27.854097	134.153793
116.556999	134.434067
230.920883	134.889206
150.076965	135.080078
-38.726479	134.969406
-150.307098	135.094498
-114.528008	135.662766
-67.467682	136.086380
-124.298775	135.996857
-51.940071	135.962051
80.802673	136.506470
114.914268	137.188522
25.737095	137.370758
-101.371506	137.278336
-135.549438	137.621979
-200.418350	138.414215
-167.295853	138.911850
-194.521301	138.866119
-164.180664	138.938995
-37.221874	139.467514
143.910110	139.854050
230.747818	139.742279
201.842819	139.632217
338.803345	139.854965
289.939728	139.998459
342.480103	139.721466
235.199310	139.360519
230.096542	139.369415
340.869965	139.551865
387.288940	139.336029
287.989899	138.698990
92.105766	138.251419
-24.629827	138.264023
205.978134	138.249298
150.616592	137.828156
-34.513550	137.300293
-131.864441	137.061554
-99.646729	137.061890
-124.583992	137.015762
-75.987022	136.785858
-91.090462	136.499084
-83.235336	136.371231
-69.273026	136.383514
-177.178467	136.299149
-341.732178	136.106216
-367.501953	136.021317
-294.679657	136.020737
-84.022095	135.936462
14.708653	135.827728
3.913088	135.815399
-99.973495	135.850082
-458.229462	135.817123
-510.541962	135.715347
-454.926849	135.687668
-372.487579	135.797684
-103.578316	135.883774
92.607231	135.830231
209.245651	135.756195
257.113068	135.795441
180.059464	135.975006
55.370960	136.226135
0.984332	136.348862
-90.994919	136.340347
-108.770706	136.537750
-184.283371	136.963058
-191.722076	137.200333
-51.919930	137.184097
48.013195	137.254562
-24.510832	137.482193
-113.113724	137.644058
-226.842316	137.663544
-265.738983	137.666901
-370.680603	137.774338
-428.153412	137.936066
-380.945892	137.999252
-277.406128	137.995880
-206.596298	138.093231
-242.457520	138.250565
-254.577606	138.307785
-262.375366	138.284134
-246.608902	138.307007
-242.301712	138.399704
-251.592621	138.483994
-184.555222	138.509796
-55.250446	138.494995
42.468300	138.524414
160.025024	138.713928
152.301117	138.986176
135.938019	139.090637
225.594284	139.075684
247.507935	139.264923
282.448395	139.629791
380.028076	139.822586
351.602478	139.808197
276.034241	139.868362
421.724579	140.088425
754.050903	140.268066
804.609009	140.287949
653.036072	140.277771
503.905121	140.364700
319.800079	140.468689
20.153133	140.475540
-179.963562	140.439774
-170.090378	140.460815
-113.265877	140.512070
115.017815	140.533768
219.723389	140.531769
247.636383	140.540070
153.895493	140.589859
74.170792	140.647598
83.468864	140.651276
100.183830	140.646378
135.168198	140.681427
36.237492	140.693924
-334.870087	140.659256
-341.835602	140.617813
-180.379211	140.584290
103.403046	140.598770
247.939117	140.632538
328.409485	140.520386
293.531158	140.331558
203.047546	140.379150
122.566032	140.586914
-225.368439	140.556503
-230.384979	140.302689
32.288750	140.199234
191.051956	140.358032
244.712555	140.574921
197.772873	140.679871
128.866837	140.656952
53.738392	140.633820
25.691351	140.869812
-17.268576	141.405563
129.359589	141.817581
330.248840	141.872253
387.145966	141.933243
303.153473	142.197311
182.064987	142.415115
24.831333	142.484955
-58.565762	142.472382
66.182121	142.398346
201.238693	142.330521
247.518005	142.342209
212.336761	142.430817
50.940933	142.472717
-87.466141	142.391052
-247.782028	142.368179
-407.855255	142.471390
-519.618347	142.480911
-411.646332	142.357925
-166.540085	142.287445
-93.210068	142.337875
-155.024414	142.420929
-179.682892	142.420120
-211.623947	142.306259
-249.184570	142.227890
-341.846405	142.338745
-338.022644	142.474838
-307.788788	142.430618
-186.227966	142.412567
-116.333168	142.587921
-90.777725	142.712204
-98.826538	142.702835
-139.251495	142.797699
-351.487732	142.988480
-506.137970	143.036942
-581.591370	142.955048
-508.094879	142.960358
2.348178	143.150436
147.010223	143.397995
86.095818	143.482452
-61.858746	143.441711
-286.676514	143.556259
-375.631470	143.831253
-297.358337	143.994980
-88.004143	143.980484
80.940437	143.972885
413.833893	144.077591
428.435272	144.173096
393.915253	144.171402
265.120331	144.239807
142.287079	144.462357
26.288763	144.557602
54.363968	144.383759
184.715775	144.309860
254.830139	144.549683
436.313171	144.707382
391.928558	144.493515
309.791748	144.222031
200.691177	144.259918
10.369335	144.484055
-98.247192	144.493011
-86.289284	144.201614
31.503016	144.018204
147.834946	144.174103
578.287476	144.221634
533.177979	143.840973
369.869354	143.515213
87.934677	143.573563
-249.591644	143.527542
-531.791443	143.086182
-574.672668	142.700455
-357.437195	142.681107
-13.518195	142.677094
112.535439	142.289780
277.918274	141.724686
248.276154	141.500656
94.404396	141.549255
-97.069885	141.224594
-139.675446	140.476730
-95.549782	140.026855
124.386650	140.029343
449.676819	139.866989
391.854919	139.387039
380.310150	139.034912
135.517120	138.983780
-150.426270	139.003464
-328.240021	138.898239
-423.094513	138.709976
-281.958954	138.623047
106.019516	138.680603
319.474121	138.694000
-55.954712	138.591721
-68.043022	138.548019
-100.292374	138.616180
-180.397736	138.659409
-294.333252	138.641190
-295.329926	138.658249
-192.042236	138.752869
-118.188156	138.820053
36.426178	138.815842
-1.026475	138.888245
106.181732	139.020126
58.152554	139.013580
15.756762	138.959686
23.451365	139.055176
21.901186	139.165756
13.220403	139.126480
-26.597172	139.055634
16.807222	139.079803
76.558197	139.136124
111.404312	139.131973
14.150033	139.088562
-77.532135	139.085922
-113.146233	139.023697
-104.646347	138.695908
-191.048309	138.302628
-324.036255	138.209595
-366.003174	138.149170
-281.963776	137.591187
-226.941177	136.684494
-200.541992	136.127365
-133.806381	136.133347
11.745849	135.891708
83.021111	134.760605
5.296167	133.547836
-188.873810	133.222427
-225.052353	133.186661
-18.018995	132.447388
190.637558	131.316391
253.231705	130.703522
384.079376	130.672180
466.339050	130.576828
370.492493	130.112198
215.938324	129.612366
3.260681	129.439056
-199.798660	129.545944
-176.815735	129.730835
-81.496208	129.836777
29.539768	129.826233
121.097710	129.932419
-21.200132	130.230209
-121.686119	130.370438
-261.870331	130.283707
-269.115601	130.277054
-403.578278	130.303207
2.425383	130.094482
-17.208559	129.768936
90.799698	129.623840
90.867867	129.636230
153.637085	129.533310
86.197159	129.204651
129.827423	128.901352
157.003784	128.893326
-29.913612	128.979080
73.808769	128.796066
-19.857302	128.468750
-19.695326	128.379440
151.112213	128.528580
175.630280	128.520767
294.273315	128.124207
412.611267	127.701538
445.379883	127.723946
318.513855	127.905235
248.344040	127.676186
181.064163	127.259087
152.254929	127.178688
113.329109	127.317307
147.583130	127.355865
155.353104	127.316872
127.770615	127.297997
70.793114	127.300446
152.901123	127.303589
123.456406	127.282051
62.578941	127.231911
-174.855133	127.202538
-333.347443	127.211182
-521.792603	127.106224
-591.881287	126.751328
-555.416260	126.372406
-516.503296	126.278511
-443.774445	126.247772
-340.597290	125.842537
-352.439392	125.220932
-387.988739	124.889091
-499.780243	124.873131
-600.048767	124.773781
-619.971558	124.406677
-546.343384	124.007507
-410.351929	123.855240
-280.151672	123.855103
-383.518280	123.712486
-340.799316	123.446587
-360.394409	123.311958
-458.155334	123.326180
-487.488647	123.325600
-363.375610	123.264549
-178.077271	123.223763
61.674576	123.240341
412.098938	123.247093
539.690735	123.248703
690.157227	123.170059
691.194702	122.886925
528.127380	122.744843
315.937561	122.843384
176.645279	122.573135
61.577473	122.027031
12.587011	121.921570
226.862106	122.147263
462.540344	122.175514
697.588257	121.976578
620.103943	121.840698
429.827271	121.938652
238.357498	122.162186
43.107273	122.249062
-121.790359	122.024536
-100.954323	121.693581
346.615631	121.632263
994.401794	121.726952
1117.868042	121.595238
797.399048	121.291321
363.622437	121.125381
17.430628	121.120125
-371.166840	121.048332
-552.473389	120.828262
-478.656403	120.681702
-149.564606	120.778259
767.906189	120.870560
1032.906006	120.746750
899.541931	120.682404
579.725220	120.887421
178.174179	121.148819
-143.686111	121.259239
-381.601074	121.260963
-514.489990	121.315201
-313.029755	121.473480
475.433929	121.638115
458.428436	121.712387
174.314072	121.705536
-285.252899	121.783936
-615.416748	121.982979
-750.565063	122.078865
-798.201782	122.079651
-971.137024	122.190201
-726.697449	122.324890
415.352295	122.326897
498.704132	122.294342
274.352478	122.311546
81.300255	122.299957
-53.298946	122.278900
-218.209991	122.336464
-471.787628	122.390938
-420.250824	122.381264
-361.583771	122.473877
452.282410	122.745255
372.751221	122.916969
206.023056	122.850502
81.132057	122.892281
-88.771179	123.083008
-390.374115	122.956726
-367.628235	122.610138
-461.267883	122.541069
-490.582947	122.557152
574.892273	122.246872
334.450897	121.840034
111.648865	121.700150
-125.577103	121.734573
-277.383118	121.689163
-336.124420	121.502815
-381.303650	121.307213
-390.274628	121.289299
-405.325195	121.447891
-88.426659	121.519592
-174.190109	121.354874
-232.647415	121.184616
-274.080322	121.248558
-313.267212	121.396225
-388.939209	121.373245
-454.541748	121.243492
-367.662262	121.194031
-32.658741	121.257614
674.246948	121.420944
696.589233	121.595627
589.178284	121.638489
479.168884	121.623863
284.117218	121.689919
98.579185	121.771828
-104.920395	121.753609
-490.580383	121.639603
-405.894806	121.573372
425.806732	121.620247
450.454346	121.611664
269.945312	121.511848
55.294312	121.559021
-12.871540	121.816093
41.567074	122.045624
-191.907700	122.088501
-512.251221	122.055527
-426.322052	122.172478
338.390808	122.515030
415.623383	122.840820
242.867310	122.897423
76.229919	122.882187
52.942883	123.143440
103.853096	123.586464
-146.009216	123.848366
-526.704895	123.866333
-454.109680	123.932953
178.529327	124.227325
424.677307	124.527916
227.836029	124.573318
58.959751	124.536430
63.681995	124.698631
-60.510521	124.862297
-373.678253	124.766472
-585.105225	124.626572
-214.442795	124.681282
492.876343	124.817085
760.936279	124.847038
543.247742	124.744576
246.897964	124.645035
-30.162607	124.695847
-292.761780	124.834023
-688.343018	124.834389
-1002.631348	124.671524
-714.254639	124.559204
57.279659	124.567596
392.641602	124.587677
221.195923	124.576317
188.709671	124.553436
285.819946	124.523186
219.145905	124.483589
-15.530069	124.454247
-137.519989	124.450012
-79.353600	124.446037
666.854553	124.426231
758.048950	124.406013
635.792969	124.400208
450.201813	124.399834
358.430511	124.394249
139.944519	124.394981
-291.575073	124.396523
-565.504272	124.393944
-453.659790	124.398628
435.451538	124.401566
691.622498	124.377747
654.992798	124.324471
535.212830	124.321930
365.257629	124.289894
42.947784	123.935402
-372.337128	123.469406
-1022.986633	123.372513
-916.915344	123.284081
403.805328	122.681000
807.718079	122.001312
802.473511	121.801689
727.805359	121.875107
586.614563	121.816483
360.419128	121.543747
-321.829956	121.198013
-897.600708	121.121613
-869.423645	121.637253
-68.565018	122.321327
132.557526	122.320198
62.004925	121.941490
34.794220	122.398071
48.530888	123.537193
-61.458855	124.008255
-72.521370	123.663765
94.352882	123.629280
45.474510	124.267921
-307.792023	124.734436
-283.513428	124.503922
-297.013031	124.181297
-315.304657	124.411545
-342.362976	124.705498
-272.800507	124.338295
-23.389711	123.789589
204.590881	123.856934
290.435455	124.056282
-83.802994	123.549393
-39.088985	122.714264
-105.857094	122.440788
-287.102051	122.619598
-345.453278	122.339172
-195.250198	121.345726
-33.093700	120.520889
39.699562	120.562660
143.614059	120.805046
-314.597748	120.236603
-395.773865	119.232681
-445.396057	118.990959
-435.644073	119.439415
-283.070618	119.441063
-113.933037	118.816887
-93.531815	118.419945
25.072334	118.552711
265.325378	118.686043
-116.677574	118.521553
20.555506	118.323471
73.710228	118.303909
153.549713	118.340080
265.488220	118.305603
296.306732	118.257378
50.638470	118.250694
-230.351318	118.243454
-151.801437	118.216827
32.773140	118.200264
188.316864	118.195602
164.248871	118.198669
89.378166	118.237877
79.040993	118.317741
-17.281862	118.379959
-298.242523	118.385399
-596.294189	118.402084
-416.775330	118.529350
57.522346	118.726578
333.089050	118.843330
208.888367	118.854080
94.936668	118.870728
28.932280	118.938667
-133.743164	119.039246
-358.145569	119.150002
-446.626984	119.170593
-227.761658	119.047043
128.310883	118.921761
331.269104	118.917099
252.614426	118.974548
167.916199	118.934746
145.501144	118.612122
66.539734	118.103348
202.618332	117.840324
626.082520	117.879219
558.461914	117.773636
-144.092743	117.380516
-345.635193	117.048477
-346.315002	117.054115
-290.691528	117.272110
-167.516891	117.406754
124.142593	117.389336
513.562683	117.354622
851.894958	117.381271
772.732483	117.530617
-96.903717	117.924866
-287.287537	118.406273
-252.109970	118.534073
-243.010681	118.496803
-151.087799	119.043808
-4.296926	119.997589
259.632721	120.452827
605.646423	120.400108
602.948547	120.573692
-116.241867	121.180183
-196.771194	121.769463
-111.069153	121.977570
75.504700	121.945587
188.667786	122.087334
244.247543	122.537025
512.556274	122.940948
921.093567	122.986710
834.515076	122.960915
-321.455994	123.320717
-629.176453	123.877403
-416.203186	124.080765
-336.722046	124.062309
-389.910736	124.591232
-220.874817	125.702103
47.485374	126.388672
112.099960	126.390175
122.509392	126.931564
-477.740662	128.586823
-541.733704	130.084274
-477.240509	130.431931
-465.291107	130.508453
-367.601410	131.689865
-169.274399	133.818710
-31.428350	135.339188
162.359406	135.518158
307.903290	135.876434
-26.039845	137.970413
69.226402	140.392456
227.101105	141.115280
425.321167	141.130280
478.149353	142.207077
226.263336	143.633789
-36.212509	144.187103
-216.137100	144.197433
-437.521332	144.312653
264.173462	144.566299
86.146400	144.829224
-0.461276	144.978714
-13.804848	144.895447
-232.153107	144.773712
-458.505402	144.883163
-367.667816	145.038345
-214.249069	145.030411
-225.165543	145.013596
154.422043	145.006378
-41.908459	144.861816
-116.402023	144.722809
-330.842834	144.775513
-465.308868	144.794312
-347.634735	144.545670
-153.334686	144.269684
50.045341	144.202271
0.833768	144.311432
173.173431	144.651962
34.550385	145.073425
-152.800766	145.200684
-183.704300	145.212173
-54.186050	145.581573
34.244476	146.226974
266.810242	146.665894
445.218597	146.641968
301.400818	146.507965
374.764557	146.817322
76.367447	147.349167
138.340240	147.467499
244.657440	147.326904
213.120377	147.471680
51.574913	147.767319
[truncated: 79,018 more rows]
