# Supplementary material for: Surface electromyographic analysis of differential effects in kettlebell carries for the serratus anterior muscles
Source: PeerJ. 2018 Jun 12;6:e5044. doi: 10.7717/peerj.5044 (PMC6003386; doi:10.7717/peerj.5044)
Supplement: Supplemental Information 1 — Raw files and R-script file for processing of EMG data. [file peerj-06-5044-s001.zip › Raw Data Anon/Athlete_9.csv]

-102.220421	12.605047
-107.576141	12.605313
-89.336624	12.605454
-57.707302	12.605912
-5.766939	12.606103
32.425205	12.606142
54.626011	12.606192
81.412201	12.606227
89.490448	12.606133
91.924828	12.606042
95.818718	12.606045
88.364571	12.605958
80.905975	12.605768
56.825764	12.606112
29.042778	12.607306
27.993822	12.608005
38.670109	12.607611
67.325279	12.607909
95.417732	12.608586
95.840508	12.606703
93.518623	12.603859
79.155762	12.603662
52.448517	12.602958
39.46603	12.599736
38.666077	12.599494
62.339157	12.602653
88.308914	12.603688
91.388039	12.603337
99.723839	12.605469
99.275658	12.60892
83.803741	12.610456
61.527924	12.610197
40.416626	12.611104
48.391842	12.613717
60.380672	12.615072
85.423424	12.614936
104.764946	12.616909
136.574387	12.620748
136.700882	12.622172
115.161995	12.62226
89.200783	12.626098
48.143517	12.632283
44.066643	12.635109
72.404343	12.635068
113.26667	12.637812
169.124115	12.644184
176.970932	12.648644
135.552887	12.649013
63.754837	12.649773
-13.523034	12.652538
-89.587868	12.65402
-123.200279	12.654038
-119.978813	12.654356
-81.684242	12.654431
-59.302162	12.654565
-54.079762	12.65548
-64.858864	12.655787
-79.077988	12.65594
-84.200661	12.659158
-88.710876	12.664373
-74.329323	12.66614
-49.841457	12.665713
-45.740158	12.670347
-48.198471	12.677883
-53.273167	12.679753
-56.118034	12.678173
-55.553364	12.679951
-52.950886	12.682468
-37.432644	12.682461
-35.446938	12.683146
-34.931602	12.685056
-36.121456	12.685418
-39.223068	12.685698
-43.538864	12.688826
-34.272915	12.69325
-33.91333	12.695422
-28.189734	12.695376
-19.33733	12.697334
-11.469957	12.703078
-8.596842	12.707429
-12.846928	12.707729
-22.11705	12.709037
-30.8494	12.712253
-22.347437	12.713442
-18.664701	12.713352
-9.117324	12.713497
-9.987111	12.713412
-1.373322	12.713387
1.985521	12.713367
0.289203	12.713461
-4.78517	12.713466
2.479574	12.713954
3.072678	12.715734
4.207283	12.715978
-12.961523	12.717609
-20.209024	12.727213
-22.251928	12.736316
-18.206175	12.736858
-9.819743	12.740741
10.028687	12.755734
14.829065	12.769827
19.967813	12.772999
12.016958	12.772969
4.674134	12.782232
-10.156428	12.798146
-14.44317	12.807146
-5.523836	12.807418
3.55117	12.811563
10.610317	12.823525
16.381203	12.832183
17.99625	12.833097
17.39851	12.834386
12.208879	12.839509
0.680286	12.843857
-6.465533	12.844948
-0.938575	12.844984
12.129575	12.846721
21.171316	12.850088
23.512989	12.852484
24.029823	12.852688
10.824821	12.853515
0.845491	12.857169
-1.107826	12.86058
-3.046515	12.861156
8.723371	12.861462
16.415741	12.863485
16.54011	12.865164
16.965458	12.865271
-1.076382	12.8654
-13.371223	12.865748
-20.120501	12.865583
-20.230415	12.865991
-21.6747	12.866881
-21.850292	12.866533
-18.419773	12.866319
-14.806777	12.869722
-8.339081	12.873035
0.325496	12.869055
2.487936	12.864016
-1.134021	12.867172
-2.743378	12.872482
-0.825192	12.873234
2.250766	12.872355
5.161808	12.873947
6.556767	12.877012
7.438358	12.875522
10.403702	12.8721
9.475903	12.873322
-0.958779	12.870463
-11.346301	12.858779
-11.09867	12.850987
-6.257388	12.852487
-4.877858	12.855329
-3.516508	12.854402
0.599865	12.852355
0.013401	12.852776
-9.620078	12.854539
-18.909018	12.855122
-18.060532	12.855045
-12.732126	12.857029
-10.038312	12.861332
-6.655642	12.863504
1.273192	12.861793
5.361042	12.861478
1.369146	12.865098
-2.786565	12.867544
0.819598	12.867356
7.985622	12.868846
12.957449	12.870481
14.13161	12.867867
12.7658	12.863526
9.567397	12.863188
5.978401	12.865104
3.440916	12.861271
3.675242	12.854426
5.751128	12.853279
7.434637	12.854817
7.612413	12.854912
17.47887	12.855242
10.770956	12.857523
4.26878	12.858923
-9.684659	12.849789
-12.901729	12.837273
-4.088479	12.836973
3.614185	12.836674
20.223644	12.829021
27.694981	12.827077
22.963131	12.82805
18.936237	12.827726
4.947964	12.82769
-1.860045	12.821098
2.952023	12.814406
2.136269	12.8153
4.909865	12.811405
5.081411	12.800787
3.169935	12.795973
1.941669	12.797405
-10.524457	12.798091
-10.144847	12.797728
3.713935	12.79928
4.786652	12.801057
16.610012	12.8
15.530134	12.79897
2.209558	12.800585
2.020007	12.801947
-9.225726	12.801739
-7.94066	12.801281
4.734606	12.800661
3.402853	12.800136
11.361113	12.799683
5.149764	12.799975
-2.757218	12.803211
1.943734	12.806636
-4.160949	12.80664
-7.87702	12.808274
-8.282474	12.814668
-6.300149	12.81933
-4.177881	12.819569
-2.962255	12.820919
-5.243548	12.825899
-10.946018	12.830544
5.83495	12.831582
-1.968463	12.831669
-5.972973	12.835127
-4.726707	12.8399
-11.114247	12.841344
-1.553336	12.841337
8.010459	12.843132
16.051537	12.844913
21.817783	12.845176
-22.218935	12.845108
-15.251926	12.846322
-6.000574	12.84848
3.956247	12.847735
0.290368	12.845158
3.409296	12.848024
0.673329	12.853205
-5.522489	12.850566
-12.957846	12.845476
-4.792931	12.850056
-0.209524	12.85831
12.807524	12.857938
11.51006	12.853341
7.784706	12.853947
-4.248355	12.857266
-8.38533	12.857045
-3.148721	12.853678
0.236799	12.851662
10.643252	12.851772
10.27469	12.850389
-2.24042	12.848246
-12.874942	12.849701
-28.996775	12.853816
-31.921785	12.856634
-19.131115	12.857006
-7.204709	12.857919
-3.038302	12.865194
1.237758	12.877377
2.4523	12.883549
-6.918241	12.881996
-18.362391	12.884951
-16.92111	12.896744
-16.620008	12.905491
-3.7082	12.90166
15.834499	12.893201
11.406126	12.89409
-4.945907	12.900761
-22.796225	12.897859
-33.168381	12.886347
-32.603748	12.880535
-34.467609	12.883165
-21.235008	12.885797
-3.212538	12.884444
-5.405013	12.881857
-6.712224	12.880523
-4.376472	12.879676
-3.176068	12.87848
-4.165373	12.878345
-16.773392	12.879932
-14.773581	12.880219
1.031865	12.876317
2.832978	12.869441
4.642799	12.86316
14.509479	12.86101
32.906677	12.861064
44.476044	12.855865
33.533447	12.846241
36.790096	12.840992
53.019913	12.840844
51.248383	12.840945
54.206116	12.841029
57.375267	12.841242
35.843189	12.840667
-26.832422	12.840818
-38.88261	12.841805
-22.839943	12.842582
-12.86855	12.840205
-1.004099	12.829411
2.385014	12.818353
0.90104	12.817964
-10.157516	12.816007
-16.025644	12.799407
-22.932678	12.77414
-16.18329	12.746804
-13.0999	12.720847
0.668859	12.713086
3.224038	12.705377
7.573709	12.601031
6.743606	12.412581
0.360007	12.323395
0.926888	12.326063
-2.624451	12.249311
-0.646333	12.140862
7.281938	12.10544
8.657977	12.105864
13.794177	12.109382
12.998786	12.096474
8.915352	12.080872
4.259437	12.080763
0.719647	12.003922
-0.455982	11.839469
-0.72647	11.731158
-0.832668	11.718653
-1.052145	11.709119
-8.008091	11.640158
-18.472633	11.513464
-18.190523	11.382385
-1.985474	11.327067
14.010649	11.327037
22.417572	11.255614
30.406307	11.11722
34.563278	11.041715
22.859001	11.036832
-0.255217	11.027518
-19.396034	11.003133
-33.478012	10.985109
-57.166744	10.979953
-93.514191	10.979856
113.633278	10.963387
74.304657	10.928857
41.499805	10.91968
-0.778455	10.909047
-23.560562	10.806072
-11.862619	10.670874
-5.472149	10.625272
10.638844	10.626526
18.21513	10.565807
2.935113	10.389863
-0.209879	10.104619
-11.7106	9.856971
-11.291781	9.826898
11.506661	9.667298
14.846362	8.801208
27.048513	7.734603
27.747316	7.501269
-8.739706	7.3547
-29.898048	6.422265
-39.795727	5.541289
-34.953709	5.397269
-9.927079	5.3661
7.146912	5.244752
31.052925	5.196937
30.651409	5.190037
-1.848627	5.18023
-16.11338	5.148289
-36.189503	5.116995
-48.934933	5.110812
-30.751324	5.110382
-12.407892	5.105868
20.174175	5.095726
42.407379	5.068204
48.36813	5.019658
37.855618	4.987772
50.447205	4.986981
-88.380501	4.968929
-48.323925	4.927148
-18.684597	4.900358
6.11068	4.894502
12.684736	4.8945
10.467085	4.892612
1.544086	4.886765
-9.339882	4.880717
-17.278513	4.879858
-21.868624	4.878433
-21.279179	4.874333
-18.692093	4.874111
-21.899063	4.870878
-26.257559	4.863462
-30.859365	4.861088
-42.536007	4.861078
-50.228336	4.861032
-51.083069	4.862164
-61.600765	4.86272
-72.261925	4.858892
-73.54776	4.850033
-90.957832	4.844836
-110.117165	4.844902
-100.738083	4.84408
-112.853409	4.84129
-146.359238	4.838491
-82.766708	4.842304
66.092438	4.850338
132.743896	4.852065
101.4515	4.852492
91.926384	4.858199
105.649452	4.862443
92.628868	4.861389
84.123535	4.860423
88.892357	4.8627
70.660324	4.864295
43.956707	4.864273
38.719681	4.863955
43.269444	4.85949
45.180317	4.851627
47.793453	4.847665
49.746208	4.851133
48.231636	4.862063
38.503437	4.873084
22.056305	4.873502
16.035522	4.88125
25.513157	4.922575
34.154427	4.968093
38.383186	4.978926
45.047569	4.978659
49.759892	4.996377
46.520042	5.018633
49.968056	5.029187
49.050922	5.02528
55.033718	5.010046
73.938889	4.994379
79.843864	4.991297
93.360161	4.999081
110.183891	4.995036
101.129623	4.970603
101.650314	4.951234
91.092239	4.949676
31.362743	4.945555
-76.453865	4.938065
-118.640709	4.946059
-103.46714	4.954526
-98.691818	4.954429
-104.837852	4.962903
-80.274406	4.964666
-69.998322	4.957668
-70.582878	4.962214
-64.468918	4.962812
-68.937004	4.970728
-64.347702	4.997462
-51.996475	5.005939
-35.622128	5.008984
-13.783368	5.027893
-9.169831	5.035993
-11.691411	5.035744
-19.391695	5.035617
-27.004045	5.030891
-26.785454	5.030373
-8.655056	5.030674
2.415973	5.033018
2.47701	5.043944
8.769274	5.05119
7.533981	5.051748
-0.392058	5.051701
-1.374773	5.050917
-15.008142	5.054144
-1.428664	5.061711
-7.407133	5.061322
-8.97454	5.054407
-8.107378	5.058483
4.116134	5.068219
3.41008	5.066089
-1.859699	5.057827
-7.649687	5.054257
-10.512105	5.054686
-21.239122	5.053419
-16.878992	5.046417
-10.85951	5.038163
6.096136	5.033936
8.224492	5.035263
6.603887	5.038647
4.020243	5.034285
-1.191559	5.02566
-7.302535	5.026406
-25.675817	5.030569
-31.11121	5.025151
-21.238108	5.018086
-15.126741	5.019419
-1.865652	5.020783
13.196671	5.016435
35.650196	5.015588
56.534954	5.022363
57.807564	5.026595
49.790554	5.023
25.608311	5.023147
5.861274	5.035058
-13.773128	5.045508
-27.669308	5.040781
-27.645342	5.032068
-14.472165	5.035971
-0.850583	5.043247
5.477981	5.039787
8.625336	5.033473
16.707226	5.033363
24.475716	5.034659
25.865679	5.033686
24.275808	5.034261
19.278347	5.037497
7.456593	5.038382
-10.788312	5.039455
-26.597075	5.053468
-34.837429	5.080358
-33.156548	5.098834
-21.612415	5.099755
-3.746019	5.112172
12.362266	5.158368
20.718115	5.205906
23.076153	5.220587
35.655285	5.220448
35.769337	5.231727
27.99789	5.249173
33.582523	5.260239
26.174681	5.263693
3.969244	5.263601
-20.398607	5.263608
-37.622562	5.262507
-40.040516	5.255011
-48.956516	5.245781
-41.551601	5.243919
-31.969652	5.243612
-11.600005	5.246152
3.42675	5.262691
23.725407	5.280408
43.076138	5.284587
58.885132	5.283014
48.099667	5.286632
34.862156	5.303103
15.68537	5.33292
-8.358331	5.35941
-24.445187	5.365185
-26.298218	5.361986
-21.025513	5.368202
-5.123689	5.375233
-3.693028	5.381056
9.990151	5.406534
12.485121	5.458849
3.13313	5.496424
31.590956	5.486744
16.494549	5.491578
9.403686	5.549933
-1.322502	5.611521
-25.984255	5.667003
-28.557547	5.767711
-27.167213	5.910674
-25.364836	5.947317
-18.192623	6.041242
5.74703	6.727395
9.634002	7.560375
7.327306	7.770296
-6.297185	7.835062
-7.355845	8.370209
-8.248112	8.819501
-3.776161	8.884224
-3.104433	8.897238
1.640384	8.929163
-7.881752	8.921298
-7.250858	8.920153
-8.807673	8.920448
-12.003148	8.949687
-15.002103	9.008496
-17.232315	9.034831
-17.291718	9.032389
-14.782105	9.034078
-10.978205	9.045108
-5.071618	9.060412
-0.199512	9.073813
3.098397	9.075523
6.696679	9.072906
7.776818	9.086274
4.425036	9.092162
6.995535	9.085715
13.476982	9.110072
10.591331	9.138361
-0.302497	9.137069
-4.555635	9.15494
-0.916815	9.210284
-1.7413	9.267105
-5.470456	9.309318
-5.647966	9.333572
-1.411858	9.334131
-11.608258	9.385168
-15.673891	9.633757
-10.462944	9.984222
-10.127056	10.130199
-8.373932	10.13037
-11.786777	10.349565
-11.740444	10.736073
-4.449571	10.945587
-15.482695	10.960329
-14.204264	10.972349
-11.771987	11.023763
-22.868671	11.063042
-38.639549	11.08771
-40.48571	11.113314
-39.733601	11.128919
-33.608471	11.119893
-17.594629	11.104
-5.353041	11.11036
-1.862391	11.133745
14.388307	11.146823
42.17741	11.142967
53.785267	11.137729
47.765438	11.137677
46.752201	11.136593
51.091019	11.136627
56.17334	11.143806
61.212376	11.153831
58.230972	11.159687
44.955769	11.159786
32.736713	11.15635
18.492054	11.153649
-4.879733	11.155465
-25.537045	11.160712
-35.268814	11.164258
-40.203991	11.164989
-43.046871	11.165662
-51.35638	11.165462
-46.433189	11.163142
-28.286243	11.161827
-15.575049	11.164412
1.410367	11.169256
14.442418	11.172885
26.339197	11.174238
41.409218	11.173744
46.954239	11.172651
66.096909	11.172771
83.194847	11.172617
106.243362	11.170648
108.852074	11.169737
106.230659	11.170809
100.316124	11.169833
92.29023	11.164468
67.412582	11.158269
49.979416	11.155826
26.741693	11.15597
0.374913	11.154754
-36.292618	11.152535
-54.362083	11.152683
-64.334	11.154469
-81.614204	11.153088
-80.675377	11.150242
-74.370262	11.154459
-68.152214	11.163995
-61.717648	11.166693
-42.865879	11.162683
-0.981838	11.163909
20.978111	11.170137
18.100304	11.171019
28.069679	11.166665
40.808681	11.165007
46.820198	11.16662
49.43409	11.165162
56.735699	11.159224
57.87476	11.156093
41.619576	11.159617
19.884769	11.161274
5.176964	11.156022
-5.742914	11.155471
-18.439299	11.164905
-29.728088	11.170592
-38.535336	11.168435
-45.887455	11.168489
-50.08226	11.169868
-50.144924	11.16749
-46.908348	11.165501
-42.928577	11.165891
-37.421509	11.166353
-30.93815	11.167146
-21.850449	11.167746
-11.288605	11.167592
1.345889	11.171185
11.862002	11.18144
5.337369	11.191853
7.503142	11.19534
7.046011	11.1953
16.933956	11.197619
16.721777	11.2009
20.057398	11.202843
17.007753	11.203309
4.510876	11.20194
2.468175	11.201793
-6.70646	11.203617
-8.747897	11.20289
-2.020498	11.203324
0.532026	11.212025
9.225575	11.22303
14.066377	11.226466
12.346542	11.223453
8.763453	11.222402
8.364794	11.228078
9.485229	11.235641
4.422933	11.236507
-0.250761	11.232284
2.725035	11.231817
4.537591	11.233727
-0.87794	11.232332
-3.70584	11.23066
-3.42386	11.230509
-12.279424	11.230922
-25.300602	11.233512
-27.650419	11.235676
-24.681837	11.235708
-26.493656	11.236017
-24.510208	11.234814
-16.645014	11.232771
-14.756432	11.233291
-31.185869	11.23128
-25.221685	11.22358
-35.438862	11.21787
-39.503674	11.217672
-38.141106	11.216604
-21.330893	11.21117
-17.219217	11.205855
-9.545862	11.204672
-18.439528	11.204442
-24.687391	11.200253
-43.095783	11.194764
-57.337887	11.193472
-57.45752	11.193412
-45.897476	11.189595
-48.179745	11.185956
-37.547565	11.185813
-38.291485	11.184609
-38.827934	11.181341
-53.561771	11.180284
-59.066387	11.180986
-65.989639	11.179469
-70.486122	11.174658
-71.31942	11.169842
-56.666264	11.16876
-55.760639	11.167935
-61.353401	11.161375
-82.765938	11.153564
-89.274117	11.151365
-93.603493	11.1516
-97.178673	11.152006
-99.711372	11.154453
-92.224663	11.155691
-105.170967	11.155956
-123.817352	11.161128
-141.090897	11.169087
-109.179268	11.173676
-39.317314	11.174541
38.901711	11.172847
89.252884	11.169447
132.414337	11.168623
142.036133	11.172135
141.892059	11.172112
136.750366	11.160891
130.241196	11.144887
141.13356	11.137918
155.777939	11.138124
146.130798	11.131955
130.022034	11.124105
117.161568	11.123892
116.645935	11.123956
129.205429	11.128798
130.94281	11.147168
136.319611	11.161501
143.315414	11.161946
130.638855	11.164218
120.453407	11.174175
118.883842	11.182495
125.878372	11.185246
134.325272	11.18537
126.994476	11.185785
130.074493	11.187428
141.338257	11.188704
135.632919	11.188844
129.063812	11.188693
119.547318	11.186989
104.299049	11.185557
98.744781	11.186677
103.888474	11.186032
129.746704	11.185163
152.24852	11.188505
138.096634	11.190506
97.578362	11.189334
31.176399	11.189339
-45.699078	11.189236
-113.901634	11.188269
-142.226273	11.188436
-129.229782	11.188611
-108.868431	11.188074
-91.611557	11.187974
-72.32988	11.187737
-80.048859	11.186764
-91.826714	11.186149
-104.073967	11.186366
-95.149803	11.186856
-87.895004	11.186717
-79.955948	11.185333
-67.855904	11.184022
-48.16423	11.184162
-50.014523	11.183418
-53.044575	11.180404
-63.034519	11.1798
-59.23101	11.181296
-58.395885	11.1784
-55.471581	11.175735
-44.530109	11.179387
-20.89575	11.181796
-19.490896	11.178576
-20.185738	11.174716
-26.982216	11.173354
-20.688179	11.1734
-18.244267	11.170774
-19.238569	11.165588
-22.532049	11.1634
-13.069303	11.163748
-12.186292	11.161793
-13.770358	11.158578
-33.751205	11.157783
-34.777012	11.158182
-24.879126	11.157275
-19.588152	11.156395
-23.788881	11.156659
-12.284412	11.15709
-9.373901	11.157287
-14.25894	11.157199
-35.438816	11.157056
-33.142056	11.157142
-20.655636	11.157129
-11.785219	11.157113
-10.101974	11.157263
-17.456881	11.157343
-9.78604	11.157233
-9.438596	11.156491
-13.617835	11.155489
-8.403276	11.155404
5.801126	11.154636
13.95687	11.151582
11.768825	11.148875
9.736369	11.148177
9.812411	11.148792
2.860457	11.150505
-7.584142	11.15108
-4.74392	11.14978
9.486741	11.150595
16.854139	11.154622
14.873547	11.158173
12.895951	11.159118
4.095854	11.158824
-16.688335	11.160312
-33.354225	11.165019
-35.257633	11.169309
-30.405127	11.169921
-21.70557	11.170673
-8.632079	11.173595
-1.720385	11.174939
-10.247359	11.174947
-22.949129	11.17557
-27.07696	11.175756
-25.52347	11.175903
-23.93819	11.176466
-18.714165	11.176655
-9.613075	11.176654
-5.190901	11.176687
-10.075438	11.176729
-15.00678	11.177079
-23.643261	11.178432
-16.61688	11.179917
-14.191293	11.179998
-13.466652	11.181309
-9.470216	11.185342
-8.192291	11.187941
-13.242189	11.188053
-16.39892	11.188693
-10.748257	11.190013
-2.892462	11.19072
1.144554	11.190881
6.389467	11.190894
18.02396	11.190891
28.638844	11.190907
29.771978	11.190981
25.921543	11.190977
24.078316	11.190878
20.046671	11.19089
11.346704	11.190919
7.830244	11.190915
14.442574	11.191
21.230717	11.191131
20.023722	11.191073
13.682652	11.190586
7.830497	11.19029
3.817796	11.19031
-11.930255	11.189532
-16.869848	11.189349
-10.055273	11.190742
-9.075125	11.190322
-3.742355	11.188993
-1.500787	11.191235
-2.468522	11.193325
-2.500108	11.191077
-13.659799	11.189555
-11.158038	11.191582
-7.243644	11.192975
8.95848	11.192368
10.856787	11.191856
12.061561	11.192173
13.220492	11.19363
14.751056	11.195739
5.193949	11.196673
8.219832	11.196427
10.935085	11.196078
12.883291	11.195825
-10.555758	11.195841
-9.522494	11.194344
-8.669577	11.18849
-7.897807	11.181942
-7.251385	11.181131
-6.103528	11.177806
-4.975795	11.159136
-3.837173	11.138388
-2.453278	11.133542
-1.803842	11.13229
-2.895743	11.121785
-3.509284	11.111207
-3.284037	11.107106
-2.915615	11.106275
0.113253	11.10616
4.162418	11.106141
1.462251	11.105759
-8.06727	11.106596
-15.201916	11.111296
-17.503483	11.114572
-19.091469	11.113111
-19.104759	11.121197
-15.86443	11.145712
-13.143882	11.162564
-14.963837	11.155704
-19.464003	11.152241
-26.251663	11.171818
-33.087112	11.192725
-35.427879	11.200142
-31.969666	11.199994
-25.265572	11.204363
-16.589554	11.219002
-10.322866	11.220416
-8.112285	11.205303
-19.809444	11.204236
-19.10758	11.207389
-30.458878	11.197217
-26.199589	11.191721
-20.864592	11.194537
-18.234787	11.197075
-15.243301	11.197867
-7.604352	11.196209
-1.979978	11.198998
14.965178	11.204777
30.672832	11.202521
40.624859	11.196649
49.264229	11.198971
42.949039	11.207605
34.886463	11.211228
29.751978	11.207969
24.026293	11.205422
32.394691	11.206327
34.228466	11.206712
43.4044	11.202847
39.929344	11.198432
38.605591	11.198055
31.659304	11.198215
30.650444	11.19692
28.466084	11.196295
32.21936	11.196586
29.469984	11.197559
33.215744	11.199093
23.631395	11.20103
-7.926729	11.201295
-15.885829	11.198997
-13.219308	11.19983
-13.099725	11.205272
-2.876648	11.208116
-3.258662	11.206808
-4.108866	11.207127
7.058826	11.210614
8.509739	11.213473
-14.172133	11.213929
-13.237382	11.213941
-11.735808	11.214265
1.292437	11.2132
-0.61978	11.21146
-3.618792	11.211475
4.522751	11.210999
-0.770344	11.206501
-5.832443	11.201342
15.382957	11.201041
13.90148	11.203672
13.408146	11.203026
12.896646	11.199078
12.068932	11.198271
10.875962	11.202929
10.873571	11.207335
25.092789	11.207641
28.172745	11.208132
19.438414	11.213034
21.880945	11.219449
21.356041	11.222523
18.759035	11.221904
15.696484	11.219581
12.16024	11.215882
16.724981	11.21245
4.903079	11.212134
-20.065248	11.209263
-30.021423	11.194404
-35.44582	11.174752
-34.76939	11.166761
-29.897478	11.169264
-26.494406	11.168699
-13.595875	11.161367
-7.410697	11.154308
-10.403654	11.153392
-10.751998	11.156837
-19.9498	11.158918
-23.803326	11.158353
-20.767591	11.159911
-19.52622	11.164538
-7.979372	11.16691
-2.427738	11.1669
-2.654968	11.16551
6.785938	11.159044
7.794617	11.151138
-28.991045	11.149178
-22.685862	11.151751
-13.403458	11.151775
-6.830038	11.144073
0.687548	11.129867
9.071799	11.117368
14.09548	11.11521
1.36299	11.118235
-1.73371	11.115107
7.12925	11.109705
3.892517	11.106718
0.671151	11.095523
0.765951	11.069967
0.44895	11.050509
-4.038391	11.052127
-16.163822	11.045765
-4.980418	11.016047
-1.247502	10.984282
-2.912256	10.952579
-11.795851	10.898354
-3.382457	10.821554
0.46887	10.801348
-4.523777	10.750321
-13.758536	10.335129
-7.257701	9.739778
-20.850279	9.571995
-17.937208	9.519318
18.138584	9.046989
18.859301	8.599217
7.377368	8.527635
2.223394	8.514063
-9.647169	8.473619
-9.225073	8.47054
-10.668361	8.468015
10.724751	8.467539
22.726677	8.431086
-13.506401	8.363522
-20.76177	8.335011
-9.945864	8.334772
-4.790727	8.327761
-3.410153	8.314459
3.758959	8.297406
12.904973	8.278077
10.68992	8.269542
-1.935503	8.269125
-9.833555	8.254421
-9.053849	8.244698
-9.888142	8.242754
-11.584154	8.209077
-5.039484	8.177263
6.858929	8.17697
9.931188	8.152083
2.870874	8.087712
-1.815598	8.02387
1.979744	7.976278
2.465862	7.948235
-1.84136	7.947791
5.449126	7.88897
19.888842	7.584294
19.415922	7.116651
13.117654	6.906297
14.699369	6.902555
6.468771	6.568532
-16.797031	5.911916
-24.705069	5.491961
-13.201254	5.441198
-7.95506	5.415427
-8.318797	5.298722
-4.321977	5.176124
-9.745656	5.086596
-23.124853	5.022244
-22.629559	4.985415
-8.871351	4.979669
0.044692	4.974049
3.224731	4.936624
7.230533	4.882781
8.73605	4.841901
2.621662	4.819051
-9.631665	4.808768
-5.745425	4.807797
-2.894004	4.806979
16.272396	4.795149
18.006392	4.774406
18.298784	4.754339
31.758003	4.740839
30.446899	4.73844
28.516232	4.746987
12.617773	4.757674
7.899402	4.757822
13.309009	4.743161
30.339806	4.729974
40.702225	4.733995
50.145409	4.742993
48.799812	4.743934
48.892174	4.746208
26.074154	4.751298
13.939775	4.74724
7.364096	4.735428
-11.738531	4.725788
-44.914928	4.723637
-49.601593	4.726443
-39.589008	4.726767
-23.433636	4.72919
-27.039505	4.737665
-23.203079	4.738622
-26.780502	4.731019
-36.320904	4.72901
-43.740383	4.73209
-30.977022	4.733528
-23.377771	4.733875
-9.917192	4.734282
-8.355992	4.734255
-0.151676	4.731341
0.71254	4.723817
-3.517261	4.715372
-11.289095	4.711484
-19.086325	4.711747
11.392942	4.707682
4.654293	4.691241
7.787305	4.668528
-3.91158	4.656838
-5.661788	4.657643
-6.64852	4.652553
-2.870845	4.637665
20.464382	4.627925
25.91398	4.626964
-1.291162	4.62608
8.399807	4.622925
15.903092	4.621596
18.916584	4.623153
5.884293	4.62228
3.893608	4.613771
-11.391099	4.604785
-15.223542	4.606559
-19.178734	4.60811
0.145833	4.592732
-6.787069	4.574456
-13.229921	4.571842
-30.027489	4.575982
-33.103691	4.576997
-44.012318	4.577541
-36.332218	4.578293
-24.100723	4.577858
-11.677655	4.572412
21.94169	4.563164
24.003386	4.565791
11.603009	4.578535
16.555698	4.57154
9.202525	4.540222
4.528489	4.517396
-3.543335	4.518463
-18.179802	4.521965
-20.163628	4.511432
-1.605337	4.499502
-3.73843	4.4982
3.399464	4.500288
-0.501307	4.498957
1.550794	4.497645
2.488031	4.503488
-4.880127	4.510883
-0.264115	4.503393
-1.617027	4.487338
-14.675961	4.481626
-8.027589	4.483381
-0.423222	4.483727
-0.167724	4.482783
-0.557749	4.480548
4.151661	4.479466
5.966326	4.48376
-0.36478	4.486768
-8.035664	4.486589
-12.12219	4.505816
-17.188332	4.541747
-26.818016	4.556545
-36.00042	4.556538
-38.292549	4.568372
-35.548618	4.575907
-38.17588	4.57225
-45.964447	4.571801
-40.631802	4.569948
-17.329987	4.565
-0.95138	4.562188
2.728008	4.559968
10.577739	4.565215
18.595547	4.577601
17.886795	4.58217
24.624304	4.581784
37.994957	4.587579
41.628525	4.592291
16.044746	4.591296
13.034327	4.593009
27.635828	4.596962
27.260508	4.597293
15.124331	4.598245
5.012162	4.603086
-10.449137	4.606028
-23.801491	4.605439
-15.545462	4.606788
5.938572	4.612147
17.737083	4.617045
17.910221	4.615636
12.485308	4.611563
4.509502	4.615196
-1.034819	4.622417
-3.086856	4.621534
-1.078958	4.620142
12.666135	4.629117
30.549078	4.636713
33.536285	4.633762
20.939753	4.632751
5.969121	4.641184
-3.647406	4.647609
-8.099467	4.639528
-13.209455	4.624004
-10.376575	4.620724
-10.099505	4.632755
-5.790989	4.644128
5.243904	4.63901
-1.47651	4.627322
-5.742628	4.64328
-0.03487	4.679866
-0.686216	4.691713
4.583085	4.679053
3.790117	4.674163
1.687181	4.6794
-17.78273	4.681425
-20.648607	4.680415
-17.182899	4.679957
-15.768318	4.679628
-16.556959	4.676397
-3.239324	4.659193
-1.981171	4.637424
-1.851205	4.635155
-1.848958	4.625317
-2.896797	4.582589
-5.456364	4.550181
3.813668	4.54862
1.604527	4.543613
0.476242	4.528428
-0.008525	4.52683
1.182367	4.543268
2.256462	4.557286
2.465203	4.555476
2.561596	4.562515
2.363683	4.604433
0.767954	4.643726
-1.407277	4.647987
-4.518755	4.653872
-10.29424	4.66954
-17.215548	4.670911
-18.640871	4.670352
-12.646211	4.668391
-7.98136	4.667499
-5.957546	4.681419
-0.783357	4.686635
4.714732	4.69181
8.099238	4.726535
10.336777	4.757762
11.768331	4.762054
12.455778	4.76173
12.246645	4.766551
11.72417	4.771337
9.750921	4.774267
7.298493	4.776332
5.519956	4.777668
3.693738	4.777138
2.227098	4.776277
2.005022	4.77697
1.318883	4.778737
0.645076	4.780189
2.226171	4.780783
3.528716	4.780285
3.621918	4.777518
3.512785	4.772554
-0.7105	4.770087
-10.347129	4.771499
-13.433097	4.766302
-8.019555	4.75395
-6.850952	4.748607
-10.285728	4.7487
-5.800645	4.746538
4.420259	4.745686
9.238456	4.746758
9.88498	4.7479
15.195094	4.747459
26.242516	4.744756
33.967911	4.743955
30.090855	4.743166
19.443523	4.738419
11.738092	4.734735
4.652666	4.735407
-4.031653	4.737391
-5.242366	4.738695
0.234151	4.73848
2.026992	4.737542
-1.424499	4.740925
-6.184911	4.749796
-11.644608	4.757224
-13.009767	4.759416
-8.125224	4.75925
-4.977165	4.759327
-7.053198	4.760664
-8.293448	4.765318
-7.014556	4.775118
-7.500634	4.785803
-7.30733	4.789504
-5.173171	4.78991
-4.93432	4.802206
-5.923708	4.825305
-8.256157	4.838684
-10.855835	4.839413
-12.319818	4.841764
-10.754154	4.84493
-18.704313	4.843561
-11.666667	4.842866
-3.824918	4.842325
3.947991	4.835777
10.127668	4.825962
15.27839	4.822192
18.211842	4.828274
18.859375	4.834517
17.275278	4.827468
14.280806	4.818269
10.52598	4.834363
8.254309	4.864391
7.357632	4.873782
8.029367	4.870757
7.879961	4.879713
5.56239	4.89587
0.539511	4.908387
-6.703562	4.914652
-15.50485	4.915815
-22.843243	4.915396
-28.078043	4.921887
-30.210579	4.938364
-29.556177	4.946019
-25.963461	4.945618
-19.913641	4.950227
-12.851296	4.947678
-6.525752	4.95882
-16.010641	4.983431
-16.021812	4.977138
-6.977795	4.99526
-10.295809	5.066236
-11.67903	5.096951
-9.42665	5.094334
-4.740113	5.115682
-1.1506	5.130952
-13.175373	5.131429
-16.383085	5.131618
-24.486311	5.134821
4.104375	5.154408
-2.393011	5.168704
-5.163946	5.168697
-4.92418	5.197355
-2.752262	5.255073
-1.330439	5.293458
-2.223453	5.298807
-6.254045	5.303391
-11.656711	5.338748
-16.829636	5.394706
-18.433058	5.428974
-16.46723	5.431421
-11.162372	5.441123
-5.86868	5.473503
-4.242718	5.500092
-7.68686	5.508165
-14.720116	5.508398
-21.463562	5.506917
-25.094242	5.510523
-23.358526	5.524363
-16.824194	5.53362
-10.219357	5.529104
-3.162645	5.52815
4.84129	5.535071
7.793092	5.537778
6.570647	5.537165
10.349069	5.533634
16.472004	5.527579
18.129324	5.525567
15.324272	5.52556
13.105297	5.52595
13.602114	5.527698
15.728877	5.527964
19.761683	5.52885
22.905474	5.531231
21.21064	5.531797
17.525581	5.531313
15.3594	5.531207
16.626951	5.531238
21.949306	5.531238
29.791536	5.531653
35.375431	5.532754
35.67577	5.532688
32.191769	5.530963
26.40756	5.529567
32.037693	5.529089
28.339483	5.529033
26.817959	5.529284
22.817226	5.528557
18.735722	5.520533
15.248825	5.502286
3.791821	5.489338
-12.517587	5.489804
-17.112226	5.474694
-9.456335	5.42656
-2.380697	5.382649
2.966005	5.374365
11.486611	5.370519
19.9552	5.331971
20.625399	5.279056
7.952249	5.256282
-6.894598	5.256554
-3.177714	5.240036
15.3871	5.207971
24.381046	5.19234
21.275694	5.192337
20.90201	5.185305
20.934101	5.174198
14.099928	5.171469
6.640115	5.170873
2.928276	5.164731
0.672303	5.157955
0.95327	5.156144
3.513479	5.155705
3.795111	5.148077
1.26765	5.132918
-1.995946	5.122935
-5.001245	5.122728
-4.957707	5.115988
0.222279	5.097463
-2.764859	5.085005
7.176824	5.084729
14.484219	5.087871
16.479502	5.090029
12.751741	5.089612
6.77662	5.091504
2.103752	5.101068
2.968494	5.109908
9.595158	5.11083
18.489208	5.11023
25.806711	5.115143
29.487736	5.123898
29.343912	5.128826
26.983299	5.125937
23.625315	5.123854
19.393475	5.131043
12.486776	5.137942
2.094412	5.133583
-11.299135	5.124274
-24.702909	5.118838
-34.048382	5.117904
-36.752739	5.117309
-35.994091	5.111148
-33.736958	5.102321
-31.398893	5.099692
-32.768661	5.10107
-36.243004	5.098658
-33.27874	5.094129
-24.295341	5.092901
-18.205252	5.092947
-17.72262	5.090365
-17.098331	5.087931
-16.335669	5.087902
-16.809208	5.085712
-16.501579	5.079597
-14.790191	5.07545
-13.173841	5.075373
-12.856696	5.072139
-12.526562	5.061471
-13.044527	5.051026
-13.194804	5.048664
-12.522741	5.047438
-11.604116	5.035451
-10.372972	5.017699
-8.70453	5.009688
-6.620179	5.009703
-27.467796	5.000677
-22.239561	4.981678
-16.292046	4.970539
-11.268826	4.970328
-7.468794	4.963975
-4.799351	4.948345
-3.288684	4.939476
-15.32018	4.939408
-15.086032	4.933709
-4.051023	4.922109
-6.739078	4.916848
-8.659187	4.916852
-8.794417	4.911768
-8.149761	4.90235
-4.113866	4.897592
-9.939687	4.89759
-8.596227	4.893054
-11.620693	4.882487
1.326661	4.876209
6.38026	4.876188
9.612305	4.870415
9.552757	4.858179
8.585294	4.852734
-6.621942	4.852645
-10.179501	4.845645
-10.401941	4.834859
-6.260401	4.830773
11.827647	4.830747
16.888435	4.824991
17.54285	4.81345
12.523768	4.806169
-8.018492	4.805979
-15.934389	4.800433
-19.890181	4.784507
-18.853533	4.774168
-2.198236	4.77409
2.053873	4.768818
3.276188	4.759322
0.245309	4.75657
-6.404203	4.756488
-14.302464	4.755545
-20.666693	4.75556
-23.271564	4.755265
-22.17749	4.755194
-18.685455	4.754568
-15.535736	4.751721
-15.867887	4.749772
-20.133356	4.749727
-25.715036	4.749253
-28.925056	4.748762
-27.052258	4.748643
-18.296358	4.74848
-6.351755	4.750279
4.227043	4.753032
12.790175	4.753469
19.652922	4.75413
26.663383	4.75665
38.875443	4.757833
54.630749	4.757652
66.516525	4.757783
73.808182	4.758032
76.037292	4.758172
62.269569	4.758239
37.226933	4.758268
11.761192	4.758116
12.565378	4.757979
10.294537	4.758057
6.379899	4.758119
7.705554	4.758119
5.055206	4.75794
-0.145639	4.75776
8.464835	4.757586
25.742916	4.757364
30.931812	4.757338
22.324026	4.757377
11.749863	4.75721
3.431714	4.755048
-3.385012	4.751829
-6.722092	4.751676
-1.060607	4.7517
14.521808	4.749271
28.53278	4.750171
29.662943	4.755318
22.398695	4.758716
14.427557	4.758683
4.054223	4.761347
-6.676954	4.775025
-9.978291	4.795088
-4.77067	4.803199
4.386808	4.804303
14.028638	4.830429
19.869112	4.871562
17.333664	4.885601
7.516717	4.886722
-3.397181	4.907738
-11.113484	4.929263
-13.692792	4.933383
-10.798698	4.933519
-4.370943	4.935632
-13.644958	4.936491
-14.853191	4.936665
-15.177592	4.936437
-13.366948	4.936086
-12.241	4.936502
-12.640957	4.934573
-12.9434	4.927675
-13.96266	4.922077
-15.172799	4.921741
-14.848765	4.919255
-13.235379	4.910082
-11.457638	4.89971
-10.032175	4.894842
-9.015366	4.894999
-9.162974	4.890388
-9.007936	4.875819
-8.173456	4.863809
-7.371683	4.862494
-7.028896	4.860231
-6.481925	4.853694
-6.648551	4.851173
-7.089203	4.851287
-5.428765	4.851345
-2.146833	4.850306
1.305104	4.847416
6.214367	4.847085
11.04639	4.844223
9.046603	4.833714
0.626653	4.826755
-4.497828	4.826499
-4.483782	4.824702
-5.259603	4.821564
-6.46804	4.820235
-6.120528	4.819956
-6.081059	4.819573
-6.921736	4.819417
-7.041271	4.820748
-6.785037	4.822128
-6.861782	4.821241
-6.503666	4.820472
-6.071416	4.822548
-5.684267	4.824735
-4.296778	4.824981
-2.389906	4.825221
-0.17758	4.825459
1.742431	4.824591
2.804651	4.823514
3.004189	4.823012
3.614964	4.823026
4.855133	4.823076
6.492495	4.822911
7.731992	4.822436
6.785903	4.821208
2.729279	4.819595
-2.399381	4.818385
-6.718847	4.817991
-8.358397	4.817934
-4.98109	4.81544
1.043746	4.808461
4.951117	4.801339
6.246513	4.799602
3.713577	4.799135
-7.033363	4.793964
-21.444489	4.787661
-27.733824	4.784407
-23.933474	4.78314
-17.663021	4.782623
-11.733027	4.782648
-5.782075	4.780862
-2.056672	4.771533
-0.044901	4.759433
2.901525	4.757812
6.890257	4.759261
10.432536	4.749792
13.022416	4.739528
13.498764	4.739127
11.602448	4.740898
8.730336	4.738189
6.79951	4.733237
5.470485	4.730245
5.040067	4.73043
4.804168	4.727685
3.945634	4.71763
2.683843	4.710502
1.62732	4.710514
1.343928	4.701011
1.92278	4.680184
2.918735	4.668333
4.102896	4.66794
5.104872	4.663888
5.766766	4.650423
6.097626	4.632498
5.982454	4.618531
5.369944	4.61531
4.274636	4.613264
3.053756	4.58955
1.843332	4.552677
1.075538	4.537783
1.08261	4.537674
1.599522	4.524964
2.322427	4.511298
2.80728	4.508943
2.807522	4.508844
2.362067	4.508828
1.382028	4.507557
0.185677	4.505033
-1.175542	4.505388
-2.363465	4.500295
-3.188439	4.488029
-3.357181	4.483157
-2.777437	4.48314
-1.354304	4.476431
0.944613	4.470601
4.08294	4.471091
7.743691	4.470168
12.10007	4.466939
17.352293	4.466888
-14.026226	4.472527
-8.317788	4.478025
-2.87628	4.476755
1.837072	4.479224
5.353534	4.489468
6.917713	4.490641
6.42373	4.48557
4.93109	4.489255
2.805086	4.492301
0.286083	4.486399
-1.814784	4.48223
-3.251364	4.484054
-3.731214	4.482584
-3.503085	4.475045
-2.030808	4.472722
-0.008696	4.477366
1.946571	4.475219
3.766618	4.466293
4.76232	4.46584
5.068347	4.476137
4.818131	4.483156
4.340096	4.481026
4.27611	4.475564
4.144333	4.467762
4.225144	4.463347
4.16075	4.463954
4.587594	4.448646
5.547307	4.421893
6.821764	4.414599
7.671155	4.417275
7.639499	4.411325
5.413615	4.413543
1.540415	4.426181
-2.848255	4.430068
-19.022108	4.431347
-20.679607	4.443126
-7.81532	4.45253
-6.00779	4.45043
-3.606531	4.449567
-2.001842	4.454383
-1.181114	4.450725
-0.485605	4.430411
-12.122371	4.408235
-11.313077	4.40152
-10.921479	4.400997
1.356032	4.386769
0.215676	4.356583
-1.138318	4.32445
-1.24579	4.308132
-0.942969	4.307972
-0.568431	4.290221
0.422059	4.235394
0.129268	4.1906
-1.353754	4.18609
-0.918958	4.179555
0.177142	4.161613
-0.219375	4.156976
0.856895	4.157071
0.417404	4.157216
-5.645899	4.148705
-7.410889	4.126647
-2.465183	4.121021
-8.325176	4.114794
-24.325724	4.074261
-27.974821	4.040123
-20.676098	4.037606
-21.874796	4.036497
-29.192842	4.029145
-30.317478	4.025738
-26.139042	4.024246
-18.476187	4.021365
-5.776206	4.01909
5.080919	4.019161
9.436878	4.018874
9.642444	4.016551
7.970397	4.01407
6.168303	4.012386
7.360647	4.011103
11.084807	4.010282
2.445645	4.010273
4.981009	4.010212
-5.977797	4.009108
-5.272483	4.007487
-4.481741	4.006062
-3.429538	4.004943
10.038179	4.004277
10.399518	4.004238
9.532183	4.004236
8.885226	4.003519
8.969151	4.002236
-3.575636	4.000784
-2.758169	3.999391
-1.499267	3.99845
9.519759	3.998352
8.958784	3.998445
11.175959	3.997681
6.905349	3.996255
-3.043537	3.994296
-4.266142	3.992194
-8.612823	3.991994
-6.112427	3.994006
1.959389	3.994673
0.978479	3.990596
2.402288	3.983097
-2.291856	3.976803
-12.083281	3.974298
-17.505209	3.974338
-13.675357	3.974325
-5.844662	3.972472
-2.565182	3.966715
-3.929152	3.954999
-4.795723	3.941929
-4.668848	3.937173
-4.770447	3.936617
-3.033129	3.921605
0.732627	3.892195
4.573228	3.873522
7.482668	3.872307
8.956923	3.867076
8.267077	3.85212
6.353323	3.843368
4.370611	3.843092
2.346272	3.840944
0.247782	3.836846
-2.12754	3.835892
-5.249073	3.834996
15.857146	3.827271
12.62739	3.815022
9.97637	3.810079
8.4662	3.809066
7.742329	3.786763
7.51762	3.745791
8.26403	3.724691
9.778063	3.724554
10.751978	3.712791
11.807342	3.689553
12.549828	3.672326
12.395102	3.663504
11.639687	3.660227
11.746757	3.660223
12.139971	3.651494
9.975431	3.629075
4.289281	3.618476
-2.138503	3.617952
-5.984349	3.607452
-7.801838	3.606275
-7.537979	3.590677
-2.160643	3.552337
4.578683	3.548463
4.316311	3.51461
-1.120181	3.411117
-5.128929	3.362912
-10.343828	3.362265
-18.7272	3.327123
-21.361839	3.302986
-13.069086	3.30222
-1.400589	3.301922
3.156258	3.296846
0.505242	3.265888
-1.75641	3.242859
-1.834283	3.24254
-8.226498	3.196192
-6.969543	3.100322
-7.480445	3.034314
-9.699829	3.024642
-3.743049	3.016113
-2.454647	2.952885
1.99934	2.849355
7.057181	2.78353
-3.204128	2.778652
-2.387213	2.759633
9.793717	2.6931
7.867159	2.632298
5.977455	2.611253
4.673902	2.610686
2.973066	2.604313
1.865885	2.578073
-11.629125	2.539277
-12.228459	2.519033
-11.658072	2.519031
0.642384	2.500097
0.616596	2.469325
1.314438	2.460899
0.352361	2.460682
-0.353443	2.456295
-9.617537	2.455373
-8.381202	2.455236
-9.720857	2.455249
-2.362553	2.452063
24.888632	2.4466
30.752289	2.446332
27.425383	2.444776
27.606077	2.43935
18.176489	2.436807
16.492271	2.436692
11.52202	2.43677
4.680942	2.436845
-4.088483	2.437338
1.017364	2.437274
-1.289767	2.434947
-0.830854	2.432923
-11.754513	2.432966
-9.97064	2.433371
-9.136659	2.433578
-7.344177	2.434074
-1.55039	2.435068
-3.513127	2.434855
-27.706568	2.432677
-15.137114	2.432408
-6.496841	2.434766
-4.123196	2.435342
-5.989968	2.432361
-9.301577	2.430189
-11.713273	2.433797
-11.024237	2.434883
-7.227951	2.437393
-4.107206	2.471261
-3.055717	2.515916
-4.155976	2.524539
-8.920485	2.532706
-13.943244	2.578901
-14.431029	2.617538
-12.450571	2.62365
-7.860665	2.624783
3.360919	2.630783
16.451384	2.634468
16.303635	2.635806
2.919498	2.637345
-8.677875	2.639816
-11.215919	2.640913
-9.480308	2.640944
-10.877418	2.642733
-13.349888	2.644812
-8.174826	2.645525
3.375614	2.645714
8.674756	2.645925
5.981404	2.645485
5.550527	2.643434
8.441757	2.643227
6.671535	2.643563
-0.918458	2.634248
-3.899701	2.621586
3.973434	2.619508
-8.663562	2.615785
-0.99643	2.597178
4.637008	2.57853
10.500634	2.574587
10.937819	2.575438
6.067826	2.565719
2.264988	2.547949
2.734256	2.535962
6.443723	2.534522
11.605418	2.531987
15.104643	2.520443
15.623418	2.512485
13.159072	2.512385
8.768647	2.510739
8.695769	2.517875
12.754152	2.536189
13.191264	2.541535
13.067258	2.537841
19.908253	2.553069
23.759512	2.579608
17.061007	2.590708
11.621191	2.589718
12.270669	2.593884
12.636093	2.601578
16.197321	2.605043
29.075731	2.605416
10.154057	2.605397
-30.003551	2.60569
-39.318367	2.605872
-33.532654	2.605896
-31.986095	2.606844
-31.993931	2.608299
-27.305935	2.609175
[truncated: 94,141 more rows]
