# Supplementary material for: Surface electromyographic analysis of differential effects in kettlebell carries for the serratus anterior muscles
Source: PeerJ. 2018 Jun 12;6:e5044. doi: 10.7717/peerj.5044 (PMC6003386; doi:10.7717/peerj.5044)
Supplement: Supplemental Information 1 — Raw files and R-script file for processing of EMG data. [file peerj-06-5044-s001.zip › Raw Data Anon/Athlete_4.csv]

-3.571525	14.263152
3.079914	14.263735
13.175159	14.263589
20.438269	14.263002
22.589895	14.263719
23.615923	14.268243
35.986927	14.272771
22.492552	14.273049
1.700592	14.273984
9.343634	14.280408
9.732703	14.286034
10.333392	14.284988
14.351343	14.282211
1.837491	14.282393
-43.271523	14.286947
-54.901497	14.296480
-41.925793	14.302985
-34.342812	14.300330
-45.328442	14.300608
-38.412144	14.314502
-52.031776	14.326918
-76.717926	14.320906
-63.430729	14.309860
-17.473152	14.313938
-0.622629	14.325923
-1.948650	14.328242
-2.113835	14.321538
19.880011	14.318160
21.725548	14.322680
23.910425	14.328434
16.063951	14.327031
1.078547	14.323544
-1.117226	14.331736
-14.531698	14.344489
-24.891167	14.346256
-18.161900	14.347960
-3.326303	14.360342
8.725079	14.370495
15.503491	14.372197
23.840948	14.371870
13.969431	14.371515
-5.889462	14.371189
-3.672822	14.371261
9.679967	14.373218
34.092640	14.378380
55.506371	14.380885
62.769981	14.377563
72.845177	14.375769
55.051884	14.378552
9.479427	14.379354
-53.661098	14.374386
-70.659317	14.368100
-55.929176	14.365346
-35.091621	14.365174
-19.873442	14.364939
5.644423	14.362869
39.322632	14.358358
98.049042	14.354784
162.852005	14.354501
-180.836166	14.352890
-106.778275	14.347173
-34.272461	14.343007
0.941180	14.343037
-5.947396	14.342384
9.290691	14.339439
5.080925	14.337232
12.561488	14.337265
9.298724	14.337247
77.800331	14.335419
48.351543	14.335674
8.033593	14.338790
-43.647598	14.339096
-55.915401	14.336141
-69.293266	14.334774
-50.738903	14.336187
-41.338940	14.336557
-22.355360	14.333623
73.156906	14.330311
79.576370	14.330169
52.521275	14.332485
45.777966	14.332991
8.933966	14.331927
-24.259611	14.330832
-78.983955	14.327351
-138.542587	14.326199
-204.648239	14.328957
168.910507	14.326471
103.724297	14.319932
74.130562	14.316850
28.947868	14.317152
-17.926666	14.319467
-38.288307	14.326316
-39.235218	14.333179
-40.234119	14.329505
-27.628397	14.340714
5.673723	14.394718
29.325890	14.440405
30.189854	14.439602
24.767494	14.457266
15.682169	14.532741
2.792925	14.603989
3.414688	14.621902
25.941982	14.618841
32.470798	14.651694
20.632582	14.725456
22.203281	14.783040
24.537630	14.788618
30.684010	14.787888
34.215050	14.830105
44.240700	14.890787
88.868431	14.924504
126.983002	14.928340
129.471130	14.932605
113.849129	14.965582
118.253273	15.017528
99.667503	15.043487
100.917885	15.040966
117.207031	15.059072
114.382339	15.091460
152.961502	15.097758
219.275131	15.093571
125.205864	15.096295
-69.402458	15.097273
-170.122681	15.096610
-122.387856	15.094982
-128.031143	15.096916
-187.779922	15.098948
-200.650818	15.100525
-201.014938	15.116823
-239.469254	15.128322
-183.613449	15.128910
-61.597363	15.154004
-32.339848	15.184063
-49.599117	15.188190
-90.853516	15.192532
-146.149246	15.206776
-164.082092	15.213956
-205.553757	15.215231
-216.244507	15.215882
-144.594284	15.213121
-67.922646	15.210417
-49.772732	15.217557
-73.381851	15.229194
-134.854233	15.231890
-167.389984	15.231572
-179.281815	15.238868
-215.669312	15.247272
-265.617798	15.248799
-155.299164	15.248423
128.944672	15.252027
250.123306	15.253222
180.747253	15.245427
169.099777	15.239166
176.507950	15.243012
159.806091	15.241274
161.065720	15.224472
157.602371	15.211718
127.507027	15.213501
96.138885	15.213697
87.011955	15.201998
71.164200	15.189496
29.896341	15.188535
27.616798	15.193243
40.502476	15.188758
31.749947	15.182194
37.359772	15.189380
35.191513	15.194002
-1.680896	15.189754
1.137497	15.199256
11.626877	15.209158
17.090412	15.204714
19.329815	15.201756
5.681348	15.199055
5.591557	15.201406
-6.354563	15.202669
-26.125280	15.189669
-36.719013	15.205394
-55.361740	15.241053
-55.047981	15.244364
-60.055302	15.262201
-73.221092	15.314569
-58.543934	15.337891
-55.825615	15.331157
-58.051899	15.330561
-39.340343	15.336871
23.611134	15.338516
40.417084	15.336702
35.873276	15.343276
26.039368	15.350524
31.369360	15.350567
15.591619	15.356962
-2.379970	15.369503
-23.999197	15.382050
-15.400310	15.388028
15.361872	15.369235
23.745153	15.338856
-2.830595	15.330470
-17.609377	15.337903
-41.091076	15.338367
-58.737343	15.328248
-75.380455	15.308638
-49.022694	15.286068
-5.169832	15.276172
39.066776	15.280800
62.153431	15.281078
69.487000	15.271573
63.413361	15.274618
45.416485	15.292006
13.218761	15.300111
-16.986378	15.299802
-21.588245	15.300464
-15.011121	15.296757
-0.354756	15.289642
25.123547	15.286161
40.564793	15.287293
57.775974	15.272094
61.637222	15.218564
55.534767	15.157743
67.533653	15.132603
51.104267	15.132662
21.213589	15.123569
18.402187	15.082391
-1.127349	15.002352
-31.709249	14.895316
-59.853371	14.821887
-62.043594	14.820573
-21.998615	14.736075
4.543703	14.494508
32.532352	14.349364
44.364334	14.347932
53.998440	14.320245
30.716982	14.315143
16.013914	14.277696
-8.001652	14.218393
-15.014853	14.204483
-18.051334	13.787415
-3.231136	13.090506
8.042909	12.919695
27.398336	12.809749
44.578125	12.131667
36.256538	11.568578
16.891773	11.489790
-25.706331	11.488191
-54.552673	11.462125
-87.523117	11.453254
-101.406120	11.450907
-91.881454	11.416050
-52.187401	11.316172
-8.771598	11.238074
34.906246	11.226741
50.011772	11.227971
58.363682	11.204244
40.130257	11.154901
8.715228	11.092538
-23.579260	11.040877
-44.338329	11.028167
-55.368771	11.036978
-41.580189	11.023934
-28.083437	10.986026
-2.160702	10.965108
11.300215	10.969891
17.218924	10.969717
10.720780	10.969456
4.349537	10.969211
-27.672180	11.003003
-37.736164	11.084147
-34.600147	11.118094
-22.401171	11.118665
-18.946596	11.136360
-10.594497	11.140641
8.333453	11.155567
27.290476	11.280114
10.199080	11.543941
8.714080	11.628183
8.831819	11.715771
14.810988	12.616381
11.702160	13.610031
8.220275	13.754118
8.352061	13.957387
0.918465	14.719248
-4.739838	15.157314
-16.907455	15.181206
-16.999586	15.213617
-8.746466	15.232573
-2.258529	15.212082
5.599412	15.199183
7.596318	15.231339
-11.180938	15.380831
-30.658592	15.539338
-41.259602	15.558894
-35.447853	15.553112
-13.351496	15.735597
27.020329	16.077456
70.737030	16.333330
89.190857	16.383219
71.142738	16.376411
41.202934	16.510042
11.294800	16.826521
-9.662683	17.230129
-11.156287	17.521389
6.085059	17.558167
23.915873	17.706280
36.073898	18.548161
39.621208	19.560825
33.185902	19.829792
18.696318	19.903528
4.309227	20.607845
-3.656440	21.283701
1.873517	21.412085
-4.034044	21.427084
12.783318	21.521961
28.292791	21.570034
23.828115	21.581762
20.920309	21.597754
14.341494	21.625690
0.140585	21.635612
-15.372200	21.634760
-36.707710	21.659105
-41.131592	21.682516
-44.554565	21.688477
-51.206726	21.689526
-32.358124	21.696152
-9.234364	21.703207
-11.968273	21.695440
-10.034073	21.698069
-21.052759	21.725800
-28.236967	21.748314
-59.570747	21.753565
-68.594391	21.752096
35.713722	21.751026
29.717869	21.756388
0.646791	21.771816
-31.229483	21.785448
-54.274086	21.787945
-78.905075	21.784533
-109.769424	21.773529
-118.403183	21.760614
-92.584526	21.757944
-30.685095	21.763546
11.510777	21.764839
51.803295	21.749960
81.235741	21.741800
94.639763	21.758327
84.006912	21.761160
74.061790	21.736357
77.506401	21.721479
74.494164	21.722061
85.491547	21.704926
70.747414	21.672348
52.218819	21.658577
22.863390	21.659426
-22.114519	21.652431
-51.500751	21.631699
-50.564472	21.600052
-51.422836	21.587463
-32.417965	21.597492
-36.646908	21.581888
-16.528208	21.545486
5.218048	21.533291
30.210218	21.536266
53.604454	21.536161
70.020546	21.543211
60.437435	21.548031
51.610447	21.547316
33.205101	21.562763
22.535526	21.576277
-1.179265	21.567268
-25.027481	21.566811
-63.084183	21.576605
-86.800285	21.563744
-101.617409	21.541183
-108.470306	21.537136
-105.615242	21.540546
-72.727623	21.530727
-37.526814	21.512428
-11.229376	21.503618
-9.491681	21.509047
5.021448	21.512972
25.408245	21.503086
42.488960	21.496500
56.680611	21.507450
89.455177	21.515757
105.750320	21.511625
105.833313	21.511660
91.144852	21.516880
88.319611	21.518112
63.628880	21.518330
30.776968	21.519171
6.897810	21.518656
-16.562057	21.518713
-45.263485	21.518969
-33.546700	21.518631
47.181068	21.521025
71.456070	21.525061
55.037529	21.525513
57.415001	21.524855
69.558426	21.529545
55.557247	21.536886
43.214085	21.539608
20.262320	21.539085
13.345562	21.542524
-17.052597	21.550406
-13.444606	21.555500
-4.540349	21.555004
9.914696	21.556379
11.933081	21.563803
10.662772	21.568510
-9.807132	21.566111
-23.455580	21.566078
-31.305986	21.570627
-50.256191	21.569897
-42.045586	21.563728
-22.678556	21.561710
-12.281659	21.564423
6.783294	21.563540
6.521206	21.556620
7.389712	21.551235
5.846861	21.552465
-7.483539	21.553427
-26.321468	21.547756
-45.884987	21.542032
-56.928215	21.541985
-53.185104	21.542414
-48.947853	21.540520
-36.576466	21.539345
-42.387886	21.539059
-45.823257	21.538830
-50.230560	21.538980
-59.254082	21.537384
-44.671722	21.532398
-36.098122	21.528543
-31.805813	21.528515
-27.052055	21.523973
-24.094492	21.510870
-27.403160	21.500206
-28.830387	21.498400
-11.939962	21.498129
2.188800	21.492552
6.667312	21.480593
6.789937	21.466682
9.972191	21.463123
13.936087	21.470024
17.809782	21.461912
26.240633	21.434183
42.025234	21.419868
57.357227	21.424088
62.223965	21.422987
63.308178	21.419092
72.809219	21.419548
82.703651	21.419495
84.545143	21.424894
88.568436	21.434254
98.139206	21.437214
102.183609	21.436977
106.185463	21.436947
137.328674	21.434975
141.820663	21.433004
134.652344	21.432972
143.029816	21.434420
153.204514	21.435524
175.914108	21.434284
195.002350	21.432030
198.693527	21.432438
176.726791	21.434999
119.332741	21.435366
105.493912	21.433998
147.078918	21.433960
192.481125	21.435680
240.638794	21.438967
240.513458	21.441330
170.977539	21.441315
62.283909	21.442228
-71.345467	21.444414
-190.497498	21.444588
-255.739685	21.443796
-265.573669	21.444300
-242.115021	21.441647
-232.018127	21.433760
-237.473648	21.428711
-231.212555	21.430069
-218.024872	21.430410
-191.953705	21.424509
-174.001282	21.418558
-185.039276	21.421770
-208.227921	21.429817
-248.601654	21.431242
-292.035248	21.425970
-302.796661	21.423025
-284.585907	21.427914
-235.627258	21.434309
-201.452225	21.432362
-252.551468	21.427088
-243.170197	21.431322
-259.717499	21.443142
-303.019836	21.449678
-344.297363	21.449203
-345.767242	21.449522
-274.722290	21.452375
-160.630524	21.455786
-19.147699	21.458250
90.932739	21.458601
159.257919	21.458237
169.321411	21.459055
140.531006	21.463247
106.071526	21.468298
102.187508	21.467583
104.846245	21.464569
126.193207	21.464970
127.715805	21.464529
91.201706	21.460381
74.823433	21.455736
63.982635	21.453735
62.453781	21.454346
79.276154	21.454508
81.722366	21.450899
86.105980	21.443096
68.650459	21.436890
56.163506	21.436428
34.603924	21.434513
44.969707	21.425713
53.181717	21.417576
72.360191	21.416216
81.061249	21.414946
100.117584	21.407345
98.627953	21.399420
87.529633	21.398537
69.345139	21.399797
13.891854	21.393450
3.326338	21.382711
3.723649	21.379225
13.508168	21.380899
28.061810	21.375746
38.305691	21.362242
40.655704	21.351587
44.053303	21.351126
54.538677	21.350426
60.787838	21.341743
57.985245	21.335266
55.779610	21.334919
54.184952	21.335234
39.382080	21.335783
17.697454	21.340536
11.766824	21.349819
35.117134	21.350929
47.507519	21.353151
47.547909	21.389236
58.951866	21.433348
59.946724	21.440325
48.234280	21.443815
24.331118	21.480547
1.644862	21.519432
20.212921	21.532730
41.327560	21.532877
30.622261	21.537266
22.005383	21.549944
-7.427567	21.566509
-13.576494	21.578396
-27.168465	21.580553
-40.501999	21.582270
-26.341059	21.594915
9.558030	21.611387
58.995342	21.618086
89.968422	21.617828
-97.499062	21.622475
-85.332207	21.631842
-43.005379	21.636787
-16.765982	21.636612
-4.579805	21.638372
19.799452	21.641685
30.819815	21.640568
43.434963	21.637842
22.383867	21.637831
49.008114	21.637270
12.637760	21.634926
-1.007368	21.633150
2.696862	21.633564
3.824803	21.634991
20.159643	21.634708
33.004265	21.634752
36.514965	21.636253
23.576283	21.636770
3.123516	21.636534
-5.827312	21.635710
-0.701636	21.634911
-6.122790	21.635044
-3.774504	21.634344
-4.157819	21.632820
-3.239719	21.632677
24.476387	21.634588
18.872393	21.636168
-9.902679	21.634783
-18.958612	21.629778
-32.403900	21.625740
-40.500713	21.628668
-53.300682	21.620234
-56.070045	21.583321
-25.269703	21.554773
-14.749362	21.558147
-1.440317	21.543020
-3.212859	21.483065
-15.384808	21.430336
-21.252068	21.421419
-27.169397	21.420794
-30.519455	21.381750
-2.049302	21.314791
16.322577	21.271633
41.771534	21.267467
44.308105	21.259539
3.596987	21.219765
-6.746658	21.172766
-15.605624	21.148878
-27.038675	21.146832
-39.548054	21.143497
-37.441292	21.119654
-25.128038	21.082453
-22.917213	21.061420
-15.757676	21.063206
15.313536	21.057787
35.341942	21.038769
31.629305	21.031540
48.000690	21.040840
71.852112	21.054550
61.857639	21.061968
68.229553	21.061960
114.073547	21.066496
52.781513	21.076580
-107.223549	21.087997
-163.575607	21.092737
-111.107445	21.080408
-89.148804	21.076218
-101.402756	21.088493
-82.885742	21.079233
-53.820007	21.057089
-38.006550	21.053568
4.325153	21.051668
51.805271	21.039135
69.523285	21.030003
57.601940	21.029539
45.412373	21.031904
26.497532	21.031769
10.598884	21.032455
12.286723	21.032503
18.317675	21.026091
21.470997	21.025116
27.976700	21.032478
29.143667	21.029440
16.945370	21.019327
2.133610	21.020048
-9.847677	21.025999
-20.306379	21.023788
-19.130388	21.015335
4.032751	21.010506
3.755907	21.011408
-20.740387	21.009941
-27.521601	21.003887
-25.209200	21.000149
-20.803085	21.000023
-13.626057	20.998644
3.735863	20.994942
32.184700	20.992672
38.152882	20.993837
28.499702	20.994547
12.612842	20.991583
2.753545	20.989836
11.185471	20.989668
10.615479	20.984861
15.677990	20.982937
34.155483	20.985109
36.130329	20.979158
39.727787	20.974342
17.119738	20.974411
-29.850971	20.972380
-33.273941	20.980623
-23.053528	20.989641
-19.845366	20.988701
-15.638907	20.988567
-24.999622	20.970772
-22.462126	20.946238
-31.232056	20.948664
-29.304800	20.940323
-46.002777	20.903746
-40.123558	20.882872
-37.364105	20.883732
-25.778444	20.888449
-31.496782	20.892237
-24.361845	20.890919
-17.472776	20.886127
3.012509	20.880390
21.220232	20.876684
-16.335333	20.876696
-2.074264	20.871500
13.305644	20.857393
21.426714	20.844208
20.060400	20.839510
18.709341	20.840317
24.638247	20.838821
29.027063	20.832386
21.006861	20.826403
5.557813	20.825102
-3.482193	20.828396
-4.980125	20.833735
-6.766171	20.836155
-7.800579	20.835697
-3.349952	20.832279
3.491818	20.827332
24.119001	20.827347
33.623589	20.824066
29.652983	20.822781
32.284107	20.840166
28.925528	20.850447
20.974482	20.846590
6.897037	20.861921
-12.059527	20.886055
-12.041985	20.893026
-12.318249	20.892200
-15.067369	20.894903
-19.341095	20.891678
-12.171948	20.878336
3.504553	20.873247
14.209918	20.874575
16.756332	20.865917
18.151016	20.859570
28.386509	20.862309
17.177521	20.863367
-2.612281	20.863886
-31.300650	20.868467
-37.157665	20.870298
-34.716549	20.864923
-28.337198	20.862646
-18.533587	20.865639
6.607658	20.869959
24.343760	20.875954
40.660305	20.875494
40.266766	20.876158
12.360457	20.888363
-5.422388	20.897352
-23.474834	20.897690
-44.693165	20.898876
-53.554630	20.904293
-63.036533	20.907578
-52.800865	20.907320
-26.905268	20.907272
-2.528077	20.901888
2.256359	20.900492
18.230906	20.906555
32.675591	20.905396
51.371349	20.908810
52.348209	20.920208
53.096767	20.924973
61.643726	20.925325
77.650322	20.921734
77.461716	20.916601
36.346737	20.915945
29.545792	20.918566
34.696568	20.922121
28.760038	20.923466
12.955791	20.916508
4.453112	20.901087
2.405188	20.895809
15.469888	20.901348
22.372902	20.903913
18.540997	20.906517
19.775290	20.905945
15.989861	20.908167
10.030702	20.896786
-0.586724	20.858322
-14.468331	20.841825
-10.467423	20.843275
-1.242080	20.835688
1.450432	20.828417
-14.203376	20.814323
-32.202614	20.760500
-25.990202	20.629459
-33.949089	20.576115
-32.552444	20.519712
-36.548729	19.980310
-23.781649	19.337112
-16.503290	19.246557
-12.120341	19.116018
15.596490	18.717665
13.626280	18.609314
-6.127518	18.630522
-15.611445	18.667391
-35.312103	18.911531
-34.429455	19.080400
-26.423113	19.087872
-15.840736	19.084265
-22.799173	18.979959
-24.434624	18.829845
-33.262054	18.788059
-38.224854	18.784449
-52.075050	18.676510
-43.965416	18.425734
-29.529522	18.187244
-17.034294	18.132435
-14.507839	18.159822
-18.778542	18.061937
-16.336580	17.778040
-26.766230	17.388184
-45.389618	17.091692
-44.492611	17.055220
-37.385063	16.915951
-29.787218	16.004017
-23.705172	14.751785
-17.279570	14.388591
-15.155011	14.286138
15.718340	13.244289
11.440300	12.127550
19.150564	11.902575
35.221092	11.872839
46.895340	11.696468
61.564388	11.613907
61.250637	11.606981
55.697273	11.586752
35.958595	11.532834
0.669263	11.522902
-6.447898	11.560811
2.921769	11.549914
15.269513	11.511477
31.883909	11.502691
29.305595	11.524647
25.855165	11.538078
25.975586	11.529069
22.157743	11.531124
2.348056	11.519149
4.284909	11.470078
15.970253	11.427960
34.521221	11.422091
35.618656	11.438515
38.352757	11.445318
42.107277	11.425949
46.158615	11.386966
42.893475	11.358656
12.682016	11.356765
-9.933461	11.354170
-9.501084	11.345334
-14.684052	11.341534
-19.134630	11.338522
-20.849476	11.329817
-25.071686	11.316100
-19.906252	11.315369
-16.582434	11.311645
-11.593124	11.280403
1.855247	11.254923
8.496546	11.253064
16.827259	11.256337
24.706684	11.256447
27.484156	11.252239
37.579216	11.240186
30.325634	11.223859
7.527050	11.221379
-1.779170	11.211499
-15.319417	11.169708
-39.900753	11.144097
-67.946625	11.144101
-86.383408	11.121858
-82.095650	11.089063
-76.089149	11.077414
-79.615547	11.077405
-72.686073	11.070497
-83.285217	11.050527
-75.957077	11.026108
-75.299660	11.017493
-70.964005	11.016583
-48.714016	10.986513
-24.155087	10.946779
-15.071502	10.940066
-4.731588	10.936949
20.127596	10.913335
32.290424	10.898149
54.806946	10.898352
55.213787	10.896492
64.278183	10.888798
76.701057	10.882653
70.517998	10.882677
59.705639	10.882513
47.176033	10.871378
30.013184	10.855867
-7.578390	10.853668
-11.725997	10.850342
3.298367	10.826414
23.816729	10.808152
32.772907	10.808560
34.754364	10.803226
32.778271	10.793526
36.868813	10.792006
45.559280	10.791635
-8.864711	10.794497
1.821303	10.803198
17.967505	10.805054
29.972118	10.802498
31.348436	10.809978
38.209732	10.819363
37.404697	10.816092
42.069073	10.811414
40.114929	10.820168
20.515181	10.831064
20.450592	10.829231
29.111277	10.823196
36.158955	10.827777
48.044132	10.840681
44.365566	10.849350
40.120335	10.848892
30.640646	10.847280
8.954383	10.855439
-32.285721	10.871281
-49.218975	10.880405
-46.501820	10.879850
-26.506109	10.882134
-21.082861	10.887919
-11.110427	10.887181
-1.967729	10.884129
-6.319602	10.884167
-25.975212	10.879008
-47.945812	10.868578
-45.945236	10.863853
-29.646742	10.864669
-22.376982	10.862847
-8.392122	10.859069
9.459494	10.858355
24.816095	10.858673
25.883968	10.857695
6.495808	10.857697
-19.700838	10.857052
-33.571838	10.853855
-33.959324	10.851822
-22.235035	10.851846
1.201892	10.851340
22.343987	10.850712
29.891003	10.850768
24.683382	10.850627
20.032660	10.850697
-3.271888	10.852036
-16.850561	10.853997
-9.802607	10.855278
11.217398	10.855561
28.024849	10.854032
30.835041	10.849133
28.400787	10.844571
25.311382	10.845404
11.899599	10.843579
-8.057912	10.828908
-14.402436	10.810084
-2.662175	10.801585
11.401181	10.801500
13.979654	10.795033
8.963939	10.774243
12.487517	10.751762
19.924751	10.744711
1.190341	10.745997
-36.988281	10.737404
-51.651543	10.722710
-40.256630	10.715530
-33.467201	10.716323
-29.320972	10.721831
-18.246058	10.728115
-11.838264	10.729307
-14.597498	10.728196
-18.488783	10.730139
0.721084	10.733711
-9.150876	10.735771
-18.505758	10.734959
-22.671581	10.732674
-33.046448	10.731611
-24.906935	10.731714
-11.419982	10.731596
3.930845	10.731908
11.682929	10.732080
20.014668	10.729495
17.676723	10.726589
32.030762	10.726497
45.624996	10.725803
63.940491	10.724140
59.058033	10.725813
27.446001	10.728790
-26.461199	10.727795
-93.920326	10.725476
-136.694458	10.729922
-150.414856	10.740384
-137.453461	10.745182
-101.788887	10.740801
-72.278824	10.738551
-46.936554	10.740744
-24.417217	10.738511
0.235745	10.739032
18.283646	10.748311
24.824549	10.747730
33.033421	10.733294
37.758644	10.727525
31.362707	10.736676
23.661551	10.746160
21.600035	10.742006
26.309721	10.718857
25.539808	10.692495
35.757145	10.689850
44.636208	10.707571
30.950874	10.712557
19.530346	10.697441
17.077013	10.692872
21.366659	10.709630
30.434975	10.723069
27.232655	10.724360
29.755713	10.724588
37.403694	10.721478
28.619953	10.713321
18.191889	10.709514
11.364205	10.709509
10.710220	10.708690
17.079798	10.709911
14.868044	10.712227
21.575745	10.712036
33.545933	10.713476
26.146700	10.719426
14.325119	10.723280
7.589693	10.723281
10.376396	10.725662
18.610130	10.730297
15.554336	10.733463
19.823795	10.734593
21.433733	10.733762
-0.547782	10.732222
-14.999611	10.734812
7.807197	10.745584
7.090436	10.755489
-7.027887	10.755433
-21.236450	10.754841
-26.292923	10.758657
-29.409861	10.760816
-27.324409	10.760424
-24.381878	10.756776
-17.247189	10.753407
8.644114	10.754941
17.491230	10.756547
1.407577	10.756536
-7.642836	10.758091
-10.230339	10.763061
-6.187950	10.768283
-3.432276	10.768032
-3.768743	10.767709
10.659139	10.772976
17.592285	10.778502
4.655968	10.772114
-1.949414	10.753513
2.872263	10.751129
16.303402	10.745845
24.290413	10.674020
27.205736	10.585743
38.026028	10.568896
18.132643	10.560360
-25.457159	10.487181
-43.373249	10.407745
-43.692692	10.380440
-41.612450	10.381698
-38.125126	10.373954
-30.156672	10.347442
-15.033175	10.311685
-17.986853	10.286098
-13.416417	10.281487
-12.875115	10.278069
-7.694912	10.252728
-11.574020	10.219915
-11.758354	10.205981
-8.261226	10.206788
0.451171	10.200741
-8.581699	10.184094
-10.053606	10.173527
-5.257869	10.175003
-7.071585	10.175174
-15.676520	10.170365
-18.823689	10.168338
-16.267096	10.168579
-18.827816	10.170253
-12.358838	10.176061
-10.056354	10.182468
1.062117	10.184035
7.585054	10.184097
-6.286438	10.197039
-3.186146	10.219654
7.589200	10.224241
10.726007	10.218017
20.866753	10.234955
29.974869	10.261434
40.328289	10.267731
36.327698	10.265884
31.809776	10.274461
26.251228	10.289611
24.046814	10.300393
6.902422	10.301037
10.083122	10.300801
15.850930	10.312342
21.659378	10.325807
19.433084	10.326484
24.902025	10.326579
20.655409	10.340878
-0.564011	10.356125
2.699793	10.358645
15.544451	10.357960
22.758757	10.365714
34.150425	10.380508
31.405685	10.392216
24.454393	10.391715
4.304035	10.386858
-14.332357	10.399994
23.338549	10.435864
-1.153632	10.465757
-13.055041	10.469234
-12.717040	10.475012
-13.128098	10.512763
-17.047646	10.555858
-25.920076	10.570870
-15.891026	10.570360
-4.315062	10.578096
-13.529330	10.594353
-18.392916	10.605768
-17.918011	10.607071
-19.412580	10.606792
-20.880520	10.604655
-28.411180	10.594851
-17.710291	10.589868
0.985013	10.590056
-5.418048	10.572152
-17.309134	10.541159
-22.234041	10.525670
-22.909740	10.525945
-21.837616	10.519893
-26.799944	10.498605
-14.031605	10.473381
5.799705	10.461195
5.816250	10.463896
3.894867	10.461035
1.987885	10.439991
-2.055529	10.419492
-5.979198	10.416026
-18.733150	10.420651
-11.630837	10.422844
15.689439	10.421334
33.457176	10.417724
49.707169	10.411684
65.721085	10.406208
-50.624744	10.406224
-38.158607	10.398063
-7.451257	10.378714
3.329920	10.372654
23.221418	10.371057
16.665752	10.353688
-5.305332	10.342136
-11.943931	10.342417
-26.254993	10.334729
40.919296	10.324636
29.576500	10.322198
9.541639	10.322194
11.348744	10.321903
-3.232829	10.320997
-26.351122	10.318291
-22.743025	10.314889
-26.028177	10.312943
-31.891552	10.312791
18.717386	10.312473
12.330716	10.310962
15.572116	10.308805
-5.774074	10.305834
-37.707073	10.302204
-32.129379	10.300001
-42.406773	10.299871
-79.387154	10.299235
-69.647247	10.296472
53.339916	10.292355
72.186600	10.287166
42.538857	10.280523
22.851250	10.275735
35.972244	10.275608
22.910547	10.270187
-9.431923	10.250120
-32.984829	10.228189
-28.694666	10.220955
54.654072	10.224932
47.474560	10.226556
21.708195	10.220435
29.279438	10.212877
23.582302	10.209571
3.111621	10.208645
-10.151414	10.208696
-22.001066	10.207244
-25.101837	10.200445
40.113358	10.194202
24.675934	10.194004
19.246981	10.193497
8.785992	10.191647
-1.256064	10.195125
6.868959	10.200625
52.254410	10.201081
77.307503	10.199165
84.761101	10.200211
-22.665237	10.203227
-7.788478	10.203322
10.254266	10.198516
26.264944	10.192116
54.982372	10.189125
92.117180	10.189549
114.777908	10.185563
148.687622	10.174980
117.999931	10.170434
-79.174141	10.181649
-124.188164	10.197645
-88.383766	10.200465
-74.989677	10.201453
-66.572342	10.215645
-59.140457	10.204233
-58.917496	10.156408
-73.025589	10.136758
-33.885281	10.138049
-57.896175	10.096383
-44.209633	10.042871
-44.799530	10.026713
-36.930561	10.026884
-51.808277	10.024106
-57.734215	10.020889
-67.520271	10.016050
-32.917908	10.009824
-5.163790	10.008207
12.664011	10.012091
45.251766	10.009091
22.517101	9.998796
-1.904367	9.995580
-7.116157	9.996762
2.528883	9.991342
3.707020	9.982782
-22.215565	9.980440
-6.605676	9.982132
35.193253	9.975762
54.589470	9.958898
25.563272	9.946546
3.561069	9.947900
7.776571	9.942834
17.677483	9.917254
-19.744751	9.896415
-71.303169	9.898693
-56.379879	9.908468
-3.369046	9.907515
14.190892	9.896294
-5.817289	9.895375
-16.809772	9.915284
-10.753749	9.930047
-39.214188	9.918022
-92.911797	9.903575
-126.600906	9.908726
-118.623398	9.908042
-66.293274	9.888840
-28.776932	9.875987
-21.502592	9.875261
18.626539	9.874946
56.714272	9.872824
61.860695	9.868445
96.355240	9.861423
129.272751	9.854664
80.537277	9.852241
-14.788465	9.852246
-55.402424	9.849254
-28.695410	9.843082
-9.991860	9.834044
-5.690460	9.822673
11.501883	9.817128
31.817041	9.822232
56.812969	9.822707
20.322041	9.810375
-18.490959	9.801124
-53.980637	9.800326
-27.194311	9.799128
11.581292	9.790050
35.642525	9.783393
50.014748	9.782963
60.278896	9.755037
47.024593	9.716965
11.637284	9.707957
-39.204567	9.710725
-67.636269	9.710862
-31.920893	9.672599
16.585333	9.648468
33.020805	9.622832
33.256245	9.273004
30.580069	8.773427
41.880413	8.686230
31.805302	8.547352
19.416609	7.936712
11.262481	7.526060
24.817558	7.511515
36.762344	7.456069
39.275898	7.401601
28.309938	7.402842
21.725327	7.404735
5.921839	7.389246
-13.624158	7.271311
-14.763090	7.155586
-9.475194	7.145542
12.812146	7.118043
38.264019	7.040774
53.932339	6.985567
79.692085	6.959528
79.550385	6.944749
39.982029	6.949037
9.028506	6.966143
-50.911808	6.955344
-68.805107	6.925664
-75.803017	6.917981
-61.587273	6.925418
-34.599739	6.939458
-15.050359	6.957140
-10.064632	6.963284
-8.026397	6.962702
-4.887582	6.962628
-9.129273	6.957917
-17.850899	6.944280
-18.326429	6.922059
-13.980807	6.908049
-15.398053	6.908100
-25.277533	6.884857
-31.355597	6.818152
-29.567648	6.756454
-30.079845	6.751400
-35.382259	6.779832
-31.427420	6.777866
-20.008692	6.742749
-19.410366	6.737147
-28.452560	6.768734
-29.982790	6.779432
-24.578062	6.765428
-9.688870	6.763577
4.234567	6.760060
12.173885	6.737569
17.721502	6.723764
5.954507	6.723824
-7.500294	6.715319
-14.660366	6.704408
-17.965067	6.702852
-18.250696	6.702995
-12.854880	6.704163
5.514633	6.716334
31.669935	6.733515
47.226410	6.734084
44.095905	6.721690
31.748411	6.720591
14.921402	6.729226
-9.582196	6.732456
-34.586399	6.729121
-34.066956	6.724467
-24.845932	6.720954
-15.463553	6.719051
6.569796	6.719598
26.244829	6.716643
42.838131	6.710359
46.737484	6.715379
36.210655	6.753284
32.301281	6.829709
16.856787	6.867670
4.594366	6.877275
-11.589339	7.072607
-7.368162	7.378884
-0.634563	7.483636
7.851312	7.488874
16.331455	7.594560
33.605652	7.669096
34.238667	7.672681
32.393463	7.671636
12.834356	7.693413
-25.153063	7.824850
-35.179829	7.937542
-30.071404	7.936246
-23.889385	8.127837
-8.433887	8.544180
-1.491420	8.801267
5.896572	8.826558
8.327696	8.857121
9.498440	9.013138
19.916243	9.228982
11.843077	9.389492
2.699425	9.431619
-2.803558	9.439260
7.018594	9.564439
12.294935	9.751550
23.533108	9.826693
33.238487	9.826736
38.240372	9.880822
48.221146	9.962854
34.896904	9.998124
15.597256	9.996199
-0.551855	10.013424
-11.236678	10.086506
-25.547857	10.180666
-11.860781	10.213057
10.179329	10.212195
21.763159	10.330580
32.234371	10.555498
31.039925	10.695066
34.496162	10.707953
36.570511	10.726491
25.426029	10.838789
27.427452	11.031337
25.334286	11.224325
3.461873	11.309752
-5.697159	11.305470
13.743348	11.401230
11.063351	11.631852
12.625151	11.793827
3.212899	11.824832
0.507116	11.814896
-9.238569	11.788357
-25.912045	11.762563
-26.056829	11.769321
-29.722559	11.866271
-40.410011	12.096137
-46.972160	12.275330
-37.504601	12.281779
-46.750500	12.404730
-58.247738	12.818235
-49.572330	13.198910
-43.076035	13.301555
-32.412533	13.307285
-29.368610	13.473313
-41.574749	13.768671
-36.060814	13.972361
-28.581011	14.002268
-23.368620	14.028681
0.711205	14.206429
17.807337	14.414427
31.820229	14.479317
41.295357	14.482280
30.697189	14.589236
24.189672	14.748721
13.535772	14.816431
1.492053	14.815235
4.174381	14.863367
-3.213498	14.965332
-8.210451	15.034633
-15.150918	15.045961
-31.351669	15.047606
-29.075319	15.073777
-25.037386	15.115717
-29.384956	15.151519
-26.056585	15.167815
-27.699587	15.167805
-18.258718	15.172960
-6.475230	15.201149
-9.705499	15.238362
1.189530	15.257546
14.799330	15.258995
26.478817	15.260948
29.053446	15.268339
25.513863	15.275195
9.704191	15.278309
3.733243	15.277574
-3.620524	15.274312
-21.424917	15.271524
-20.155560	15.271130
-14.312040	15.270467
16.779242	15.265978
23.521538	15.261415
17.502220	15.264210
19.831697	15.271577
22.592472	15.273149
18.187853	15.269045
20.057560	15.269416
9.865046	15.276758
3.630934	15.283320
23.323469	15.283979
23.115936	15.281846
6.543708	15.281748
-5.430908	15.282932
-18.411661	15.281384
-25.106464	15.277828
-38.464901	15.276277
-47.716057	15.276278
-55.881996	15.274801
-51.380253	15.272027
-49.804035	15.269465
-39.122322	15.267554
-41.470558	15.268078
-29.450802	15.273091
-12.530264	15.278947
1.293061	15.278340
5.661155	15.273177
16.347605	15.276642
11.255585	15.291730
6.773321	15.301426
19.914486	15.295180
26.132887	15.283918
33.532757	15.280249
36.800182	15.283401
34.434948	15.281650
23.358871	15.267729
-5.178907	15.251586
-17.378937	15.244521
-10.264884	15.244801
-8.569071	15.246187
-2.111662	15.243866
1.560116	15.236295
-1.339062	15.226613
-10.676936	15.220936
-35.970890	15.220885
-44.800884	15.216685
-34.487858	15.205173
-26.901415	15.198665
-13.616491	15.199207
-0.762163	15.197886
6.799103	15.196164
5.522840	15.199424
-15.194464	15.204597
-34.854427	15.206286
-35.495632	15.206117
-8.324192	15.208636
-3.238699	15.212795
-0.998629	15.215025
-4.439615	15.213035
-5.584542	15.207896
-12.702379	15.205036
-23.550806	15.205029
-17.648205	15.203007
11.820564	15.200026
70.839249	15.200681
80.525093	15.202427
71.425247	15.201717
64.219269	15.204533
46.141441	15.210394
25.941341	15.207252
22.566618	15.199774
28.232531	15.200144
36.199314	15.200861
42.401199	15.196533
45.571789	15.194302
56.916653	15.194386
51.600986	15.194181
45.212620	15.194178
43.202419	15.193338
47.020462	15.192705
52.384045	15.193110
61.423466	15.190903
73.338799	15.185301
78.557991	15.181347
67.655647	15.180960
53.106701	15.180121
52.039688	15.176341
60.489792	15.171551
70.474632	15.169414
95.095810	15.170272
100.189705	15.169072
79.789612	15.164849
71.115494	15.162899
77.708221	15.163496
91.916000	15.162915
101.927193	15.161183
104.065475	15.160017
105.027908	15.159820
69.553864	15.159695
19.029205	15.158837
-29.214046	15.158041
-45.025986	15.157890
-58.329971	15.158027
-77.122574	15.158284
-91.862518	15.158391
-84.665215	15.158315
-81.977203	15.158115
-63.115074	15.157823
-22.709084	15.157930
-1.968569	15.157427
7.043888	15.155538
-3.559974	15.154635
-34.040947	15.154935
-64.154137	15.153930
-84.203941	15.152674
-94.552208	15.152808
-91.688759	15.152987
-67.906776	15.153148
-5.137660	15.154066
-7.285536	15.153436
-19.500097	15.150286
-44.271942	15.149265
-65.283165	15.150312
-94.324730	15.144401
-110.666504	15.132685
-94.780701	15.127930
-62.503181	15.128149
-17.282709	15.120184
8.717498	15.106773
0.287722	15.100382
-22.650366	15.100599
-66.591583	15.097015
-107.590187	15.086834
-113.373268	15.078934
-95.466133	15.078335
-72.403305	15.076080
-28.759195	15.065422
-17.607458	15.055820
-24.789585	15.054824
-64.712318	15.051352
-112.327110	15.037007
-136.022186	15.024391
-137.681122	15.022665
-121.951920	15.020267
-95.767220	15.007919
-66.437439	14.992765
-39.564312	14.984608
-12.620556	14.984139
20.360935	14.982797
52.102364	14.970541
71.478462	14.947287
76.463028	14.927896
61.235405	14.924788
20.553169	14.922462
-25.508545	14.899712
-42.035110	14.870724
-20.575895	14.860012
20.883440	14.861647
60.800526	14.859440
83.363747	14.853047
80.005501	14.847766
60.657124	14.844947
14.702448	14.847449
-30.189934	14.857059
-28.289597	14.865534
-0.497974	14.866169
33.538883	14.866157
62.756512	14.871561
73.527916	14.878282
69.907356	14.882397
39.792145	14.883025
6.464178	14.880838
-39.492310	14.878985
-52.011345	14.879802
-33.974201	14.882105
-9.012828	14.882686
8.978859	14.879983
35.870903	14.876760
38.526455	14.876212
39.950676	14.876471
38.873608	14.875098
23.976736	14.874815
24.935791	14.876715
20.403280	14.877246
22.160105	14.877922
34.312931	14.883361
24.436375	14.889667
25.487024	14.891020
19.025509	14.891223
17.850044	14.894805
-0.500088	14.898137
12.032672	14.898490
22.920012	14.899159
26.290438	14.901787
21.314302	14.903309
12.833499	14.902211
4.371491	14.902233
-3.248007	14.906134
-3.679890	14.910123
7.306927	14.910431
16.975096	14.910758
14.577204	14.915734
3.891511	14.921427
-5.882624	14.922701
-10.930660	14.922999
-14.090539	14.925504
-17.638945	14.927204
-19.914909	14.927219
-19.240410	14.927502
-16.847443	14.928037
-15.616536	14.928141
-16.287088	14.928119
-18.881342	14.928780
-23.037457	14.930085
-23.502132	14.930701
-20.203465	14.930596
-13.883780	14.932899
-6.823318	14.939006
-3.990911	14.943478
-8.275764	14.943380
-15.151109	14.945923
-22.616682	14.953579
-27.628736	14.957779
-18.059410	14.956506
2.428606	14.956641
15.309241	14.958391
40.674171	14.957010
39.786301	14.954224
39.332256	14.953707
33.291409	14.953101
11.346390	14.949828
7.986701	14.946474
13.449760	14.945301
17.163031	14.945354
14.241675	14.945750
24.576881	14.945572
28.016874	14.943849
32.454636	14.942747
22.163612	14.944971
22.955992	14.948137
23.983952	14.948466
31.254040	14.947399
30.515884	14.948059
33.865364	14.949999
15.766580	14.951801
14.609017	14.952109
19.145155	14.950113
9.836952	14.949158
12.143601	14.948808
18.659353	14.941488
30.135590	14.931506
41.607506	14.930158
40.692543	14.929142
41.256996	14.918714
36.082516	14.911390
27.603201	14.914182
28.413805	14.916231
25.652725	14.914612
22.138777	14.915181
12.998857	14.918023
-2.955816	14.920512
-19.670090	14.920976
-32.809673	14.919075
-40.227440	14.917512
-39.604206	14.918070
-32.893925	14.918831
-25.564800	14.917871
-18.980251	14.916163
-15.069914	14.915735
-13.942614	14.916191
-13.740540	14.916191
-15.009856	14.917987
-18.128485	14.923475
-22.720688	14.927514
-28.134327	14.927357
-31.422264	14.932113
-31.062025	14.946108
-28.449377	14.957051
-12.219826	14.957159
-8.408628	14.958153
3.077847	14.972654
0.172389	14.992706
-3.119771	15.000666
-7.203524	14.997393
-9.292994	14.999026
-19.501150	15.009459
-20.292664	15.017944
-24.050026	15.015443
-17.398514	15.003422
8.737506	14.993236
15.667652	14.991944
15.134962	14.993373
12.060868	14.990868
-5.031711	14.985578
-7.875423	14.981692
-5.471588	14.981955
-14.947652	14.983949
-10.071117	14.983566
25.721998	14.981781
34.831429	14.981147
30.608458	14.981135
10.258069	14.980496
10.314850	14.979781
12.758964	14.980062
-1.472445	14.980280
-7.499661	14.978882
-16.012276	14.977214
0.120129	14.977104
-2.920632	14.976932
-15.504137	14.974403
-17.785679	14.971178
-15.392986	14.970354
-19.017698	14.971613
-15.748250	14.971859
-33.779560	14.970285
-35.127190	14.970862
-5.581235	14.975406
-7.496235	14.979146
-13.052979	14.979197
-8.435369	14.979192
-10.697924	14.982683
-6.021885	14.988363
-19.248665	14.992911
-22.831383	14.994504
-28.903044	14.994564
-9.714123	14.999127
-11.554516	15.008680
-10.553188	15.013709
-9.318146	15.013715
-8.381237	15.015790
-8.539864	15.017171
-10.873173	15.015201
-11.931426	15.012973
-10.687351	15.012281
-7.887974	15.016074
-3.899337	15.021788
0.538145	15.022019
3.992080	15.022145
3.783304	15.033479
3.317817	15.052319
5.896409	15.064721
11.704824	15.066168
20.567368	15.067699
27.581520	15.081656
29.917946	15.103352
27.801497	15.115348
24.009012	15.112488
17.402615	15.109756
8.590740	15.118728
4.222928	15.129974
9.138106	15.131704
19.435143	15.130795
28.130478	15.135738
31.553083	15.138132
27.790907	15.132966
13.510943	15.133123
-1.949819	15.142942
-6.408524	15.145730
-7.272761	15.137157
-9.530764	15.133565
2.878601	15.137818
16.049301	15.140334
29.314430	15.140268
20.886179	15.139422
6.857280	15.139518
-12.249700	15.137030
-17.654243	15.121129
-28.491167	15.101263
-35.070518	15.096523
-23.069695	15.094823
9.291227	15.079165
16.431721	15.062699
13.927433	15.058372
4.395024	15.058430
10.868861	15.056023
10.341455	15.053605
0.580455	15.053085
-11.876993	15.053294
-14.957300	15.053077
4.563287	15.052741
10.289714	15.053665
-2.983328	15.056089
-4.102468	15.056183
-4.541774	15.050786
-9.386350	15.046047
-18.481113	15.047724
-25.238272	15.048979
-17.498768	15.045041
3.085378	15.042020
18.618559	15.042460
24.244526	15.042965
29.064789	15.042147
30.272648	15.041985
23.293003	15.044761
14.545572	15.047745
9.943252	15.047667
9.017021	15.047968
11.958831	15.052258
17.644159	15.044975
20.792669	15.011051
18.736122	14.992431
13.347353	14.996888
4.897007	14.920023
-2.582849	14.778884
6.797204	14.726363
6.956678	14.726433
-15.918561	14.683759
-14.198486	14.657452
-14.916536	14.659643
-16.155621	14.659584
-17.369635	14.650582
-16.019615	14.585167
-10.619488	14.526234
10.609784	14.526497
19.065268	14.418472
12.569763	14.174371
13.395528	14.016086
8.589746	13.999672
0.694520	13.979171
-6.744928	13.879128
-12.944157	13.736865
-1.882903	13.626657
2.731457	13.596849
4.560532	13.591555
-12.564256	13.502776
-14.054754	13.366933
-11.876134	13.311636
-17.961153	13.312125
-29.032249	13.272140
-18.214397	13.209949
-12.859186	13.181445
-9.178104	13.180641
-3.332641	13.166775
-7.226536	13.110854
-6.967960	13.034419
-18.136063	13.002594
-31.557306	13.000314
-24.789183	12.906411
-21.000889	12.716808
-15.805899	12.587365
-12.929636	12.570210
-4.008998	12.556627
9.896346	12.458160
13.759292	12.275692
7.892793	12.087740
6.375583	12.009675
8.938933	12.021358
7.173026	11.925051
4.042502	11.681195
3.051248	11.506465
4.220754	11.479252
7.198121	11.486995
11.411711	11.488070
14.529338	11.487364
14.263881	11.475538
11.433314	11.373514
7.279163	11.109688
4.775113	10.892123
3.838282	10.880230
5.390845	10.739810
10.158147	10.241506
13.532261	9.745498
12.702703	9.604418
10.769919	9.595688
4.236742	9.359863
-6.542506	8.918684
-5.872796	8.596109
6.955469	8.545999
11.586838	8.501392
4.447196	8.201906
3.187259	7.830658
4.688354	7.711050
-2.719107	7.710740
-16.303318	7.510771
-25.518307	7.192553
-20.444626	7.050446
8.584390	7.052083
21.741776	6.950411
10.557914	6.728174
7.964853	6.569807
4.694782	6.540675
-6.871418	6.534748
-22.709198	6.473608
-30.129484	6.375047
-15.175690	6.287471
-0.066117	6.242859
-2.672980	6.238578
-18.132339	6.225954
-14.568639	6.154763
-20.987991	6.054255
-17.300200	6.000762
-11.743070	5.997177
-3.612162	5.988356
1.240549	5.962149
13.142113	5.943673
9.619562	5.940525
4.828393	5.941883
-10.762667	5.941803
-9.888495	5.943153
-4.563055	5.948740
2.695842	5.957199
5.389327	5.964519
12.664547	5.964766
3.089792	5.954074
-8.702639	5.942918
25.588831	5.948418
10.730116	5.962298
12.786020	5.959700
7.978928	5.942297
7.461533	5.933950
-2.385334	5.941980
-0.853156	5.951800
-3.313217	5.952191
-8.720136	5.950168
-14.312013	5.958560
-4.924947	5.973300
-1.871877	5.979172
6.040902	5.979458
2.475957	5.990000
8.383757	6.005030
7.277467	6.008406
-1.150357	6.007880
-12.596635	6.016862
-10.510710	6.021111
-16.960075	6.004763
-19.004765	5.987852
-31.099121	5.992935
-30.245272	5.998364
-29.060259	5.979255
-24.087738	5.956429
-27.964008	5.952037
-14.880883	5.956608
25.815577	5.967103
37.171925	5.985423
27.762302	5.995303
24.204767	5.995200
12.947594	6.011669
0.172154	6.050642
-13.544058	6.078700
-4.465116	6.079068
-0.953256	6.081723
3.393813	6.104101
-6.913831	6.121079
-15.185650	6.120601
-24.632717	6.119623
-26.667446	6.122776
-16.088097	6.119939
[truncated: 85,930 more rows]
