# Supplementary material for: Surface electromyographic analysis of differential effects in kettlebell carries for the serratus anterior muscles
Source: PeerJ. 2018 Jun 12;6:e5044. doi: 10.7717/peerj.5044 (PMC6003386; doi:10.7717/peerj.5044)
Supplement: Supplemental Information 1 — Raw files and R-script file for processing of EMG data. [file peerj-06-5044-s001.zip › Raw Data Anon/Athlete_32.csv]

120.714302	51.717922
99.458618	52.052879
-9.208780	52.220840
-141.696289	52.222946
-142.725693	52.290314
87.076218	52.673084
135.996811	53.154739
138.617645	53.313011
161.388947	53.321152
160.823303	53.491611
80.487144	53.567867
-53.822868	53.451752
-151.196762	53.416374
-200.409042	53.405323
-49.861252	53.250900
-12.809787	53.046665
14.903564	52.940121
47.180317	52.976082
78.240273	53.010490
81.468605	52.910404
60.792793	52.791473
6.920123	52.767452
-13.943224	52.761154
75.919174	52.669598
78.650398	52.545448
40.316544	52.529682
20.687447	52.568153
20.539503	52.477051
35.862015	52.299301
35.086208	52.224762
46.951797	52.252697
59.405865	52.217720
64.028648	52.046215
74.912277	51.835476
41.054886	51.725513
-11.183679	51.723713
-27.845066	51.658478
-86.010460	51.398540
-123.264809	51.099705
-113.571587	50.994999
-72.634087	51.000881
46.009453	50.908062
72.790710	50.758728
26.850550	50.682369
-15.504869	50.676369
-91.057030	50.703033
-145.889572	50.739700
-155.545578	50.755566
-116.924889	50.733517
-61.238274	50.694633
6.512049	50.685535
7.741763	50.701862
-15.694023	50.697891
-99.663689	50.679142
-170.624741	50.673347
-182.459763	50.673637
-182.360352	50.671089
-171.321899	50.670353
-89.988564	50.671066
21.990877	50.663143
52.873852	50.637470
1.483608	50.613922
-81.550484	50.617001
-144.198364	50.606750
-189.027222	50.539131
-196.041031	50.468258
-170.270569	50.457115
-81.140472	50.465046
0.985994	50.423107
53.871189	50.339760
6.249172	50.282890
-68.002975	50.286507
-126.366814	50.290573
-130.817856	50.226559
-94.161545	50.155464
-28.331942	50.162037
116.317421	50.176376
235.635590	50.132191
306.377045	50.112377
256.481720	50.155407
174.806885	50.180843
129.703888	50.159058
91.770851	50.145676
46.334976	50.177929
27.705578	50.231682
41.248569	50.252842
65.043922	50.222076
96.728951	50.194508
84.347031	50.224678
106.674896	50.273674
146.531143	50.275490
153.419022	50.236389
179.908340	50.203857
216.976578	50.200684
237.064957	50.213253
221.345993	50.217896
224.331726	50.209175
223.730270	50.200127
180.483459	50.201942
107.164658	50.209686
57.885143	50.214577
20.301695	50.216763
20.766600	50.216652
95.350525	50.212955
66.278397	50.205997
102.345337	50.199230
86.494926	50.201042
63.667084	50.201122
51.570534	50.156071
45.152157	50.057396
16.347548	49.985085
-23.460951	49.981121
-86.444359	49.934216
-208.891556	49.746029
-192.554108	49.513065
-154.726990	49.399315
-88.441116	49.396896
3.198170	49.321342
53.163513	49.069195
59.815163	48.797062
36.368198	48.700813
13.926906	48.703465
19.293455	48.629181
-14.478911	48.523602
-54.071266	48.490047
-97.488426	48.489113
-125.513870	48.506107
-128.801865	48.586109
-97.873589	48.691994
-46.117920	48.738945
-28.364466	48.733437
-64.971436	48.801422
-68.263969	48.962982
-70.476250	49.052944
-76.107414	49.053295
-74.103455	49.110210
-57.851318	49.209969
-20.577656	49.245338
0.398548	49.223057
-36.782299	49.208179
-61.907028	49.212826
-77.357620	49.208523
-64.795792	49.211823
-36.278427	49.237289
1.936744	49.241711
50.511936	49.241299
88.373672	49.287842
54.496674	49.335415
35.383263	49.338737
-109.847404	49.351753
-155.264130	49.392052
-163.244354	49.395992
-115.055687	49.379654
-71.595734	49.399818
-23.095533	49.397415
12.711334	49.326607
61.896671	49.257851
61.503960	49.268078
-170.703766	49.386337
-169.430634	49.519012
-84.724060	49.499996
3.298780	49.401421
85.369011	49.485336
118.039528	49.733078
159.692337	49.849293
156.999054	49.757030
79.596191	49.665676
-208.351028	49.697914
-265.122803	49.780361
-197.144226	49.826424
-97.904457	49.819286
-9.688288	49.720692
91.255646	49.483051
135.989227	49.253471
103.276115	49.210548
-44.280880	49.164120
-278.973907	48.857857
-363.825897	48.469933
-298.106354	48.307369
-198.032318	48.314262
-51.496490	48.229622
82.150948	47.988140
176.095886	47.772346
222.585342	47.727821
335.493195	47.734680
-289.479614	47.606762
-167.877350	47.422668
-36.314095	47.366085
90.575806	47.367897
233.476440	47.264103
316.734558	47.115879
313.892700	47.064659
245.972916	47.062008
147.767334	46.968166
56.214985	46.795559
-1.653224	46.689377
-25.449713	46.684647
44.654419	46.639713
121.068932	46.483192
144.606125	46.338772
106.702545	46.305412
13.277128	46.310551
-108.329231	46.259735
-217.278519	46.175812
-308.114471	46.133549
-307.875610	46.144241
-264.328125	46.158928
-216.720901	46.143902
-167.001343	46.116123
-98.014915	46.104374
23.052433	46.114227
45.205608	46.162724
-41.387272	46.250484
-26.323792	46.306725
13.309909	46.306179
56.987438	46.339180
85.142891	46.452835
90.729675	46.571377
181.986313	46.620487
250.529434	46.621101
202.883698	46.653278
-54.710445	46.756401
-80.174225	46.868362
3.420309	46.907852
72.963913	46.904732
76.336723	46.954388
96.496506	47.057087
75.604790	47.120388
37.506985	47.121357
-51.529037	47.146118
328.667389	47.235851
257.163910	47.311211
239.308060	47.320274
246.916748	47.339802
212.514099	47.429794
176.329758	47.519321
215.272934	47.541203
237.154556	47.545898
225.970245	47.607574
327.324707	47.704941
367.408234	47.755001
403.158325	47.753063
427.372894	47.785019
425.071075	47.860828
347.868713	47.894524
339.437622	47.887085
395.796600	47.911152
171.665741	47.938431
-306.170349	47.917618
-509.633972	47.895741
-406.145233	47.904587
-397.036987	47.908756
-457.126434	47.881565
-412.879608	47.827271
-372.168457	47.779900
-368.554108	47.768589
-309.446686	47.773331
-230.750763	47.735077
-219.776047	47.623661
-242.251282	47.527950
-239.286301	47.543037
-228.452271	47.561756
-192.008865	47.431942
-124.999886	47.239147
-60.479420	47.164799
-5.008365	47.183407
-157.469452	47.140404
-195.649704	47.011856
-254.569778	46.903168
-199.345718	46.878014
-135.184601	46.891560
-68.014702	46.873272
36.875782	46.823296
120.824089	46.784874
77.325508	46.770824
-81.869896	46.767937
-219.657715	46.768871
-289.926544	46.772640
-329.297119	46.766922
-305.220123	46.716988
-192.157349	46.611935
-63.973713	46.529293
42.026958	46.524532
42.776894	46.477772
-69.370529	46.281631
-142.511108	46.066227
-146.788101	45.991375
-184.752869	45.990826
-195.972870	45.897152
-114.629051	45.691921
-111.760292	45.523651
-87.316170	45.484516
30.486916	45.483646
294.275360	45.415901
363.934265	45.313210
222.174545	45.250019
172.372269	45.238609
164.754013	45.259296
156.190857	45.282192
145.256744	45.277367
147.532898	45.257462
148.273392	45.254456
-80.957291	45.266163
-16.697689	45.272934
37.962605	45.272804
47.976673	45.272015
105.328529	45.243530
132.120132	45.146282
120.522003	45.037636
170.847672	45.021648
153.164536	45.009617
-161.189804	44.831470
-139.268738	44.595818
-71.892006	44.528347
28.162579	44.559742
88.598282	44.470802
98.815498	44.262306
143.646225	44.115261
241.641113	44.111881
230.182907	44.141796
-148.867615	44.068375
-134.952042	43.920139
-70.684456	43.845734
-40.365715	43.870403
-52.697796	43.866375
-20.514557	43.802113
127.433052	43.772022
249.826462	43.779797
288.568268	43.755188
-83.992416	43.731205
-108.331337	43.768124
-46.512424	43.815346
-51.984112	43.819199
-41.635426	43.790661
35.478691	43.741066
37.514095	43.703548
27.965366	43.703396
27.275494	43.706566
-192.028992	43.695671
-126.667633	43.683563
-39.103012	43.684025
40.994087	43.713646
107.820061	43.745960
112.587975	43.742580
95.464104	43.726074
51.204468	43.727104
25.160610	43.718063
-24.114010	43.654312
-55.199184	43.558117
-92.366089	43.505878
-95.563583	43.508484
-144.628876	43.479774
-176.300644	43.362652
-117.377838	43.224701
39.585270	43.169346
120.802574	43.174026
169.418503	43.123020
190.492828	43.006653
193.784088	42.933750
136.980103	42.935123
78.000092	42.930412
31.089935	42.887218
71.226402	42.859806
68.172638	42.881599
-4.617530	42.917015
-126.189644	42.920300
-153.773529	42.901310
-110.643280	42.917458
-48.385513	42.990009
-6.023179	43.070045
55.539757	43.112946
102.203568	43.119156
133.456314	43.129677
65.915443	43.225777
-303.335052	43.415447
-352.583466	43.545006
-246.798859	43.538055
-124.376175	43.596283
-47.285553	43.800220
-44.622223	43.858517
85.766029	43.707512
233.663651	43.653980
181.768036	43.697769
-88.889053	43.618996
-248.014679	43.496323
-220.183136	43.458321
-188.882431	43.464420
-232.147736	43.509590
-145.435394	43.567326
40.887299	43.569397
243.514847	43.628185
237.738937	43.813625
62.054783	43.928455
-31.764460	43.928780
12.128304	44.009544
-10.157057	44.215981
-5.457133	44.456322
38.035957	44.669487
123.027786	44.791264
213.445145	44.790035
112.550476	45.124069
-143.369659	46.362057
-227.487656	47.618660
-233.095764	47.815495
-198.872208	48.012848
-197.104523	49.192104
-119.187546	50.192978
17.919977	50.316494
142.114426	50.218525
208.506042	50.249207
83.450935	50.287621
69.558472	50.335361
97.478188	50.510643
88.270203	50.765007
61.743629	50.843784
76.406586	50.752350
63.605240	50.767075
51.745861	50.906288
78.902351	50.908253
263.961517	50.696960
229.541534	50.494610
146.936417	50.435459
98.039543	50.443043
59.568413	50.418304
94.381378	50.313744
130.026703	50.178493
158.152649	50.086742
196.752899	50.088448
114.442879	50.191990
185.938126	50.259010
175.832245	50.213634
153.966690	50.189545
151.729858	50.274502
163.586151	50.430981
181.933945	50.607449
207.710938	50.714561
149.091309	50.673264
25.061035	50.676201
-62.399967	50.948666
-88.167923	51.236397
-148.362961	51.296810
-200.500900	51.281639
-199.954376	51.265602
-171.360794	51.240818
-129.790985	51.229080
-51.471992	51.318424
31.406698	51.703659
27.560242	52.095898
-17.838009	52.134586
-61.885300	52.288902
-121.523514	52.850616
-162.787720	53.304153
-156.070953	53.404064
-112.651672	53.399921
-66.247986	53.451973
-37.895988	53.558784
-74.003227	53.693825
-142.887833	53.801487
-212.257401	53.824219
-282.378113	53.821373
-328.972595	53.884991
-266.257507	53.964935
-205.712540	53.992580
-171.440094	53.991776
-174.521988	53.990746
-150.954895	53.991577
-98.142097	53.992512
-74.769257	54.000759
-53.302410	54.009884
-7.670987	53.980545
97.628601	53.926315
209.875168	53.916199
157.947861	53.917725
-1.500723	53.819988
-115.365540	53.645771
-144.330734	53.538891
-194.441177	53.531353
-227.078842	53.499363
-157.331360	53.358562
-98.884659	53.178215
-91.613602	53.080536
7.687193	53.082394
160.867889	53.076878
178.028168	52.987263
100.488678	52.882309
96.821312	52.862946
166.788727	52.901489
222.660690	52.903568
254.097046	52.868618
413.491974	52.858810
291.309875	52.847050
-39.845139	52.754944
-116.245728	52.638481
-107.359528	52.631012
-77.576950	52.632854
-30.911129	52.396309
18.155914	52.038486
184.124268	51.913898
191.975098	51.957676
147.215210	51.828880
8.803347	51.486065
-54.032913	51.147411
-58.985367	50.982563
-54.230263	50.980217
62.590988	50.892017
105.802589	50.447731
106.252922	49.880180
119.549797	49.685806
84.437202	49.678196
-94.390480	49.427422
-110.303818	49.172005
-89.637550	49.135098
-84.899063	49.132618
-82.942284	49.171844
-102.721748	49.297424
-173.514847	49.376064
-222.649109	49.379265
-228.800919	49.431446
-225.200989	49.660892
-160.652756	49.925705
-101.466637	49.981159
-49.555500	50.034779
-10.867386	50.408070
-37.642269	50.873249
-100.563675	51.029434
-191.216003	50.973877
-228.590698	51.131500
-131.022507	51.558002
-66.614265	51.862766
-5.066508	51.861393
42.398415	51.857178
27.936125	52.167641
23.558184	52.629997
48.909740	52.840099
77.415764	52.814060
80.943863	52.998566
-81.735634	53.508228
-34.127884	53.893826
-0.582678	53.917511
15.238873	53.964756
30.163998	54.381031
44.915894	54.898876
75.571808	55.096581
85.580643	55.076538
50.376709	55.311176
40.767654	55.883266
31.039450	56.330563
8.783607	56.393147
21.273003	56.431694
24.491734	56.833015
13.885888	57.378677
61.532246	57.618496
152.353912	57.601334
144.234253	57.761898
24.433805	58.172108
-38.451134	58.456497
-5.496074	58.480492
-8.383932	58.519714
-51.101131	58.703072
-54.387184	58.853031
-34.046238	58.881813
-61.664047	58.884590
-191.465317	58.914066
-307.924744	58.943825
-310.481079	58.958061
-218.443954	58.959545
-9.995002	58.953827
246.741577	58.948616
413.515198	58.947018
498.887909	58.947216
523.110291	58.945091
403.828247	58.934330
205.455383	58.923092
112.015831	58.927109
170.768188	58.927708
234.440079	58.905010
252.098068	58.891003
263.094238	58.903725
219.662872	58.911381
161.084198	58.901634
182.045532	58.890762
182.529495	58.894566
273.289886	58.920097
406.103302	58.940125
467.260712	58.929317
496.485229	58.915039
370.860016	58.915283
292.451385	58.900223
205.763351	58.870937
191.346817	58.891449
528.114075	58.967781
581.971313	59.001884
594.907959	58.998756
657.596252	59.076473
684.746155	59.186592
634.758423	59.214176
458.889893	59.207958
203.820160	59.214325
-152.734085	59.212353
-392.744598	59.208046
-553.176453	59.201889
-566.657227	59.230236
-538.036743	59.319653
-483.167084	59.386063
-461.113983	59.391342
-455.450928	59.407169
-518.763245	59.465855
-493.628998	59.535721
-306.442139	59.583088
-291.749390	59.593803
-307.746338	59.597942
-308.369202	59.641205
-343.823212	59.689663
-350.212860	59.695030
-390.310272	59.705933
-420.239716	59.733097
-403.684479	59.734241
-206.744919	59.766792
-212.278015	59.857571
-203.811203	59.914413
-203.623169	59.915428
-170.878937	59.953625
-189.929047	60.109272
-224.431412	60.350784
-306.192902	60.509510
-373.295929	60.515102
-54.226982	60.644485
-132.483383	61.055859
-179.123077	61.373985
-180.891891	61.405861
-159.806732	61.428307
-134.835144	61.473858
-110.779434	61.417847
-105.226112	61.385334
-139.772827	61.429440
-332.058075	61.437725
-311.472229	61.367641
-269.412750	61.349323
-224.779877	61.515049
-170.705200	61.683815
-76.762138	61.699081
49.579750	61.717186
175.908813	61.754066
303.542450	61.734131
188.183914	61.750496
190.373337	61.770294
186.447662	61.729923
112.152313	61.744450
5.752742	61.813717
-74.711761	61.815586
-158.873123	61.761517
-173.273972	61.735935
-29.317036	61.748997
71.375473	61.735703
202.223907	61.651295
232.276581	61.554432
306.813904	61.527992
426.405731	61.517731
472.662964	61.388725
470.403503	61.179638
488.568420	61.079174
516.920105	61.086472
-122.988533	61.004364
-125.891380	60.802853
140.803284	60.657318
203.178513	60.638264
367.434814	60.638908
400.023102	60.581795
427.446381	60.505844
326.276855	60.467846
283.159912	60.464706
-245.953156	60.460510
-233.199966	60.443935
-117.554726	60.433121
84.262573	60.434929
184.422470	60.434998
303.769501	60.429630
210.306580	60.429298
62.131813	60.432537
-7.139000	60.428677
-346.133240	60.419872
-365.559967	60.419041
-214.018143	60.425312
-197.519424	60.421581
-130.569473	60.408794
-196.058441	60.406784
-334.713135	60.413273
-478.127808	60.413963
-582.365906	60.413998
-295.959747	60.416267
-84.137260	60.413734
-12.961535	60.411098
150.981506	60.412560
215.845490	60.412949
171.672226	60.411636
142.393982	60.410187
-37.631752	60.409046
-169.165344	60.409229
-328.286804	60.410248
-357.584473	60.413361
-265.237335	60.420540
-273.515778	60.427685
-257.149567	60.426918
-194.077209	60.436085
-259.653717	60.491825
-245.052872	60.559639
-200.956238	60.568535
-78.626961	60.570541
15.736372	60.657936
27.436333	60.767803
-8.513178	60.789703
138.569244	60.756447
212.026733	60.770931
144.619766	60.833340
108.495110	60.858543
-58.012939	60.845978
422.643494	60.878880
329.485321	60.935009
55.009441	60.931690
109.472466	60.946308
152.619232	61.091389
-15.539762	61.251957
-16.497276	61.266052
15.014770	61.232903
-140.773209	61.350449
-489.357330	61.565926
-623.097473	61.662689
-375.235504	61.632286
-82.126190	61.661205
15.002195	61.755848
204.860703	61.759285
340.746490	61.700188
494.965698	61.696213
255.254395	61.686504
-184.256302	61.606426
-343.008698	61.538872
-166.413986	61.531574
37.000771	61.527424
249.214615	61.496933
340.155548	61.488880
446.487457	61.538742
272.468048	61.585339
9.679689	61.560425
187.270172	61.553097
-22.675016	61.680954
118.202446	61.826149
317.333496	61.839706
377.884552	61.812901
390.139557	61.837143
281.642212	61.862442
22.308748	61.872116
-172.355225	61.904243
-17.317833	61.966225
80.900368	61.998825
248.690598	62.000996
361.012726	62.091583
377.503113	62.240162
266.800323	62.295517
54.402630	62.289963
-169.344131	62.305424
-232.005371	62.310802
156.026352	62.296268
333.754272	62.293312
463.563904	62.300621
505.031586	62.298191
440.017822	62.284901
309.326660	62.271332
103.335106	62.262386
-43.828087	62.261330
19.491190	62.259903
474.002197	62.250599
519.077881	62.243046
341.054260	62.240662
20.008781	62.240753
-201.092239	62.243927
-263.901276	62.248238
-361.966858	62.251194
-586.474731	62.252056
-302.980957	62.252064
609.400208	62.252285
761.336182	62.257286
434.662537	62.267071
168.444839	62.270920
38.840660	62.270271
-149.079712	62.270027
-447.750732	62.264442
-504.237549	62.259518
-437.299622	62.261555
-324.352997	62.258995
-184.703461	62.249134
-230.546936	62.244019
-339.879669	62.244072
-435.191040	62.239948
-499.297119	62.227657
-511.768616	62.221233
-394.923706	62.239830
-317.543243	62.256252
-299.676697	62.240730
-291.552521	62.222622
-350.474762	62.223183
-526.376404	62.229237
-614.937744	62.229645
-542.023682	62.247177
-466.446533	62.289925
-446.609192	62.293789
-156.180328	62.367153
280.205261	62.681435
408.341034	62.963192
236.963913	62.986317
118.031212	63.089886
62.479073	63.421185
8.831595	63.666275
-94.043808	63.709785
-341.041077	63.698265
-281.935272	63.720886
136.616150	63.782501
238.646393	63.862610
251.818283	63.917690
237.358475	63.913097
254.697495	63.889153
179.092285	63.905575
-185.305176	63.943497
-444.591919	63.958519
-485.331635	63.942059
-6.208836	63.902721
41.249657	63.855839
9.545929	63.820930
-7.669052	63.812496
-12.374124	63.830288
-24.574829	63.838501
-135.963547	63.790436
-183.246811	63.737839
-27.486670	63.809387
477.746948	63.997543
589.256958	64.140785
541.920471	64.161842
433.392822	64.172073
348.790924	64.323471
221.186829	64.629250
67.302383	64.919769
-175.917816	64.999718
-163.239502	65.004105
457.592804	65.311943
528.565674	65.803116
352.745361	66.000763
214.055222	65.997978
79.519119	66.116455
-87.919899	66.229042
-278.312897	66.239037
-402.901733	66.242264
-406.515564	66.240570
108.556061	66.307617
220.666870	66.433777
253.684830	66.457886
128.289154	66.500778
13.971053	66.724091
-118.505966	66.946945
-247.981354	67.014069
-565.859375	67.010849
-573.474792	67.050285
165.288605	67.163124
250.096558	67.300674
231.024017	67.362320
223.611099	67.347168
194.891525	67.394493
140.585938	67.497780
-184.864014	67.526131
-312.990173	67.529411
-395.591522	67.541161
535.135986	67.471512
433.716034	67.390732
307.057556	67.408257
112.868332	67.452240
-97.130722	67.407608
-194.850845	67.272682
-319.871796	67.135757
-494.275238	67.161377
-398.637665	67.613998
72.646057	68.305992
237.372696	68.504715
192.457825	68.452049
68.436653	69.410042
1.748855	71.189438
-124.950180	72.210869
-407.897522	72.233192
-607.738770	72.632919
-512.130432	74.150452
-61.966438	75.846329
97.061447	76.555412
40.399277	76.555077
40.406372	77.205315
108.249519	78.826698
90.758644	80.126015
-34.586117	80.359085
-217.498184	80.444168
-178.291153	81.187805
121.481667	82.000984
109.155907	82.209229
-36.252880	82.139206
-128.956161	82.370934
-168.406784	82.612541
-158.931747	82.135368
-226.741379	81.401489
-202.041672	81.436562
36.562012	81.625443
-136.733124	81.019547
100.398163	80.409355
135.500519	80.598038
-35.000557	80.996483
-104.199493	81.064606
-205.461914	81.064224
-358.302765	81.314316
-476.492615	81.642548
-403.688629	81.743881
72.289978	81.693405
253.372269	81.779755
111.678177	82.093437
44.414398	82.362175
83.920555	82.367744
195.215225	82.375191
105.196678	82.533974
-162.233627	82.599808
92.775429	82.608063
523.572815	82.728760
578.663208	82.803856
321.407990	82.809853
106.195969	83.033447
53.312115	83.456879
-35.746590	83.698280
-328.756348	83.667725
-397.919312	83.794945
-103.175850	84.540169
420.536163	85.618484
619.533203	86.099358
382.252289	85.990242
214.879486	86.565994
193.564682	88.012268
103.793213	88.895699
233.905838	88.783707
750.203003	88.767647
891.876892	89.305878
434.136261	89.800888
509.557831	89.939713
445.853180	89.940277
327.693207	90.077675
164.394012	90.296242
70.765686	90.212555
166.572693	89.985168
-50.163120	90.192528
-151.984482	90.500221
205.424377	90.299751
119.835526	90.059418
15.291411	90.340736
-26.051390	90.802498
-100.323143	91.011040
-118.427155	90.985611
-214.623169	90.917175
-298.750885	91.035271
-230.488007	91.557068
340.765808	92.280052
456.241547	92.595467
414.173859	92.547813
320.471619	92.947701
334.322815	93.878960
198.424728	94.570648
143.448761	94.737877
179.816467	94.738411
32.651241	94.872932
86.715378	95.196358
-39.084248	95.612541
-139.793823	95.893463
-300.331879	95.926834
-531.236877	95.979584
-561.880859	96.274422
-524.267395	96.576149
-526.953613	96.660278
-346.830048	96.662117
178.343399	96.737350
222.681274	96.838623
19.648228	96.874519
-192.530670	96.872887
-270.721588	96.940361
-270.512085	97.059998
-243.399323	97.084167
-167.842239	97.077873
-20.015770	97.278236
22.514700	97.576187
-9.273579	97.675087
98.188934	97.649010
135.499802	97.762169
154.068954	98.050827
167.407043	98.353065
254.800049	98.498993
331.346283	98.486465
143.625122	98.593681
3.995992	99.031898
-159.302658	99.475243
-277.068970	99.566261
-359.023529	99.563370
-444.486084	99.765045
-545.572693	100.004120
-362.146393	100.104141
-102.274498	100.114494
-109.652679	100.111046
-583.161316	100.129349
-783.407104	100.197685
-667.369141	100.300835
-712.124756	100.358902
-789.621826	100.359985
-541.142334	100.387398
-345.968109	100.455345
-481.178680	100.510551
-269.085571	100.531868
879.371094	100.510132
1020.701172	100.456245
1040.791626	100.440590
889.869385	100.478157
553.765198	100.444603
269.542297	100.281258
-216.927261	100.136658
-691.516907	100.120529
-559.742676	100.094566
761.126343	99.906776
993.585083	99.671989
810.116516	99.582130
331.310181	99.582176
-90.324402	99.484062
-698.969543	99.287079
-1272.080811	99.159782
-1529.463989	99.147675
-1271.216431	99.133507
608.777283	99.072052
856.062866	99.026428
622.526367	99.022598
334.784973	99.024361
-157.104797	99.012711
-647.086975	99.035553
-906.849060	99.123230
-1010.425964	99.186035
-816.413574	99.163452
889.918884	99.175255
1055.554321	99.292969
817.921448	99.388847
323.559052	99.395485
-97.094482	99.380348
-351.370544	99.355057
-553.638245	99.316254
-738.235779	99.306976
-833.573914	99.297180
460.831329	99.231010
567.911133	99.160965
432.537964	99.143555
269.314728	99.143425
219.320816	99.165535
215.951660	99.260773
185.108841	99.359848
-17.827986	99.372467
-395.933594	99.418976
-546.669800	99.670746
-539.922791	99.997459
-291.964142	100.119965
294.653381	100.126640
549.921631	100.389381
783.045837	100.876862
863.033203	101.147255
632.417175	101.151001
436.677582	101.324112
-1247.493530	101.776398
-1212.299927	102.121300
-419.001709	102.172836
-25.201216	102.227913
383.738525	102.594833
694.221558	103.125465
320.334320	103.395058
-296.631622	103.390228
-461.211517	103.695442
-800.765869	104.575516
-405.827820	105.369530
192.268951	105.520889
720.205627	105.581459
1079.281372	106.401711
918.443359	107.762634
246.957535	108.620987
-628.774841	108.662659
-948.742859	108.962158
-463.364258	110.422501
40.745533	112.067902
546.892395	112.567833
934.846863	112.595284
1030.538574	113.399391
845.152466	114.436005
235.302948	114.792130
-458.108032	114.790245
-232.623215	114.879211
-786.962341	114.985878
-197.949768	115.040520
355.611511	115.058861
561.502319	115.057121
637.771545	115.060783
513.788208	115.088791
539.762207	115.124626
636.366882	115.110870
841.866577	115.095779
-410.988403	115.141731
2.755878	115.169281
44.036381	115.164749
-145.785980	115.189590
-229.899887	115.219978
100.007858	115.231438
409.095581	115.241226
567.469482	115.242737
1017.170471	115.224625
-6.403164	115.262230
426.008514	115.394440
159.090424	115.472160
-180.795181	115.460815
52.224060	115.481522
208.604340	115.487953
261.152954	115.440269
116.522491	115.407677
-346.975189	115.428940
-1937.006104	115.536514
-1939.142090	115.582443
-1580.343506	115.450813
-676.029114	115.415527
237.410873	115.575264
732.535583	115.601089
1179.266235	115.378685
1562.144043	115.183472
1228.932617	115.191406
-2011.194458	115.207687
-2115.157715	115.153748
-1320.820801	115.370262
-548.502686	115.892487
-210.161713	116.222252
350.777161	116.218651
682.394653	116.313362
959.831787	116.694695
720.035034	117.058388
-1146.683960	117.195091
-1433.393188	117.198921
-842.672546	117.245743
-284.883881	117.404655
180.425812	117.522545
299.696075	117.517479
529.653992	117.520164
689.508789	117.530472
393.775574	117.514252
-1140.282471	117.566223
-1157.913452	117.660225
-768.714233	117.691406
-86.303558	117.684906
143.748169	117.786057
233.341400	118.201073
619.772827	118.933594
720.465027	119.433090
90.640327	119.438385
-1867.454834	120.043518
-2082.571777	121.839233
-1163.456055	123.320633
-469.675598	123.575302
-19.034618	123.671394
549.134827	124.316360
1303.842163	125.050667
1964.239868	125.511665
1279.335571	125.733162
-604.311462	125.792679
-1210.429443	125.790405
-767.435364	125.975479
-242.973846	126.493271
235.610703	127.076057
677.136475	127.383636
1463.685791	127.422295
1989.099976	127.454758
1528.690674	127.737343
-714.360718	128.291840
-1180.857788	128.791061
-773.766846	128.929092
-344.872589	128.945312
-11.884071	129.253510
492.461151	129.705917
1135.873535	129.911224
1641.038452	129.912292
1015.810547	129.991302
46.847435	130.173325
-386.380402	130.280334
-217.393387	130.279373
390.865601	130.326599
911.608887	130.484024
1262.657837	130.608475
1600.165283	130.618683
1748.879639	130.660370
991.321045	130.860077
-555.602783	131.104004
-1409.378418	131.213120
-1175.367676	131.213898
-916.138916	131.293335
-783.035950	131.514771
-496.281982	131.728943
-56.744076	131.812332
304.709229	131.812759
44.644505	131.816681
-965.143738	131.856537
-1342.162842	131.935516
-1061.981079	132.042938
-659.297119	132.143753
-527.300598	132.181137
-455.725861	132.181000
-78.361473	132.249649
415.816162	132.391556
506.670624	132.511826
-61.793880	132.548752
-232.194168	132.511322
150.350922	132.480118
370.182739	132.535736
259.338104	132.625198
73.376572	132.617905
-121.458321	132.545929
-76.243034	132.539215
-320.951965	132.550171
-33.726650	132.469757
0.224806	132.352692
405.246002	132.304794
751.722107	132.305161
774.968201	132.262634
632.156006	132.216553
655.057556	132.307114
494.684753	132.434799
204.404373	132.420898
251.474884	132.752655
-16.128262	133.833130
-132.510880	134.657516
-76.318352	134.675476
-219.321259	135.350739
-135.595764	137.293488
141.417480	138.844086
500.323059	139.088394
792.846252	139.321930
198.460770	140.989670
-295.502136	143.495285
-511.897736	144.844788
-1021.048706	144.838501
-1305.337769	146.153595
-1177.306030	149.740738
-699.078613	152.377792
256.769165	152.570206
629.557068	153.332764
653.033569	156.343170
528.899536	159.137070
126.414383	159.833649
-48.499008	159.939087
-157.804550	161.746231
-166.594162	164.722031
234.576050	166.267014
287.734985	166.270096
255.334259	167.738235
-444.087921	171.112808
-553.781616	173.170120
-413.205750	173.246094
-319.195343	174.189728
-197.335037	177.039444
162.448380	179.707642
455.771027	180.535263
765.807434	180.582748
780.398743	182.470016
-378.643799	186.415451
-544.887634	189.121582
-518.709290	189.328339
-338.797638	190.147369
-277.961182	192.757843
-260.145752	194.669510
-181.647858	195.082230
75.567253	195.084534
517.139404	195.103363
298.311859	195.135895
328.612701	195.312683
373.788391	196.005875
58.466660	197.203644
-443.154175	198.143341
-875.907288	198.390213
-1199.344604	198.417603
-1106.632690	199.292786
-332.712494	202.000092
403.191284	205.665741
785.796753	207.437286
853.999573	207.443756
696.407776	210.103699
404.792908	215.636871
70.519402	219.015442
-49.856651	219.310516
232.837296	219.794922
421.806396	221.512482
439.970459	223.151520
452.603699	223.905045
209.386169	223.974365
-183.766907	224.117142
-442.402191	224.794128
-456.143646	225.329697
-138.786697	225.336792
299.440430	225.700745
759.871704	226.317841
986.473938	226.398132
857.938232	226.608780
346.724945	227.434433
18.821396	228.184464
-229.588562	228.446274
-209.227325	228.375381
125.335320	228.423874
525.358826	229.358719
708.542297	231.502716
872.045837	233.457764
530.920227	233.814117
166.487488	234.091614
-60.809986	236.386459
-100.996056	239.812286
-8.092032	242.234650
220.577682	242.939941
401.343384	242.941589
52.521969	244.452835
-317.399933	248.762863
-545.030823	253.373047
-596.956421	254.864456
-631.304016	254.969849
-640.056091	257.908875
-575.401489	262.753754
-342.768585	265.480682
-41.581097	265.689331
-199.610336	266.343323
-748.712036	269.034607
-1002.426941	271.927155
-789.260803	272.778656
-409.849335	272.924744
-160.958694	275.286713
25.614292	278.574280
175.767715	279.549713
334.397400	279.734802
84.744286	282.431244
-473.269989	286.128174
-842.154907	287.580994
-701.905640	287.515411
-505.949432	289.113312
-441.372009	293.058990
-344.786743	296.500641
-209.641754	297.244049
-79.432304	297.469879
-241.381760	300.667053
-628.861023	305.539917
-832.840759	308.014282
-788.401123	308.079742
-650.778931	309.194794
-550.290283	312.303528
-417.679565	315.011017
-222.759796	315.787201
-34.797184	315.798492
-178.037033	316.818390
-608.583496	318.789978
-691.615295	320.164459
-507.798798	320.353638
-256.174316	320.547577
6.652178	321.659485
431.875031	322.959961
840.762268	323.472443
1012.702271	323.460236
1059.732788	323.892609
594.827515	325.000916
435.299011	325.951263
34.319153	326.139282
-177.680618	326.254242
-322.105072	327.166168
-237.013580	328.328705
-13.671333	328.748657
414.798401	328.749512
720.159790	329.243713
790.916748	330.124756
670.123291	330.619080
464.823853	330.637939
168.196426	330.845764
47.951748	331.455292
112.989037	331.864319
356.718536	331.850128
551.201416	331.997528
751.742004	332.486023
323.538574	332.764496
266.053070	332.682373
-43.415993	332.704681
-286.095642	333.043152
-366.521088	333.423492
-262.308655	333.566650
-194.590836	333.508209
304.855499	333.562561
485.866180	333.983826
-439.971649	334.552399
-389.695404	334.820618
-328.158478	334.815704
-242.068573	334.900940
-53.661274	335.129669
4.166556	335.349152
364.324829	335.519592
647.224365	335.604553
655.623474	335.553070
-598.547058	335.484283
-620.356079	335.640900
-493.879089	335.997406
-299.632568	336.195740
-321.538239	336.148315
-114.980888	336.152191
13.445397	336.262115
56.083641	336.278381
15.159337	336.213348
13.686503	336.192902
159.052429	336.186157
272.814545	336.114899
243.603302	336.006500
257.677643	335.943726
100.491577	335.946259
108.061234	335.930145
33.786537	335.843903
-11.106834	335.818634
917.645630	335.940552
908.073547	336.030121
647.677307	335.996552
412.095062	336.003052
-29.436893	336.085358
-270.081329	336.141846
-436.169403	336.183685
-331.432983	336.225220
-234.684937	336.197144
616.023376	336.092957
655.649048	336.028229
455.744659	336.106750
-18.595852	336.255554
-451.118927	336.283569
-822.465698	336.152710
-696.733704	336.040405
-197.306030	336.069366
419.439545	336.287415
1203.678711	336.756592
1245.265381	337.180878
836.706482	337.228241
382.095947	337.419861
-261.765747	338.251923
-585.846619	339.054291
-417.007019	339.228729
60.758232	339.264923
330.513336	339.634705
322.218994	340.068604
155.562988	340.240112
99.124794	340.240417
-300.446564	340.324982
-641.670044	340.560455
-911.627136	340.722656
-581.240295	340.715637
60.033478	340.884399
246.148621	341.269989
-41.776970	341.398102
-281.660217	341.411926
-209.189713	341.868866
-281.897308	342.446106
-562.681885	342.504913
-525.377991	342.322327
-48.245152	342.557739
665.033386	343.090668
739.763550	343.255798
-7.807496	343.006287
-446.731110	343.010864
-427.072174	343.473877
-742.874268	343.782257
-1061.360107	343.744415
-1051.111328	343.948090
-924.062378	344.382446
-960.144348	344.478485
-981.771851	344.507263
-687.038086	344.940887
-282.498993	345.351501
161.468414	345.373230
553.170288	345.386536
693.503418	345.719849
712.212463	346.178375
289.602570	346.415863
-541.448914	346.413849
-767.916870	346.587891
178.409027	347.193451
554.464294	347.745819
681.132141	347.821625
762.321411	347.941925
830.014282	348.506500
647.826233	348.964661
55.735970	349.004272
-442.290100	349.069702
-480.073273	349.352753
17.254738	349.547272
451.671082	349.522247
557.867676	349.483368
486.049194	349.587830
449.474548	349.711182
208.679489	349.662415
-139.955612	349.536194
-390.427704	349.557831
-278.166351	349.662872
455.075500	349.660217
734.518494	349.593079
597.241394	349.582977
460.671204	349.617340
277.154205	349.641785
-105.639175	349.643341
-659.981445	349.624146
-1113.645996	349.595642
-1501.729004	349.587860
-1484.641113	349.607056
-1266.795898	349.616882
-704.016785	349.600891
-12.170636	349.582947
653.589783	349.581360
998.223877	349.593597
900.197510	349.608948
361.865692	349.616119
-361.968231	349.611755
-803.333862	349.608490
-953.925415	349.620361
-604.169983	349.644714
206.880768	349.669159
978.305725	349.683624
1374.826172	349.686157
1247.351685	349.685760
702.853271	349.702301
-43.051937	349.753998
-664.436401	349.820374
-647.319824	349.844696
-62.498272	349.831970
829.952576	349.874939
1453.437988	349.987671
1616.110596	350.045624
1193.274414	350.002106
342.115051	349.978058
-200.865952	350.041840
-29.771601	350.093201
269.845551	350.040619
963.562622	349.950714
1539.063843	349.937286
1774.036499	349.971741
1495.713745	349.926331
574.684387	349.803162
-534.776123	349.738678
-1331.601562	349.753784
-1167.381348	349.730042
-945.279907	349.641846
-661.465820	349.581360
-246.852386	349.581512
71.554558	349.581512
-27.157219	349.535278
-322.092133	349.470947
-704.661926	349.446136
-892.420471	349.455383
-850.807800	349.422272
-772.921143	349.328369
-429.097473	349.261719
-47.065296	349.262360
193.784180	349.243530
413.546661	349.141144
288.219849	349.024017
-2.669910	348.984497
-376.596893	348.982117
-497.855164	348.901031
-577.804016	348.754150
-583.292969	348.673065
-384.584717	348.671661
96.174568	348.621338
461.583496	348.491241
694.539734	348.396301
550.225403	348.383636
268.520325	348.369751
29.559719	348.284485
-47.460491	348.159698
30.586798	348.090942
164.517838	348.091034
327.977081	348.020996
475.746857	347.813507
437.593994	347.634338
522.591431	347.604706
489.926300	347.583099
-21.694675	347.424774
208.653824	347.188263
504.146973	347.018127
771.797058	346.994385
1042.306641	346.971222
1009.699646	346.710205
918.637634	346.362579
690.922424	346.259430
230.787796	346.247040
-989.716431	346.079468
-1258.825317	346.019501
-1207.292236	346.187195
-931.590454	346.245880
-662.879700	346.253632
-278.249054	346.553864
-117.047050	346.922272
-173.873230	347.014008
-23.752216	347.030426
-320.678192	347.229462
-234.595062	347.480408
-218.510834	347.584229
-117.693695	347.584229
-112.306610	347.675690
-191.006607	347.944763
-316.278320	348.178253
-424.330963	348.192841
-354.426880	348.328247
-489.333099	348.869934
-198.362823	349.364075
67.119492	349.436829
271.422119	349.537842
350.495148	350.178345
232.798920	351.092834
-24.087322	351.598114
-87.242943	351.598419
-29.883541	351.921753
-147.600677	353.205353
-98.028633	354.647827
-137.062805	355.121063
-119.803131	355.141998
-38.328869	355.828583
73.847061	356.876862
335.916229	357.449280
597.967896	357.548676
772.458496	357.536713
569.146606	357.583160
405.128876	357.721283
23.386786	357.903259
-390.562012	358.068481
-708.298950	358.179504
-718.487000	358.233490
-468.884064	358.233795
-11.915223	358.200500
267.567139	358.383850
-20.070055	358.979462
-53.567268	359.508270
-197.139709	359.524933
-434.773468	359.600830
-624.656738	360.283417
-731.112366	361.031555
-370.785889	361.262939
211.419662	361.250122
406.364258	361.464966
307.251495	361.900330
-57.173908	362.209412
-277.057190	362.245117
-486.777466	362.297516
-541.414551	362.605621
-362.963440	362.914490
153.733826	362.954010
624.445679	362.986298
534.045654	363.311493
208.765015	363.657928
-351.521118	363.636169
-592.949158	363.406464
-640.494019	363.469879
-519.192810	363.855347
-85.930557	363.899475
367.521820	363.331940
469.045685	362.860199
148.835617	362.926544
-167.370667	363.079742
-651.624817	362.979095
-755.363342	362.778503
-626.657043	362.631470
-372.111755	362.555511
-101.236633	362.590790
74.456848	362.776245
50.291637	362.956818
-258.717529	362.905670
-509.278442	362.706512
-604.450623	362.660187
-348.716034	362.852661
112.007774	363.072662
498.308105	363.083679
679.192200	362.892365
666.939270	362.760284
493.609497	362.850800
166.323227	362.956299
-206.401764	362.861084
-344.083984	362.714600
-185.119186	362.696533
46.632973	362.719238
285.871399	362.692963
428.498108	362.676422
378.379852	362.697479
155.562958	362.706848
-159.560028	362.706543
-280.673096	362.762054
-347.964172	362.871002
-301.651337	362.932678
-110.252487	362.918152
81.360558	362.943787
152.914627	363.069580
166.772095	363.187256
191.542862	363.209045
99.659111	363.205811
-73.235115	363.270630
-129.967514	363.359131
10.808338	363.379333
185.673706	363.381958
260.689880	363.465057
323.004272	363.552612
336.429413	363.542175
324.348969	363.502716
443.123383	363.504913
560.603271	363.521545
504.434631	363.521942
395.455170	363.486450
314.751495	363.428162
249.876404	363.393158
219.445526	363.394745
178.251144	363.405457
185.575836	363.399200
331.580841	363.402802
545.672485	363.442993
442.524384	363.472626
171.249191	363.472717
-13.204137	363.498749
-129.347687	363.559418
-113.042114	363.600861
-48.407162	363.605133
151.950455	363.605072
353.949493	363.627808
477.065552	363.662720
388.192383	363.661163
132.667770	363.597015
-177.178696	363.556671
-347.166077	363.596100
-446.626953	363.486603
-370.294128	363.080048
-227.674393	362.776001
-34.117672	362.784241
-160.040588	362.551361
-81.879906	361.831543
-159.052155	361.237701
-166.971359	361.146118
-122.421364	361.075317
4.513740	360.437622
147.168121	359.435516
400.468140	358.886200
421.257416	358.888916
151.521164	358.355316
25.867468	356.867249
-115.591309	355.722351
-214.895294	355.620270
-221.215225	355.302887
-86.399208	353.988953
81.197823	352.758453
252.080414	352.493408
222.636139	352.455872
43.899208	351.640411
-116.529114	350.346313
-315.715363	349.699432
-387.986847	349.704498
-286.188232	349.022644
-75.309601	347.487732
193.349197	346.587341
418.663177	346.584503
452.891968	346.116516
-22.582031	344.789764
-125.823639	343.626373
-238.134232	343.310120
-244.619064	343.283936
-112.468819	342.404388
129.072662	340.539154
336.069000	339.187988
638.809265	339.072357
677.117676	338.718750
-119.106079	337.452972
-95.453491	336.458618
-1.669711	336.219147
177.044128	336.300751
420.381165	336.473083
573.638672	336.569122
689.557617	336.469788
446.071594	336.136841
124.300560	335.659668
-220.053696	335.287109
-648.792969	335.158508
-868.617126	335.198151
-784.476440	334.886536
-543.574890	333.419434
-273.349243	331.187164
-8.117897	330.105530
130.259415	330.179718
35.485374	328.534729
-1065.836304	324.930420
-1234.754028	322.671509
-1076.327637	322.482483
-689.380371	322.152802
-236.675995	320.986450
221.796844	319.889130
468.198517	319.395447
479.869690	319.346191
66.776909	319.288544
-954.777161	318.992493
-1253.278809	318.822479
-1085.378418	318.869965
-694.016113	318.635376
-127.926010	318.473846
323.753143	318.864502
623.044128	318.964020
713.098999	318.375702
390.232117	317.971252
-534.197815	318.234192
-833.872864	318.710663
-751.421997	318.775604
-317.653503	318.108246
99.247650	316.820007
444.398956	315.813660
718.427185	315.769012
743.752869	315.562683
396.857758	313.958374
-599.410767	311.635406
-788.540161	309.954529
-611.874634	309.417755
-202.793198	309.422272
211.088562	308.340912
569.504761	305.010681
1018.030212	301.241272
1318.174072	299.968384
1135.256592	299.920776
485.376373	297.517029
150.351471	293.333405
-76.969727	290.869995
-318.356689	290.709045
-511.420807	290.210297
-446.115753	287.777924
-77.878281	285.035950
715.051758	284.224976
828.780762	284.118347
-152.109299	281.837006
-435.924500	278.553223
-501.856781	277.540039
-677.001709	277.346100
-751.999939	274.618988
-534.375183	270.807068
72.769783	269.261475
593.976562	269.264191
805.122070	267.587341
38.448753	263.445190
-8.631025	259.630981
-194.095123	258.669098
-248.377350	258.393982
-295.883698	254.828903
-76.313194	249.142670
385.323303	246.159424
745.720215	246.078964
628.555603	244.747009
-836.894104	241.023804
-1223.593262	237.698456
-1218.785522	236.677429
-1281.467407	236.674591
-1095.610718	235.403290
-726.940857	232.736496
-440.426056	230.787857
-102.011475	230.505966
86.151978	230.242599
-473.446503	228.698288
-462.887329	226.834000
-98.293579	226.071564
288.099548	226.165024
438.375397	225.690048
522.359985	224.148834
535.066772	222.732544
593.885254	222.465073
583.663147	222.397263
370.307159	221.211548
347.286530	219.610596
502.323181	219.003891
577.128174	219.023148
546.767273	218.432419
419.502350	217.276428
485.045410	216.572586
688.661560	216.536438
611.835815	216.258911
332.766144	215.285889
101.498489	214.460358
7.828413	214.364838
-55.311852	214.140106
-250.424347	213.145630
-251.165619	212.193909
32.186249	211.976074
526.732422	211.925934
646.609558	211.314545
318.516846	210.253723
150.740143	209.429550
48.578091	209.253555
-107.354073	209.205383
-253.467590	208.340744
-260.338531	206.799652
182.660080	205.834930
1001.343201	205.782990
913.311584	205.641632
240.927734	204.941528
-65.589729	204.207993
-132.432404	203.821823
-152.311615	203.699265
-159.347153	203.691406
-68.396973	203.635376
362.640411	203.295776
825.657166	202.712952
620.977173	202.325790
-217.270233	202.284958
-567.588501	202.238831
-514.747375	202.061798
-464.485260	201.955627
-420.483398	201.948502
-120.036865	201.947861
350.772949	201.958664
667.745911	201.993607
528.604858	202.025345
-77.924988	202.037048
-238.050842	202.027985
-54.522274	202.019897
99.990738	202.017822
312.860474	201.927933
566.512634	201.714966
685.515381	201.560013
761.180969	201.548859
643.463806	201.512054
163.564514	201.369553
-282.881317	201.219635
-412.632660	201.125595
-523.535400	201.072571
-704.138123	201.040878
-653.906860	201.037247
-356.942139	201.019257
-47.472584	200.875412
133.021729	200.570282
27.262474	200.209808
-62.762508	199.973038
-248.146301	199.966644
-402.538696	199.948975
-455.586182	199.305344
-281.014008	197.924301
-10.246830	196.890900
127.433006	196.841431
111.896172	196.443726
51.799873	194.777725
-9.088949	193.239059
-125.434967	192.926926
-170.884613	192.866058
-174.787338	192.179199
-212.284958	191.382843
-219.134003	191.099792
-178.206009	191.108368
-263.674377	190.883408
-474.050629	190.453766
-578.669556	190.317917
-540.092834	190.383850
-466.553284	189.929733
-495.455139	189.187744
-536.337402	189.115997
-310.537750	189.234283
142.797226	188.424316
294.908844	187.296173
221.812347	187.016068
183.863510	187.162170
267.880768	186.728943
220.347260	185.827164
7.589783	185.313980
-159.839920	185.389740
-75.614784	185.234924
172.104614	184.442444
315.984985	183.888474
23.759687	183.904449
-51.023426	183.449310
-161.363800	182.521942
-277.388428	182.223663
-338.090393	182.158691
-217.304184	181.438644
23.003998	180.702682
214.488388	180.558029
193.652786	180.526764
-25.451485	180.254715
-296.265015	179.837738
-508.935364	179.506317
-630.879944	179.493942
-600.180603	179.483078
-420.109039	178.962662
-249.906815	178.417038
-188.615433	178.402924
-155.938599	178.199951
-104.244614	177.611877
-88.439117	177.650482
-8.603150	178.080780
138.865829	177.955338
271.754456	177.737793
375.531769	177.931091
441.493378	178.104660
361.620941	178.091858
105.554100	177.985504
-107.607178	177.785599
-225.377045	177.665527
-90.676483	177.666382
134.032639	177.562958
398.519958	177.354462
672.343811	177.289215
[truncated: 71,593 more rows]
