# Supplementary material for: Surface electromyographic analysis of differential effects in kettlebell carries for the serratus anterior muscles
Source: PeerJ. 2018 Jun 12;6:e5044. doi: 10.7717/peerj.5044 (PMC6003386; doi:10.7717/peerj.5044)
Supplement: Supplemental Information 1 — Raw files and R-script file for processing of EMG data. [file peerj-06-5044-s001.zip › Raw Data Anon/Athlete_2.csv]

-13.662265	11.689453
-26.150114	11.625460
-30.111658	11.477678
-52.118031	11.465565
-46.598766	11.346809
53.303780	11.015749
63.425804	10.871367
56.845741	10.882018
11.541726	10.863228
6.366039	10.892571
5.692331	10.860456
-17.336777	10.808892
-20.373144	10.818233
-22.142805	10.625132
61.586246	10.311790
58.707005	10.219297
22.498827	10.216475
13.076211	10.091642
0.865150	9.926112
-23.828012	9.815828
-19.190544	9.762283
-9.987565	9.751272
2.342671	9.748313
15.030239	9.699648
22.202635	9.611826
23.235365	9.543468
20.224010	9.514593
25.975124	9.508653
21.230431	9.515372
22.362251	9.529195
8.306261	9.526572
6.364118	9.495764
17.168358	9.478072
17.933645	9.486384
21.196125	9.475107
30.611475	9.464372
46.263226	9.466832
36.318256	9.375805
25.686808	9.218343
27.944399	9.157175
-6.790275	9.157317
-46.185238	9.154471
-70.266045	9.184392
-51.019787	9.197503
-36.423416	9.202237
-36.311722	9.221235
-37.882706	9.166266
-59.356949	9.092122
-86.627495	9.086386
-69.911980	9.055887
-10.381421	8.954346
2.014783	8.846492
8.410045	8.788321
7.921582	8.800558
-5.173512	8.821103
-21.248091	8.743519
-40.691540	8.599275
-43.445263	8.538621
-5.223622	8.545233
32.332703	8.503108
47.041302	8.458893
40.715836	8.461428
-0.757403	8.463685
-57.436138	8.463583
-73.637535	8.470012
-129.005463	8.478750
-160.316833	8.487628
-123.134697	8.472551
138.521362	8.444022
183.774139	8.435046
124.053947	8.437544
50.598835	8.433479
28.683725	8.422941
-20.121038	8.410824
-50.059391	8.401517
-88.622803	8.399205
-48.509487	8.399369
188.135101	8.393665
200.671356	8.386391
110.436554	8.382801
68.897125	8.386062
7.148242	8.406443
-37.988644	8.437478
-79.362938	8.453749
-86.906227	8.452760
-73.198029	8.464376
83.042610	8.504000
96.900337	8.544066
91.329689	8.556715
42.866966	8.556861
25.229519	8.571185
-13.739084	8.593986
-60.655708	8.606941
-92.554413	8.609366
-128.152344	8.607923
130.159256	8.605257
68.821739	8.605126
37.841721	8.611241
-5.092005	8.614554
-28.063393	8.603858
-31.440132	8.592296
-47.106022	8.594285
-33.159306	8.598665
-11.669218	8.596505
-32.862137	8.590272
-13.344384	8.572789
-1.210906	8.544477
18.773109	8.533013
43.519123	8.536117
39.823776	8.503104
54.451817	8.442083
71.996544	8.414776
78.518814	8.418707
29.459862	8.429626
39.810360	8.450711
45.008820	8.461007
53.027092	8.459557
44.364399	8.488055
54.650604	8.546200
65.595657	8.586704
87.005997	8.585680
93.849335	8.577117
14.211571	8.608495
-10.467270	8.657092
-9.402433	8.668446
-56.560520	8.664878
-83.985046	8.691002
-78.430161	8.716640
-102.529602	8.717768
-140.985489	8.724822
-80.350304	8.738025
5.282815	8.739111
54.427120	8.738539
7.200098	8.739778
-24.349627	8.738983
-27.264204	8.738548
-40.192722	8.738920
-88.735794	8.742108
-146.715240	8.741692
-118.601906	8.744199
32.535213	8.767936
57.316883	8.787601
0.023700	8.786587
-53.638710	8.809871
-75.344467	8.862088
-97.591125	8.881746
-134.205170	8.865552
-153.092682	8.876716
-101.427254	8.922008
-7.331319	8.950130
33.917271	8.948789
-3.627024	8.949338
-67.774017	8.978973
-115.085091	9.025787
-144.439240	9.047523
-192.374878	9.046015
-237.850372	9.059399
-160.494370	9.080857
21.095398	9.084943
111.340271	9.079856
79.465858	9.080273
71.406502	9.084493
98.717758	9.085731
89.767250	9.080178
86.622704	9.070040
113.667191	9.064475
94.479591	9.064810
40.791203	9.062484
19.592821	9.058305
8.395369	9.056516
5.168955	9.056141
7.792158	9.056089
-1.448689	9.055217
12.201314	9.054731
27.012362	9.054338
7.349165	9.061216
-43.874168	9.081031
-67.650497	9.092726
-51.995655	9.092390
-22.311308	9.099154
-21.866179	9.104457
-28.313768	9.101390
-24.643049	9.101894
-36.685913	9.103929
-68.788208	9.094874
-119.076759	9.071175
-132.503967	9.039201
-97.884010	9.011038
-83.547180	9.007421
-79.190491	8.982613
-67.495361	8.854089
-53.461643	8.715292
-25.556105	8.686999
-12.997417	8.680978
-10.491287	8.655710
-11.892029	8.649002
8.317030	8.629074
21.417662	8.645860
25.034180	8.717264
27.948523	8.737000
29.767580	8.719370
40.430073	8.717356
49.585743	8.708671
74.478859	8.729025
92.846062	8.779569
89.400543	8.786972
90.750328	8.784689
75.692261	8.861617
51.021248	8.989843
34.891731	9.070147
-15.517844	9.077847
-57.728291	9.102512
8.643529	9.226839
-16.481573	9.385509
-25.420662	9.454126
-20.081846	9.453063
4.781404	9.512402
15.205682	9.647085
19.969902	9.739437
16.008244	9.746652
7.148508	9.771617
-20.333792	9.886565
-41.673561	9.995638
-65.096535	10.006436
-73.266624	10.028565
-82.782150	10.183175
-78.706192	10.349158
-52.661407	10.381975
-2.172345	10.383239
27.538565	10.521695
10.441651	10.749384
11.223080	10.884128
22.500122	10.891792
13.817818	10.937138
6.913857	11.103848
6.280303	11.253303
22.290634	11.289734
26.262453	11.288098
13.428545	11.305465
-25.918070	11.320832
-37.359226	11.325549
-39.108711	11.328417
-32.599880	11.337842
-22.190340	11.352762
0.975065	11.359115
30.018106	11.358178
51.261009	11.362066
78.015572	11.369869
76.255920	11.377087
86.566666	11.384849
77.121437	11.391291
45.300098	11.393212
12.059547	11.393377
-23.533300	11.390427
-63.074207	11.382407
-74.483940	11.376893
-71.686966	11.385649
43.011002	11.418657
68.930527	11.449525
75.230522	11.441061
75.969070	11.431862
60.586372	11.465089
38.373558	11.492578
10.909551	11.474941
13.344093	11.450845
1.231765	11.448787
-48.362328	11.440660
-54.528790	11.411559
-41.748074	11.386844
-49.900627	11.380727
-59.077965	11.379978
-56.851322	11.369064
-42.446877	11.379812
-55.253048	11.447490
-24.332537	11.499334
23.419455	11.498238
51.223934	11.552074
27.364832	11.685684
31.697382	11.802151
35.820976	11.865352
34.221989	11.895305
18.536600	11.899620
10.752192	11.926439
2.621116	12.171315
71.460358	12.690184
59.536537	13.070133
42.806309	13.095187
47.399105	13.278530
44.418083	13.928969
39.215393	14.523762
46.839825	14.682293
73.299812	14.685187
68.840027	14.901746
20.434740	15.293367
5.740925	15.582839
12.971941	15.641154
0.946699	15.670283
-18.189272	15.944932
-24.463366	16.325197
3.061880	16.465673
25.549364	16.471663
37.806217	16.712751
27.075739	17.117401
30.286095	17.339424
31.461353	17.352255
13.505372	17.430197
-13.183097	17.767529
-19.957067	18.248846
-29.456482	18.545134
-39.752331	18.560091
-50.675114	18.747982
29.403763	19.437061
10.417935	20.086803
-7.873618	20.223272
-34.677135	20.266294
-57.190178	20.589975
-44.883022	20.886250
-35.938465	20.959015
-33.678230	20.959244
15.105958	20.962265
80.995468	20.962082
117.231148	20.962101
99.272141	20.969381
81.367813	21.024998
90.327805	21.117697
79.274086	21.171232
70.872162	21.174892
68.247849	21.187082
43.931446	21.241474
-5.996353	21.319370
-32.235405	21.377451
-49.527603	21.391933
-54.247627	21.394341
-64.533699	21.432402
-68.659798	21.491537
-66.881393	21.521318
-53.993610	21.522093
-43.276844	21.530651
-61.157856	21.552095
-64.476578	21.564507
-47.563675	21.563747
-55.683422	21.565500
-67.086426	21.576591
-60.633102	21.587797
-61.641640	21.590916
-59.250507	21.590372
-29.564686	21.598831
123.055954	21.621056
128.068085	21.642101
98.413925	21.646992
70.185440	21.648798
50.523499	21.664648
25.202637	21.680628
-4.953177	21.683634
-12.459392	21.683624
-48.288330	21.680502
19.093679	21.671108
-24.803921	21.665146
-44.991070	21.664114
-47.425987	21.671619
-50.860870	21.689260
-35.040134	21.697266
-11.263759	21.694315
9.461173	21.700111
23.682529	21.711012
13.384578	21.715839
17.014637	21.717459
35.427814	21.717781
28.196474	21.717537
19.327120	21.717045
26.656961	21.709505
23.589718	21.698942
12.162681	21.698792
44.952435	21.696726
112.832230	21.676941
134.571045	21.657553
101.746651	21.653297
70.257401	21.653635
50.542774	21.651234
27.713623	21.647711
15.079032	21.644598
11.729579	21.643080
2.331090	21.643066
-5.636690	21.642017
-2.615843	21.640795
10.280277	21.643721
34.980900	21.646988
67.917397	21.646011
86.292564	21.645716
83.199615	21.647974
67.662193	21.649061
43.180183	21.648254
28.166491	21.647074
15.244133	21.646576
18.231956	21.646574
19.597914	21.645664
6.320256	21.643152
-21.123777	21.641098
-49.846394	21.641371
-65.109398	21.643459
-69.751068	21.644857
-75.237106	21.643490
-71.616119	21.645369
-65.985558	21.654364
-84.393974	21.660858
-112.379784	21.660763
-120.760193	21.661234
-118.430786	21.664114
-104.357193	21.666029
-47.032192	21.666634
25.787464	21.667004
53.687904	21.666594
31.097937	21.665415
-10.132302	21.664070
-44.730747	21.663986
-58.823174	21.664593
-64.033203	21.664717
-52.308952	21.672329
27.011568	21.684593
138.927597	21.686947
179.430740	21.689075
141.183105	21.701109
104.029984	21.711555
74.642815	21.716242
38.290913	21.719582
27.942932	21.722443
48.959820	21.722025
62.148716	21.736071
71.017319	21.785099
68.014671	21.824879
60.166168	21.826561
43.205547	21.845057
30.030558	21.888592
25.368778	21.908915
33.364304	21.909260
20.792633	21.910946
15.674581	21.912226
75.555824	21.912094
48.478645	21.912199
26.081495	21.914297
23.071260	21.917755
13.537782	21.919083
5.884105	21.918987
1.324453	21.919233
0.151194	21.920063
10.937918	21.922508
12.526865	21.926174
27.832132	21.927519
51.679619	21.925911
52.811012	21.927153
44.852638	21.931940
31.303900	21.932005
21.976023	21.926760
20.267492	21.923990
30.078476	21.925028
47.268734	21.930202
56.651352	21.940338
54.564384	21.946791
50.513367	21.946604
50.222813	21.951376
57.855991	21.966354
74.500793	21.982096
95.768250	21.988010
109.879959	21.986061
113.851418	21.990055
108.099930	22.005840
97.419151	22.019577
87.506142	22.021782
81.710915	22.021624
78.504555	22.022537
73.341705	22.022478
63.938755	22.022804
45.691368	22.024332
68.233833	22.045486
32.055248	22.081102
-16.560587	22.090082
-73.254433	22.096699
-125.433678	22.138124
-157.494247	22.167639
-154.076752	22.166990
-116.986877	22.169159
-60.615784	22.171822
-14.532557	22.171192
-1.153014	22.171137
-27.666353	22.165390
-84.367569	22.166260
-138.878067	22.180975
-165.756790	22.191055
-161.044754	22.183029
-128.905624	22.168484
-83.836685	22.165319
-56.964516	22.174366
-63.875332	22.191790
-100.607430	22.205545
-160.444855	22.206703
-219.024750	22.207920
-246.125961	22.198006
-247.652222	22.174204
-225.057541	22.167192
-152.413544	22.166582
-61.975132	22.171753
-38.818996	22.196327
-87.057564	22.202261
-146.017624	22.211676
-189.766098	22.268215
-206.642365	22.313560
-157.406525	22.319399
-65.897911	22.314899
38.778759	22.298676
123.301033	22.281340
161.770050	22.277460
164.735489	22.279823
141.170288	22.284702
117.775581	22.283354
106.391235	22.273537
89.125107	22.266180
79.422089	22.265100
61.357475	22.264978
53.426067	22.263369
44.600018	22.268639
53.049454	22.276569
72.579567	22.277058
90.450294	22.278210
93.153015	22.280476
75.698723	22.280483
47.384087	22.280308
22.636892	22.284813
9.428585	22.311499
13.975411	22.338167
33.402317	22.333094
52.821724	22.343792
66.145973	22.390907
72.302162	22.410864
62.093414	22.394127
44.593319	22.386747
29.231434	22.388929
19.672533	22.385498
14.838582	22.384954
4.270490	22.386816
10.410735	22.390188
24.433399	22.395899
25.660595	22.384441
26.628815	22.362539
8.214836	22.360453
-14.068317	22.367350
-40.674328	22.366014
-40.440506	22.364458
-31.447544	22.364292
-18.558966	22.367037
-5.106267	22.373528
18.816616	22.375267
30.553577	22.374800
46.161625	22.375299
61.559963	22.367733
110.381042	22.355558
115.092209	22.351202
110.921341	22.352070
99.887451	22.351515
87.673210	22.348875
77.705635	22.346256
68.308449	22.344948
60.326515	22.340879
52.475693	22.348776
40.470295	22.382639
28.800760	22.405781
18.778240	22.400518
9.562902	22.415205
3.151931	22.468460
-0.483180	22.517881
-7.323010	22.533358
-32.561970	22.532640
-33.281265	22.562296
-10.061390	22.643097
-2.241012	22.718273
0.817390	22.731785
8.018370	22.742905
18.923161	22.808720
24.845911	22.865000
14.806547	22.872320
15.094728	22.871544
21.724363	22.874060
39.985886	22.866312
38.861309	22.853458
35.844593	22.851873
38.119781	22.864944
44.365868	22.868372
37.203049	22.853149
39.666668	22.841007
36.555546	22.841717
27.654926	22.844664
30.470615	22.840363
21.159527	22.832829
11.449099	22.829140
2.362369	22.828264
-22.208799	22.829308
-38.978001	22.831575
-47.807949	22.832165
-44.470196	22.830603
-42.566715	22.829296
-7.366722	22.829859
-2.569435	22.829079
3.576921	22.826344
-1.465871	22.826323
-13.626016	22.828056
-22.141378	22.826900
-23.265270	22.823732
-10.815568	22.822359
-14.037649	22.822405
-34.640656	22.820480
-37.825466	22.814571
-37.621731	22.807117
-43.265404	22.804920
-45.257179	22.803391
-38.830074	22.788008
-27.793533	22.765491
-39.712170	22.756104
-36.181454	22.756147
-32.662792	22.746101
-32.889248	22.724836
-49.133125	22.709269
-58.123817	22.706800
-55.633663	22.704805
-31.259182	22.690002
-4.399729	22.671473
34.245708	22.666471
69.927917	22.666216
81.371063	22.655073
91.435188	22.644770
87.361221	22.644253
74.288254	22.641611
76.316177	22.636496
71.558548	22.636068
61.555576	22.636345
57.746449	22.635750
49.676453	22.635916
13.234267	22.636158
11.925426	22.636292
8.802565	22.634995
11.634461	22.634899
28.383627	22.634167
23.855827	22.625233
10.060661	22.617529
-0.719730	22.617973
-0.540743	22.609787
-6.385591	22.589359
-2.207000	22.577049
2.072356	22.578850
20.975737	22.577818
26.030653	22.564817
26.845818	22.551424
25.638008	22.548429
21.765316	22.547792
13.072307	22.543694
-12.761413	22.553099
-26.029236	22.573772
-21.282402	22.578295
-26.819185	22.579485
-32.428856	22.600395
-35.249432	22.619568
-44.563557	22.623068
-67.289085	22.622076
-74.051262	22.620930
-61.575794	22.620417
-56.553383	22.621155
-65.037575	22.624769
-67.965004	22.631136
-66.822601	22.634306
-66.723770	22.633923
-47.208660	22.633648
-6.062405	22.634581
29.416866	22.636158
49.376263	22.637333
62.006844	22.638384
64.765808	22.638601
55.570820	22.638641
44.265022	22.636806
39.872303	22.629580
39.254272	22.624607
27.148438	22.625385
6.901673	22.622463
40.238659	22.614872
22.867146	22.609461
8.108640	22.608231
5.281115	22.608974
9.759202	22.610109
13.030139	22.609451
18.366943	22.604853
0.258527	22.600752
-19.451571	22.601200
-41.853916	22.609547
-44.828369	22.622114
-45.421673	22.621260
-42.169014	22.618347
-42.774155	22.626261
-36.250961	22.607433
-24.446665	22.570000
31.158112	22.562815
53.979053	22.556318
17.726976	22.527285
18.377743	22.514832
21.586260	22.514938
19.388750	22.508539
32.701241	22.507912
39.856720	22.500010
69.206955	22.477644
82.397278	22.468678
78.581917	22.466925
13.392015	22.436775
-0.451842	22.384426
1.551971	22.350784
23.005873	22.347645
23.351406	22.336937
35.357433	22.284327
27.247171	22.217045
15.204401	22.187910
-15.689543	22.188080
13.775508	22.160620
-6.332921	22.099274
-17.292822	22.057655
-34.200874	22.054321
-53.771420	22.040373
-60.393387	21.985941
-50.456066	21.936844
-28.264080	21.930784
0.433003	21.917269
24.870924	21.845976
38.204670	21.766529
41.506428	21.744261
38.752808	21.740616
36.707630	21.673773
37.716526	21.556635
36.043991	21.483465
30.199764	21.478535
20.639360	21.455479
5.441643	21.370190
-7.569632	21.293552
-13.051469	21.274508
-19.307556	21.274193
-26.020206	21.264978
-30.479673	21.257679
-47.251656	21.255289
-71.655701	21.253349
-61.038746	21.248018
-18.917206	21.239853
1.486076	21.236151
-6.611029	21.236353
-10.019816	21.234322
-10.126355	21.230099
-17.684937	21.225742
-20.830750	21.221460
-25.553736	21.218092
-43.145115	21.216700
-59.848045	21.217281
-69.142197	21.219748
-82.104446	21.221697
-96.390800	21.221668
-107.507523	21.217764
-114.149948	21.200022
-96.926109	21.175577
-55.320480	21.168003
-24.673876	21.167088
-39.800125	21.149773
-30.889925	21.127371
-24.424583	21.115437
-31.778515	21.110987
-40.751732	21.110525
-29.942852	21.111202
10.436143	21.108309
65.935059	21.104427
94.359756	21.103682
85.562607	21.104963
79.377190	21.107567
86.290649	21.095076
77.748283	21.057018
66.550117	21.034149
77.529144	21.037725
85.512848	21.007383
74.363014	20.933767
82.758354	20.869539
112.233269	20.834095
120.908333	20.817106
108.409813	20.814793
104.162193	20.799534
103.194572	20.657095
93.743179	20.342808
82.906097	20.101948
75.319801	20.086309
67.707039	19.965197
61.621624	19.517076
58.773453	19.078321
54.992146	18.954004
50.325790	18.950027
47.645500	18.780212
46.151993	18.461117
44.360165	18.215553
44.168839	18.165106
43.563015	18.140034
17.515919	17.900114
16.832146	17.555613
15.486318	17.424488
14.131022	17.418547
13.603399	17.187889
13.996969	16.787271
14.268687	16.559677
14.869123	16.546144
15.642570	16.466116
16.166861	16.107382
14.991469	15.563913
12.405091	15.209477
10.114728	15.192474
7.859471	14.965605
5.529768	14.065938
5.717252	13.125169
5.628956	12.913904
4.497282	12.849048
4.003462	12.336044
3.220265	11.841043
1.938437	11.714292
2.611898	11.716077
3.781756	11.721831
1.977826	11.729589
2.381506	11.729528
15.676246	11.717628
7.468110	11.618670
-23.156734	11.449116
-33.130634	11.350788
-32.550144	11.344144
-32.655415	11.320543
-32.630043	11.218919
-28.002542	11.072218
-10.714376	10.960799
-8.389047	10.932356
-7.758417	10.927923
-22.526865	10.854123
-29.221149	10.735907
-37.860199	10.672753
-48.165882	10.669456
-60.644848	10.654529
-59.337540	10.610149
-65.920341	10.575521
-66.540413	10.569241
-61.218319	10.567120
-28.559340	10.544012
-23.988314	10.509526
-26.214514	10.491940
-34.136440	10.492628
-42.366184	10.476611
-31.456081	10.423368
-20.205542	10.368632
2.240507	10.354403
29.271326	10.353080
42.986523	10.319506
61.545612	10.279368
69.948105	10.266685
73.286957	10.267975
85.040672	10.283837
78.413887	10.309815
69.960182	10.318020
61.526974	10.318052
41.632862	10.310925
3.015471	10.280663
-9.027470	10.260666
-4.972995	10.260746
14.077940	10.246714
19.988052	10.224718
26.942858	10.214990
30.342918	10.212293
40.893463	10.210213
37.423843	10.211144
7.753549	10.213557
-0.103773	10.209086
5.269341	10.201732
-0.488295	10.199673
-6.285786	10.199242
-10.770149	10.198918
-1.550862	10.200089
6.799630	10.201679
1.657553	10.201751
32.315594	10.198442
21.744867	10.193548
6.592694	10.190216
-8.358948	10.189912
-22.689999	10.191140
-33.054279	10.191009
-27.264088	10.185536
-6.389081	10.175781
10.039260	10.171506
16.228981	10.171772
22.244017	10.170057
27.637320	10.169190
24.464342	10.169971
18.318874	10.171274
19.428141	10.174945
26.080954	10.183222
42.556213	10.185880
36.362232	10.193990
12.336242	10.254029
6.322015	10.324677
4.532567	10.333654
-0.338814	10.347802
-1.342887	10.414868
4.743698	10.460470
16.970774	10.458568
7.577784	10.444383
11.392878	10.435749
13.730698	10.435079
18.872545	10.433632
12.395329	10.428698
8.625768	10.426914
10.410737	10.428340
24.900473	10.430714
26.086302	10.432222
24.661455	10.431220
6.958031	10.437688
2.357757	10.468307
1.652085	10.512656
3.968775	10.531378
8.993902	10.513997
25.816351	10.518119
20.732420	10.581724
8.031413	10.638637
-16.849577	10.634075
-32.586208	10.612712
33.002918	10.641094
15.087185	10.719556
4.961180	10.773973
0.190088	10.779835
-9.745525	10.762156
-22.817083	10.694470
-24.443388	10.628247
0.300459	10.625793
0.185965	10.587818
-28.727884	10.501689
-33.702801	10.465503
-22.460855	10.464040
-23.977556	10.476573
-36.952663	10.510136
-37.093601	10.527087
-16.640158	10.526361
-15.431765	10.527806
-16.727964	10.526837
4.408364	10.525352
13.339561	10.526391
9.508400	10.527577
10.686469	10.525958
16.073572	10.519389
29.889668	10.512239
28.199802	10.510098
9.991753	10.511114
-2.934653	10.507083
-17.929348	10.496812
-28.944199	10.487581
-32.064487	10.483064
-20.486933	10.483115
16.914165	10.482409
51.056156	10.468942
86.813148	10.443933
146.667328	10.428976
200.333801	10.428870
-210.120865	10.417855
-162.428726	10.385061
-91.005447	10.352400
-59.643597	10.339397
-5.808854	10.339561
18.544958	10.328034
39.843086	10.294106
54.844131	10.264433
47.664402	10.258331
-38.015041	10.258086
-44.361023	10.257135
-46.499325	10.257901
-13.704731	10.257086
1.466022	10.253811
26.347483	10.208490
47.372627	10.131674
69.077209	10.111794
61.889278	10.098983
-44.310265	10.014112
-51.249428	9.951206
-19.735361	9.947524
-15.508653	9.941233
-7.821148	9.941336
5.086932	9.945621
12.352126	9.938990
22.782629	9.938745
38.866192	9.925458
-6.484424	9.890533
14.030412	9.865483
7.530117	9.859023
8.324064	9.859444
15.497131	9.856586
26.024065	9.836185
61.194389	9.793451
113.208054	9.762060
118.530518	9.759784
-10.803473	9.755366
-14.723603	9.749539
-9.603926	9.749675
-18.468454	9.747302
-26.423027	9.743117
-20.840551	9.674538
-12.750289	9.559589
-39.791752	9.531625
-86.715248	9.509940
111.468803	9.376772
82.358330	9.268267
52.815121	9.253969
22.375441	9.251659
16.591595	9.247917
23.879509	9.248928
49.017830	9.249896
80.702721	9.242802
95.718826	9.212159
135.297745	9.187414
159.984314	9.186771
137.021225	9.188587
161.294830	9.188379
194.199677	9.191453
165.038284	9.185009
190.123398	9.153319
250.117966	9.124352
122.368416	9.121901
-163.525467	9.119006
-293.880463	9.113468
-216.104889	9.113356
-165.505981	9.113564
-153.718323	9.101813
-89.601852	9.034484
-47.195232	8.961663
-40.793224	8.956758
-47.264908	8.914961
-93.112122	8.795843
-126.371979	8.725830
-106.309158	8.720962
-61.583389	8.716932
-32.871479	8.712111
-29.849619	8.711222
-5.844253	8.709921
14.401672	8.702787
-23.111380	8.684452
-12.264355	8.670182
-44.646103	8.669957
-18.237164	8.671135
8.388249	8.662322
9.088453	8.641076
11.856601	8.615514
41.397884	8.604046
66.021484	8.605152
28.640793	8.597480
-49.776699	8.584089
-84.894981	8.582263
-66.921524	8.584976
-50.121803	8.583698
-45.297729	8.587529
-26.229511	8.591504
0.562435	8.586459
21.298103	8.582633
-21.645300	8.582496
-123.433014	8.583792
-170.072327	8.581399
-139.324203	8.571855
-132.247269	8.576802
-134.526901	8.560597
-87.171082	8.472856
-70.740425	8.401607
-110.401154	8.400156
-59.837093	8.351871
78.196541	8.207559
132.873077	8.070329
92.103195	8.024679
73.512352	8.031053
81.316086	7.957821
69.575821	7.731788
63.698879	7.506741
68.063934	7.467851
55.230145	7.453287
45.105629	7.272186
26.663250	7.090687
1.871523	7.050057
-20.813616	7.053591
-27.778944	7.053608
-28.877045	7.061406
-29.555553	7.066912
-24.493385	7.050820
-10.000695	7.007341
-15.672704	6.986737
-24.954523	6.998744
-39.837566	6.992966
-59.251678	6.973274
-71.351967	6.963562
-58.767056	6.958967
-51.470673	6.954422
-34.731583	6.950090
-15.701608	6.952580
-21.003231	6.960971
-23.074537	6.960504
-28.752087	6.954245
-39.109211	6.958423
-31.076244	6.965811
-22.395634	6.965188
-14.472796	6.965425
-11.413256	6.967173
24.709297	6.963334
69.931694	6.957984
87.997345	6.954829
65.011024	6.952849
59.236885	6.952391
46.197952	6.954745
24.055931	6.953946
0.796528	6.945601
-14.189862	6.940173
-27.761955	6.940904
-41.269703	6.941004
-23.249208	6.940896
17.795208	6.940795
50.915039	6.940915
76.516434	6.942864
81.148544	6.944705
56.760651	6.944701
25.389372	6.944359
-29.342203	6.951370
-52.894627	6.970003
-82.581680	6.989009
-89.358223	6.995107
-76.260887	6.993872
-51.534290	7.004056
-18.774923	7.029860
12.242093	7.055174
29.486647	7.065555
50.945503	7.065372
74.258568	7.069851
73.275894	7.079973
62.126957	7.085181
45.882343	7.085423
30.231722	7.085738
20.825800	7.091680
5.574333	7.110790
7.641278	7.124724
14.632642	7.124790
39.923561	7.177322
49.058708	7.292198
52.182049	7.353611
56.363541	7.352201
59.555790	7.392234
42.945419	7.452326
32.022846	7.466628
21.574118	7.461303
13.358185	7.449862
16.637510	7.433594
10.076069	7.438379
10.359963	7.446968
19.006681	7.446867
24.041840	7.435833
45.872982	7.368906
62.930187	7.288740
68.142159	7.279418
58.926849	7.264627
50.897221	7.177071
24.224640	7.105309
-0.426197	7.102773
-28.039444	7.118745
-30.693644	7.122889
-25.878433	7.124128
-12.546593	7.134542
7.680733	7.176013
26.953583	7.210344
35.465019	7.201271
39.144257	7.253254
44.430271	7.387015
44.217766	7.494976
33.867458	7.575854
14.842345	7.700257
-0.548498	7.845025
-10.948796	7.847512
-19.604372	8.304235
-27.454239	10.005680
-19.662174	11.510953
1.473005	11.685134
14.323746	12.171991
16.205309	14.015146
14.349019	15.393457
4.266025	15.614366
-10.635370	15.672410
-12.505960	16.029947
5.715681	16.381514
10.686889	16.587835
10.898314	16.685637
13.694564	16.701654
20.502487	16.721334
26.882406	16.860256
13.330977	17.016296
6.729808	17.050528
6.880564	17.056347
26.258314	17.088837
27.943556	17.095432
21.919710	17.095634
18.721140	17.112576
20.438744	17.131735
6.016597	17.144859
-0.875546	17.148100
-0.612149	17.154047
8.839747	17.236259
8.295657	17.422192
14.635642	17.556906
17.770670	17.565918
21.501125	17.619024
18.674978	17.818014
-15.742585	18.066946
-28.103352	18.247055
-35.814423	18.303730
-28.780163	18.308765
-15.904524	18.492903
-10.627312	18.894846
-3.331166	19.162510
2.588262	19.182737
-17.218676	19.228556
-10.688103	19.321217
-3.974131	19.345739
15.661139	19.346756
32.832962	19.362680
44.573132	19.474119
53.266380	19.609421
48.771511	19.616560
13.350067	19.724867
3.791367	20.031326
-4.843407	20.213875
-1.516628	20.222107
-6.174783	20.247337
-20.426157	20.298573
-37.731068	20.323748
-56.191341	20.331579
-96.484657	20.336184
-107.487663	20.339842
-109.515480	20.340439
-91.416130	20.339827
-67.335121	20.338638
-51.534855	20.338436
-34.289021	20.341003
-16.563755	20.350206
-20.617908	20.366146
4.177130	20.374170
27.793446	20.374176
62.925373	20.381598
94.508324	20.395908
99.675026	20.408337
89.185799	20.415693
69.160446	20.417746
53.971424	20.417892
43.478386	20.423414
24.616814	20.431803
7.483057	20.434669
-8.432603	20.434828
-28.222458	20.434513
-61.208385	20.435942
-73.623444	20.438337
-71.698082	20.438656
-49.534348	20.458950
-41.413002	20.493259
-33.316864	20.500916
-18.929237	20.502697
-7.264265	20.528234
-13.983379	20.546623
-6.091814	20.544825
0.546084	20.542591
10.896177	20.544252
0.535154	20.544647
-3.851221	20.543835
2.250518	20.544188
11.049903	20.544874
-0.917528	20.544910
-10.123075	20.543880
-18.303930	20.541525
-1.854486	20.541080
11.637431	20.539904
23.199190	20.534393
33.928665	20.530691
45.039196	20.530542
36.278664	20.529840
27.091135	20.528839
15.697568	20.528500
23.687784	20.528383
19.696379	20.528223
5.666162	20.528042
20.243227	20.528038
-6.343493	20.527746
-39.086555	20.526836
-77.252655	20.525988
-104.570290	20.525820
-94.958969	20.525707
-79.693741	20.524719
-58.355812	20.523159
-35.320072	20.522633
-24.539181	20.523525
-10.765903	20.523319
-7.007920	20.521517
-1.152755	20.521103
31.841837	20.522135
58.963432	20.522049
79.817329	20.520874
91.143967	20.520340
94.848473	20.520693
72.523529	20.520315
49.680538	20.518272
30.298344	20.516817
37.341377	20.517174
39.746929	20.515459
40.011337	20.511074
39.005249	20.509007
32.883415	20.509169
10.565624	20.508347
-18.001671	20.506638
-23.895969	20.503975
-11.580410	20.501528
-9.140875	20.502359
-2.208458	20.503407
2.626750	20.498117
-1.109736	20.490469
-7.521567	20.489258
-9.625028	20.490408
-10.909921	20.487448
-16.015926	20.484653
-18.517895	20.484484
-15.318596	20.485298
-15.581933	20.487848
-27.055506	20.490088
-40.877800	20.489799
-45.447067	20.489645
-45.427586	20.491077
-30.944284	20.492048
-25.568985	20.491301
-18.278595	20.490187
-18.628189	20.490330
-16.179440	20.490511
-8.050963	20.488691
8.385215	20.485645
27.683676	20.483761
57.635822	20.484489
65.844780	20.485735
75.470589	20.483870
69.110527	20.481703
60.129910	20.483820
57.204674	20.486525
63.742489	20.485601
63.101665	20.483665
63.549107	20.483339
66.621063	20.483194
69.528625	20.481731
76.278084	20.480696
85.747040	20.481449
105.434853	20.482010
120.697113	20.480768
116.461426	20.477135
115.720520	20.472349
110.935814	20.470896
109.411964	20.470249
110.122787	20.461733
115.806320	20.450432
132.217896	20.447451
137.334579	20.447540
135.186554	20.443386
146.249344	20.439959
156.774445	20.439735
163.481888	20.439722
155.558563	20.440607
145.200470	20.442894
130.785019	20.443718
146.044632	20.443298
185.359299	20.444458
218.729843	20.446466
213.140701	20.448132
150.806351	20.448938
35.534882	20.447430
-107.305275	20.446972
-229.447403	20.450558
-280.209686	20.453304
-255.806610	20.452785
-198.169006	20.453146
-147.373901	20.455275
-124.812103	20.455978
-136.329620	20.455536
-170.144928	20.455780
-200.070862	20.455677
-210.007416	20.455057
-198.881958	20.454716
-173.116226	20.454359
-144.174118	20.453379
-123.549057	20.452028
-114.038162	20.451818
-117.862534	20.451178
-133.716843	20.448835
-148.971466	20.447186
-156.314316	20.446325
-156.544510	20.444498
-148.631943	20.440449
-121.318352	20.439152
-76.885147	20.435091
-41.572414	20.405037
-38.752609	20.369610
-67.408882	20.364908
-111.879440	20.355001
-154.090851	20.317738
-176.480774	20.295958
-163.481857	20.296259
-115.485809	20.294140
-62.718136	20.291281
-41.945206	20.292606
-59.154667	20.295023
-95.472725	20.295748
-140.349808	20.293560
-159.583832	20.291752
-177.032013	20.292692
-160.094009	20.293915
-134.588409	20.294012
-105.669289	20.291300
-86.778778	20.276699
-45.636223	20.253477
18.597095	20.243296
87.318680	20.243505
127.314507	20.227024
157.249252	20.190542
161.253433	20.158270
148.639313	20.147688
114.797707	20.147429
100.889183	20.128422
105.208313	20.085598
108.877258	20.053623
107.756561	20.051985
88.664642	20.054300
71.450806	20.044352
65.382164	20.036322
61.191681	20.040638
67.053978	20.053465
73.089088	20.058540
73.931244	20.054888
66.811722	20.059919
52.676998	20.063459
38.233006	20.052328
28.366358	20.043745
23.791708	20.046934
21.317110	20.055017
19.560478	20.060907
15.252856	20.060606
9.158675	20.062731
4.445293	20.073154
2.716570	20.081411
-20.329880	20.082062
-16.588480	20.084227
-3.739021	20.092449
-6.874484	20.098198
-12.283386	20.098288
-15.223746	20.101530
-10.308440	20.110563
3.579243	20.116825
22.489748	20.116802
40.188019	20.120237
49.478973	20.132593
49.736465	20.142199
43.312328	20.142727
36.386936	20.147501
33.336552	20.162676
32.985573	20.173626
32.866749	20.174000
31.385153	20.176678
25.932823	20.185638
20.098961	20.191017
17.166113	20.191263
15.700995	20.192175
14.443067	20.193878
14.623700	20.194031
10.941717	20.193722
2.020423	20.193882
2.553998	20.193806
14.132083	20.194826
16.849125	20.197266
8.606681	20.198271
8.647547	20.198317
16.451035	20.199587
16.941784	20.200089
14.409797	20.198946
15.930221	20.198673
12.980864	20.199057
2.650427	20.198082
-4.313456	20.196341
-3.192126	20.195541
1.402538	20.196335
2.605423	20.198050
0.733464	20.198740
3.942131	20.198488
14.277920	20.200731
20.475712	20.205078
-15.737131	20.206753
-8.341438	20.206808
4.519883	20.209917
8.894742	20.214581
5.555415	20.217018
4.531909	20.217318
6.274259	20.217213
5.543237	20.218077
3.423689	20.221245
1.888258	20.226078
0.295825	20.228596
-0.365178	20.228355
4.892992	20.230598
12.504111	20.234888
15.647388	20.236397
18.463810	20.236393
18.940516	20.236816
5.777260	20.236694
-16.923613	20.236868
-22.194420	20.237106
-8.451147	20.236656
1.704504	20.238272
4.254983	20.242203
7.216545	20.243507
6.110979	20.241371
-1.157255	20.241482
-7.833842	20.245075
-10.731077	20.247343
-11.466632	20.247248
-9.203623	20.247087
-5.690111	20.248158
-5.311824	20.250944
-7.287821	20.253416
-9.995424	20.253843
-11.813103	20.254076
-10.473291	20.255556
-5.372923	20.257202
-11.723553	20.257475
-18.731293	20.257179
-14.817580	20.257921
-11.874666	20.258615
-8.125484	20.258596
9.951549	20.258762
17.906796	20.259064
26.196728	20.259117
32.610229	20.258780
23.242189	20.258657
22.592627	20.258570
20.274752	20.257832
16.691502	20.257601
25.467865	20.257347
23.959948	20.256109
23.265156	20.255541
23.718529	20.255522
14.368737	20.254797
16.677956	20.253529
15.516567	20.252274
14.191544	20.251722
23.841877	20.251730
17.465969	20.250326
17.781513	20.245481
37.654560	20.241915
33.441284	20.245718
-7.849082	20.250029
-13.433276	20.248133
-7.857736	20.248678
3.235350	20.258389
-2.888482	20.268744
-2.521224	20.270805
12.851931	20.270569
16.739643	20.276043
22.357937	20.282206
0.302311	20.283768
-4.482136	20.283331
-1.063174	20.284834
-12.027969	20.289595
-21.443224	20.293016
-12.783312	20.292795
-9.032564	20.293926
0.080897	20.295729
11.499091	20.293320
-2.244299	20.289413
5.896799	20.288649
-1.629884	20.289688
-10.487796	20.288034
-7.925009	20.281645
-5.319916	20.274712
21.146168	20.272520
22.112694	20.272863
22.213743	20.271496
20.829140	20.269197
7.550216	20.266714
-3.731608	20.263664
-2.773303	20.262131
-0.668771	20.262665
27.104521	20.261389
26.839109	20.257223
25.229069	20.254522
26.372353	20.254267
10.531122	20.254217
-13.375970	20.254223
-23.957388	20.253973
-27.325659	20.253912
-3.993868	20.252995
-3.641971	20.248945
1.636371	20.246096
8.056507	20.246109
12.318730	20.243679
-9.377409	20.240267
-9.215993	20.239618
-11.834111	20.239416
11.327994	20.238400
11.700469	20.237766
13.200574	20.237656
17.031197	20.237698
19.227194	20.237656
17.842318	20.237223
4.018988	20.236406
2.525124	20.235985
1.550718	20.235992
6.860958	20.235619
12.904434	20.235167
11.630094	20.235144
0.185029	20.235224
8.444171	20.235331
5.245952	20.235359
-0.447214	20.234627
-11.237915	20.233374
-8.266742	20.232941
-7.115270	20.233091
-13.592338	20.230827
-28.676567	20.224627
-16.548523	20.218496
1.509178	20.216543
5.192584	20.216604
9.218620	20.214281
7.530610	20.207783
8.228131	20.199699
-0.236241	20.195927
-18.923471	20.196638
-10.015594	20.195553
6.863438	20.191620
19.589266	20.188946
22.137312	20.188993
21.968369	20.190411
3.512932	20.188778
-13.609509	20.181976
-41.961121	20.180346
-46.103901	20.184566
-26.693111	20.166485
0.217999	20.124178
12.622796	20.102362
9.244299	20.104486
10.258811	20.090548
-8.350029	20.068190
-37.889381	20.062853
-36.838779	20.063189
-13.095821	20.062826
17.828547	20.062859
36.779346	20.056299
39.971920	20.051519
32.416904	20.051849
-16.440660	20.046539
-38.396324	20.038965
-45.113937	20.035370
-17.174463	20.033659
16.194710	20.031404
31.951120	20.029400
30.535536	20.029709
24.618607	20.026644
11.214072	20.021687
-11.290326	20.022223
-23.778524	20.023113
-14.223124	20.018587
-0.060316	20.000854
-0.276076	19.982664
-9.305789	19.982809
-12.949763	19.964046
-8.499043	19.913158
-5.792185	19.869942
-6.677320	19.837301
-6.103342	19.787960
-7.415170	19.729811
-13.529254	19.728397
-19.519789	19.540483
-23.876001	18.725321
-29.305807	17.838039
-29.605457	17.723299
-18.975512	17.391436
-9.356828	15.942217
-10.725389	14.615212
-15.219191	14.378861
-17.092216	14.313784
-19.456982	13.909611
-20.910290	13.491918
-16.985027	13.235511
-7.601698	13.109297
3.988936	13.087817
-23.365934	13.061379
-18.564615	12.866430
-19.176971	12.636744
-36.573853	12.584584
-41.023079	12.574450
-36.480133	12.514024
-36.359554	12.492469
-23.374945	12.490912
-10.066572	12.467409
30.540138	12.440148
39.868324	12.421881
25.236061	12.417433
20.094158	12.408693
21.350431	12.293512
16.030886	12.028926
19.850447	11.832204
17.610897	11.818755
31.295015	11.740515
38.977791	11.443412
40.333984	11.055202
34.719234	10.756610
37.597095	10.662170
33.656364	10.665894
32.082218	10.354012
26.889286	9.602596
37.974720	9.057339
24.233227	9.016913
-2.928970	8.919861
-20.154697	8.717690
-19.851782	8.664008
-26.823109	8.662878
-24.139000	8.627682
-24.078377	8.373178
-15.778987	8.052325
-21.175585	8.034984
-23.540352	7.763669
-22.108555	6.934676
-17.791071	6.382387
-23.008928	6.351208
-15.520319	6.265535
-10.267257	6.097552
6.052524	6.014072
9.377343	5.984475
12.123390	5.963241
15.185428	5.947895
-6.192430	5.946383
-28.956570	5.944668
-27.392212	5.940296
-23.377811	5.938924
-16.976513	5.932195
-6.685445	5.897946
8.346231	5.839353
24.799875	5.811252
39.487064	5.811662
-18.591005	5.786013
-3.404674	5.742537
9.871276	5.712598
25.300470	5.693362
37.805202	5.685214
40.294876	5.692668
39.080849	5.689929
24.333860	5.670869
5.965060	5.661153
-6.683215	5.662496
-10.155828	5.671350
2.384040	5.668498
6.314751	5.655389
4.694599	5.655138
2.950735	5.589023
-25.121019	5.462414
-44.569008	5.423512
-38.622463	5.414663
-5.263154	5.329470
2.179225	5.264885
-1.070097	5.259840
0.010724	5.255562
-1.268723	5.253707
-25.138412	5.263082
-32.862556	5.270555
-25.477659	5.269139
-0.910993	5.270020
5.120047	5.286805
6.483778	5.303217
6.204307	5.304379
0.788661	5.305635
-21.025187	5.321570
-23.831486	5.341137
-11.306745	5.347846
20.684744	5.348024
34.112774	5.359865
5.553936	5.384459
11.937257	5.401642
11.830344	5.402751
3.806681	5.410808
-2.286339	5.440110
2.362925	5.469077
10.289821	5.478075
12.437158	5.477085
11.058735	5.484873
12.819157	5.505916
12.781014	5.532172
5.899251	5.550769
3.840827	5.554654
13.831906	5.556461
23.441473	5.580043
30.231407	5.627311
27.117495	5.665536
26.893740	5.671100
23.877117	5.673399
7.200377	5.714366
3.349888	5.774378
10.556603	5.800216
12.051249	5.798959
5.841081	5.822760
-3.324379	5.866258
5.927080	5.882961
-13.617026	5.882067
-44.256840	5.900612
-59.295376	5.923472
-41.661346	5.924935
-32.342918	5.926695
-30.434082	5.948699
-33.378059	5.970152
-33.422550	5.972530
-45.661774	5.974021
-45.943527	6.004092
-23.983696	6.049612
-22.614859	6.067624
-27.205223	6.066154
-26.527020	6.089089
-24.191214	6.125621
-35.612892	6.138043
-34.989841	6.134598
-28.562227	6.137036
-13.143076	6.139887
5.437917	6.136343
14.006428	6.132797
17.106037	6.132478
22.193100	6.131733
11.237057	6.127675
4.827588	6.121949
0.441099	6.119781
4.338370	6.120472
9.511646	6.119224
24.756107	6.121958
28.500950	6.130840
34.971500	6.134459
27.767628	6.134335
23.714109	6.138340
14.177984	6.141556
13.695768	6.143121
19.161270	6.143478
18.792875	6.138579
-5.965656	6.134908
-13.012952	6.136571
-15.732845	6.137237
-10.528889	6.138219
-9.458735	6.144486
-4.756941	6.149295
-1.559670	6.142820
10.704427	6.134244
10.762383	6.140612
7.298370	6.151174
-10.454517	6.144899
-12.609746	6.131971
-14.507173	6.133792
-13.487962	6.145508
-7.821940	6.149571
6.106588	6.144032
3.199541	6.139734
13.604704	6.142288
1.316798	6.145315
12.798679	6.141524
6.770629	6.136393
13.900941	6.136862
-6.882293	6.134344
-13.376779	6.124922
-53.693790	6.124058
-80.568604	6.130084
-73.223953	6.126073
60.246357	6.131597
63.216339	6.161325
51.245956	6.178638
15.880960	6.178502
2.459498	6.196653
-36.519382	6.222414
-59.354412	6.230718
-76.654480	6.231028
-66.044327	6.229208
81.846153	6.224196
89.401207	6.224097
54.625984	6.229574
44.234726	6.233675
5.309365	6.234498
-27.714930	6.234401
-57.136909	6.235396
-65.076439	6.237523
-58.899025	6.240032
57.535633	6.243048
68.107506	6.245958
66.957321	6.247086
33.052876	6.247056
5.528380	6.247783
-19.568289	6.249518
-30.724604	6.251599
-94.285225	6.254264
-94.728340	6.257478
72.662872	6.258994
81.614731	6.258930
49.282951	6.259542
32.402138	6.261130
23.942236	6.264221
27.581362	6.266677
-27.527094	6.266348
-40.284550	6.264298
-44.032349	6.263874
6.653321	6.276230
-2.480802	6.295892
-12.380058	6.299321
-12.769550	6.294943
-19.134024	6.300313
-12.296780	6.301653
0.425435	6.293042
37.574913	6.286591
48.330692	6.288178
-11.452354	6.297307
-11.237715	6.303482
3.744645	6.302483
5.502191	6.312689
19.300318	6.338433
34.889812	6.355953
67.403191	6.357682
102.390991	6.360341
96.988190	6.371016
-3.854501	6.382075
-25.366199	6.382761
-35.620544	6.374503
-49.848625	6.375115
-66.414726	6.377432
-53.656174	6.356766
-60.559074	6.334743
-69.262260	6.337253
-26.053715	6.330173
-30.800817	6.293604
12.332771	6.269692
7.190811	6.276243
-8.451982	6.271489
-2.567978	6.237463
-0.429583	6.211924
-22.506586	6.214697
-69.440254	6.211191
-38.048920	6.177771
50.418705	6.146318
73.724289	6.144060
23.635271	6.140013
-16.691647	6.106742
-19.038332	6.077228
-35.336658	6.082200
-61.776890	6.087483
-76.627174	6.060245
-47.821804	6.043254
23.921875	6.074419
54.559055	6.100897
34.564995	6.079648
-4.299121	6.061813
-21.683804	6.095211
-20.688238	6.140013
-42.047134	6.140941
-99.293869	6.115067
-73.187729	6.127233
23.071955	6.193266
66.712906	6.241830
17.940718	6.231304
-11.365505	6.236707
-6.632924	6.291808
-22.617462	6.317882
-72.733795	6.306578
-98.789658	6.310485
-88.233459	6.316638
-63.866425	6.312059
-34.911728	6.311992
-24.748047	6.311608
-6.608121	6.311003
23.624439	6.315822
26.072741	6.316349
43.409767	6.309267
65.869293	6.305325
43.616447	6.306629
-15.397141	6.307616
-29.852850	6.310947
-16.718124	6.314309
5.533100	6.314321
7.753904	6.320955
12.258278	6.333716
32.895031	6.340638
48.354164	6.341274
17.921085	6.340375
-43.067307	6.340066
-77.783264	6.342973
-77.469566	6.344845
-64.710510	6.337074
-48.118031	6.325372
-23.932673	6.320545
14.247042	6.321754
44.555210	6.319710
14.734235	6.306381
-62.572231	6.302766
-101.444077	6.325817
-82.143791	6.341161
-62.065453	6.338089
-43.661049	6.341487
-9.218440	6.342294
[truncated: 82,537 more rows]
