# Supplementary material for: Surface electromyographic analysis of differential effects in kettlebell carries for the serratus anterior muscles
Source: PeerJ. 2018 Jun 12;6:e5044. doi: 10.7717/peerj.5044 (PMC6003386; doi:10.7717/peerj.5044)
Supplement: Supplemental Information 1 — Raw files and R-script file for processing of EMG data. [file peerj-06-5044-s001.zip › Raw Data Anon/Athlete_20.csv]

4.363368	5.088307
0.274519	5.061363
6.504355	5.049431
11.106105	5.049482
11.207595	5.044511
4.466407	5.033494
12.435161	5.025798
20.846619	5.024437
8.74416	5.024302
4.884058	5.020888
7.642856	5.016558
7.56841	5.015631
5.360227	5.015226
1.767998	5.011529
-4.198753	5.00899
-7.583541	5.009202
-5.306489	5.007257
-2.784416	5.004066
-1.178004	5.003194
3.830288	5.003449
10.278859	5.003451
14.966108	5.003681
18.434116	5.003997
20.548553	5.003731
21.50485	5.00356
23.446226	5.004272
26.924721	5.005104
29.562752	5.005563
27.973829	5.006255
18.497776	5.007535
0.293735	5.007725
-23.030012	5.008908
-31.682312	5.018507
-43.816978	5.030766
-43.681168	5.033379
-33.594345	5.034837
-20.156136	5.044719
-11.12182	5.052883
-11.586002	5.054054
-21.652859	5.054199
-34.453903	5.055007
-44.98764	5.05531
-48.567593	5.055285
-42.525394	5.055396
-32.504688	5.055745
-24.580099	5.055838
-19.811611	5.055833
-22.690643	5.055984
-33.240631	5.055942
-38.611847	5.055674
-34.605999	5.055364
-35.331863	5.055163
-40.730968	5.055077
-31.836777	5.055078
-8.781976	5.054619
8.512159	5.052422
16.141531	5.049396
24.214008	5.048429
29.838348	5.04807
23.034071	5.043118
10.236957	5.034733
7.006076	5.030384
15.906859	5.030395
24.167303	5.025703
25.685852	5.012901
27.791281	5.001752
29.049654	4.999935
17.955288	4.997699
0.181307	4.983692
-4.893749	4.967705
3.293536	4.963648
10.156646	4.962583
12.490774	4.951732
14.584669	4.940088
13.560807	4.937907
7.950619	4.936652
2.708884	4.928715
0.601034	4.921531
1.086624	4.920829
3.897078	4.918351
6.994539	4.907205
8.005181	4.896656
6.94199	4.895319
4.900527	4.891706
2.868898	4.873899
1.23142	4.855365
-0.337986	4.852691
-1.194161	4.854171
-0.552934	4.843954
1.100613	4.831038
4.02305	4.827703
7.699914	4.830277
8.554328	4.831927
3.863661	4.831282
0.251087	4.828172
0.123373	4.821446
-2.213959	4.813099
-5.188376	4.808939
-2.757113	4.808939
1.466952	4.802474
2.639555	4.783818
-0.910152	4.767362
-7.156941	4.765557
-14.171756	4.764517
-18.130754	4.754961
-16.898678	4.752027
-11.965033	4.757558
-6.490692	4.757964
-1.598802	4.760475
-0.204921	4.77568
-1.845196	4.789611
-5.352613	4.79121
-9.920634	4.79177
-2.237352	4.800313
-6.543048	4.809807
-10.358148	4.812279
-0.460588	4.808949
-1.284081	4.806313
0.087918	4.807858
-8.590462	4.809224
-3.712821	4.807771
1.754467	4.809237
6.788701	4.81305
10.278688	4.812598
24.615808	4.815748
24.734932	4.831538
24.012169	4.845353
10.95282	4.844125
10.86613	4.842163
12.118715	4.851926
14.200116	4.862601
16.341141	4.864766
18.562023	4.862907
7.764314	4.861911
8.94434	4.862463
10.052428	4.866059
10.774317	4.874495
11.484922	4.88264
11.874532	4.883996
11.544959	4.885679
10.937695	4.896245
10.032794	4.907168
8.910068	4.908864
7.531801	4.907939
6.458313	4.912955
5.45118	4.917461
4.524078	4.912521
4.318664	4.905979
4.41456	4.908335
4.755619	4.911389
5.074274	4.904702
4.828272	4.897016
4.645118	4.899446
4.254275	4.904341
3.682609	4.900044
3.483154	4.892081
3.599473	4.892895
4.096382	4.898628
4.729366	4.894818
5.471254	4.884396
6.460912	4.884157
6.395552	4.890778
5.056804	4.885832
2.637443	4.874436
-1.718798	4.875493
5.290375	4.881382
0.498188	4.875043
7.143493	4.866068
2.467399	4.867665
-0.691131	4.870077
-3.920246	4.86536
-5.841088	4.862524
-5.230484	4.864341
-5.723614	4.864314
-7.271232	4.863916
-3.782232	4.863873
3.267784	4.862167
5.436396	4.862166
7.058555	4.85709
16.333551	4.844407
24.480761	4.840326
20.640703	4.838054
11.948186	4.82011
8.437741	4.804205
6.780654	4.803037
2.754099	4.798302
2.972376	4.78508
10.796983	4.777108
15.635751	4.776621
9.991059	4.774449
1.877589	4.766851
-0.861575	4.760512
-1.045528	4.760116
-0.436137	4.756529
1.126926	4.745701
-1.656767	4.74089
-9.446057	4.740297
-13.821475	4.729129
-13.274013	4.717625
-13.871726	4.716802
-15.365972	4.713313
-14.686191	4.703578
-13.482194	4.699181
-12.914414	4.700447
-11.583696	4.700464
-10.169785	4.700155
-9.413218	4.700495
-8.337007	4.696704
-7.156841	4.693476
-6.328916	4.696742
-6.090053	4.695325
-6.098626	4.68567
-6.054265	4.681656
-5.844758	4.684448
-5.024758	4.683518
-4.327621	4.679152
-4.523563	4.678321
-5.255654	4.681204
-18.835289	4.681713
-21.320801	4.678718
-22.24642	4.680405
-10.323479	4.687772
-11.738935	4.689103
-13.619929	4.685076
-16.075655	4.688116
-19.919018	4.694352
-33.67651	4.693328
-28.564255	4.688444
-16.456676	4.686063
9.899843	4.68637
22.055977	4.684913
28.549242	4.675428
28.225183	4.662798
25.964077	4.659491
12.953	4.657534
12.169785	4.641651
11.482141	4.625592
23.189512	4.623475
21.322836	4.620869
17.937536	4.611472
14.444812	4.606197
11.715466	4.605897
-2.089464	4.605644
-1.817143	4.605318
0.47115	4.605361
16.951672	4.605372
23.564739	4.604965
32.961941	4.604952
-17.360001	4.606728
-5.108217	4.608938
6.822764	4.609235
4.4921	4.60961
12.128385	4.612578
-7.487219	4.615247
-4.926178	4.615601
-16.922132	4.615765
-18.067875	4.61632
29.187971	4.616518
27.394127	4.616523
14.171496	4.616585
14.784301	4.616754
-7.515612	4.61683
-4.464668	4.61684
-13.088031	4.616973
-22.40431	4.617072
-20.584005	4.617067
29.502405	4.617042
28.84334	4.617034
26.931705	4.617064
-0.191245	4.617057
-2.76406	4.616974
-17.244036	4.616919
-30.065598	4.616914
-28.548851	4.616905
-25.882772	4.616875
27.317818	4.616859
32.017334	4.616866
11.764728	4.616581
16.345539	4.616086
8.232753	4.615912
-5.650457	4.615932
-16.083927	4.615929
-27.74893	4.61587
-19.682327	4.615884
-8.230107	4.614794
-11.499201	4.610462
-10.677778	4.606819
-11.570032	4.606912
-7.283621	4.602019
9.764021	4.590508
34.515812	4.584825
72.250694	4.584802
114.804848	4.578385
-130.934784	4.567348
-99.405403	4.562607
-60.148006	4.562675
-19.558735	4.556615
-7.621824	4.544524
23.301554	4.538418
50.461937	4.538407
105.68409	4.530491
106.771919	4.515649
-38.457844	4.509058
-34.682327	4.509098
-15.626287	4.502084
-15.6905	4.489193
12.080311	4.482021
33.810558	4.481835
92.210625	4.478503
155.121124	4.467692
141.72345	4.459499
-70.455589	4.459192
-93.725075	4.454541
-84.248848	4.443607
-63.941025	4.439902
-61.106258	4.439625
-15.968405	4.434387
30.949984	4.431446
65.783188	4.431626
90.245949	4.430893
-71.28286	4.430758
-63.63805	4.430712
-46.630615	4.431102
-51.423683	4.430303
-34.713337	4.427823
-18.357845	4.427963
-22.007883	4.42752
-5.777686	4.424755
22.768337	4.424156
54.23048	4.426536
49.060078	4.429885
20.228039	4.428403
5.719	4.426879
-7.086893	4.422983
-13.305855	4.384374
-19.406612	4.332408
-19.333984	4.329735
8.97365	4.322184
53.298504	4.226137
64.641281	4.120928
44.354591	4.110738
34.184227	4.123218
29.250164	4.058984
17.475111	3.957538
22.035652	3.901647
39.355682	3.896094
52.771149	3.88681
73.775887	3.81947
86.397102	3.705778
73.026695	3.635719
72.878456	3.635705
79.711319	3.606188
64.358101	3.498186
87.02449	3.399495
131.580688	3.376559
52.303165	3.374557
-122.470741	3.3417
-199.250061	3.298514
-155.036926	3.27146
-113.256554	3.260089
-100.718002	3.25772
-71.804962	3.256901
-13.911249	3.239076
41.085358	3.194311
5.673625	3.1568
-98.726891	3.152621
-143.187683	3.142509
-112.966339	3.104743
-73.121735	3.078159
-56.222454	3.076042
-31.930256	3.071914
31.682919	3.061391
89.028549	3.056713
49.245583	3.056743
-83.265022	3.054116
-133.633057	3.047934
-104.880707	3.043595
-69.281158	3.04378
-50.872337	3.039072
-23.451006	3.020292
31.981157	3.001789
75.262024	3.001165
15.112883	2.999374
-121.534821	2.974138
-180.857254	2.947873
-140.602844	2.94503
-106.961815	2.94991
-88.359711	2.945677
-42.709976	2.938258
-3.465333	2.935167
30.072689	2.936522
75.851227	2.939296
96.011688	2.94121
81.161346	2.939793
75.087357	2.931419
77.86322	2.922993
68.467766	2.922918
58.528896	2.920039
52.79866	2.908843
42.928001	2.903808
33.590897	2.903693
15.333059	2.893319
11.135958	2.877716
10.771522	2.87195
17.223339	2.873065
27.467316	2.864686
37.072353	2.840504
39.329731	2.81665
31.845919	2.811929
17.506891	2.810318
1.171954	2.784074
-12.236263	2.750894
-19.068556	2.741005
-18.976625	2.742042
-13.507895	2.736393
-4.679512	2.730734
1.825172	2.731079
5.225951	2.733169
7.915942	2.732111
9.662389	2.730208
8.564093	2.73079
4.268988	2.729024
0.093586	2.724138
-4.397891	2.724186
-9.622311	2.729632
-4.137964	2.732979
8.171793	2.732436
10.360321	2.732156
1.030534	2.73109
-5.933042	2.723171
-10.147236	2.716262
-14.446791	2.72275
-15.083754	2.730742
-9.500416	2.729704
4.603136	2.729592
25.406036	2.73108
38.260483	2.730262
13.65487	2.731911
13.137045	2.733627
12.21863	2.733956
-0.920442	2.743906
-22.613358	2.768772
-38.863552	2.794552
-46.778221	2.802832
-42.707767	2.804429
-23.713634	2.84289
-19.526558	2.920073
10.1911	2.971246
34.586464	2.976039
49.097946	2.983632
47.664673	3.009873
34.579185	3.030686
11.705019	3.039724
-1.539822	3.043635
-24.906113	3.045395
-38.505814	3.045551
-29.792189	3.045396
-23.276445	3.045959
-9.005259	3.048036
6.704607	3.048238
19.360994	3.084205
26.820753	3.207337
30.963949	3.312047
25.412973	3.316294
14.822762	3.384624
9.03793	3.551895
9.125629	3.634868
9.07163	3.637418
5.033971	3.643589
12.808772	3.644011
2.11168	3.651916
-21.069225	3.655051
-32.542656	3.678196
-38.100796	3.814697
-35.573227	3.966404
-24.177563	3.997357
-4.109563	4.015798
29.436647	4.142168
48.980835	4.284155
47.246239	4.338689
45.072113	4.33904
30.317499	4.364892
7.60159	4.431312
-19.350044	4.486215
-41.15873	4.495353
-39.990639	4.506949
-38.322411	4.583279
-35.637535	4.673883
-11.97203	4.692363
12.605959	4.711648
31.786028	4.869342
41.856628	5.079928
52.499718	5.162388
39.191528	5.161888
22.855618	5.253846
-5.025079	5.443725
-17.700687	5.605398
-18.039974	5.676545
-9.173794	5.683418
-4.100884	5.696583
-4.321548	5.780881
0.951482	5.907052
11.446024	5.98044
3.242376	5.994425
0.609716	5.997284
-3.963584	6.016993
-5.325432	6.067036
-5.215691	6.06916
2.361913	6.266231
-8.528871	7.115387
-12.310575	7.978904
-18.602448	8.121613
-15.432985	8.336914
-19.19409	9.447883
-23.782623	10.511732
-25.684843	10.810064
-7.744111	10.815339
-8.616517	11.100473
-6.586396	11.605968
-10.416536	12.022432
-3.538169	12.181262
-3.930107	12.181062
-3.712333	12.371577
-4.868645	12.864547
3.052191	13.232623
2.785345	13.263974
4.844122	13.384255
-15.082079	13.821887
-4.263526	14.195371
6.098489	14.269029
11.814692	14.30014
17.453077	14.60981
36.163002	15.130026
29.28157	15.474039
15.578549	15.498704
7.475389	15.672057
22.122604	16.365122
20.565319	17.049984
14.820262	17.217464
14.661601	17.245615
17.636061	17.570248
12.869727	17.956394
-2.155665	18.128784
-7.852726	18.153833
-9.084585	18.154121
-13.867909	18.171721
-21.647642	18.225969
-21.186712	18.324539
-12.422559	18.42
-10.65877	18.454197
-15.492792	18.454189
-14.214728	18.473656
-7.880145	18.506973
-5.523577	18.532087
0.099473	18.548252
13.364055	18.560076
23.471508	18.566088
22.859377	18.566248
17.768007	18.570553
14.441337	18.583858
9.945303	18.597826
0.477351	18.606415
-15.437868	18.610767
-44.115421	18.612658
-59.815208	18.612803
-76.308678	18.61385
-88.83342	18.61928
-83.272736	18.627537
-56.358883	18.633934
-13.163517	18.636957
61.074272	18.637867
142.194565	18.637909
-132.137894	18.638273
-64.4058	18.640533
-11.173854	18.645172
16.506063	18.65027
36.408756	18.653379
30.514067	18.654137
30.196501	18.65414
3.837828	18.655046
-40.342049	18.656864
193.031006	18.658323
115.273819	18.658966
49.077747	18.659222
-1.829319	18.659658
-39.187908	18.660854
-60.454212	18.661722
-61.044666	18.661152
-53.672913	18.661808
-55.604191	18.666796
-61.811169	18.674244
-55.038136	18.679205
-40.553886	18.679943
-31.232643	18.680332
-20.660063	18.68424
-3.540851	18.68973
6.095094	18.692823
8.423584	18.693518
16.480425	18.693575
54.564838	18.693426
61.903965	18.69343
63.74157	18.693705
66.278694	18.694424
65.262093	18.696121
60.597073	18.696554
52.703552	18.693531
41.527672	18.690653
27.701113	18.690544
12.481764	18.688581
-15.374603	18.683029
-29.107243	18.679806
-38.645947	18.680664
-44.466789	18.680168
-44.232533	18.676222
-36.944023	18.672741
-14.71564	18.672125
-0.944433	18.672359
-5.987995	18.672228
11.462555	18.672668
27.102236	18.673307
48.749298	18.672903
52.127361	18.67099
60.292912	18.669012
87.317665	18.668913
98.650131	18.668219
95.081543	18.664034
98.956459	18.659838
103.853157	18.659004
94.49295	18.658642
86.733353	18.656084
94.481071	18.653324
78.071877	18.652225
84.141449	18.652201
135.803299	18.652447
48.893005	18.652411
-180.296051	18.651472
-281.634705	18.649309
-238.306381	18.6472
-247.004379	18.646828
-281.694336	18.646421
-239.687576	18.643831
-216.511581	18.641094
-240.713531	18.640413
-133.055191	18.640306
76.304321	18.638956
140.437607	18.63743
96.103889	18.637053
83.630638	18.637026
96.81469	18.636236
86.773979	18.635193
89.525406	18.635069
104.850983	18.634766
98.09977	18.633606
86.983833	18.633879
84.5411	18.634823
79.25103	18.634481
76.710228	18.635738
83.822372	18.640034
86.279015	18.643919
75.217102	18.644693
57.778046	18.643366
41.06781	18.644205
33.431046	18.65036
25.440777	18.657331
11.589531	18.658394
-1.50175	18.656858
-10.139886	18.658712
-13.51663	18.660898
-14.285027	18.6609
-12.628359	18.661327
6.406336	18.66209
10.274115	18.661888
13.606606	18.661304
4.451762	18.661451
-8.20369	18.663179
-21.708437	18.665798
-36.938385	18.667847
-25.810659	18.6689
3.984226	18.669167
21.320436	18.669077
18.778723	18.669512
19.045347	18.670704
23.71158	18.671919
14.329653	18.672899
-2.362288	18.673981
-1.320171	18.675175
17.841005	18.675533
38.261551	18.675888
54.181808	18.679691
66.199944	18.685259
65.446716	18.687416
44.126797	18.687414
13.225747	18.688372
-0.754518	18.689367
12.876321	18.689558
38.033661	18.689529
61.075649	18.68956
78.018547	18.689547
84.510017	18.689623
74.952576	18.690416
63.320877	18.692461
71.708443	18.694279
91.944878	18.694149
91.590485	18.695734
51.110497	18.702074
-21.991989	18.707396
-109.955811	18.707777
-190.721985	18.707722
-234.727356	18.709442
-224.947647	18.710695
-177.419418	18.711155
-126.53923	18.711079
-97.612076	18.710001
-101.002548	18.708961
-130.666214	18.709387
-170.446625	18.710581
-136.055161	18.710024
-139.874207	18.708683
-118.002502	18.711195
-78.589149	18.716358
-52.067707	18.718479
-34.734722	18.717466
-54.154797	18.716928
-109.70668	18.717512
-183.81308	18.719017
-218.657852	18.722256
-229.22821	18.724592
-179.668686	18.724495
-84.697357	18.725149
19.013582	18.725929
86.626411	18.72595
87.387207	18.727219
12.827013	18.727827
-82.977707	18.728224
-160.68074	18.732042
-214.565033	18.737616
-220.311188	18.741453
-188.471924	18.742674
-133.935883	18.742733
-67.806625	18.747313
-10.500517	18.761366
54.478436	18.775202
109.334045	18.777802
158.958633	18.779219
173.628616	18.786318
165.999756	18.790337
144.009171	18.790537
115.576294	18.790527
77.348076	18.79019
58.147034	18.791042
46.536137	18.792652
40.464928	18.793049
64.062607	18.792299
67.093895	18.791857
72.897713	18.793158
77.541283	18.797153
80.147095	18.802443
77.77095	18.805342
71.7043	18.805754
64.555519	18.805721
58.869892	18.805777
54.501091	18.806862
51.588112	18.813086
47.346691	18.826538
39.580185	18.83733
29.893251	18.83934
20.324604	18.839539
9.899856	18.841164
2.604816	18.843987
-0.170133	18.852228
-3.843692	18.872801
-3.940711	18.896124
1.969581	18.903339
5.186043	18.903618
10.322176	18.910116
20.150702	18.919018
18.953001	18.932453
-5.650806	18.964733
3.160009	19.016073
40.970676	19.043711
47.781143	19.043697
36.58313	19.068773
28.997456	19.118372
13.990398	19.174154
11.09515	19.26263
20.293156	19.402262
14.800281	19.476517
13.22679	19.493357
21.019033	19.910603
26.244162	20.638178
21.993872	20.911882
6.767544	20.925173
9.230695	21.234838
20.368973	21.471575
6.681963	21.482231
-0.829377	21.496702
-7.025727	21.499941
-1.161013	21.653782
3.633772	21.843931
1.332092	21.845177
-10.341768	22.099642
-7.240182	22.633818
-8.020885	22.883675
-10.383888	22.88706
-16.330727	22.952814
-8.704355	23.053967
10.007833	23.11529
8.724133	23.15476
-7.36355	23.188923
-9.626062	23.204193
-14.994461	23.204355
-22.838322	23.228083
-28.556637	23.271074
-30.555738	23.299578
-23.951242	23.310144
-8.437182	23.313395
0.684654	23.313904
0.711078	23.31419
2.240103	23.318722
6.182088	23.327091
6.436157	23.334467
6.295385	23.339972
-4.493252	23.344957
-3.66632	23.348108
9.227352	23.347961
11.506964	23.351484
12.62764	23.363199
12.86068	23.373615
14.491655	23.376669
15.71319	23.376284
16.52632	23.375385
20.18886	23.374725
25.014002	23.374981
28.348162	23.375702
32.696945	23.375284
37.09111	23.373356
35.747112	23.37145
32.522297	23.371895
28.132769	23.374125
13.143848	23.373434
-9.881139	23.369682
-25.680616	23.368629
-33.631252	23.371443
-44.910095	23.37392
-56.358841	23.375496
-65.526253	23.377724
-72.954346	23.378061
-69.715813	23.379234
-50.814919	23.387505
-44.860214	23.396587
-32.490631	23.399084
0.516961	23.398947
32.163086	23.399567
58.306782	23.400167
79.676094	23.400732
106.462135	23.401321
129.54541	23.401598
120.939674	23.401617
105.566925	23.401619
80.828087	23.40181
51.417419	23.402592
18.633598	23.403183
-18.012665	23.403194
-56.685078	23.404724
-89.813568	23.407925
-110.377808	23.410336
-124.935478	23.411175
-135.207672	23.411268
-129.639038	23.411322
-111.479134	23.412027
-97.279251	23.413937
-86.777847	23.416193
-65.922188	23.417406
-34.437019	23.417664
-2.407277	23.417665
27.490017	23.417686
56.285427	23.41795
76.956795	23.418945
87.501862	23.420622
91.026604	23.421879
88.088341	23.422314
76.148705	23.422176
60.744209	23.421469
43.100353	23.420952
17.096207	23.421602
-13.438942	23.42378
-29.017487	23.426571
-27.501324	23.427961
-23.759956	23.427937
-20.481239	23.42865
-13.58152	23.430845
-7.425126	23.433361
-7.105392	23.435055
-8.490955	23.43565
-7.892862	23.435663
-5.639005	23.435835
-1.346458	23.436356
4.41033	23.436966
7.480704	23.437519
5.750442	23.438099
2.380231	23.438553
-1.186193	23.438597
-1.482023	23.438522
4.190386	23.438749
14.243888	23.439169
-0.16695	23.439564
8.630629	23.439968
14.16502	23.44038
14.98337	23.440453
16.115917	23.440228
19.762377	23.440273
7.818441	23.440638
2.688159	23.441031
4.489475	23.441402
24.990242	23.441813
24.628672	23.441961
14.027042	23.441633
7.597368	23.441505
5.866836	23.441916
-11.112946	23.442423
-15.047135	23.442871
-11.275587	23.443377
-11.649219	23.443703
-0.266343	23.443344
-3.840586	23.44318
-6.711776	23.44417
-6.219986	23.445347
-14.407982	23.446144
-6.441886	23.447046
0.209171	23.448092
1.921431	23.447851
3.560467	23.449747
11.090303	23.462959
5.874087	23.479204
4.200332	23.481932
-4.960409	23.48571
0.084803	23.507502
2.890855	23.528357
0.304978	23.532949
-10.312897	23.533424
-23.164707	23.538675
-9.465448	23.544031
-14.88662	23.546072
-13.707619	23.546587
-8.72928	23.546366
-3.400404	23.54282
-11.424825	23.536377
-6.754004	23.53286
-1.685055	23.533323
17.685396	23.532372
24.321775	23.529278
28.247795	23.527491
30.129988	23.527502
31.968325	23.527664
23.012169	23.527443
28.670744	23.528013
35.064587	23.529385
50.275875	23.529785
49.088825	23.529638
47.261208	23.531181
47.220776	23.528376
48.680576	23.512379
39.881573	23.497992
41.359512	23.499146
36.325714	23.492731
46.744152	23.470659
51.915081	23.458307
52.686127	23.458805
46.641857	23.462856
44.528355	23.468496
31.527199	23.468714
25.031591	23.468491
21.818684	23.467583
40.561699	23.448231
46.031864	23.423534
45.901073	23.418266
44.230518	23.415159
22.998068	23.393137
12.463243	23.36754
20.95616	23.357542
50.371384	23.3577
85.922661	23.352983
74.083763	23.340452
15.638971	23.329969
-92.074524	23.328197
-194.978424	23.325981
-261.860809	23.310963
-303.719421	23.292505
-315.71637	23.288343
-316.005615	23.284357
-312.613556	23.251785
-293.788086	23.205906
-245.990967	23.187111
-167.670898	23.187599
-69.268188	23.167059
22.951483	23.123468
75.238617	23.08651
73.677177	23.070202
39.892601	23.068438
10.35418	23.066261
4.859519	23.046547
13.604859	23.014591
24.474173	22.996241
37.587475	22.993696
47.170475	22.993057
42.123295	22.988354
32.813847	22.976818
34.915668	22.977287
40.536491	22.924337
36.528229	22.675768
31.82626	22.388273
37.848305	22.338406
49.115276	22.259315
57.90712	21.810946
65.20446	21.319107
68.987312	21.17038
63.016144	21.168598
48.703148	21.020945
38.789791	20.746168
43.082436	20.507616
52.545444	20.414406
53.280151	20.416315
34.532207	20.302925
27.923038	19.994394
20.344643	19.753111
12.125275	19.733864
11.041542	19.654081
32.413696	19.348999
41.004707	19.076538
49.695621	19.021767
39.198364	18.998831
6.284373	18.761513
-3.584039	18.341919
-17.419762	18.049227
-24.826227	18.027323
-7.720582	17.876362
-0.036729	17.241259
16.998095	16.562445
19.138773	16.389017
15.48003	16.359715
-18.783636	16.010452
-26.38154	15.577718
-28.575634	15.37864
-13.407935	15.349283
-3.505249	15.348965
20.642399	15.328893
20.30689	15.264728
11.443271	15.146205
-1.669417	15.029958
-7.930116	14.987944
-7.123499	14.987995
3.342197	14.963967
5.775611	14.922741
21.663153	14.891621
21.64333	14.871476
18.771761	14.856709
1.295964	14.849195
-5.180076	14.849071
-9.644434	14.843759
-10.148298	14.827076
-7.798651	14.809592
9.463841	14.79882
14.983142	14.793339
19.094227	14.790976
8.924855	14.791178
9.566612	14.790772
10.488433	14.784203
-24.843975	14.774137
-32.618187	14.768566
-22.786936	14.767416
-18.49045	14.766741
5.047812	14.766993
34.912148	14.768315
56.302113	14.767335
77.365715	14.762249
96.214081	14.755854
-110.886734	14.75211
-90.549072	14.751992
-41.331955	14.752991
-10.683126	14.752219
12.086197	14.749919
50.271854	14.748228
86.160988	14.747617
96.606186	14.7473
78.077812	14.74667
-111.813202	14.745216
-120.72879	14.743715
-99.068916	14.743527
-74.583336	14.742492
-22.704103	14.73625
30.264282	14.725909
61.534431	14.718404
115.982178	14.716927
107.115761	14.716413
-111.443878	14.711332
-128.035767	14.70384
-110.021042	14.6993
-64.710945	14.698183
-17.676134	14.698116
9.121021	14.698112
64.943314	14.698028
120.578087	14.697544
117.367386	14.69604
-117.685616	14.693977
-126.285141	14.692682
-77.453651	14.692291
-33.191639	14.692277
-22.759859	14.692314
8.566627	14.692179
36.232479	14.691467
42.344975	14.69005
4.251925	14.688813
-27.331602	14.688193
-39.798729	14.688037
-36.60379	14.688258
-27.615765	14.688423
-15.812251	14.687828
-3.912301	14.685435
-0.093032	14.682663
-4.225756	14.681771
-2.814036	14.681915
6.491616	14.683786
9.193961	14.68672
9.171885	14.687052
19.88793	14.68762
25.008366	14.690327
17.467844	14.691104
26.053648	14.691172
51.099594	14.692229
61.166855	14.692175
62.03672	14.69301
61.408875	14.69575
51.063427	14.696717
49.483227	14.696571
51.508259	14.699423
36.180801	14.704023
46.632912	14.706224
74.456772	14.706206
7.42005	14.7075
-132.781921	14.711429
-184.640472	14.714961
-133.060226	14.715603
-89.975952	14.715873
-75.279076	14.718879
-36.461586	14.722647
31.193989	14.723707
81.282845	14.723944
32.639706	14.726845
-87.747261	14.730508
-130.455872	14.731672
-101.170174	14.731782
-42.702286	14.734667
-12.73456	14.739036
-0.979363	14.739904
47.492085	14.738801
106.122719	14.739459
60.728413	14.739581
-73.580017	14.737986
-136.722626	14.736759
-89.844009	14.736174
-38.735458	14.736955
-29.973846	14.739661
-14.951879	14.739562
51.849834	14.733861
116.872757	14.729967
70.561943	14.732882
-90.832916	14.736294
-152.206055	14.735224
-85.913383	14.732579
-40.519951	14.732426
-37.981865	14.7342
6.817969	14.734654
61.051373	14.734405
75.978615	14.735614
73.981987	14.736335
68.821053	14.734251
56.744217	14.731683
50.731258	14.732758
48.926445	14.736805
43.099247	14.73906
39.19944	14.738474
34.574944	14.738996
25.635309	14.741756
19.147003	14.74293
16.661596	14.741598
16.045626	14.741428
16.675964	14.743901
16.979866	14.744804
16.177618	14.739992
16.514408	14.734688
15.063257	14.735065
12.845512	14.73624
10.548317	14.73521
6.430584	14.737608
-0.029051	14.742757
-7.285116	14.744274
-12.222079	14.744778
-10.560693	14.749574
-0.67494	14.753591
9.273457	14.752771
15.674081	14.751421
17.01716	14.751164
-10.459628	14.751187
-17.186844	14.749665
-11.375274	14.743037
-10.488838	14.73605
-5.114242	14.735465
0.276388	14.736818
13.606647	14.734947
30.06459	14.732252
17.754871	14.731224
-1.453403	14.731194
-5.408614	14.73111
-8.300254	14.731321
-6.749946	14.731258
-11.696739	14.729339
-17.144657	14.727868
-4.606895	14.727836
13.170998	14.724435
31.259346	14.717431
17.268063	14.712488
18.412466	14.711542
23.105347	14.71207
9.36849	14.711299
-29.698959	14.707354
-41.097534	14.701221
-36.608971	14.697931
-29.550352	14.698008
-24.199457	14.697048
-1.165902	14.696589
16.085941	14.697099
32.914749	14.695596
28.81101	14.694825
23.527784	14.69431
10.529095	14.689487
-6.648608	14.682706
-20.078838	14.678961
-25.647739	14.679285
-32.991196	14.680802
-33.313606	14.675598
-17.924303	14.657635
-2.389176	14.640684
8.700122	14.641536
16.28824	14.648248
17.187346	14.646917
27.245512	14.643435
21.083609	14.644246
3.973013	14.654013
1.281855	14.669233
1.146422	14.676339
3.727295	14.674774
4.560594	14.676631
1.622162	14.685973
4.59073	14.693831
-7.593831	14.693266
-22.397903	14.689411
-5.870399	14.688625
-6.253788	14.689027
-0.672573	14.688481
12.87482	14.692812
27.209078	14.703534
36.11499	14.710231
51.685337	14.703016
51.973869	14.68926
21.240818	14.693058
-10.726076	14.713962
-31.862122	14.723796
-34.549908	14.721712
-36.123493	14.728554
-37.772324	14.737192
-12.276944	14.721052
10.211491	14.691944
13.468355	14.683095
19.061937	14.683751
25.149725	14.675651
29.850071	14.664167
20.780922	14.646822
2.193305	14.604998
1.717088	14.538192
-2.99213	14.503826
-18.21616	14.511242
-16.021116	14.489831
-8.874901	14.430368
-2.845222	14.356173
3.869211	14.243
11.753745	14.068976
20.737299	13.993931
8.445084	14.01453
-11.930848	13.470536
-14.013821	12.350815
-16.539585	11.89412
-13.12306	12.098228
11.089273	12.066217
20.089184	12.0197
16.648426	12.021402
20.983925	12.20764
17.181538	12.934318
13.978658	13.381636
7.980301	13.280864
-1.884698	13.286699
-2.296387	13.186614
-8.392261	12.92633
-12.647228	13.024558
4.347026	13.146972
11.027882	13.06446
12.404816	13.32845
8.558264	13.929135
-5.495936	14.226256
-0.856395	14.17444
-6.76097	14.403882
-10.334732	15.03283
-17.144463	15.451975
-12.165267	15.4492
-9.77964	15.48175
-9.426387	15.910698
-15.01371	16.494722
-14.4136	16.786888
-9.545657	16.790379
-13.238589	17.017843
-4.252322	17.692871
0.619142	18.281216
-0.561733	18.39221
1.219508	18.439047
-10.846858	18.836002
-10.664127	19.286547
4.810559	19.447487
8.27126	19.436253
0.203416	19.46258
-0.982497	19.542145
6.434896	19.618187
6.136807	19.668388
-13.863737	19.690138
-14.881117	19.691202
3.112927	19.696037
2.288031	19.718508
-4.094656	19.742743
6.694478	19.754726
8.700269	19.757233
3.112477	19.756163
-9.683977	19.755547
-17.335918	19.755899
-17.976583	19.758801
-22.384277	19.764797
-33.411747	19.768114
-36.498024	19.766117
-31.238081	19.762915
-43.3619	19.762476
-49.280525	19.760633
-48.031414	19.752108
-30.823277	19.744984
-33.067341	19.745884
-37.018299	19.748148
-31.166985	19.747545
-14.986343	19.746269
7.455441	19.745571
17.768011	19.745525
32.229282	19.746607
51.437321	19.748856
55.511539	19.75086
56.558567	19.751165
51.497036	19.750311
43.711346	19.750954
35.765957	19.752907
27.513378	19.751917
18.560642	19.748121
9.840927	19.745535
0.433014	19.744617
-11.964017	19.744846
-24.336071	19.746284
-34.301003	19.746216
-42.881943	19.744089
-47.113583	19.743849
-41.282055	19.745543
-32.342236	19.74618
-31.342775	19.746172
-19.031893	19.746258
-11.363455	19.745966
-3.948041	19.74477
-0.278144	19.743172
11.937506	19.743628
29.273544	19.745378
33.492474	19.745687
48.756187	19.746164
42.339706	19.748173
40.573513	19.749029
34.739643	19.746511
12.71277	19.742247
9.517375	19.73987
10.331612	19.739777
2.790667	19.738888
-14.321488	19.735903
-11.922045	19.732449
-11.276139	19.730267
-14.462022	19.72966
-33.967251	19.729755
-33.061081	19.729549
-28.598639	19.728832
-33.110836	19.727947
-37.815464	19.727072
-33.210354	19.726265
-15.230603	19.725788
-12.129091	19.725777
-15.402536	19.725771
1.185182	19.725342
21.411718	19.724712
47.108189	19.724133
78.285759	19.723547
109.352036	19.723061
118.562698	19.722931
-93.530281	19.722944
-90.84977	19.722618
-50.044697	19.721992
-23.546133	19.721424
6.582267	19.720909
53.155155	19.720381
78.045723	19.720181
107.675964	19.720177
95.157303	19.720135
-116.16996	19.720467
-119.160316	19.720299
-87.552841	19.719881
-48.897652	19.722469
8.742256	19.726965
43.543324	19.72843
80.362106	19.728098
104.96962	19.730347
100.976158	19.733398
-98.966782	19.733732
-103.629303	19.73267
-72.877083	19.73241
-18.980061	19.733648
10.751476	19.730879
39.855873	19.714241
57.345997	19.694796
52.256016	19.691475
19.49423	19.686975
-48.398823	19.66115
-44.827835	19.635838
-29.976107	19.63015
-15.791409	19.629665
-3.458684	19.621918
10.729029	19.612226
29.958878	19.606678
26.259117	19.604996
22.683285	19.605215
13.95475	19.605408
12.591692	19.603252
10.245002	19.599836
11.845491	19.599417
13.363591	19.601334
29.0457	19.601423
34.513256	19.600817
32.740124	19.601158
27.244801	19.60076
21.906298	19.601362
31.030165	19.603357
35.319225	19.603262
42.900105	19.602674
63.1278	19.603743
67.057594	19.60405
68.628304	19.603451
59.517353	19.603622
40.734859	19.603493
58.552204	19.601969
72.729378	19.600887
70.877647	19.601398
92.089058	19.602148
114.092384	19.601107
99.532402	19.596088
109.979286	19.590168
139.877533	19.588858
70.28006	19.589077
-99.971725	19.586979
-138.457916	19.584793
-83.235703	19.584251
-31.695335	19.586611
6.604556	19.590139
60.422466	19.59108
132.719559	19.591202
180.174286	19.591898
127.322685	19.591738
-95.641403	19.591742
-153.253784	19.592014
-104.590515	19.592018
-14.208693	19.593225
45.3512	19.595314
78.356583	19.596325
86.341736	19.59626
52.741215	19.597174
-91.453461	19.60004
-284.95816	19.602762
-366.271454	19.603502
-267.650055	19.603422
-143.294403	19.604456
-53.445988	19.606512
19.897861	19.606857
51.243435	19.60479
-2.78868	19.603971
-90.045609	19.604626
-168.553406	19.603346
-190.406677	19.601879
-147.47049	19.602648
-93.018059	19.602676
-33.976952	19.601345
12.03109	19.602394
18.883451	19.605064
-38.111244	19.605066
-111.223236	19.603771
-148.536682	19.605225
-166.320419	19.607655
-141.595825	19.607672
-69.73571	19.606407
5.538595	19.605955
53.287605	19.606173
32.331219	19.606707
-26.392311	19.608194
-100.011467	19.609798
-140.006439	19.609755
-147.886627	19.610229
-107.368088	19.614134
-37.177242	19.617668
33.319962	19.616619
73.43248	19.615366
98.637939	19.618183
99.7351	19.620375
90.063591	19.618553
84.428391	19.617529
82.925423	19.619535
91.292267	19.620501
89.228859	19.619905
90.289108	19.621037
88.750549	19.623119
94.416039	19.623621
101.645317	19.623852
89.290756	19.625614
62.975754	19.627478
47.46796	19.627815
43.484333	19.627398
45.075123	19.627699
48.676769	19.628695
48.94038	19.628799
59.2761	19.627668
75.904938	19.627356
42.558071	19.628159
-16.747032	19.628098
-47.183128	19.627859
-20.487236	19.629232
-10.448386	19.630898
-25.013313	19.631271
-13.87498	19.631426
-7.707408	19.633015
5.300189	19.635485
13.653616	19.636806
30.966522	19.636835
34.976147	19.637136
23.444475	19.638231
13.769403	19.639448
-1.148198	19.640093
-10.290317	19.640181
-18.237223	19.64019
-23.013266	19.640303
-14.199141	19.640379
-15.763554	19.640379
10.823961	19.640371
29.67473	19.640287
34.368511	19.641283
29.274883	19.643854
22.731796	19.644505
1.107623	19.642965
-26.858093	19.644842
-31.395699	19.650076
-45.110443	19.65274
-26.925566	19.651712
-17.399128	19.650562
2.712596	19.651623
25.445118	19.654402
33.141808	19.656574
8.148014	19.656563
-9.038273	19.655807
-25.028849	19.655787
-0.727572	19.655888
-11.787617	19.655754
-5.243278	19.655674
0.384312	19.656538
7.3552	19.65823
7.932955	19.658875
-6.218287	19.658821
-6.766922	19.659021
-16.261908	19.659021
-17.381096	19.658922
-21.437231	19.659523
-15.838192	19.662485
-8.290123	19.665634
0.503489	19.665894
14.389515	19.667234
27.489016	19.670868
23.543013	19.672544
23.843204	19.672514
28.622194	19.672647
14.383923	19.672722
-1.313187	19.672747
-12.672264	19.673149
-17.151337	19.67424
-11.050327	19.67524
-8.96137	19.675081
6.009462	19.678881
14.438202	19.692898
20.342861	19.706377
30.803301	19.708401
40.742599	19.71059
36.744888	19.720594
22.753252	19.730978
10.42016	19.738726
-0.527847	19.745289
-10.710114	19.748741
-7.551262	19.748613
6.37797	19.757078
11.705294	19.776123
6.83319	19.787252
7.4218	19.789444
9.735083	19.791641
3.692345	19.800627
1.431194	19.811367
6.231967	19.81143
6.163068	19.897314
3.806601	20.142109
12.342569	20.333868
25.925615	20.343033
32.296249	20.467306
29.891432	20.895618
18.751892	21.315596
5.378541	21.439857
0.687334	21.447136
-15.63427	21.703796
-40.157104	22.222971
-46.607727	22.622066
-35.432682	22.689713
-30.164717	22.748859
-29.062035	23.164412
-27.990629	23.707626
-38.302197	23.941708
-46.404476	23.941557
-38.047867	24.132648
-20.044271	24.582279
-12.835459	24.921043
-14.137375	24.971653
-11.494202	25.022551
-6.640688	25.314772
-5.301631	25.626083
-12.480417	25.711445
-16.760899	25.718042
-20.994326	25.836113
-12.177935	25.979582
-18.134243	26.034096
-22.915293	26.035872
-22.255558	26.044075
-17.49271	26.06505
-11.80496	26.087412
-15.43478	26.103046
-26.502409	26.107822
-31.915977	26.107542
-27.02202	26.111843
-25.977539	26.118546
-31.510677	26.121897
-30.707886	26.122532
-24.871431	26.120918
-20.825518	26.118031
-17.65958	26.117115
-7.120088	26.118389
5.546189	26.118305
13.260513	26.116756
15.659135	26.117052
15.76494	26.117495
13.595388	26.117212
12.058742	26.118858
11.450227	26.12002
10.361067	26.120077
-4.627808	26.121759
-8.281558	26.122972
-35.449333	26.122789
-35.622169	26.122791
-32.448528	26.121872
-15.500917	26.120066
-11.360362	26.120228
-10.377463	26.122435
-11.132248	26.122604
-12.134139	26.121086
-9.44047	26.123291
-13.575666	26.127979
-1.12886	26.129227
24.933867	26.127516
34.611977	26.127903
38.021713	26.132462
34.706459	26.139
27.598255	26.142973
20.177452	26.142496
13.893349	26.149649
8.721663	26.176344
3.457901	26.201376
-3.047063	26.2041
-12.558701	26.213243
-22.712973	26.249081
-31.640667	26.27738
-38.61224	26.279934
-27.379864	26.282917
-25.731976	26.296305
-21.239185	26.305042
-14.321911	26.305859
-6.852312	26.305595
-2.279247	26.306105
-1.876548	26.306538
-3.870106	26.306728
-8.714304	26.306786
-13.941614	26.306694
-9.615459	26.306461
2.901226	26.306486
13.894353	26.306913
17.937407	26.307232
18.532562	26.30723
14.396789	26.307777
7.30256	26.309311
1.476015	26.310459
0.801424	26.310411
2.979772	26.310493
6.051157	26.311697
8.383029	26.31299
7.37808	26.313293
5.806743	26.313314
6.150201	26.31385
10.420365	26.314365
17.032125	26.314369
23.119247	26.314323
24.514763	26.314991
7.668502	26.31649
-1.386186	26.317875
-11.627473	26.318052
-19.408546	26.31752
-19.565443	26.318348
-15.052338	26.320852
-9.892414	26.322699
-6.182925	26.322958
-9.132497	26.322807
-19.219513	26.321928
-26.272511	26.319174
-21.840477	26.316525
-13.069744	26.316479
-9.304864	26.315992
-9.613935	26.310751
-6.335649	26.303631
-1.616431	26.30057
-4.987663	26.30117
-15.397952	26.299881
-18.001225	26.294672
-10.14987	26.29015
-6.520304	26.289537
-7.830512	26.289093
-6.9935	26.286345
-4.839178	26.284651
-6.233374	26.284727
-10.656148	26.282444
-10.027681	26.276714
-7.76057	26.272192
-3.028868	26.272058
3.703516	26.270485
7.358965	26.260626
6.504076	26.249748
11.695973	26.248634
22.628969	26.250349
30.318872	26.244808
-10.671077	26.238901
-10.782224	26.238773
2.513652	26.23946
-0.200855	26.239363
-6.328364	26.239573
-14.760655	26.239473
-25.393118	26.23967
-38.048313	26.239676
-42.574993	26.240948
15.829842	26.24523
13.733361	26.247362
2.417754	26.243397
-6.927396	26.238344
-14.979505	26.238871
-22.206524	26.242949
-29.439205	26.242521
-23.657585	26.23427
-5.568251	26.219534
38.886505	26.19945
45.271393	26.177071
35.983925	26.168234
24.285847	26.162561
10.958625	26.060068
-2.474523	25.824089
0.198001	25.649834
20.537624	25.641932
23.823666	25.541674
46.113056	25.182014
44.336292	24.822611
31.093102	24.714088
13.86525	24.709919
-3.407192	24.542019
-3.341387	24.199903
15.065667	23.9154
25.064213	23.845709
38.134857	23.82822
60.301361	23.585962
62.524715	23.180029
45.123856	22.962469
23.576828	22.960531
14.737829	22.801979
21.749155	22.393885
18.462309	22.083866
9.911938	22.041637
-7.511377	21.988903
90.967461	21.669188
65.881042	21.225021
50.574463	20.995661
49.915886	20.993608
55.423672	20.804564
50.944187	20.224632
23.926548	19.68712
-29.333456	19.577406
-95.903244	19.527258
-145.653229	19.14093
-154.885712	18.687115
-119.014107	18.515032
-47.785866	18.512007
29.553656	18.471155
72.409966	18.382969
69.250374	18.301815
30.22888	18.24789
-46.814842	18.224062
-131.007828	18.222225
-155.703247	18.216053
-106.103439	18.191082
-37.771885	18.164488
17.081591	18.150946
47.556717	18.146391
19.106209	18.144705
-57.027393	18.144371
-105.675034	18.1439
-101.186096	18.138407
-78.766663	18.127968
-45.467129	18.120077
7.529278	18.117493
53.531036	18.117167
63.043041	18.117161
38.790073	18.117035
19.97513	18.115561
10.76098	18.111313
22.179008	18.106262
15.945301	18.103769
10.884957	18.103498
7.770066	18.103443
5.653126	18.103086
3.35251	18.102381
8.049766	18.100836
19.260288	18.098351
30.971136	18.09617
15.901144	18.095583
17.430813	18.095507
5.358984	18.094032
-11.089251	18.09189
-15.963625	18.091002
-8.392637	18.091032
-4.213192	18.090855
-8.897841	18.090796
-14.033794	18.090519
-14.731678	18.089325
-13.546203	18.088833
-18.108608	18.08869
-29.463142	18.086208
-28.006069	18.083338
-11.550513	18.082737
-16.452145	18.082792
-36.637482	18.082716
-3.529646	18.082975
74.225006	18.083242
108.397827	18.082748
91.976219	18.080412
86.572731	18.077917
93.387825	18.077538
86.652184	18.077055
80.380898	18.074928
78.31514	18.073357
66.267792	18.073078
28.554237	18.07308
25.605909	18.073174
28.293371	18.073362
36.737389	18.073528
48.61647	18.073734
49.232101	18.073999
33.120842	18.073982
5.528564	18.074053
-26.241646	18.076319
-50.956783	18.080185
-59.169155	18.081512
-53.249996	18.081831
-41.671047	18.086687
-33.194664	18.093483
-32.856121	18.095964
-39.18507	18.095894
-45.038754	18.098476
-45.333153	18.103363
-38.210945	18.106682
-28.575609	18.107204
-20.30649	18.107292
-15.760416	18.109032
-16.89628	18.11142
-22.817774	18.112484
-21.326065	18.112497
-11.023232	18.112658
-2.936751	18.112846
-3.513937	18.112827
-8.571886	18.112837
-11.951299	18.112896
-11.82602	18.113224
-13.693453	18.113205
-17.616783	18.112024
-16.475615	18.111565
2.204046	18.112082
0.158261	18.109331
-45.080006	18.104202
-44.576729	18.102629
-35.098515	18.102577
-28.700512	18.098579
-13.360296	18.093672
-8.364074	18.09226
-3.676253	18.092293
-1.538758	18.091246
0.490288	18.089821
-12.106357	18.089008
-16.143684	18.088799
-21.44227	18.088804
-13.718925	18.08864
-17.218	18.088282
-17.317333	18.088076
-11.792388	18.088074
-3.626051	18.087963
5.749114	18.087826
2.757187	18.087826
8.442879	18.08749
21.474525	18.086849
20.975908	18.086708
20.1534	18.086468
16.730906	18.084831
16.880203	18.083254
19.916914	18.083181
14.148332	18.082256
1.09195	18.080526
-1.651191	18.080667
6.685754	18.080227
11.406021	18.078663
10.991344	18.079679
9.396523	18.080112
5.414934	18.077251
1.034525	18.07568
2.106246	18.075926
7.523909	18.074734
1.724146	18.072485
7.731274	18.071001
10.574344	18.070572
10.192423	18.070599
9.335097	18.070004
10.503424	18.06706
10.594333	18.063242
8.228491	18.062088
49.241638	18.06233
33.584301	18.061718
14.914525	18.060909
-0.875604	18.060461
-10.86065	18.060192
-14.109876	18.059307
-10.840544	18.058744
-8.451086	18.059103
-7.516575	18.057356
-4.453461	18.054022
-0.509335	18.052996
4.377861	18.053585
13.828362	18.053999
17.615524	18.054825
7.999085	18.055878
-0.285337	18.05817
-5.478683	18.060452
-27.159882	18.059166
-57.389412	18.064919
-66.703651	18.082546
-57.478092	18.09156
-48.976894	18.090454
-43.111507	18.092884
-39.967628	18.092972
-40.239666	18.092216
-33.799171	18.092428
-22.701071	18.094481
-16.063118	18.117809
-10.468612	18.142509
-0.646048	18.143074
6.633049	18.168957
4.575332	18.240362
-1.056938	18.293358
[truncated: 105,298 more rows]
