# Supplementary material for: Surface electromyographic analysis of differential effects in kettlebell carries for the serratus anterior muscles
Source: PeerJ. 2018 Jun 12;6:e5044. doi: 10.7717/peerj.5044 (PMC6003386; doi:10.7717/peerj.5044)
Supplement: Supplemental Information 1 — Raw files and R-script file for processing of EMG data. [file peerj-06-5044-s001.zip › Raw Data Anon/Athlete_5.csv]

21.039873	5.40269
23.785999	5.383636
26.167894	5.360281
29.691404	5.296708
42.685703	5.213485
-6.559236	5.188464
11.391331	5.182081
27.613863	5.113892
36.989246	5.033438
51.584251	4.995976
42.340599	4.986399
45.515072	4.98508
59.248322	4.98453
45.15366	4.975357
-2.237644	4.958818
-15.7218	4.951755
-15.137036	4.951643
-28.182905	4.951643
-54.349197	4.944903
-53.726452	4.920229
-69.033691	4.904587
-88.465965	4.904475
-58.543808	4.882616
8.117767	4.840428
26.602058	4.802107
14.631277	4.773527
-11.022675	4.759089
-23.023672	4.759125
-38.224751	4.726604
-59.864799	4.632381
-75.351624	4.561472
-43.36673	4.554022
11.297589	4.549757
28.870167	4.54542
10.927684	4.545183
-16.131466	4.544956
-34.621189	4.526609
-47.312183	4.421755
-66.914215	4.307445
-95.488991	4.294497
-76.12439	4.258577
-20.858887	4.13361
-4.390321	4.044646
-26.282612	4.030625
-61.35321	4.031328
-84.328178	4.028381
-91.471771	4.030961
-128.743713	4.036675
-154.980438	4.034265
-95.414223	4.025795
44.172028	4.027539
103.113647	4.040999
78.685966	4.048903
72.446861	4.048708
86.327103	4.044811
61.578709	4.025217
53.42001	3.999765
58.661068	3.995401
42.729309	3.99982
34.967934	3.987695
36.71645	3.967796
43.743362	3.96106
52.077671	3.967789
51.00885	3.971438
52.103958	3.963503
57.85973	3.957206
78.620964	3.96348
77.599556	3.967641
-80.490578	3.96081
-80.650612	3.958148
-43.056309	3.962593
-6.858755	3.961209
-7.667223	3.955703
-24.127483	3.957626
-30.570648	3.964842
-32.17844	3.966314
-36.731976	3.968318
9.710822	3.984509
9.641639	4.000978
11.390548	4.001959
-3.010722	4.008222
-30.186129	4.034431
-36.649189	4.057181
-26.133991	4.061682
-48.977798	4.061652
-55.275414	4.069242
9.404895	4.083634
-6.754957	4.098038
-38.570019	4.104132
-66.028046	4.104211
-45.89249	4.116021
25.619549	4.138558
100.311096	4.147298
129.360977	4.147239
193.479904	4.15849
-285.223083	4.170175
-169.695831	4.171937
-65.581963	4.172674
11.320415	4.176443
58.895008	4.180844
67.608772	4.184259
45.312935	4.184827
1.090656	4.187227
-28.286169	4.202292
-7.084017	4.218821
-16.520309	4.220486
-19.471584	4.224789
-7.476641	4.239347
0.981764	4.246694
4.013337	4.246937
-1.895831	4.246906
0.198527	4.246871
5.470003	4.246824
46.978256	4.247546
41.688805	4.250368
33.644924	4.252193
17.92428	4.251736
2.203161	4.248005
-14.397645	4.246754
-5.910764	4.250293
11.233818	4.247454
31.140448	4.267157
91.57515	4.325347
107.919228	4.359164
94.487526	4.355297
76.287003	4.383317
55.17065	4.473293
35.198025	4.590051
32.244576	4.668999
44.258259	4.672007
2.238183	4.729432
49.506115	5.008961
-16.774654	5.300551
-15.115174	5.34586
-22.46056	5.358927
-59.909954	5.544886
-71.030533	5.684175
-88.023056	5.687326
-88.890144	5.682557
-68.622482	5.671128
154.563049	5.625258
138.401321	5.601999
102.12426	5.651659
76.772789	5.754516
40.69635	5.825885
30.722149	5.83498
52.417194	5.842968
68.451668	5.89037
112.196968	5.957859
208.017731	6.015456
285.133575	6.045855
292.185608	6.049959
311.825714	6.050259
352.215637	6.065296
325.898987	6.08743
318.323914	6.106908
325.813293	6.129972
82.328758	6.153141
-323.7854	6.156702
-464.131287	6.148903
-351.257904	6.159095
-291.710449	6.184072
-293.949707	6.205929
-244.877945	6.220584
-212.658722	6.230666
-235.137955	6.234872
-210.810516	6.233012
-135.084656	6.268802
-131.66275	6.356017
-123.147041	6.412076
-105.686539	6.416615
-104.009056	6.419317
-88.389084	6.418735
-78.773911	6.420817
-70.623634	6.422993
-49.590477	6.443427
-30.291943	6.590943
-16.232277	6.78659
-21.118237	6.834566
-33.130188	6.859831
-32.726257	7.061233
-38.208824	7.292145
-40.081776	7.374993
-42.089264	7.37501
-34.617481	7.419238
-40.823742	7.525745
-50.469398	7.622593
-77.699821	7.648
-103.062393	7.655929
-124.530334	7.761644
-113.829681	7.906668
-130.733871	7.941675
-160.500519	7.965973
-116.981926	8.151806
-34.452778	8.37147
-7.630279	8.447502
-21.312407	8.447828
-33.851288	8.53566
-36.231144	8.775294
-36.70483	9.088213
-54.594051	9.283663
-81.15741	9.292224
-27.508997	9.449497
91.111099	10.023681
137.560364	10.562417
100.096832	10.673452
85.953575	10.711084
91.567215	10.981112
64.613533	11.22425
45.81321	11.287318
40.934959	11.288301
20.112852	11.288162
15.012288	11.286983
16.06144	11.287172
8.836389	11.301397
-4.668515	11.349557
-15.213376	11.405444
-25.3752	11.42979
-18.221973	11.427881
-11.862344	11.43111
-11.624554	11.464725
-33.893204	11.523072
-34.809811	11.564399
-25.046667	11.56633
-21.985023	11.57473
-24.394367	11.618812
-9.59637	11.649817
-11.404886	11.649599
-12.479979	11.652128
-19.760525	11.658008
-37.491314	11.657165
-38.101845	11.654962
-48.96817	11.651929
-43.843018	11.654078
-7.192354	11.659099
22.198441	11.655408
64.74559	11.651537
84.951225	11.656774
79.032196	11.662612
25.60968	11.662483
-18.756693	11.658792
-67.457924	11.656381
-87.178871	11.66139
-86.082939	11.675265
-25.510168	11.685324
78.550446	11.683537
252.652405	11.684439
484.715302	11.696025
-785.719666	11.708045
-498.339844	11.714339
-220.648453	11.715247
5.633491	11.715034
145.408386	11.714235
190.492798	11.70992
144.834915	11.711744
39.790798	11.719619
-90.472031	11.717483
52.503586	11.708827
-43.806812	11.705564
-75.327492	11.705562
-95.59436	11.704521
-67.54847	11.702765
-17.507641	11.701676
50.834972	11.701063
100.47216	11.702147
117.271584	11.707304
52.099945	11.717087
26.334251	11.725079
-14.483914	11.724383
-49.791172	11.735365
-81.594215	11.775601
-84.961121	11.819385
-83.199326	11.842963
-55.07296	11.850644
-30.145706	11.851053
-73.333549	11.855746
-39.202213	11.890651
-14.866972	11.955008
-4.637061	11.999483
9.953888	12.010678
1.62807	12.013256
-0.685929	12.01865
-19.03071	12.021468
-73.7258	12.040962
215.628769	12.232123
147.216568	12.563088
72.793335	12.701021
26.151911	12.702994
1.854087	12.841085
6.761835	12.981675
46.683208	13.015971
86.204231	13.025037
119.217667	13.078922
101.824272	13.214853
115.607201	13.280509
133.925339	13.285141
170.868408	13.468972
190.524506	13.770102
198.443436	13.999062
250.588379	14.137554
304.568787	14.202151
306.431549	14.20149
318.261139	14.333582
381.992828	14.763751
391.124512	15.152753
488.417511	15.266792
599.757019	15.280731
529.94635	15.314379
618.942871	15.392714
864.894653	15.395762
475.213531	16.155039
-523.2146	18.45397
-912.672363	20.156137
-646.250122	20.222435
-543.646545	21.204376
-620.774414	23.567318
-505.008911	24.853958
-449.17334	24.939461
-539.459534	25.058977
-470.481018	25.28462
-119.671967	25.376421
-85.817047	25.416655
-86.953117	25.495077
-47.788445	25.627258
-25.657322	25.700941
-15.827264	25.702507
27.23328	25.728291
52.195362	25.786369
1.803153	25.856165
-93.411789	25.949038
-122.989258	26.05118
-130.625946	26.093807
-128.487793	26.095106
-124.198944	26.165545
-112.182396	26.275295
-89.139732	26.327805
-71.243446	26.335241
-96.837303	26.335417
-226.395996	26.335445
-273.876892	26.335495
-255.767288	26.337578
-257.386658	26.341406
-255.411865	26.342007
-165.697906	26.34223
-141.28215	26.3428
-180.144638	26.364599
-83.906609	26.431664
78.339424	26.494083
151.494949	26.504808
77.901154	26.515528
68.285362	26.596258
135.572311	26.751705
168.351059	26.922556
233.992813	27.016083
356.862762	27.018579
449.215118	27.10091
-40.695171	27.38773
27.684004	27.677021
128.500107	27.760685
159.515991	27.762964
189.109818	27.83622
93.114189	27.921917
-21.350597	27.957096
-173.747177	27.964581
-260.616821	27.96743
121.012131	27.970554
21.548635	27.971691
-119.655251	27.972282
-219.205276	27.978907
-375.884155	27.989264
-479.097839	27.997362
-538.695496	28.002636
-478.05954	28.006563
-390.581085	28.008858
111.32003	28.00902
167.904343	28.010122
179.775024	28.014986
68.791069	28.021477
-48.23481	28.02632
-134.638809	28.028921
-146.791138	28.030638
-212.207306	28.031502
-162.114822	28.030333
377.95282	28.029919
368.915161	28.033875
136.463409	28.038788
-45.655052	28.039955
-196.851761	28.038628
-245.735352	28.037771
-241.010849	28.039175
-130.516296	28.040892
-29.267117	28.039911
-206.088242	28.04357
-115.659882	28.056446
-77.014046	28.066256
-79.614555	28.067249
-136.758011	28.066643
-184.504532	28.066849
-204.008545	28.066689
-175.293701	28.066002
-129.278091	28.06666
-104.98999	28.070385
8.029912	28.074167
162.608932	28.075964
307.198242	28.078033
429.729156	28.081173
505.843048	28.081202
532.168457	28.083197
498.500397	28.099331
372.499664	28.118483
205.247452	28.125383
109.295967	28.1257
71.08931	28.12536
129.659012	28.125706
239.314774	28.125282
310.333984	28.133219
424.412292	28.163532
592.52948	28.195795
500.426056	28.207762
97.624832	28.20846
-111.568909	28.20785
-76.808517	28.208565
-168.910019	28.219038
-344.992859	28.255121
-405.126556	28.30475
-537.510559	28.331188
-683.880188	28.333918
-496.516174	28.334719
-137.677307	28.341074
30.990007	28.360788
-8.368056	28.407154
-52.452541	28.464939
-75.187035	28.492922
-111.715691	28.49308
-168.959503	28.493145
-201.522583	28.496668
-57.819725	28.504686
314.790405	28.539993
404.75946	28.637342
249.258835	28.740753
49.389385	28.766047
-80.523109	28.767803
-160.899017	28.801058
-203.138214	28.840456
-230.393372	28.884325
-64.447227	28.966202
281.471069	29.080954
464.106018	29.134247
330.015991	29.134031
212.29895	29.173634
175.121735	29.223022
92.630836	29.261133
24.39497	29.351509
45.07682	29.612717
-49.434082	29.925129
-261.708069	29.98999
-297.251862	30.047194
-203.971176	30.365164
-148.630081	30.725658
-100.542625	31.101151
-72.876816	31.788919
-40.861309	32.750107
-28.179352	32.979397
-16.230524	33.695461
-45.865639	38.422531
-31.456926	43.748791
17.864847	44.870502
73.27771	45.526455
90.645439	49.481068
102.941635	52.499081
88.412323	52.858887
94.874527	53.011719
53.03022	53.351288
253.399033	53.39167
177.893631	53.395153
145.590378	53.419495
122.423393	53.723694
111.965797	54.111042
98.562668	54.175335
123.572289	54.21788
127.690895	54.362553
108.047836	54.427696
49.102722	54.439014
43.440182	54.454479
56.535736	54.503799
67.311241	54.547634
39.059151	54.551113
29.43045	54.557312
14.129108	54.567318
24.15527	54.574059
50.687428	54.601147
50.684891	54.704807
73.327194	54.839771
100.428635	54.870941
86.121422	54.885891
79.567268	54.976383
99.75988	55.029369
128.161331	55.032372
145.680099	55.03307
194.569672	55.08007
352.562073	55.221523
392.42804	55.302418
413.344757	55.306438
451.672729	55.50573
487.640045	55.85685
421.366516	56.054325
269.268127	56.077881
22.10647	56.085373
-244.820892	56.123344
-467.86676	56.17012
-527.370972	56.221142
-462.70993	56.282017
-329.778809	56.343708
-221.281982	56.38097
-163.797653	56.385983
-179.574081	56.394791
-219.466309	56.457886
-312.2836	56.576111
-471.685699	56.688259
-588.01355	56.741982
-671.346558	56.748505
-758.181641	56.753078
-781.529846	56.788109
-740.924683	56.860584
-625.983704	56.948677
-486.899414	57.008484
-353.354309	57.021458
-299.811127	57.023182
-250.302643	57.044441
-204.952621	57.071671
-177.626236	57.090389
-160.822479	57.105919
-93.656525	57.126945
-58.674492	57.148849
-41.864223	57.154415
67.871254	57.159435
202.475876	57.203941
223.352814	57.268898
90.362251	57.299572
-69.612701	57.300415
-214.099808	57.307674
-387.085052	57.317684
-486.584076	57.318249
-521.049438	57.320396
-516.444031	57.322643
-397.321442	57.324699
-331.500671	57.348839
-264.029907	57.381947
-230.453491	57.391003
-199.041595	57.39209
-161.675507	57.40337
-96.277969	57.412407
-11.687005	57.416149
79.616188	57.419991
141.808151	57.425095
214.289642	57.427036
282.342316	57.426857
317.672882	57.427959
326.801941	57.427601
333.865753	57.431705
289.467133	57.431942
212.314774	57.456043
160.170776	57.551598
128.883575	57.635258
84.816071	57.645073
23.251675	57.656002
-7.331462	57.697071
-3.371601	57.757854
-16.90262	57.877117
-19.674316	58.077446
-16.112577	58.189823
-29.35692	58.200405
-56.680744	58.613518
-55.058098	59.314701
-39.107269	59.549835
-5.68833	59.565872
17.963434	59.790554
37.191864	59.888004
47.504868	59.890808
81.835533	59.915081
74.325127	59.955551
93.550621	60.388836
62.718552	60.883232
52.547955	60.915688
37.703651	61.253391
38.094574	62.404316
51.459923	63.437634
76.338982	63.685768
81.825409	63.729397
74.313393	64.40815
62.415627	65.639992
39.291264	66.5271
13.012222	66.659073
0.95281	66.807556
-11.022379	67.699036
-23.55522	68.788139
-18.064075	69.246033
-6.505006	69.24894
-28.15992	69.537163
-57.232716	70.262604
-72.490265	70.844299
-67.445488	70.943428
-76.645256	71.009567
-97.478439	71.385902
-97.421028	71.677971
-93.580498	71.699997
-106.578133	71.742096
-69.084946	71.797234
0.63017	71.796799
41.55674	71.83297
53.210499	71.841347
67.350204	71.881165
87.593025	72.022423
100.20784	72.087349
115.796555	72.08902
135.550308	72.155785
134.222839	72.224525
134.869537	72.246101
148.688599	72.249535
161.586731	72.249962
162.263718	72.250832
152.892654	72.266663
125.941589	72.302155
78.486259	72.321297
10.77288	72.321381
-67.815704	72.327469
251.404922	72.329086
140.721039	72.322311
33.432972	72.317322
-49.225368	72.318649
-100.798836	72.316711
-100.569122	72.297646
-82.864868	72.279289
-32.340664	72.276497
22.636526	72.274872
37.129601	72.264351
106.035553	72.251999
209.099716	72.250275
294.5914	72.25602
361.739655	72.259018
384.69635	72.259514
400.411316	72.259552
408.047058	72.256096
453.30603	72.247566
492.518066	72.250336
519.548828	72.269493
492.581726	72.278107
464.106293	72.274223
439.392151	72.276001
451.657806	72.278503
458.93338	72.277794
451.923584	72.27813
393.951202	72.281364
454.039642	72.286797
372.826752	72.286705
380.742645	72.286415
473.312378	72.299095
585.440063	72.31517
599.031738	72.321518
412.265106	72.321632
29.377195	72.320618
-423.127136	72.319679
-813.503235	72.319641
-990.563477	72.320694
-985.289001	72.322701
-891.179016	72.326027
-795.784485	72.329681
-758.544556	72.327751
-765.972656	72.31987
-726.723145	72.319695
-634.444336	72.334442
-542.286255	72.35392
-425.438171	72.365105
-363.085144	72.365639
-349.653748	72.367798
-344.19986	72.37706
-329.166992	72.379715
-293.194855	72.376434
-274.679321	72.380775
-286.934753	72.379814
-393.179901	72.361389
-465.832733	72.347
-477.066559	72.350319
-478.213531	72.357376
-485.21524	72.356827
-460.462341	72.352173
-533.181335	72.352783
-667.980896	72.35331
-617.575256	72.361771
-268.277252	72.427414
-145.824097	72.521988
-186.366852	72.550056
-191.490341	72.556282
-155.524811	72.618889
-132.086823	72.669456
-56.805592	72.672241
85.198395	72.674049
197.440399	72.668259
241.463989	72.63974
275.738556	72.601723
264.837738	72.578125
219.35936	72.588936
198.747635	72.582603
183.963898	72.508636
173.806183	72.432228
168.572296	72.417061
134.332413	72.41256
71.1194	72.374641
43.187023	72.343941
51.176662	72.339676
74.046661	72.339699
78.077835	72.341476
82.61441	72.342873
47.62991	72.343124
-10.965019	72.342613
2.758381	72.335548
59.305679	72.341301
87.656281	72.35923
82.035019	72.362854
79.919739	72.366241
83.114006	72.378616
58.140846	72.379707
33.996346	72.373405
0.310039	72.372345
-45.063828	72.37085
-24.631794	72.364059
-29.607204	72.358826
-39.121399	72.360252
-38.16494	72.363991
-23.046068	72.367195
13.854348	72.36956
52.744865	72.369965
125.050034	72.369957
181.20665	72.372864
175.527908	72.380272
176.203415	72.387177
171.596603	72.388443
160.126694	72.388191
169.444092	72.390526
181.722855	72.393456
217.502365	72.395035
241.125443	72.395294
230.856506	72.394661
170.359863	72.393692
159.545151	72.393021
193.079681	72.392769
241.447159	72.392921
266.66806	72.392998
303.461639	72.392471
297.618774	72.39183
262.318451	72.391617
271.221588	72.392326
303.106812	72.394897
322.407928	72.398689
309.806396	72.399673
302.199707	72.398468
332.023315	72.401054
351.529388	72.404335
371.520721	72.404564
379.404663	72.404953
354.682343	72.404953
312.73349	72.4076
316.923157	72.412682
372.348755	72.412804
484.826843	72.417084
584.355347	72.430145
612.175537	72.436195
534.175049	72.434578
382.49646	72.435654
184.131302	72.43557
77.142395	72.429657
-47.416023	72.423088
-126.120949	72.420731
-198.546753	72.421524
-280.496552	72.422523
-333.391785	72.421829
-329.704285	72.416176
-232.073273	72.406418
-77.210487	72.402107
42.692684	72.406052
82.46077	72.410309
-2.958621	72.410133
-198.392151	72.410286
-393.969604	72.410255
-497.526062	72.381943
-446.925842	72.327904
-260.593506	72.305344
-12.025361	72.305382
184.579819	72.281013
261.114899	72.256958
172.639267	72.251823
26.051275	72.250183
-106.859428	72.240486
-156.794968	72.216682
-80.831741	72.20697
58.269722	72.206833
183.000168	72.173042
211.515213	72.123238
194.529648	72.086716
144.688538	72.060318
73.816956	72.049126
26.808578	72.052963
11.072836	72.027496
-21.916447	71.940742
-90.186081	71.861313
-187.581528	71.83799
-245.43219	71.834511
-318.711487	71.8265
-326.80954	71.810242
-291.391876	71.812218
-248.796783	71.647781
-224.828918	71.090286
-224.398178	70.625885
-233.488556	70.607918
-237.343872	70.320427
-223.906937	69.564781
-183.077744	69.116837
-130.43071	69.088387
-95.673416	69.04641
-83.082146	68.963875
-85.135262	68.930969
-96.291931	68.918182
-121.682037	68.891418
-129.748642	68.845329
-135.201447	68.822243
-148.434113	68.824677
-139.216324	68.815109
-119.446587	68.795204
-104.252304	68.773827
-88.41317	68.743668
-97.446114	68.710403
-121.542107	68.702614
-117.069328	68.710228
-62.886513	68.684456
-46.586578	68.646431
-47.760101	68.642654
-32.18993	68.657166
-2.729022	68.671234
4.834697	68.692192
-0.200771	68.722275
-3.083081	68.728981
-22.936604	68.75621
-21.75494	68.966339
-41.905327	69.248848
-58.401478	69.319489
-63.563843	69.343658
-69.453918	69.554817
-69.888062	69.739105
-38.229031	69.769432
1.180465	69.769073
27.287075	69.752518
39.863419	69.695656
48.318356	69.630302
59.694195	69.602676
59.58709	69.632156
47.582035	69.625847
31.256536	69.516907
14.667761	69.403473
-5.873991	69.373962
-47.617466	69.376968
9.630732	69.356323
-22.521061	69.340782
-30.277859	69.341972
-39.811909	69.34005
-31.464262	69.342453
-11.049927	69.346321
-18.959633	69.346214
-31.285065	69.345985
-31.165306	69.350258
-45.308453	69.381294
-40.981747	69.412231
-47.27718	69.41127
-25.749678	69.434532
-3.129359	69.492668
-10.749013	69.523758
-12.955045	69.525421
-18.542738	69.524712
-31.941582	69.523621
-89.276016	69.522057
-94.685448	69.522079
-99.2202	69.526993
-119.591454	69.536079
-150.111618	69.542793
-146.044556	69.544388
-111.247116	69.542549
-53.565495	69.541801
30.495632	69.549843
74.788353	69.569489
118.644585	69.587036
131.440445	69.590065
111.368393	69.590591
106.204536	69.600609
107.740112	69.611183
91.090782	69.613899
81.599052	69.613037
70.563026	69.612556
140.259552	69.613899
133.584427	69.618881
133.301773	69.622643
149.951019	69.622833
163.419342	69.622681
152.667694	69.621178
119.471222	69.622406
84.529427	69.625557
62.027214	69.624153
51.053909	69.631973
36.641678	69.649666
12.293734	69.653069
-24.606173	69.647369
-72.369659	69.649597
-111.15416	69.652283
-121.334412	69.652039
-109.538712	69.653
-86.677757	69.652916
-61.707531	69.653114
-36.160507	69.650162
-13.078669	69.63797
2.286862	69.62587
24.288782	69.621841
61.928699	69.621536
86.266739	69.621529
90.290428	69.621193
123.055206	69.617592
187.216232	69.604294
207.523926	69.58445
180.690002	69.572594
173.199707	69.57193
181.171432	69.573494
163.099274	69.571152
137.941177	69.562004
128.659058	69.542404
86.430008	69.518776
21.020714	69.507317
-10.156466	69.506905
-7.396628	69.506325
-7.774143	69.504662
-10.08885	69.501442
-22.477066	69.486328
-28.939829	69.44648
-28.225651	69.404793
-54.517811	69.394234
-75.891891	69.397057
-74.296227	69.389847
-45.227951	69.375084
-17.166603	69.357712
1.256266	69.328438
17.953644	69.282997
26.221567	69.260567
15.988173	69.26104
-12.150503	69.243706
-47.818813	69.222038
-61.276096	69.206268
-50.818695	69.167908
-45.729866	69.056145
-43.582764	68.922546
-29.400558	68.896523
-16.102186	68.872314
-5.373632	68.732117
38.312408	68.572983
100.490639	68.407516
125.319595	68.093796
112.128281	67.637024
101.667816	67.525787
97.475105	67.174042
92.524597	64.590202
90.284096	61.109909
77.754845	60.291084
67.75811	59.798668
64.778595	56.573418
50.287674	53.786797
37.710491	53.433289
30.590872	53.282875
28.966747	52.945534
27.177753	52.906178
6.821305	52.90274
-3.852112	52.878323
-6.261075	52.569798
-31.02396	52.171886
-22.327103	52.105972
-7.973971	52.061901
7.638763	51.910923
31.024689	51.843246
34.213478	51.831463
30.605818	51.815571
23.110538	51.764183
14.797154	51.718311
-3.187302	51.719757
-9.199534	51.719101
-18.513865	51.708591
-16.248903	51.706097
-25.161442	51.68821
-30.888401	51.582817
-17.403313	51.439106
11.038224	51.406448
33.121956	51.390167
24.899052	51.293118
26.775354	51.236065
42.356049	51.231995
33.054527	51.231438
20.165447	51.181797
18.801348	51.029148
19.609142	50.940823
11.992782	50.936722
11.452385	50.72197
18.542727	50.339973
18.959026	50.124195
7.547193	50.0984
-2.972526	50.091225
-8.501559	50.054573
-15.413458	50.009022
-22.174078	49.955429
-24.867155	49.887566
-26.697115	49.818005
-28.760235	49.778114
-34.029232	49.777016
-44.660797	49.770206
-58.497322	49.699024
-69.64653	49.564507
-76.428917	49.436268
-80.91774	49.374756
-74.00444	49.367435
-85.061386	49.36298
-88.396667	49.329323
-89.467606	49.254093
-85.578362	49.153446
-95.198174	49.086411
-98.871513	49.080482
-123.81234	49.084553
-148.110229	49.060394
-186.772736	49.029068
-199.692566	49.007996
-209.623001	48.990154
-199.015503	48.965782
-212.869568	48.940578
-228.688828	48.934647
-256.327972	48.928944
-251.090225	48.876923
-201.30687	48.801167
-88.195221	48.765533
45.799713	48.764641
126.224915	48.756111
184.943802	48.744324
208.055786	48.743488
187.931473	48.740681
176.95813	48.738037
161.390579	48.736115
144.079514	48.708061
124.003021	48.668453
89.169006	48.657295
191.419571	48.658012
115.254959	48.648262
71.987961	48.638908
58.552887	48.633785
53.51952	48.631001
42.653782	48.629826
27.298182	48.631416
13.362779	48.632572
2.043436	48.63134
-2.405561	48.63361
6.018595	48.632244
15.186709	48.634201
5.611702	48.605644
-15.613312	48.493011
-22.755768	48.395634
-3.770355	48.384747
36.119263	48.371815
85.241005	48.323818
124.460938	48.251324
140.054596	48.107971
136.34874	47.866203
124.518806	47.729202
113.75296	47.715927
108.840324	47.208439
105.443924	46.328152
94.788979	46.02758
77.748711	46.007481
58.401722	45.730461
42.925247	45.622646
38.38961	45.620819
45.159035	45.594025
52.033127	45.559464
50.611042	44.990639
43.162846	44.317238
21.80702	44.274239
-6.417811	43.806156
-2.288879	42.150654
5.075785	40.578838
7.105575	40.187035
12.004787	40.123573
17.773447	39.035805
14.872426	36.932274
4.126778	35.307316
2.977799	35.057949
-20.533262	34.785328
-58.109241	33.039299
-65.724442	30.727795
-59.379822	29.68516
-56.289127	29.682371
-53.432671	29.025604
-46.393951	27.253994
-22.456171	25.718903
1.245074	25.44528
21.640596	25.262167
9.428856	24.18821
8.808825	23.324032
14.977064	23.266262
1.137328	23.13566
-18.601225	22.963507
-6.539202	22.966789
-24.742126	22.853453
-36.508568	22.82766
17.184864	22.702087
95.754707	22.258318
126.528511	22.062592
92.950569	22.059286
84.643471	21.844687
106.023468	21.639032
93.217354	21.58112
92.061394	21.569824
82.208786	21.570349
66.092773	21.570625
27.78882	21.513824
25.494421	21.382717
20.571848	21.310835
24.701365	21.311247
15.971126	21.284834
11.901341	21.260511
-9.632704	21.258255
-25.982439	21.257961
-37.730495	21.252369
16.895327	21.244129
26.629898	21.244186
22.81897	21.235399
14.271435	21.228985
4.743937	21.228327
-0.395225	21.216568
1.295801	21.214037
10.844989	21.207935
24.095173	21.187876
32.672798	21.177666
32.195305	21.17594
25.670067	21.174831
15.453312	21.173594
5.925058	21.172192
1.059498	21.139187
-1.169455	21.070557
1.831454	21.039339
-4.495837	21.039221
-8.841471	21.013865
-0.556359	20.989243
2.437218	20.983341
13.938086	20.98069
30.92815	20.969114
39.433754	20.946024
55.985725	20.939636
59.268581	20.933659
50.212509	20.881319
20.107903	20.820925
12.994477	20.80389
16.791689	20.806604
18.598515	20.804255
14.974389	20.803846
22.848473	20.803558
17.084368	20.795906
1.628207	20.782518
-24.646193	20.766968
0.498424	20.75436
-11.015464	20.750086
-13.730203	20.750061
-11.880824	20.73373
-8.936735	20.681171
3.318656	20.612093
2.28261	20.572872
1.23963	20.569412
-9.385966	20.560917
-41.024212	20.521362
-52.914211	20.463005
-57.812904	20.409388
-65.963379	20.377949
-61.02985	20.372622
-60.017147	20.368788
-48.055466	20.338451
-25.975147	20.297188
-7.031744	20.271957
-13.676565	20.258814
-5.599553	20.239424
12.643623	20.203033
35.535831	20.191456
39.404957	20.158468
49.444763	19.881672
45.794559	19.477087
21.815201	19.359552
18.378588	19.327974
29.660522	19.013935
39.766766	18.723038
43.392555	18.678705
47.056389	18.675972
63.245354	18.666367
72.308807	18.672541
73.845619	18.672041
67.308327	18.668322
48.336716	18.628782
25.562719	18.584208
5.792902	18.57712
-10.383583	18.576954
-19.267809	18.5734
-23.028948	18.571392
-28.069439	18.562677
-27.341225	18.536821
-18.442711	18.515007
-1.243307	18.514313
6.611877	18.50701
7.602043	18.501543
9.942631	18.50053
1.187095	18.495321
-12.745412	18.494072
-19.419273	18.437275
-14.273898	18.354027
-1.461723	18.342278
9.806205	18.325359
16.395449	18.2547
24.481401	18.21324
30.858833	18.209223
26.778803	18.209644
24.603905	18.21134
32.550587	18.212807
33.245899	18.214123
22.479195	18.207117
29.070971	18.189468
53.207516	18.172892
60.045494	18.163771
47.828781	18.162966
43.625496	18.166946
48.964512	18.157475
51.242249	18.123804
51.275764	18.093966
49.833393	18.089012
43.409935	18.087778
38.675678	18.077999
38.06855	18.072195
35.954865	18.072176
32.270973	18.071976
26.802477	18.072157
14.355356	18.068451
1.893097	18.061686
-1.480827	18.06222
0.677343	18.068811
10.470303	18.076063
7.149843	18.077877
4.934575	18.076105
0.095539	18.090698
-11.715507	18.119225
-23.652882	18.134733
-26.479879	18.130428
-19.032145	18.125177
-16.155821	18.125546
-19.55821	18.125515
-17.429754	18.14086
-9.657531	18.160629
-10.947667	18.162275
-20.886566	18.162271
-31.253944	18.153156
-41.05714	18.142328
-49.301311	18.14234
-54.004009	18.156727
-55.21611	18.271442
-57.074162	18.413568
-63.316685	18.428402
-73.760178	18.496119
-83.646942	18.721249
-84.984406	18.867392
-73.433388	18.878439
-50.52504	18.882753
-11.532725	18.899027
21.17066	18.908497
33.461304	18.917631
33.346146	18.931843
33.989521	18.942596
38.412395	18.933262
45.689167	18.912756
52.238106	18.902746
63.609695	18.906212
51.690044	18.907318
23.464081	18.899075
10.870012	18.89002
7.214149	18.881609
12.555014	18.875433
20.607374	18.877375
22.177546	18.88172
24.408545	18.879843
3.365483	18.876411
-21.325891	18.87751
31.935871	18.878719
21.013853	18.875032
30.992439	18.867075
30.868515	18.86647
25.561481	18.867096
20.935936	18.841913
-8.010085	18.81534
-43.186111	18.814745
-64.868599	18.808332
5.7745	18.798941
-13.715696	18.809662
-26.374504	18.816349
-24.782948	18.81068
-21.142384	18.809299
-23.845106	18.81102
-19.309738	18.811039
-8.346945	18.808062
12.41649	18.797981
10.765175	18.786663
21.959463	18.784649
32.552246	18.785944
40.659092	18.782288
40.320518	18.777512
44.030033	18.774925
53.174835	18.771713
64.978592	18.764561
74.282944	18.759813
67.416519	18.760973
70.681854	18.759089
84.220238	18.752138
83.286301	18.743961
78.270142	18.733141
67.087982	18.718
49.340195	18.708246
27.000168	18.708218
1.46331	18.702261
73.515251	18.691525
46.40995	18.683844
19.151459	18.666874
-6.653946	18.637171
-28.822115	18.618746
-45.212654	18.630522
-54.265659	18.624439
-56.145203	18.565159
-54.533684	18.501919
-48.957787	18.458212
-40.474937	18.395876
-29.837221	18.292744
-16.376724	18.264791
-2.981428	18.160017
5.585554	17.348637
12.256035	16.18391
22.240305	15.879173
20.83145	15.736833
4.739944	14.666857
-5.078259	13.671991
-6.277328	13.503739
-21.705717	13.489908
-41.923019	13.453115
-48.63784	13.470613
-58.368568	13.472766
-60.746975	13.429102
-42.91811	13.273656
-1.164562	13.140519
21.217627	13.125024
17.779919	13.122661
8.463428	13.10549
7.362382	13.085155
3.372392	13.039124
0.571897	12.938626
-9.785167	12.856123
18.971869	12.850577
89.290779	12.835083
104.382431	12.815825
80.738762	12.818786
80.332504	12.818735
80.598953	12.784789
69.355469	12.600257
58.398262	12.417972
61.170712	12.416284
48.926098	12.277919
38.148369	11.939537
35.298611	11.763569
46.846561	11.76157
39.136963	11.757616
34.65741	11.748595
26.756275	11.746444
18.978106	11.738707
18.474855	11.705657
15.669507	11.649467
16.22386	11.617465
13.509635	11.619072
10.43999	11.621682
4.806055	11.617325
-11.078963	11.57686
-17.689121	11.46242
-34.774376	11.354381
-67.435852	11.333694
-47.30431	11.326066
10.772586	11.266291
25.646889	11.19079
19.450987	11.140474
16.480402	11.124647
24.406023	11.130065
18.85813	11.124831
12.755902	11.093116
23.074484	11.07036
19.441904	11.073584
5.158484	11.078203
11.418931	11.081815
17.046066	11.063459
20.731804	11.038484
22.424772	11.045474
18.917585	10.991391
22.752426	10.877957
14.94054	10.847347
8.446414	10.840397
-7.865731	10.777642
-10.555851	10.743018
-13.141973	10.742953
-16.650923	10.737791
-22.70318	10.738238
-17.203808	10.737477
-19.289152	10.735594
-14.966353	10.735935
-11.812715	10.729763
-25.244492	10.72357
-24.719666	10.722339
-20.638121	10.722337
-17.953005	10.721378
-7.8573	10.717018
-14.68118	10.707851
-19.871431	10.701365
-9.056054	10.701359
-6.150909	10.696038
-26.121428	10.686697
-23.172762	10.683338
-24.273287	10.683095
-20.623476	10.686469
-34.633198	10.692299
-45.504105	10.69352
-39.838051	10.691307
-45.944523	10.691
-47.392628	10.691894
-5.638738	10.691523
-3.723145	10.691799
-10.164907	10.685819
-16.619879	10.678345
-13.521514	10.677999
7.068218	10.650301
7.97238	10.603421
-3.906657	10.592811
-19.124979	10.585713
-44.269581	10.548645
-59.790829	10.527048
-74.352852	10.526628
-76.395401	10.523441
-58.006516	10.522649
-61.162579	10.521988
-73.34565	10.518456
-79.140617	10.518375
-83.686096	10.514647
-70.120247	10.499949
-61.051662	10.484605
-61.885418	10.480168
-61.701538	10.480461
-79.417885	10.468335
-83.69558	10.4415
-49.663418	10.421077
4.475104	10.418043
72.647041	10.415506
121.538506	10.40062
147.936279	10.382089
163.591217	10.373356
146.704681	10.373472
124.098312	10.366589
111.786224	10.348439
99.015877	10.33682
94.517616	10.336717
77.171951	10.330566
55.64312	10.316875
43.828468	10.309791
43.217659	10.309381
49.702057	10.308575
50.824978	10.305739
64.876228	10.301511
71.07827	10.297631
65.747803	10.296786
54.430077	10.296153
53.05164	10.292949
39.911808	10.292443
29.513815	10.290618
12.634377	10.288329
10.833545	10.287152
5.96093	10.261625
6.035576	10.232019
15.952465	10.231133
18.020405	10.205532
13.956392	10.148989
3.296192	10.126749
-3.246021	10.127706
-4.211019	10.120488
-15.750809	10.116018
-18.793573	10.115841
-16.289848	10.115998
-16.681105	10.11399
-2.718967	10.105756
27.405182	10.102221
44.447899	10.114337
40.665188	10.12693
38.342789	10.125287
44.342468	10.113304
49.469921	10.090679
50.522873	10.070484
46.075176	10.070008
30.377636	10.079077
33.872124	10.084286
16.319302	10.071309
6.988561	10.052544
7.575868	10.083047
14.94561	10.165338
21.548798	10.230773
21.805874	10.239167
12.890921	10.224007
1.549736	10.251964
-10.34674	10.359688
-15.799144	10.48702
-13.485141	10.530728
-6.083821	10.531192
3.910038	10.575918
9.980387	10.60005
9.090888	10.577847
-1.147541	10.574101
-14.178279	10.566736
-24.55871	10.534861
-26.093739	10.509972
-18.748735	10.515041
-6.861933	10.561557
3.298906	10.607725
2.930142	10.618175
-8.973506	10.617691
-21.772625	10.619779
-30.101616	10.620854
-35.0793	10.625253
-34.140244	10.635145
-26.536625	10.641642
-24.74259	10.6407
-29.833706	10.640557
-27.96332	10.640636
-16.420614	10.645627
-12.192864	10.648093
11.266347	10.657509
50.726131	10.734697
65.76181	10.825962
59.581306	10.835498
42.146187	10.85822
27.858294	10.957895
22.501244	11.021728
10.170138	11.01399
8.878263	11.003016
15.815572	11.008754
25.359503	11.005976
23.08637	10.987341
11.087825	10.974569
5.98777	10.977551
8.940015	10.979247
9.887945	10.968476
7.013765	10.952236
3.298241	10.944213
-2.494318	10.946472
-9.874559	10.945386
-12.527676	10.937809
-8.972972	10.935469
-3.731472	10.934936
2.63786	10.928468
9.203618	10.925669
8.429893	10.928456
1.991311	10.932911
3.989399	10.938938
15.120826	10.941118
18.871336	10.937242
12.905018	10.923
8.870264	10.91626
7.283614	10.916495
4.07508	10.854372
4.197854	10.767151
9.09791	10.753532
13.671627	10.732194
16.4513	10.658876
17.332649	10.630934
15.652961	10.63477
14.869489	10.626276
17.15929	10.628671
21.160587	10.628778
24.228527	10.624149
24.28923	10.623311
19.670513	10.600132
13.141003	10.560463
9.039004	10.537388
10.283742	10.535152
15.545636	10.533204
23.216482	10.501471
29.007246	10.428092
30.966431	10.363466
43.310684	10.358116
44.262085	10.356057
33.832153	10.290342
38.781269	10.20542
43.930229	10.167032
44.37706	10.168473
41.021427	10.169029
34.847675	10.144015
33.140659	10.102652
13.055633	10.078844
3.73823	10.07946
-4.565407	10.077718
-3.964994	10.07353
-10.310078	10.074528
-13.785337	10.073189
-16.656893	10.073755
-15.296558	10.056572
-29.192734	10.022379
-22.992733	10.015871
-21.487276	10.004995
-18.324043	9.955771
-14.123745	9.92616
-9.157318	9.928019
-4.43173	9.923074
-11.047311	9.916622
-3.389486	9.918951
6.584993	9.922208
17.353495	9.921535
26.716467	9.920049
45.162804	9.921996
47.249935	9.923307
46.22612	9.922154
31.525955	9.921499
28.257172	9.923594
24.818268	9.929783
21.052832	9.93404
16.159302	9.93397
9.971342	9.938656
16.20018	9.949127
11.263332	9.955614
-4.015817	9.956077
-4.947422	9.957491
-4.23393	9.963297
-2.472117	9.971418
-0.662621	9.978559
0.777312	9.980762
3.001805	9.980564
4.154427	9.989683
4.869339	10.006147
4.910204	10.01247
4.955015	10.011299
4.604167	10.016045
3.688858	10.020358
3.01607	10.019633
2.313016	10.019225
3.097107	10.019133
-7.634741	10.022031
-7.216068	10.026643
-7.727512	10.025847
-6.336357	10.02753
-6.555758	10.035731
-8.168151	10.033185
-1.402322	10.019388
11.310007	10.014429
15.333452	10.014478
8.672486	10.005229
5.221906	9.994898
6.365881	9.99214
3.014008	9.995154
-2.202054	10.001708
-1.127486	10.005601
5.605237	10.005529
9.371699	10.007674
2.643522	10.013588
-7.338171	10.019486
-11.195053	10.020926
-12.400867	10.021068
-14.725977	10.026888
-14.542017	10.034393
-11.781792	10.036427
-10.526611	10.036337
-10.818844	10.040719
-11.010843	10.04635
-16.148014	10.047144
-19.724785	10.047891
-19.018385	10.052549
-23.580196	10.056308
-31.52737	10.057134
-30.062567	10.055493
-21.265667	10.052996
-12.388967	10.052802
-11.027541	10.053285
-53.263435	10.052845
-38.535919	10.052823
-33.844803	10.051709
-45.117382	10.048677
-39.948948	10.046173
-56.796574	10.045523
-55.52396	10.045795
-87.365448	10.044478
-91.62133	10.038261
-30.018684	10.02674
-38.920082	10.016052
-67.9422	10.013752
-77.845413	10.01585
-104.358795	10.009225
-104.059044	9.99383
-120.142647	9.984437
-99.164932	9.986274
-70.886864	9.990359
6.732709	9.990058
28.103134	9.98708
34.883003	9.985885
5.387332	9.987873
-2.643995	9.990115
-31.101551	9.990201
-24.264664	9.990145
-34.39439	9.990307
-26.520809	9.988341
114.501427	9.987142
99.001511	9.986906
92.122925	9.982259
69.917809	9.9763
62.936256	9.974154
50.0201	9.974124
39.40041	9.97478
40.441463	9.97496
31.064449	9.974617
1.474623	9.975417
3.727694	9.975188
12.845328	9.973106
35.575199	9.974679
39.425243	9.980909
34.228378	9.985011
35.562737	9.984781
24.203138	9.981321
19.72094	9.974381
-2.371806	9.968694
0.474104	9.967581
10.674297	9.968193
2.449946	9.968163
-8.62175	9.966021
-0.833977	9.95785
9.829514	9.941567
33.370331	9.928788
61.333687	9.92747
73.366508	9.926154
84.536163	9.92119
80.75808	9.917542
73.253273	9.913115
79.626808	9.898554
75.021271	9.869336
81.90036	9.851829
106.025215	9.852065
90.149147	9.825423
17.07412	9.767239
9.717182	9.719332
16.596075	9.69799
7.450472	9.694038
1.265714	9.692892
-8.247831	9.669112
-21.751783	9.616069
-45.818298	9.578358
-33.650688	9.572468
29.650892	9.573574
43.973156	9.575815
19.499037	9.56181
7.426015	9.559792
-11.307076	9.497374
-19.952005	9.168449
-35.019764	8.817904
-43.687874	8.786697
-28.410812	8.63363
9.147757	8.118958
16.752293	7.76763
2.449847	7.73628
-36.947693	7.71243
-57.84803	7.653145
-63.086983	7.619452
-81.635231	7.59557
-109.116653	7.559372
-71.507629	7.524194
36.906631	7.51789
80.212898	7.513615
44.97987	7.493693
36.843224	7.477958
44.329338	7.469159
32.619053	7.458816
30.348921	7.445609
47.841316	7.440578
45.341637	7.440034
22.57234	7.430164
10.134863	7.418696
6.205873	7.412468
1.490102	7.4073
-3.427819	7.399889
-7.285175	7.394995
-0.919487	7.395024
-3.284542	7.38872
-10.844211	7.377219
-16.217501	7.369983
-20.046638	7.365337
-13.27002	7.358724
-13.903925	7.35262
-16.10429	7.352608
-9.23672	7.338697
-10.629214	7.302807
-4.662906	7.282616
12.467148	7.282363
16.863693	7.276152
17.661549	7.270048
18.582783	7.269706
26.907295	7.269442
34.984703	7.269854
22.415482	7.26795
28.195549	7.263194
51.003765	7.260169
42.492878	7.259616
15.140986	7.259898
-2.313176	7.257357
-5.771019	7.249897
-10.861073	7.244647
-26.146412	7.246617
-21.137932	7.250264
-9.877649	7.252293
-15.005895	7.252728
-8.705524	7.253096
-8.284893	7.259556
-6.687733	7.270323
-12.771598	7.275218
-15.98542	7.275134
-16.910225	7.274432
-16.044575	7.2628
-16.250536	7.244808
-19.333265	7.24288
-21.32247	7.241151
-15.917384	7.211635
-8.450132	7.173803
-5.972289	7.156707
-5.192344	7.157563
-0.729708	7.156581
2.340854	7.134469
-4.970529	7.093613
-20.024126	7.069774
-28.235151	7.075611
-27.285686	7.076806
-28.298182	7.069645
-32.011562	7.06969
-27.539089	7.073897
-14.648105	7.085207
-3.838246	7.066041
4.426645	7.010698
13.461677	6.996247
18.958136	6.990886
18.043982	6.925443
16.006231	6.866968
13.765656	6.858041
12.477509	6.860115
18.422367	6.858855
29.407873	6.855612
33.923996	6.851233
27.412651	6.844583
22.875614	6.838146
23.119465	6.837351
17.989298	6.836914
8.668766	6.836215
7.652754	6.836593
13.657865	6.83593
12.629336	6.828891
7.939262	6.812981
12.88336	6.803849
29.528542	6.803846
30.280239	6.798445
34.892372	6.787116
37.344532	6.774133
22.390959	6.765918
5.169225	6.767375
-20.449244	6.768885
-20.503992	6.756967
-14.066067	6.738898
-1.571812	6.73289
11.8446	6.732866
30.904842	6.732006
35.639019	6.73298
36.198097	6.732042
21.771641	6.731898
21.199621	6.718105
16.352104	6.692175
9.587831	6.686626
-2.000658	6.681393
-11.030292	6.660413
-23.49988	6.65295
-19.591812	6.652977
-16.893887	6.649798
-3.13748	6.649967
-1.574034	6.646614
0.517464	6.642556
2.299384	6.643468
3.262771	6.640745
-10.617428	6.631203
-14.779737	6.625836
-19.733988	6.62755
-10.917102	6.626742
-11.768424	6.619207
-9.204645	6.609671
-5.053773	6.613065
-1.914031	6.61856
-1.002497	6.61673
-26.407055	6.648381
-26.284544	6.688174
-23.292028	6.690044
-16.199675	6.713499
-6.149199	6.755831
3.459575	6.759504
9.239807	6.764627
11.62676	6.779189
7.860578	6.776208
1.528705	6.796884
-6.741544	6.830153
-16.054266	6.831648
-22.593933	6.862473
-26.839073	6.971076
-24.481812	7.070948
-15.620918	7.089499
-3.332318	7.106488
10.030579	7.236059
20.967087	7.429086
25.002989	7.54079
22.69846	7.550807
16.894442	7.577794
11.6031	7.714073
6.444458	7.92622
6.214907	8.093432
8.795584	8.130346
7.252215	8.150666
1.655246	8.378372
1.301661	8.71212
1.679668	8.843213
-4.471929	8.84312
-10.303506	8.962579
-4.213213	9.109756
6.335049	9.147092
6.409808	9.146373
6.530712	9.150608
7.54782	9.150588
4.6056	9.152313
-4.628049	9.151694
-10.175776	9.167694
-4.03727	9.201522
6.103695	9.218355
12.787805	9.218471
18.640743	9.223403
28.016647	9.235682
-12.313197	9.250702
-9.467292	9.263702
-4.394385	9.267572
8.481705	9.268476
19.646412	9.284149
20.627361	9.306068
17.008476	9.312356
15.48396	9.311824
11.195471	9.319188
2.674755	9.328153
-2.574412	9.332106
-0.762502	9.332457
2.909446	9.332432
0.732468	9.335043
-7.116924	9.342433
-9.011834	9.352134
-4.744184	9.355816
-8.38456	9.356373
-19.267357	9.368253
-20.140053	9.388467
-11.539206	9.400032
-5.112371	9.401042
-1.16251	9.402069
3.932467	9.406922
6.627887	9.412645
6.537359	9.418167
4.843294	9.424551
1.854418	9.43065
-2.771055	9.431982
-7.513539	9.433447
-10.603029	9.452027
-13.785107	9.48348
-15.093414	9.500347
-13.861641	9.500758
-11.767281	9.507964
-19.690144	9.525447
-26.025316	9.538873
-19.56702	9.543538
-12.16119	9.543863
-4.38162	9.544732
2.721336	9.549544
21.605	9.556293
26.303816	9.559205
16.42498	9.558135
16.41362	9.558613
14.93298	9.560302
10.945957	9.560362
4.960531	9.560992
-1.289884	9.561368
3.723444	9.561493
-2.988289	9.559161
[truncated: 81,669 more rows]
