# Supplementary material for: Surface electromyographic analysis of differential effects in kettlebell carries for the serratus anterior muscles
Source: PeerJ. 2018 Jun 12;6:e5044. doi: 10.7717/peerj.5044 (PMC6003386; doi:10.7717/peerj.5044)
Supplement: Supplemental Information 1 — Raw files and R-script file for processing of EMG data. [file peerj-06-5044-s001.zip › Raw Data Anon/Athlete_21.csv]

2.950666	16.293245
-16.763681	16.293844
-23.905817	16.293655
-37.253593	16.294249
-27.239382	16.295706
2.516139	16.296791
-0.829320	16.296778
-15.522315	16.297916
-43.766460	16.301371
-73.968773	16.304199
-69.570183	16.303638
-54.928032	16.299404
-12.315005	16.295794
38.828156	16.295914
109.547646	16.294683
124.517181	16.289286
97.358635	16.284277
46.345486	16.282471
16.753918	16.282465
-14.546989	16.281967
-22.432362	16.279413
-22.457058	16.276091
-4.811216	16.275259
35.299877	16.275606
69.392204	16.274128
68.830284	16.273203
68.123825	16.273111
50.635868	16.271101
38.831234	16.269316
1.229777	16.269625
-31.955988	16.269447
-29.772146	16.266323
-0.711844	16.259586
19.621347	16.251108
21.571203	16.247482
40.139141	16.246521
34.093117	16.224367
29.154085	16.177923
8.711055	16.149771
-14.055613	16.149506
0.494662	16.126909
18.252268	16.070438
28.870419	16.028629
30.203341	16.021454
13.094383	16.018795
-1.992296	15.996678
-29.423420	15.965117
-57.443363	15.948528
-67.600395	15.950980
-61.109432	15.947668
-41.014580	15.925540
-20.541437	15.915606
-4.369067	15.941008
12.082726	15.964133
17.739101	15.954526
9.560956	15.945584
-4.021605	15.964684
-15.307656	15.988925
-34.549400	15.990853
-47.059155	15.972563
-43.042168	15.959990
-31.869177	15.968260
-20.533178	15.973722
-6.832301	15.960663
9.773186	15.960964
15.915982	15.977597
1.731521	15.978609
-7.442301	16.002743
0.717834	16.084843
-7.312464	16.154219
-23.142689	16.164585
-36.263912	16.176384
-45.213711	16.270615
-49.062477	16.464108
-29.345247	16.655743
-26.749903	16.704332
-14.162599	16.741230
99.341072	17.090088
95.794533	17.551888
38.846657	17.680981
-1.374817	17.702454
-25.917513	17.905964
-17.710186	18.006641
2.644582	17.963264
6.743698	17.979446
7.573257	17.965212
13.322730	17.921400
15.913822	17.923513
-0.292286	17.898226
-12.130926	17.937565
-7.298117	18.129183
-1.929660	18.302309
-4.259696	18.344742
-15.489809	18.333349
-12.593451	18.405949
2.450584	18.693237
4.721280	19.102177
14.857321	19.299591
33.959621	19.299557
46.281521	19.554976
42.030357	20.075748
27.305111	20.377304
-4.117237	20.390909
-17.758745	20.489746
6.089688	20.803089
3.492015	21.084929
22.930735	21.151939
35.261196	21.175158
40.221703	21.453068
35.593464	21.879673
3.861212	22.058599
-19.837091	22.063227
-34.350273	22.367682
-36.478863	22.927654
-36.803875	23.250830
-21.003796	23.264931
9.448145	23.369675
15.506001	23.806238
29.112383	24.337095
21.967022	24.573996
-12.442815	24.544250
-40.542187	24.756807
-58.479488	25.388435
-68.998718	25.876276
-43.515793	25.906572
-36.011215	25.944311
-7.996449	26.288265
12.816481	26.586662
-11.129476	26.615459
-32.529152	26.582380
-38.353706	26.640230
-31.303408	26.694607
1.352221	26.670729
11.335430	26.638208
35.361275	26.641668
46.969822	26.619797
34.913494	26.557383
9.321856	26.523857
-28.429131	26.526775
-7.658891	26.504236
88.080177	26.444508
87.559784	26.390652
45.937237	26.371105
15.298777	26.371643
8.650348	26.340868
3.015743	26.248457
-10.848576	26.153875
-53.987015	26.127989
-85.180580	26.124706
-53.591625	26.068724
-37.277805	25.991846
-18.847811	25.954884
-2.816115	25.950909
28.882177	25.949713
54.158470	25.942039
35.067318	25.929401
19.981974	25.915365
24.256186	25.906359
81.968239	25.905043
88.053345	25.905907
76.174423	25.905167
69.668205	25.904179
66.824539	25.905052
39.760056	25.906565
3.376860	25.903004
-30.020447	25.896812
-23.198988	25.896210
55.885551	25.898321
79.252960	25.897039
64.792854	25.892897
58.588799	25.888725
44.322163	25.888939
16.688538	25.894035
-26.159006	25.896114
-74.548607	25.892242
-87.312912	25.890207
8.187546	25.889799
-7.993886	25.885035
-19.154335	25.885321
-30.118467	25.893192
-41.975990	25.889734
-35.119339	25.876068
-38.556179	25.873081
-60.845161	25.878710
-67.877434	25.877337
-58.590668	25.859669
-38.638363	25.822781
-19.013721	25.790457
1.966697	25.786654
33.573612	25.776361
41.012596	25.724598
19.847567	25.669874
9.569173	25.650238
12.369560	25.655069
24.002138	25.675531
39.941147	25.691593
54.620060	25.673256
71.949081	25.657673
58.798035	25.699917
12.685494	25.759800
-33.539574	25.773233
-73.166420	25.759668
-58.163960	25.764921
5.617600	25.797867
13.630227	25.844450
5.586144	25.873697
-20.202360	25.874842
-39.365921	25.880180
-33.267330	25.898476
-36.235153	25.906883
-53.208996	25.908453
-38.085625	25.908915
28.632076	25.895506
48.432533	25.879076
23.551722	25.880209
3.453019	25.884546
13.235553	25.873953
16.406530	25.862350
-0.758228	25.862328
-29.351822	25.863785
-15.916255	25.858532
41.119591	25.849747
47.733700	25.844202
21.545233	25.844105
16.181015	25.838276
13.803695	25.820200
-2.958399	25.807434
-34.452679	25.807381
-36.623642	25.794117
-26.063858	25.764009
21.934072	25.752869
20.337244	25.754759
12.467391	25.730930
-25.715532	25.706982
-57.230141	25.714579
-97.462479	25.709869
-121.513329	25.680824
-149.415680	25.675873
-108.963402	25.683636
-28.287081	25.664927
29.987535	25.642590
26.829887	25.642025
29.371077	25.643534
16.859219	25.630184
11.964405	25.611790
-0.599896	25.601849
-0.260239	25.601027
-11.128734	25.598228
4.200126	25.578432
9.869945	25.545864
4.860044	25.528524
-27.165306	25.530209
-30.733072	25.518337
-44.935192	25.484165
-50.211269	25.458298
-49.724701	25.456238
-39.870583	25.457064
-18.263432	25.441135
-14.872929	25.418520
-38.262856	25.410261
-52.222679	25.414619
-86.524551	25.410812
-112.888725	25.394640
-141.250656	25.383837
-144.364227	25.385094
-120.346886	25.383718
-60.771648	25.370035
-26.805777	25.355017
-21.434851	25.351446
-78.706253	25.349861
-140.666809	25.333578
-173.774429	25.312866
-185.030365	25.307455
-145.566238	25.306135
-68.784332	25.290228
19.439470	25.271679
83.025291	25.266716
83.231964	25.266567
80.860023	25.259001
102.732758	25.248285
112.547920	25.243299
113.234863	25.243273
90.878807	25.241867
51.612328	25.238976
49.418705	25.239443
15.956164	25.242771
9.747533	25.244347
52.803513	25.244286
99.251617	25.249409
136.948532	25.265844
134.626328	25.284719
88.821312	25.288864
33.225101	25.293381
5.419326	25.330530
-9.343606	25.373068
38.007580	25.380114
97.503273	25.387362
143.115402	25.416582
153.630157	25.429251
145.909317	25.429178
123.198563	25.435638
70.002815	25.436399
35.299572	25.439402
29.132851	25.446674
68.051140	25.446978
113.805870	25.452093
156.230423	25.460588
192.179581	25.461948
206.176376	25.462336
177.163498	25.463049
113.756699	25.462904
69.366188	25.462175
70.072456	25.457397
100.640053	25.451166
155.970612	25.450632
225.955566	25.445702
279.129791	25.419281
268.717285	25.397497
181.050934	25.401510
77.086472	25.392447
0.262658	25.372721
-56.256027	25.387800
-83.667747	25.414324
-68.380432	25.416208
-32.144291	25.414623
-20.882513	25.430134
-49.396095	25.454353
-89.035606	25.474232
-121.568047	25.482841
-133.931290	25.480122
-117.168083	25.482470
-93.683868	25.509089
-63.304867	25.542307
-60.610218	25.550686
-77.655067	25.542913
-100.568405	25.547577
-116.610527	25.570789
-129.487442	25.597734
-110.485954	25.609869
-81.803329	25.607937
-39.364491	25.618021
-17.904409	25.644890
-16.891150	25.657967
-26.763443	25.653408
-41.789352	25.656881
-72.303383	25.665371
-82.948090	25.662935
-60.991970	25.658545
-44.518845	25.661512
-36.428486	25.665052
-38.165592	25.664062
-52.764893	25.664114
-21.745405	25.678846
-18.933825	25.701717
3.615335	25.705750
2.386398	25.713289
-80.597458	25.762178
-70.402443	25.806309
-58.160839	25.806450
-59.249897	25.814442
-29.716509	25.855270
-34.972191	25.884068
-6.737249	25.879362
8.308847	25.865232
14.821417	25.866144
-38.062546	25.880531
-19.053631	25.887018
-12.064829	25.871731
29.780434	25.853889
28.635727	25.861231
48.787750	25.872835
57.435005	25.854048
54.936245	25.828621
48.363918	25.827284
-6.106877	25.829496
-0.547850	25.818953
37.529060	25.810349
23.866955	25.809134
27.992664	25.815641
18.368448	25.832308
1.378021	25.841831
-10.751528	25.841915
-8.190478	25.860426
-0.359738	25.892714
4.049591	25.907995
-9.155414	25.908186
-13.617764	25.915539
-25.955952	25.939550
-34.235279	25.974409
-46.822357	26.001413
-69.028847	26.005337
-38.077827	26.016441
27.170065	26.081999
36.796104	26.161198
48.378170	26.183147
45.770878	26.185892
32.004459	26.223431
-1.491517	26.261251
-44.984631	26.271666
-66.265038	26.271933
-65.384209	26.271969
0.009395	26.271900
35.632420	26.272152
65.370239	26.276684
73.387596	26.287157
47.278332	26.294220
-3.890896	26.294506
-39.104324	26.294369
-69.047966	26.295904
-79.751137	26.298077
22.869686	26.299665
42.877506	26.298817
37.786758	26.296385
13.931669	26.295908
-20.090160	26.296406
-27.459005	26.294149
-2.151034	26.292025
35.298306	26.291739
27.073645	26.292294
68.301941	26.298670
34.046223	26.306658
7.637570	26.306261
-31.685284	26.308136
-41.654400	26.322535
-26.212753	26.333494
3.307228	26.329607
8.139042	26.325090
-11.409245	26.330908
19.077780	26.335630
-20.611425	26.328100
-19.289858	26.317369
-10.938883	26.315905
11.180985	26.318279
16.703558	26.311951
31.022345	26.299057
33.335491	26.292681
2.384108	26.294619
-23.690111	26.291113
-37.543301	26.276125
-19.931730	26.263929
7.442727	26.264341
6.945983	26.263138
13.130330	26.247589
5.355009	26.230448
-11.711548	26.226498
-21.980459	26.226229
-14.497469	26.213814
-9.210744	26.194912
11.841795	26.186190
19.068478	26.186186
32.294777	26.178034
36.912064	26.159315
11.467595	26.146311
-27.454638	26.144979
-17.746674	26.142427
7.412065	26.132347
24.503349	26.123144
15.863022	26.119879
17.386961	26.120083
12.665406	26.121803
-7.214414	26.122768
-48.411053	26.120470
-55.200737	26.118507
-35.156960	26.122257
6.508168	26.127142
16.524029	26.127205
4.148000	26.128965
8.867826	26.136873
1.148538	26.142611
-17.382999	26.142221
-69.162003	26.142635
-120.946205	26.148430
-127.554321	26.154800
105.232758	26.154419
119.940750	26.149471
70.691444	26.149754
26.343138	26.155489
-29.577507	26.156948
-73.512581	26.153824
-85.934227	26.153263
-51.544479	26.153975
-12.160398	26.154001
-3.438128	26.154566
33.075401	26.153061
18.364027	26.154076
-39.057655	26.161289
-83.385483	26.163326
-86.935982	26.162159
-51.637241	26.172686
5.219054	26.184952
51.932930	26.184908
23.208870	26.186678
50.725174	26.200920
26.279272	26.213001
2.517920	26.213879
8.161238	26.216841
40.771507	26.232874
93.833656	26.250526
159.827744	26.254713
187.167801	26.256514
-55.996437	26.275789
-16.135542	26.300383
12.081342	26.307087
36.916008	26.306755
54.656441	26.319685
55.259083	26.337168
45.876339	26.343895
33.727242	26.343168
27.286552	26.344234
33.196411	26.349352
42.202492	26.355652
38.624290	26.359333
24.713120	26.359484
11.228489	26.361006
-1.761675	26.368610
-12.839222	26.376398
-22.831757	26.377508
-5.202677	26.379080
22.740986	26.386360
25.852921	26.390776
18.156578	26.390762
3.702696	26.394215
-16.574776	26.398848
-42.714012	26.399324
-77.726204	26.400434
-106.297821	26.405663
-102.641548	26.409876
-84.272606	26.410257
-105.939217	26.411715
-106.552361	26.417923
-109.463615	26.424295
-115.767410	26.425560
-119.286232	26.426605
-169.354446	26.434427
-236.529572	26.443144
-187.660736	26.444963
20.113047	26.445827
109.366486	26.451914
98.732033	26.457750
105.843872	26.458807
105.658829	26.459333
53.256592	26.462639
44.142105	26.465519
59.568130	26.465822
55.106865	26.466349
36.398026	26.468384
36.543705	26.468395
46.876698	26.465614
13.707729	26.465439
-8.076119	26.469128
-11.695839	26.470417
43.874268	26.463100
106.221062	26.450010
112.566589	26.445066
108.211693	26.448837
88.906410	26.443228
58.953075	26.432423
51.609772	26.439671
52.022694	26.457184
67.763237	26.460285
127.851990	26.460892
214.261917	26.482363
161.806580	26.509731
4.365972	26.517605
-71.143951	26.504345
-34.981556	26.492243
-34.960911	26.498514
-66.054207	26.492956
-74.823418	26.458109
-63.740368	26.433762
-61.663414	26.430490
-25.104898	26.434195
-3.305246	26.446718
-2.392379	26.418705
-4.641016	26.328106
-17.213419	26.300299
-48.740410	26.345617
-55.530170	26.227280
-54.847134	25.968121
-12.526937	25.876976
9.978229	25.897669
12.749392	25.832506
20.172403	25.787832
1.529524	25.789959
-43.668266	25.793144
-76.021095	25.861889
-96.562569	25.882055
-115.244171	25.793062
-106.357925	25.782759
-57.668789	25.824696
49.945229	25.712229
82.146614	25.491814
62.470150	25.386713
49.897743	25.448515
37.094421	25.463806
26.638731	25.227154
10.596521	24.871353
0.722524	24.733244
22.440157	24.771902
49.928085	24.584606
54.565063	24.158575
46.103584	23.905132
39.388721	23.900328
36.339630	23.822485
24.682928	23.550774
5.247075	23.299324
-20.521366	23.243784
-17.131035	23.225534
18.346090	22.969641
33.786205	22.577236
33.445683	22.421160
4.970298	22.419346
-5.421857	22.117746
-4.289888	21.562763
-35.341129	21.246819
-62.293125	21.241451
-51.816872	21.125654
23.923414	20.657356
21.638264	20.066168
-20.296783	19.764498
-31.237524	19.762445
-15.561316	19.517883
-21.094706	18.745926
-10.638762	18.032774
5.542170	17.894577
30.402351	17.832100
88.603378	17.399828
73.679390	16.961569
42.485504	16.835789
9.883359	16.843248
-44.541618	16.844841
-80.504211	16.865057
-95.961487	16.868839
-75.902924	16.867727
-29.422024	16.972200
38.971554	17.152393
59.431046	17.250225
66.297508	17.252913
30.962172	17.294567
-15.310916	17.425020
-69.271179	17.549612
-82.838539	17.588438
-58.150875	17.584965
-41.081295	17.629950
13.519687	17.726257
22.727619	17.793205
24.896519	17.802485
17.782276	17.809002
13.850575	17.842201
6.068728	17.874372
-4.898130	17.884743
-14.524181	17.884544
5.103754	17.892916
35.958973	17.910509
25.782209	17.920343
1.759457	17.920153
-2.277101	17.926790
-2.340737	17.939117
7.727227	17.943356
26.730225	17.942095
71.518959	17.942600
73.737373	17.944742
14.381983	17.945322
-23.364124	17.942684
-51.041286	17.937460
-78.230568	17.934641
-73.596077	17.938997
-39.768578	17.936819
19.711250	17.920805
69.749069	17.908106
92.042030	17.905373
56.527454	17.906902
50.056004	17.903532
27.154915	17.891293
4.236299	17.881758
-7.741713	17.880108
5.701828	17.881428
-3.924890	17.885231
-26.953001	17.906246
-21.412889	17.931122
10.728054	17.931503
21.551380	17.960920
24.247284	18.028896
40.461010	18.060179
24.834311	18.063002
-8.426863	18.051336
-41.468231	18.027504
-61.197472	18.014584
-30.651962	18.039431
7.046913	18.229200
36.161385	18.464365
54.005035	18.474485
23.801756	18.540407
-17.942244	18.880161
-56.491104	19.075333
-85.060768	19.010620
-76.806206	18.995251
-50.146984	19.041492
-5.777602	18.999420
39.457478	18.900915
28.914579	18.844414
-1.975519	18.856125
-33.070877	18.883402
-65.934021	18.866400
-74.494774	18.807941
-82.678810	18.770956
-50.736088	18.823835
22.567614	18.967154
39.063374	19.102394
23.838640	19.130547
19.989599	19.105835
18.810551	19.223873
21.867680	19.581863
14.374588	19.970366
18.779398	20.094133
31.812012	20.099941
8.221842	20.466438
-3.962013	21.069567
-15.691369	21.322605
-14.645937	21.320618
-11.977355	21.520948
-4.357680	21.771173
21.084225	21.828842
52.479893	21.829870
31.998051	21.840456
-15.564295	21.826635
-31.052696	21.815781
-22.708473	21.816248
-15.536586	21.819616
-4.040971	21.809973
13.196613	21.793604
33.261551	21.794167
33.255707	21.792446
-10.153554	21.774239
-68.835777	21.757149
-99.053551	21.756100
-98.524979	21.762348
-85.532478	21.755226
-63.458710	21.746172
-29.525202	21.751728
-10.000615	21.758291
-10.817869	21.755844
-8.021272	21.751081
-4.397659	21.751608
11.303215	21.758236
60.544086	21.766817
115.885323	21.769215
136.861298	21.771978
120.982803	21.797188
90.645157	21.828989
63.582420	21.835941
33.741348	21.837751
12.372814	21.861952
21.975124	21.894009
43.257774	21.909910
42.195938	21.908613
11.331565	21.910595
-21.971024	21.934809
-37.823246	21.966599
-52.658134	21.975351
-57.685642	21.971149
-127.191994	21.982027
-90.677513	21.998312
-49.523067	22.002003
-8.989467	21.999231
36.989979	21.999239
79.409279	22.001513
95.346542	22.002979
82.393921	22.002932
61.423813	22.003723
43.166885	22.007874
29.218813	22.010609
25.587063	22.010401
39.263550	22.016117
57.672222	22.024767
55.316032	22.026934
27.401648	22.026447
-17.942230	22.027851
-63.970318	22.029955
-94.264252	22.032600
-86.245949	22.036289
-44.232079	22.038731
2.895143	22.038746
38.132595	22.040710
58.950455	22.043781
60.291828	22.043070
59.750687	22.041580
29.321918	22.041704
-7.447886	22.036249
5.435440	22.017603
26.563044	21.995468
43.297424	21.990086
53.884724	21.985422
52.158947	21.942768
52.807835	21.895245
28.564259	21.897467
4.893928	21.898527
-60.425919	21.864483
-55.844799	21.859716
-38.884075	21.881626
-6.335966	21.884933
9.119695	21.884184
19.044115	21.880779
9.664452	21.873373
4.590805	21.875952
23.480719	21.881460
-19.775982	21.892231
9.489308	21.899147
57.388371	21.901066
75.700676	21.935831
71.876892	21.981558
35.098022	21.990757
1.240467	21.995789
-4.566059	22.026979
-14.823073	22.052876
-9.463966	22.055870
22.304100	22.057163
47.219952	22.064413
57.197472	22.070551
33.547039	22.074804
-2.815184	22.059299
-3.205384	22.020630
3.848258	21.998697
-10.367232	22.003494
-36.829144	21.999998
-39.789955	21.974409
-16.745171	21.942265
-27.731215	21.920481
-56.538834	21.918272
-57.805214	21.926970
-61.846519	21.915989
-57.213928	21.874435
-25.544537	21.842588
15.500635	21.854914
4.156184	21.884092
-24.295942	21.884602
-57.761902	21.857922
-84.352036	21.842676
-113.680313	21.859556
-91.294777	21.883694
-57.881100	21.875498
-23.727293	21.846056
28.959412	21.846539
36.457027	21.875439
25.985058	21.884264
12.975754	21.872803
-26.175825	21.884037
-36.703613	21.917315
-22.486208	21.929789
6.038793	21.922787
9.729763	21.940331
18.542637	21.976236
5.434592	21.976494
-0.278681	21.948305
-33.332920	21.957281
-44.747360	21.987194
-46.069847	21.965565
-24.665289	21.921206
0.563909	21.920216
-11.407488	21.942116
-26.933977	21.946150
-45.706131	21.932772
-63.868191	21.926504
-56.528133	21.943033
-50.579887	21.959816
-38.899635	21.952768
-19.420546	21.933151
-7.582619	21.923058
-32.096367	21.923199
-86.385506	21.912827
-112.804092	21.890503
-94.592796	21.879143
-69.324890	21.881546
-52.218693	21.882278
-38.030048	21.876127
-40.183315	21.867680
-66.815720	21.863651
-106.494644	21.868273
-147.221939	21.872366
-158.590851	21.864485
-159.157166	21.857611
-132.258698	21.857384
-120.846458	21.841892
-108.849724	21.820282
-77.258011	21.822372
-33.329220	21.833202
7.301546	21.823656
66.737541	21.802528
121.291153	21.790768
162.946304	21.788324
164.976974	21.790615
161.554596	21.779272
163.088959	21.719143
139.073792	21.644482
110.540833	21.623585
110.595734	21.620102
113.337898	21.580288
98.122574	21.540489
87.614876	21.528757
91.650070	21.529217
119.239250	21.532629
143.247299	21.534191
157.172607	21.533882
188.964554	21.532385
164.090698	21.525089
107.981842	21.517704
88.956612	21.517910
84.556038	21.523149
115.886246	21.527273
154.565521	21.526537
179.912552	21.524607
203.054977	21.528318
141.117203	21.535975
36.317417	21.538980
-21.729521	21.538208
-59.557835	21.542543
-64.066406	21.549160
-51.717442	21.551537
-28.829693	21.550884
24.424620	21.546221
19.499994	21.541630
-21.079641	21.543159
-19.388044	21.540104
-47.454788	21.527302
-41.890152	21.519701
-57.891209	21.521444
-56.947247	21.520767
-59.420559	21.514685
-38.735184	21.509937
-26.149124	21.509684
-5.849812	21.510641
1.592625	21.508987
-56.520832	21.505724
-54.447685	21.504053
-42.204124	21.504744
-45.879421	21.506571
-27.073446	21.508129
-20.118652	21.508770
-11.157529	21.508715
-8.589755	21.509001
4.571359	21.512165
-22.970423	21.519312
-5.644046	21.524496
3.907531	21.523497
30.915482	21.526669
31.056221	21.539467
19.182529	21.544928
4.084188	21.535034
17.790787	21.528996
24.461134	21.535984
59.841286	21.536198
74.731781	21.518724
65.609489	21.503292
51.148350	21.504202
16.956503	21.506134
-4.987946	21.495623
-26.806971	21.485842
-28.481441	21.489309
-15.876478	21.493656
-8.240193	21.489416
-20.717846	21.489212
-31.411880	21.498962
-55.013016	21.504999
-65.223907	21.499872
-70.308830	21.496986
-43.204693	21.508226
-1.595125	21.520704
9.242018	21.517561
-19.305408	21.510252
-32.637383	21.519939
-44.823318	21.535425
-47.983864	21.534452
-51.965378	21.526623
-22.441246	21.525318
20.604599	21.525482
32.677464	21.521856
21.367544	21.515249
-10.911942	21.522106
-10.406830	21.540886
-10.810217	21.543097
-15.979809	21.546608
-12.925617	21.573818
1.085242	21.592243
15.054107	21.593330
17.519138	21.593678
-3.576022	21.590193
-67.802399	21.588587
-86.526825	21.587938
-75.837761	21.574738
-67.239113	21.560686
-56.712440	21.558985
-27.653456	21.555494
12.486045	21.539495
30.245026	21.525324
9.780535	21.523582
-34.566784	21.519707
-57.040302	21.500265
-54.036312	21.478628
-47.327229	21.474226
-45.362675	21.472839
-17.934698	21.448277
0.410378	21.418051
13.384752	21.410919
17.437414	21.409481
27.057770	21.390345
-4.110275	21.368404
-13.724565	21.361313
-24.038549	21.361357
-17.027401	21.358625
-11.632979	21.356430
-1.891080	21.357208
-13.070652	21.355202
-3.510581	21.357996
61.077534	21.382441
45.221455	21.407534
10.041644	21.405396
0.920486	21.410610
-7.840478	21.455799
-9.156253	21.501451
-13.357864	21.511715
18.796539	21.513840
45.652832	21.547560
93.365944	21.606234
87.636833	21.643053
70.140549	21.642839
49.600285	21.658705
4.397648	21.721659
-38.873371	21.775551
-57.828148	21.780397
-80.790543	21.782991
-108.820061	21.820528
155.863098	21.860266
126.683784	21.868271
67.743446	21.860590
7.618307	21.871662
-64.721977	21.900377
-118.951775	21.912498
-119.250191	21.904959
-120.871391	21.916901
-102.123825	21.950932
68.913887	21.964407
82.457863	21.961245
73.373512	21.984503
26.631834	22.021482
-37.349648	22.031233
-62.582348	22.029791
-73.321274	22.052156
-45.544296	22.081264
-42.399921	22.085871
69.836349	22.081306
54.089378	22.094675
-2.297504	22.111330
-69.452164	22.108028
-87.950897	22.098024
-80.165993	22.101446
-26.247768	22.109100
17.074520	22.100960
72.248909	22.076307
-42.543972	22.057775
-21.420483	22.058903
3.192633	22.052294
4.627142	22.017630
1.014517	21.988783
11.392056	21.988173
7.381777	21.990742
4.397426	21.986465
17.816271	21.988338
32.917706	21.989374
34.875240	21.970312
11.176017	21.943455
-13.550430	21.943954
-18.010422	21.940792
-21.150879	21.860493
-31.658691	21.746943
-11.584697	21.709938
-4.939968	21.711912
-10.783011	21.633753
-15.441015	21.500313
-45.597076	21.434462
-55.857063	21.438572
-53.354530	21.399662
-49.592743	21.294090
-29.811110	21.221462
-39.104794	21.217958
-40.667671	21.195408
-112.093407	21.109667
-136.375534	21.037506
-127.947433	21.028379
-126.327026	21.011061
-111.728340	20.925991
-35.843758	20.838549
-40.197495	20.820261
-93.726959	20.810217
-30.757236	20.729576
172.027420	20.635479
256.090118	20.608664
225.202286	20.608761
185.037537	20.575766
144.401093	20.531809
86.268097	20.512125
38.789333	20.513435
-5.643161	20.520123
22.835749	20.520969
143.140320	20.514753
209.712769	20.512543
170.364166	20.518270
98.725548	20.522881
50.791275	20.526031
26.415442	20.525391
-5.218387	20.508921
-13.110332	20.491285
34.633915	20.491787
180.595352	20.484266
228.885452	20.441893
157.658936	20.390091
93.868645	20.368994
83.563202	20.369768
42.794487	20.335888
36.623787	20.252571
72.632355	20.193811
71.402779	20.194828
-17.558151	20.172680
-52.217941	20.090103
-45.196514	20.029882
-53.273083	20.026384
-91.330315	20.012173
-98.377274	19.951097
-92.898331	19.890257
-64.293495	19.875753
-52.499710	19.868933
-40.546555	19.796909
-55.277599	19.688856
-57.990379	19.646467
-61.939358	19.644354
-59.349159	19.561054
-61.191399	19.419346
-17.040697	19.343836
21.797798	19.341360
13.828176	19.322752
-35.394924	19.243910
-55.462879	19.148819
-34.551998	19.109869
-23.547724	19.121166
-14.179442	19.106068
5.342605	19.044542
23.470810	18.995649
16.548447	18.987066
-12.671715	18.997671
-37.375668	19.021675
-39.818119	19.043697
-24.329601	19.042610
-14.945412	19.051048
4.415295	19.097078
31.133738	19.144709
15.785334	19.161945
-13.362686	19.162115
-8.038836	19.172607
73.554031	19.209806
99.359047	19.252310
108.876320	19.264330
101.781525	19.265862
65.025124	19.291592
17.581694	19.317112
-5.429402	19.318081
-34.730286	19.315121
-25.536865	19.317158
79.395386	19.313105
106.884361	19.308088
110.843781	19.308359
87.358498	19.314219
52.771774	19.323668
27.075289	19.323322
-25.241037	19.319613
-65.659607	19.329523
-78.891731	19.341721
13.528812	19.344429
3.099305	19.343262
-26.537319	19.339546
-39.403122	19.314791
-36.012363	19.283846
-30.180134	19.282518
-32.768494	19.253633
-16.613888	19.176233
15.215554	19.134995
7.716211	19.132229
-26.084457	19.136490
-59.705845	19.140556
-87.026520	19.141094
-96.742279	19.117516
-97.350670	18.930553
-62.020390	18.673399
9.972097	18.627701
33.227791	18.554016
8.806736	18.211502
-15.687489	17.949936
-45.882740	17.921993
-68.549713	17.904848
-83.426964	17.864676
-66.474388	17.854765
-2.581929	17.854408
25.627382	17.851860
21.952366	17.835516
-8.840576	17.805223
-17.223104	17.785887
-5.363321	17.784447
-2.125987	17.780415
12.022060	17.730831
48.741737	17.589197
26.737684	17.406059
-20.678265	17.317833
-41.514351	17.318796
-79.975723	17.189053
-46.287720	16.770121
0.810638	16.269794
48.555557	16.084557
71.279381	16.071964
71.221542	15.598944
26.777069	14.742561
-26.470549	14.342985
-41.708733	14.347321
-8.883733	14.058772
12.544113	13.672006
9.922529	13.574145
25.033499	13.574727
14.416294	13.581250
15.083834	13.629349
-18.752716	13.659876
-31.797449	13.663403
-35.010090	13.649161
37.438103	13.653509
53.857277	13.702822
46.986130	13.743853
33.775837	13.745761
12.154021	13.762882
-21.844463	13.820236
-79.986732	13.842644
-110.948914	13.831610
-79.695747	13.853662
12.634475	13.871038
62.718468	13.858201
62.763130	13.849807
58.083187	13.853214
54.941196	13.867768
24.518242	13.914844
12.626893	13.968579
25.431686	13.955440
42.650330	14.072271
57.276970	14.521920
36.791245	14.866399
3.916154	14.840156
-24.021599	15.062413
-56.788342	15.822806
-62.236668	16.442663
-28.306149	16.533712
21.608107	16.560905
51.827282	17.028473
34.396675	17.717169
18.689144	18.089233
3.502632	18.087362
-18.546080	18.171389
-36.964191	18.591509
-28.988314	19.044359
-8.236161	19.219683
12.232917	19.216793
9.344885	19.321854
11.497838	19.583252
7.047117	19.777536
-0.856013	19.802723
-8.386106	19.826763
7.498047	19.918695
18.625769	19.950308
33.219364	19.951273
5.662193	19.994921
-19.139093	19.997726
-25.470463	20.017069
-45.893417	20.121485
-31.880487	20.167662
-21.087318	20.170586
-30.754042	20.243696
-10.685471	20.305569
-10.925758	20.309145
-16.279612	20.307686
-3.341210	20.308949
15.168941	20.305733
20.877136	20.298544
-13.730823	20.309723
-43.905602	20.345659
-70.099770	20.360355
-59.587723	20.361723
-58.230480	20.394449
-35.166946	20.431725
-15.463265	20.439520
-14.590180	20.441338
-11.704232	20.463728
-7.987501	20.491375
3.032549	20.491661
43.511269	20.482349
46.314468	20.517027
51.497723	20.577061
61.670864	20.591993
72.350685	20.580589
39.774586	20.635185
52.779827	20.748560
60.393444	20.812532
86.100807	20.811481
74.553520	20.826231
66.879929	20.871368
59.284267	20.907112
47.141037	20.911444
37.889431	20.875132
-20.994522	20.831953
-35.104977	20.823410
-30.378210	20.818220
-49.033249	20.785883
-45.598408	20.767492
-29.396042	20.784021
-12.688383	20.791834
3.885153	20.775850
5.599344	20.775358
-15.738765	20.804001
-20.415276	20.829786
-26.266054	20.829857
-10.865844	20.817398
26.294092	20.818930
59.133018	20.839720
74.014870	20.857754
76.970734	20.857796
66.456039	20.854713
15.940489	20.860674
-11.568381	20.862463
-19.401400	20.858076
-12.920347	20.861868
-7.487139	20.863062
-5.496856	20.840328
-14.150545	20.809675
-41.500721	20.803259
-40.282887	20.812853
-65.449669	20.801929
-37.993969	20.766548
-17.944742	20.743422
9.541723	20.751783
48.637974	20.761518
64.503029	20.742256
63.859489	20.712177
40.178307	20.705116
-3.161116	20.712385
-34.712639	20.696840
-65.450279	20.662079
-86.857170	20.649927
-80.347481	20.656553
-60.737980	20.636877
-37.250156	20.598392
-29.012772	20.589350
15.308666	20.602354
-10.261880	20.588902
-109.580139	20.548418
-130.674667	20.520166
-117.280479	20.517801
-85.516937	20.514124
-45.464970	20.474350
-21.006260	20.416508
53.509251	20.394926
84.101105	20.398170
80.026299	20.379829
15.655201	20.360889
4.612332	20.373444
18.749535	20.391848
36.009445	20.393747
45.265892	20.399681
54.740784	20.428829
81.024643	20.463327
94.889931	20.474974
57.349998	20.471531
-29.989264	20.484478
-69.345116	20.515650
-73.630531	20.535730
-66.414612	20.536449
-48.607765	20.541126
-0.668981	20.558405
41.763561	20.568493
61.227898	20.565313
58.885391	20.576624
6.824685	20.617285
-20.548281	20.648943
-45.821014	20.638319
-53.513050	20.633955
-34.008663	20.702108
-7.353274	20.798767
24.482670	20.822046
42.912605	20.791218
46.531578	20.831032
18.763599	20.956656
13.077579	21.040375
5.245478	21.034195
17.398521	21.042562
36.527596	21.116535
45.640797	21.173388
62.831837	21.175999
55.923775	21.180338
52.206333	21.199472
4.940178	21.203575
-50.789352	21.202457
-65.422791	21.211813
-62.095249	21.216492
-59.424343	21.211386
-32.318272	21.214632
-11.813570	21.234470
24.190228	21.255716
27.593317	21.260077
5.357161	21.257963
-16.772539	21.282120
-32.471104	21.325592
-38.672047	21.343344
-38.059589	21.340059
-61.304947	21.355597
-27.667067	21.377432
20.219257	21.377563
21.178886	21.374882
-17.554611	21.387260
-47.141373	21.396002
-55.000221	21.389091
-74.682549	21.388563
-97.740601	21.419018
-79.297745	21.463787
-38.414036	21.478151
-10.530129	21.473272
-5.176024	21.526329
6.383193	21.637999
-4.535261	21.706480
-15.536453	21.708986
-38.371078	21.724678
-70.140785	21.774048
-105.220505	21.813562
-118.514282	21.830421
-101.461563	21.837307
-88.662575	21.840416
-54.408344	21.838465
-40.266449	21.837847
-34.879139	21.871264
-48.801647	21.953671
-77.649635	22.027752
-80.981590	22.037409
-27.747347	22.031815
58.170837	22.095024
138.515381	22.200266
212.915222	22.254707
231.138916	22.250540
213.056595	22.251936
147.102509	22.281084
84.770332	22.311245
75.631180	22.326481
108.132668	22.331585
139.812393	22.332106
199.317123	22.331175
245.208496	22.335545
228.606979	22.347511
162.057739	22.355078
81.858047	22.350695
20.044249	22.346592
4.022906	22.349232
35.561714	22.347271
92.573105	22.338057
149.583542	22.331991
188.446274	22.332050
152.412582	22.330385
107.933113	22.319653
74.978912	22.304989
57.380592	22.299828
53.628494	22.300817
48.406704	22.290987
6.445852	22.275265
-42.669327	22.269678
-64.297943	22.269676
-117.711632	22.268951
-144.933792	22.269035
-153.557938	22.268957
-146.042862	22.268759
-131.596344	22.259012
-137.560608	22.241461
-120.700615	22.237492
-101.657707	22.232788
-42.700348	22.208258
-31.609694	22.190660
-51.058781	22.189775
-60.592514	22.187157
-54.477722	22.184027
-62.939846	22.187576
-56.859039	22.194702
-62.240475	22.197834
-67.115128	22.197081
-51.689327	22.206738
-70.082779	22.227968
-78.693596	22.242207
-56.687668	22.243755
-43.257175	22.245426
-14.792121	22.254774
-9.808689	22.267258
-23.069338	22.277208
-51.347511	22.281168
-62.976353	22.280184
-78.541069	22.281061
-68.873489	22.286116
-51.954853	22.292484
-39.038975	22.298746
-32.221203	22.303194
-1.443522	22.304377
35.419842	22.303291
58.633312	22.307001
41.643242	22.324947
69.243507	22.346092
72.192726	22.349119
50.092201	22.346750
26.432135	22.358829
37.698093	22.363625
46.354881	22.350206
32.099934	22.344934
25.388086	22.342623
3.940439	22.317331
7.302153	22.286802
-2.663029	22.277824
-17.167879	22.277082
-9.692582	22.258070
6.245383	22.220137
14.158915	22.192307
22.179211	22.191467
22.776997	22.184553
33.506950	22.143818
41.632557	22.105013
27.187597	22.098959
19.224977	22.095984
17.964417	22.072952
12.334403	22.049742
-8.979347	22.043276
-50.653027	22.043310
-42.406197	22.031027
13.444241	22.008692
27.178722	21.998716
15.457513	21.999161
-0.215136	21.980026
6.653440	21.946798
13.743352	21.942423
11.895233	21.956440
15.371316	21.934042
25.025364	21.898954
-22.247156	21.917530
-28.536827	21.954714
-30.416769	21.941572
-15.216173	21.914082
6.406600	21.934786
18.347559	21.977415
26.463860	21.988003
51.072376	21.973587
51.769173	21.974829
-19.253210	22.003521
-15.156290	22.037315
-4.439560	22.052513
-5.875917	22.052616
-17.283588	22.060526
-24.276047	22.080614
-6.476365	22.096945
67.781158	22.102688
72.639557	22.100794
-47.333916	22.094635
-34.935596	22.093815
-22.592503	22.106861
-19.409559	22.118664
-32.854485	22.109259
-39.203037	22.104815
33.908848	22.139547
73.900101	22.175838
57.434395	22.173021
17.951612	22.183125
-2.594953	22.251663
-13.152454	22.316320
-40.979515	22.323784
-76.385414	22.333803
-82.808540	22.405819
-66.465492	22.488827
-52.230827	22.514507
-40.223965	22.510784
14.043118	22.541386
16.504423	22.598480
2.989497	22.631992
-37.160999	22.634596
-66.252892	22.635960
-71.209145	22.650038
-69.369759	22.666477
-68.106537	22.674442
-49.060055	22.675230
29.327011	22.675749
29.997786	22.678730
10.651031	22.681711
1.593823	22.682335
2.198601	22.682587
-2.249251	22.686188
-18.956938	22.690956
-40.161354	22.690378
-39.258553	22.688803
31.386597	22.700466
34.566868	22.720650
23.588100	22.725965
26.907255	22.718107
37.259449	22.725014
44.970657	22.750183
57.953953	22.767418
45.724621	22.764416
7.403846	22.755520
14.013386	22.756975
-26.297325	22.769266
-34.784012	22.781616
-16.358137	22.785603
8.587795	22.783300
36.156319	22.784567
61.825752	22.796167
86.638474	22.812912
58.268063	22.822140
-134.062607	22.821653
-142.245789	22.826164
-87.417603	22.839836
-29.238411	22.844261
30.371637	22.838314
39.564362	22.842663
76.735580	22.852655
119.703461	22.850447
66.798637	22.845192
-104.845642	22.850523
-156.529465	22.859932
-121.928108	22.864244
-82.221085	22.864462
-83.642685	22.864674
-23.515139	22.864176
60.639114	22.861788
100.911629	22.862148
109.929512	22.865263
49.293179	22.856077
20.842367	22.831535
8.379196	22.819752
-32.748943	22.825775
-50.276600	22.814840
-40.236279	22.786455
-29.313942	22.772903
12.614491	22.772869
50.966839	22.766169
45.449375	22.753078
60.576580	22.743557
46.774063	22.740936
34.927044	22.741547
25.656689	22.730860
9.181913	22.697687
12.067600	22.666500
-4.544385	22.662224
17.482553	22.655396
43.768002	22.615736
72.065331	22.569157
65.594536	22.549534
49.664406	22.549347
39.892754	22.537994
43.515114	22.502243
26.693546	22.464970
1.757708	22.454609
21.349302	22.457777
62.444073	22.445715
77.552864	22.427588
59.638500	22.422178
43.067600	22.426567
50.313740	22.435204
46.909081	22.442146
21.924856	22.443762
0.470213	22.443226
12.391396	22.438585
66.649208	22.433819
92.198380	22.438370
71.269386	22.442083
80.890503	22.432663
90.505844	22.423985
57.259895	22.429897
50.034069	22.437023
53.980316	22.432213
13.063606	22.426037
-59.550354	22.429075
-88.984474	22.433073
-53.452610	22.429024
-43.169628	22.424086
-58.317913	22.427412
-50.289894	22.433020
-41.486439	22.431042
-23.913639	22.425602
-6.305613	22.429569
12.392401	22.443523
21.832424	22.450844
36.948090	22.445219
31.605732	22.445850
14.979328	22.462132
-16.504757	22.475630
-35.379318	22.477074
-43.462830	22.476641
-72.257957	22.480782
-58.178486	22.490015
-65.760880	22.499662
-58.479771	22.502851
-50.408215	22.502983
-38.946526	22.508291
-31.486170	22.515745
-19.465878	22.515306
-11.493882	22.511442
-17.536884	22.514259
-56.192860	22.516151
-72.285759	22.510187
-58.802376	22.504599
-20.515514	22.505688
7.110375	22.510738
31.528730	22.513720
42.616695	22.512558
42.041363	22.509825
5.696680	22.507896
-30.120623	22.507328
-49.802959	22.507164
-28.886992	22.507166
-0.679200	22.507227
29.158157	22.504326
52.501995	22.492048
59.210747	22.474901
25.468597	22.469028
-21.197662	22.468481
-41.756947	22.459858
-53.989685	22.452936
-54.667137	22.449362
-36.487110	22.446493
-7.924361	22.463282
23.468149	22.496841
27.161552	22.504572
14.773926	22.483189
9.875605	22.485807
52.801220	22.512943
27.902937	22.522776
15.856832	22.521950
17.307705	22.521854
13.311120	22.525084
24.134848	22.541166
32.077881	22.550772
22.963469	22.549797
9.800829	22.560232
-2.626920	22.571201
4.396689	22.545706
18.321774	22.508804
43.106686	22.534746
49.523319	22.492483
61.008759	22.208097
54.593742	21.961969
19.367708	21.996159
-4.062517	21.881937
-30.396793	21.340551
-45.151413	20.844841
-70.696907	20.763800
-82.364594	20.743813
-72.492447	20.365358
-57.072334	19.762550
-41.028111	19.391689
-22.027512	19.357302
1.799251	19.273161
-6.584805	18.889421
-19.763496	18.439014
-50.825554	18.239689
-59.090996	18.245947
-41.763119	18.179605
-19.994528	17.945063
-6.888269	17.740946
13.975301	17.713593
3.389485	17.724987
-86.107864	17.686682
-96.245361	17.692091
-76.404007	17.695276
-34.235180	17.652697
15.846757	17.703142
51.036007	17.789318
77.461052	17.771580
68.014450	17.742151
47.293308	17.752579
-42.181614	17.823425
-59.609989	18.012598
-43.840931	18.157637
-18.584007	18.162836
5.106501	18.228443
38.959534	18.436884
40.982296	18.623873
40.170689	18.666033
19.488186	18.626579
10.432044	18.636402
-9.020475	18.688913
-30.385052	18.703552
-33.030880	18.692806
-19.300333	18.695822
7.666480	18.695082
-2.251178	18.670454
-23.942654	18.642860
-23.373613	18.651770
15.032305	18.698761
26.998207	18.715054
25.135303	18.657434
34.063362	18.616198
46.805054	18.660736
43.179207	18.679714
47.478924	18.598194
38.423454	18.528177
13.390100	18.534658
0.337021	18.532137
-17.385468	18.480480
-29.238962	18.436485
-31.161564	18.429211
-34.023571	18.443083
-12.417850	18.464989
16.289816	18.474245
32.579884	18.475983
23.254929	18.514101
6.546927	18.567486
-29.130823	18.573921
-56.476620	18.561296
-71.807968	18.585554
-56.034855	18.629953
-37.840366	18.663059
-19.979750	18.680231
-13.305629	18.680382
-34.723434	18.691469
-76.505974	18.765579
-107.923180	18.868084
-86.687180	18.907984
-54.408096	18.905809
-30.999315	18.920294
-12.950493	18.927675
11.772280	18.922661
55.157475	18.925837
33.223228	18.943336
-1.570398	18.996576
12.998989	19.040773
45.906460	19.040819
54.906734	19.110207
51.086998	19.278069
42.352428	19.392790
54.105804	19.407709
40.386967	19.415609
25.037628	19.457911
16.199402	19.514309
17.867979	19.562063
31.406904	19.579185
35.449738	19.570824
19.436413	19.582987
24.875027	19.631784
2.507571	19.666512
-7.235656	19.664022
16.371012	19.665588
91.339844	19.685768
88.183517	19.695185
66.741539	19.684914
36.966522	19.677189
24.899481	19.685196
-10.280048	19.691376
-30.103252	19.683125
-26.532965	19.676910
-11.084554	19.688232
55.437271	19.716528
64.780334	19.743088
55.654831	19.746222
57.660713	19.747198
32.233601	19.778511
17.117128	19.813047
17.816692	19.811455
14.385224	19.793694
14.438647	19.795670
2.657094	19.807636
9.194887	19.800108
17.234756	19.775991
3.555041	19.762959
-2.118940	19.764528
-12.629490	19.753424
-13.899688	19.722742
-9.116482	19.701698
-12.099794	19.700790
2.165565	19.690868
8.203054	19.659040
-2.461328	19.634609
-8.124537	19.633751
-18.072104	19.622122
-20.437160	19.571608
-17.981256	19.519428
-21.524506	19.510578
-13.016205	19.506300
-13.172112	19.434847
-15.037481	19.321302
0.519168	19.264116
-3.545961	19.267429
-20.247921	19.218163
-32.921684	19.078907
-39.958351	18.966421
-65.735229	18.950598
-55.663353	18.934462
6.800266	18.852421
58.444866	18.784920
82.368103	18.777658
77.450951	18.771803
65.273163	18.751856
47.829575	18.754358
3.333992	18.766701
-2.919959	18.759455
-1.045677	18.750168
16.559612	18.762836
35.704407	18.779074
32.001251	18.767147
12.989408	18.736013
6.442772	18.728258
-11.311805	18.746925
-39.544773	18.736038
-67.885040	18.683447
-65.736755	18.657946
-54.155872	18.676760
-46.749649	18.674635
-51.849804	18.645361
-32.013359	18.644157
-17.514826	18.663513
-8.135855	18.658794
-7.478729	18.642694
-10.346210	18.647379
-1.445208	18.654003
2.985775	18.623442
5.994920	18.566046
12.034089	18.538671
16.660849	18.540051
23.591772	18.480227
21.068020	18.348286
12.320776	18.262770
-11.737289	18.257267
-60.527935	18.237902
-102.544960	18.178596
-105.898666	18.132856
-79.116913	18.114731
-42.349106	18.105684
-10.052353	18.100513
3.576671	18.104214
-8.555975	18.107662
-23.895182	18.068798
-50.633358	17.968193
-76.542999	17.873655
-71.323479	17.853863
-54.928112	17.854107
-41.332474	17.775854
-37.785652	17.640377
-44.686035	17.552843
-43.595882	17.539999
-46.992901	17.534569
-37.406307	17.497787
-20.982386	17.465548
2.042463	17.463505
14.303519	17.465031
28.402468	17.464970
37.232563	17.481886
43.751900	17.495436
25.925423	17.487762
-17.020258	17.477842
-32.192894	17.476166
-10.337313	17.476177
3.385877	17.472807
17.002842	17.472677
36.784184	17.488363
58.747162	17.510431
49.449886	17.519703
23.290962	17.518469
-0.103473	17.519903
-32.246887	17.529585
-64.753304	17.549349
-78.807777	17.579052
-69.811829	17.599411
-40.943127	17.598314
1.697120	17.613285
36.361004	17.666676
46.219936	17.713863
31.940359	17.724314
-4.769115	17.726110
-50.520142	17.748302
-77.188004	17.780762
-65.255478	17.797911
-25.590370	17.798426
19.192879	17.806444
52.214653	17.834112
70.359459	17.857143
74.878021	17.858274
64.397217	17.872768
74.066513	17.922113
70.963028	17.958364
76.360916	17.953617
71.045723	17.961227
53.041374	18.021202
36.062435	18.083857
30.020039	18.091026
48.093082	18.071516
62.399544	18.099207
66.143082	18.184052
70.179955	18.251986
59.307480	18.255562
39.813549	18.246637
17.830767	18.277384
16.033009	18.318510
[truncated: 53,944 more rows]
