# Supplementary material for: Surface electromyographic analysis of differential effects in kettlebell carries for the serratus anterior muscles
Source: PeerJ. 2018 Jun 12;6:e5044. doi: 10.7717/peerj.5044 (PMC6003386; doi:10.7717/peerj.5044)
Supplement: Supplemental Information 1 — Raw files and R-script file for processing of EMG data. [file peerj-06-5044-s001.zip › Raw Data Anon/Athlete_6.csv]

-258.095276	22.622028
-271.126770	22.621376
-256.864410	22.622719
-227.818039	22.626970
-192.482513	22.628826
-167.181244	22.627167
-152.883408	22.626705
-163.575867	22.629511
-218.655655	22.631231
-271.059052	22.628662
-295.272705	22.626873
-304.171570	22.630241
-267.288544	22.632942
-218.169632	22.631104
-183.646225	22.631859
-170.642929	22.638958
-218.029572	22.644787
-289.870178	22.644840
-350.635620	22.646206
-377.980896	22.653614
-312.973236	22.660337
-181.532288	22.661276
-17.118502	22.660973
131.766907	22.663313
201.183746	22.665894
193.842285	22.666409
163.071594	22.666075
123.957138	22.666164
115.851479	22.666693
136.674835	22.667866
163.699341	22.668594
174.041122	22.668522
156.159790	22.670856
140.333115	22.674498
134.393341	22.674913
134.790283	22.676563
146.653793	22.683218
143.505966	22.686792
144.522110	22.684813
162.621109	22.685486
127.716911	22.689459
53.787781	22.690609
20.452061	22.689068
28.712208	22.688316
32.372639	22.689022
11.859932	22.690554
-6.717642	22.691586
-10.285740	22.691517
6.096818	22.691772
26.840734	22.692282
27.112032	22.692255
21.662279	22.692743
31.747776	22.693699
34.166527	22.693943
13.894188	22.693989
1.314617	22.694983
8.479861	22.696989
6.723990	22.698940
-1.062345	22.699532
23.074209	22.699705
13.779779	22.702377
10.442394	22.706503
3.371469	22.708164
4.668155	22.708162
4.614495	22.708662
2.392933	22.708998
5.149591	22.709032
-1.734925	22.709160
4.770184	22.710299
0.421817	22.712444
-9.189364	22.713144
-17.697214	22.713406
-13.920963	22.715799
0.000156	22.718105
10.664750	22.718563
16.492823	22.718531
14.945221	22.718588
7.295352	22.718559
-0.509064	22.718494
-3.702812	22.718544
-4.524618	22.718725
-4.981353	22.718149
5.034615	22.716440
-1.460278	22.715372
-8.140466	22.715372
-3.223897	22.713860
0.822168	22.711067
12.463504	22.709904
8.575322	22.709999
-0.915784	22.709776
9.415965	22.709490
11.261280	22.709379
9.105277	22.709261
6.748237	22.708963
1.300373	22.708704
13.754066	22.708761
18.085297	22.708773
13.573545	22.708687
26.098068	22.708693
31.356411	22.708708
28.191269	22.708630
16.237679	22.708410
-3.725558	22.708357
-4.998059	22.708464
-8.963067	22.708471
-2.780116	22.708620
-0.620155	22.708712
18.105070	22.708662
10.972211	22.708624
1.820625	22.707888
0.223432	22.706673
13.923649	22.706415
8.057158	22.707281
-58.997246	22.707556
-61.682400	22.705292
-37.953487	22.701233
-42.525822	22.699724
-44.638958	22.702652
-26.577948	22.704662
-0.264541	22.701952
0.877202	22.698603
3.405036	22.699306
-22.827549	22.706078
-33.432774	22.715479
-61.542645	22.719524
-56.656197	22.719311
-24.053474	22.719643
19.386065	22.718452
64.168808	22.717621
148.705841	22.717955
243.607742	22.713219
-230.421768	22.705805
-153.159515	22.702705
-87.427795	22.703556
-35.876251	22.705507
21.063019	22.705948
52.380184	22.704601
58.791412	22.704454
45.618378	22.705854
54.007370	22.706274
21.465208	22.705271
-17.275988	22.704752
-58.797859	22.705090
-63.236332	22.704861
-52.132149	22.704105
-31.385860	22.704226
-14.761638	22.705322
29.882837	22.705578
28.979530	22.704794
10.279254	22.705446
-20.700607	22.707310
-22.135765	22.707577
-19.233143	22.706490
-15.695421	22.706261
-14.792178	22.706850
19.027647	22.706898
25.362930	22.706425
20.598284	22.706150
-29.150093	22.706692
-27.510641	22.707731
-26.066067	22.707680
-28.794260	22.707396
-39.831669	22.708895
-17.416365	22.710524
-14.759740	22.710661
68.821968	22.710569
78.507271	22.711035
-30.917765	22.712700
-6.863641	22.715767
1.249297	22.716513
-4.034752	22.714596
9.270221	22.716770
-19.418732	22.720264
27.175184	22.716053
-10.033100	22.710558
-73.228401	22.711300
216.413315	22.709463
134.908493	22.699856
72.440155	22.691292
46.278362	22.689674
33.411083	22.689507
52.929306	22.683575
101.103394	22.673050
127.744209	22.668022
115.059128	22.672636
115.882683	22.673094
132.107468	22.662462
134.657440	22.656296
177.902206	22.660328
237.739929	22.662733
231.462601	22.664398
270.059692	22.672266
342.073730	22.674078
204.399429	22.677231
-146.824783	22.723434
-311.486176	22.787441
-250.449692	22.802616
-223.141891	22.808640
-233.861130	22.856674
-186.334091	22.894089
-178.555710	22.897745
-185.813705	22.898754
-142.725784	22.894386
-102.658173	22.882822
-131.558578	22.876427
-127.822914	22.877005
-86.871773	22.884899
-65.882065	22.890587
-68.158081	22.883919
-42.112354	22.873289
-8.323339	22.872101
4.077728	22.876345
-8.775568	22.871193
-29.636129	22.862444
-42.202835	22.861156
-27.348724	22.860218
-23.811762	22.858932
-16.505861	22.860741
14.860698	22.860743
34.213676	22.858835
18.377459	22.857641
-24.884329	22.857887
-57.939583	22.858976
-68.000427	22.858650
-77.531723	22.856390
-79.603928	22.854321
-72.404137	22.855484
-51.720215	22.858438
1.095641	22.859940
-31.161802	22.859436
-170.044281	22.860142
-238.961090	22.869078
-213.487488	22.880579
-224.640610	22.883568
-243.675995	22.883856
-181.298645	22.885929
-140.598312	22.884729
-181.308487	22.882051
-87.394279	22.882248
153.844116	22.878510
248.822632	22.864494
183.031494	22.854485
159.628815	22.855581
179.730789	22.851618
173.080856	22.840879
160.133835	22.833868
144.710342	22.831367
107.263344	22.832420
69.337723	22.833439
58.055641	22.829340
36.118996	22.823452
8.957551	22.822130
21.698387	22.822586
28.728889	22.820019
6.842677	22.818300
0.715239	22.818686
9.675871	22.818592
12.638409	22.818287
23.245001	22.818434
29.811043	22.820360
40.458038	22.821842
52.985039	22.820204
49.695286	22.816950
23.625671	22.815248
1.589132	22.815365
-1.509122	22.808985
-1.960316	22.797970
-8.552538	22.793955
-9.888794	22.794001
-3.862479	22.793310
-15.540812	22.792759
-45.947636	22.791855
-57.300705	22.790453
-44.843426	22.788984
-25.367474	22.791136
-2.996683	22.795198
13.663507	22.796259
15.430660	22.795668
7.740020	22.797888
-8.045707	22.803097
-32.548645	22.797709
-64.418053	22.782133
-80.917358	22.774616
-78.262093	22.774708
-67.039688	22.779034
-48.371387	22.787760
-12.921220	22.787685
34.026821	22.768820
68.675987	22.750130
85.687408	22.750566
87.637703	22.745131
75.959717	22.730499
39.961151	22.729237
-32.025742	22.731943
-68.717896	22.725367
-82.420944	22.679886
-68.162056	22.640203
-40.870159	22.639599
-4.976593	22.490702
27.352913	22.235048
60.141800	22.166008
71.949020	22.144505
50.692623	21.984003
46.651489	21.878843
28.503305	21.875301
3.570018	21.870373
-12.461201	21.870182
-16.788187	21.854425
-34.130383	21.835554
-39.329342	21.834274
-34.904446	21.736832
-3.512713	21.515188
16.252787	21.354866
33.737072	21.345884
56.800465	21.295637
76.784431	21.003082
59.415573	20.574066
33.341820	20.315212
3.179179	20.305286
-29.496836	20.256477
-50.224522	19.824884
-66.926888	18.979488
-61.394001	18.227472
-44.320168	18.093950
-31.732929	17.871046
-0.554131	16.296812
27.775261	14.051309
45.304428	13.324457
48.114365	13.201987
10.896904	11.490805
-16.455027	9.293845
-35.523468	8.689527
-62.285587	8.668667
-73.700264	8.305782
-67.353531	8.029135
-55.218693	7.923940
-21.944817	7.932843
11.404369	8.066194
35.266739	8.172662
57.909534	8.145598
54.512108	8.126382
39.970737	8.289229
17.979446	8.592168
-19.348366	9.035963
-39.717014	9.530267
-55.257172	9.605185
-47.913048	10.003023
-41.925385	12.385998
-26.235596	14.944813
-4.474896	15.533868
20.307751	15.764851
31.529800	17.555773
44.802319	19.178362
45.731590	19.560604
64.611801	19.560410
47.280628	19.630156
24.816914	19.690462
13.678000	19.782436
17.757734	20.008745
23.508993	20.321421
40.298798	20.450047
39.720833	20.451355
39.659172	20.570690
29.978575	20.727060
15.771867	20.808928
-5.382237	20.846170
-11.178139	20.871029
-11.490000	20.879417
1.311210	20.880278
9.549824	20.900621
24.484638	20.912083
15.298520	20.908884
4.388522	20.911610
-3.028147	20.963579
-2.539717	21.097824
6.611753	21.187740
-5.188693	21.189163
13.655913	21.234299
27.335518	21.356485
38.525883	21.518507
48.153847	21.717659
55.347363	21.893156
55.372089	21.920088
54.790001	22.011509
54.464050	22.506609
56.939404	23.010351
66.273148	23.119894
78.103821	23.120766
79.225410	23.158836
70.102501	23.162745
52.488953	23.162600
11.223780	23.273212
-30.382475	23.702869
-43.195309	24.092464
-30.489941	24.103884
-16.753138	24.359997
-17.004955	25.003225
-24.890036	25.340960
-37.237415	25.346111
-60.771908	25.379148
-72.580833	25.431501
-80.780128	25.440449
-93.072113	25.439817
-110.833496	25.459984
-133.602158	25.501957
-153.185959	25.525455
-163.634613	25.525978
-155.811615	25.534561
-125.528297	25.555216
-81.870529	25.577250
-78.383278	25.596680
-40.358261	25.606659
1.471451	25.606174
27.658562	25.611923
58.367504	25.624708
87.160904	25.628416
116.882210	25.627264
146.524094	25.629084
143.697693	25.629520
123.238846	25.630896
95.210922	25.637688
47.550007	25.643946
6.845053	25.642052
-27.965445	25.637325
-47.957432	25.646683
-49.722286	25.669458
-69.549049	25.677944
-88.156075	25.665409
-100.302216	25.658575
-120.590103	25.665358
-123.104424	25.670263
-110.468353	25.668240
-82.826096	25.663809
-34.701378	25.660833
-3.909341	25.660286
24.462585	25.660326
27.811758	25.660509
3.685270	25.661999
-1.062920	25.665167
-12.134230	25.668982
-16.969521	25.671835
-0.612259	25.672281
2.689227	25.671700
14.936979	25.674734
19.507982	25.680567
28.294449	25.683119
15.298783	25.681875
31.540350	25.680386
48.579773	25.679815
72.352135	25.679811
76.044189	25.679846
82.948135	25.679008
68.321342	25.677441
49.607929	25.676828
29.226295	25.677416
-15.790724	25.677883
-37.618988	25.678045
-58.846569	25.678034
-79.803543	25.678383
-100.249931	25.680496
-116.122528	25.683140
-124.332199	25.683016
-124.793732	25.680517
-119.778114	25.679537
-104.801277	25.681149
-85.562050	25.681898
-74.465904	25.679686
-44.439472	25.677473
3.402477	25.677711
36.861458	25.677729
63.016159	25.675663
102.152214	25.674200
117.261810	25.674465
110.022102	25.674025
103.097633	25.672083
94.006989	25.670723
79.877007	25.671133
48.250206	25.671490
12.566429	25.669409
-0.792625	25.666349
-6.274638	25.665899
-15.327771	25.666586
-19.461683	25.664970
-27.081768	25.663389
-21.600857	25.663401
-23.969662	25.662582
-33.502441	25.662085
-23.669800	25.662481
-9.204794	25.661585
-8.834618	25.660992
-1.499264	25.661083
12.899509	25.659920
10.363093	25.658943
-3.234849	25.659039
3.120507	25.659519
13.064057	25.660069
20.287626	25.660049
29.299093	25.660065
58.846806	25.659365
47.457001	25.656378
15.554182	25.654106
-2.554562	25.654636
6.981184	25.654100
21.532911	25.650818
33.321377	25.648613
40.527031	25.648563
68.511162	25.647367
69.001358	25.644522
47.761307	25.644247
21.839672	25.648411
19.425402	25.650000
28.213173	25.645687
36.128162	25.647306
41.499485	25.658016
72.186104	25.661747
79.701767	25.654673
73.075768	25.651396
55.769241	25.656143
48.413872	25.657623
53.118061	25.650753
75.402863	25.644285
101.143845	25.644161
143.078369	25.644976
155.452576	25.642504
144.707489	25.640039
123.671265	25.639908
123.795776	25.640057
128.741241	25.640268
130.459000	25.641262
130.066162	25.640837
169.144791	25.640366
200.831223	25.642656
215.996368	25.643415
216.375244	25.641251
219.933548	25.640835
211.630875	25.639965
189.690277	25.636499
191.701614	25.635859
247.096054	25.637072
313.982239	25.635504
312.018738	25.634089
318.245300	25.634146
247.718384	25.633869
107.179939	25.634018
-73.203468	25.633524
-201.201950	25.632200
-269.536469	25.631701
-281.486298	25.631657
-318.173859	25.633595
-289.880615	25.636648
-266.867310	25.637089
-262.867279	25.638048
-275.382965	25.641357
-274.008270	25.642710
-191.443665	25.642744
-181.444107	25.643713
-250.402618	25.643373
-252.441666	25.641689
-247.091232	25.641712
-239.878616	25.642902
-215.451630	25.641342
-178.598434	25.637695
-166.454407	25.637070
-201.547394	25.639467
-228.844452	25.640606
-237.844894	25.640312
-232.826401	25.641861
-204.948776	25.644997
-173.983765	25.645435
-143.535782	25.643536
-133.677277	25.644169
-176.315857	25.645987
-248.999893	25.644848
-270.829895	25.642820
-266.557220	25.642946
-230.135757	25.644440
-185.342896	25.645405
-140.255676	25.645403
-119.006676	25.646152
-154.083481	25.647945
-211.546402	25.648573
-252.931229	25.648495
-271.478516	25.650076
-272.606781	25.652317
-264.591766	25.652937
-229.037033	25.653131
-164.248367	25.655409
-94.172424	25.658726
-3.710443	25.660006
104.588966	25.659992
197.991898	25.662586
251.238754	25.667404
255.383057	25.669962
244.650635	25.670008
238.250061	25.671209
215.385605	25.674040
192.155930	25.676182
182.901535	25.676813
172.683533	25.676769
160.347275	25.676998
159.434967	25.677870
183.003433	25.678976
179.093719	25.679607
142.390167	25.679640
119.438957	25.679464
104.780411	25.679319
56.153313	25.679333
29.581104	25.679642
137.585312	25.680244
170.263519	25.680731
159.784973	25.680746
100.866043	25.680428
66.520088	25.679777
58.707706	25.678925
43.710732	25.678617
35.115147	25.679134
60.084137	25.679127
115.872147	25.676735
118.784012	25.672470
56.789650	25.669336
28.595448	25.669157
26.231712	25.668736
12.881680	25.663233
13.705808	25.655693
16.100599	25.652523
11.153442	25.652800
-0.289046	25.654608
-19.198307	25.657553
-25.360558	25.658459
-27.717865	25.658045
-21.245548	25.659153
-3.706197	25.660666
2.838949	25.662004
18.111557	25.662201
20.060535	25.659599
-10.981387	25.656725
-23.734764	25.657349
-17.596478	25.661245
-10.269181	25.663975
-8.958282	25.663544
8.010493	25.664188
18.153168	25.667665
19.098448	25.670109
3.410161	25.670017
-26.419678	25.670044
-27.201962	25.671284
-18.189812	25.671835
-14.610524	25.671228
1.131155	25.671160
10.759670	25.672352
12.133203	25.673584
-4.649550	25.673223
-23.046970	25.673214
-35.667046	25.676874
-25.018263	25.681303
-18.494583	25.681625
0.097735	25.680761
14.179644	25.684719
18.288553	25.691130
-0.540215	25.693125
-6.615911	25.692043
-5.580565	25.694841
-23.359711	25.701967
-18.213457	25.706972
0.572061	25.707195
-0.103988	25.708168
-6.910079	25.713770
-10.918276	25.719175
-22.751009	25.719519
-64.113304	25.718355
-70.094887	25.720676
22.514135	25.723940
35.847710	25.724371
22.416634	25.723688
5.593735	25.724119
16.871262	25.725420
14.132374	25.726570
20.511166	25.726988
51.087116	25.726980
52.792099	25.726841
-34.347851	25.726557
-34.543434	25.726477
-26.487658	25.727175
-6.680136	25.726444
5.647535	25.722198
17.981684	25.718889
41.451748	25.718882
40.203613	25.718088
23.317354	25.714792
-43.754486	25.708744
-45.492218	25.699455
-17.454935	25.690712
4.637335	25.689779
31.802193	25.682270
68.565811	25.635029
72.346733	25.576426
51.753101	25.564081
3.919852	25.555649
-39.495262	25.502361
-65.526604	25.459074
-65.977478	25.454794
-48.592434	25.454065
6.606761	25.449640
63.170918	25.449610
127.293083	25.451374
188.543564	25.450920
268.180542	25.443802
-326.412354	25.437145
-233.818909	25.436941
-99.434158	25.436211
-28.810852	25.432922
42.113426	25.429836
82.362274	25.426424
72.098251	25.424744
98.795769	25.427530
70.676315	25.428904
-55.991646	25.425806
-75.124374	25.427698
-79.514565	25.434402
-52.614311	25.436172
-31.516319	25.436697
-42.480183	25.442160
5.201108	25.447903
64.360840	25.449408
63.056507	25.449619
-102.861572	25.453291
-112.272621	25.458181
-83.450203	25.457285
-69.949432	25.452051
-93.880707	25.453869
-50.895695	25.459858
-1.319837	25.453005
85.259392	25.440887
89.837807	25.442066
-98.562088	25.447670
-80.782532	25.446154
-61.880272	25.444281
-53.360451	25.447964
11.323502	25.453472
58.312466	25.455193
167.436142	25.455341
216.071167	25.459223
193.939667	25.465084
-87.462715	25.467733
-108.618889	25.467299
-86.212074	25.470514
-24.723721	25.476950
7.017666	25.478107
78.491104	25.476488
76.326309	25.479525
55.347378	25.483959
1.795001	25.484438
81.131287	25.484509
36.652195	25.491035
32.700062	25.498869
43.376602	25.499035
50.768158	25.505560
86.380951	25.530130
130.241455	25.545631
144.285950	25.543903
134.186066	25.566860
148.549438	25.613895
170.208282	25.634708
158.759003	25.633629
201.624527	25.655926
269.269196	25.701275
238.332092	25.731800
269.741791	25.735109
362.308746	25.741961
175.170227	25.777094
-255.139542	25.815916
-417.163971	25.825926
-294.182922	25.828213
-220.037186	25.852383
-234.554749	25.872696
-180.307037	25.871241
-115.238327	25.873142
-91.980629	25.879766
-88.017891	25.876781
-137.366501	25.872562
-182.062836	25.872295
-143.011688	25.871820
-84.645172	25.871943
-66.415848	25.872944
-51.421707	25.869450
13.708425	25.860085
67.927643	25.853724
22.532333	25.853924
-78.301514	25.855816
-121.495476	25.856960
-91.837639	25.856010
-67.316025	25.854729
-58.448132	25.856743
-41.190922	25.860203
42.934071	25.861404
132.002441	25.861519
77.466698	25.864254
-65.958107	25.867846
-132.684113	25.866894
-113.677086	25.861624
-97.245590	25.859596
-84.643127	25.863377
-18.576380	25.863224
60.436584	25.857138
100.534912	25.855268
28.799509	25.858646
-128.134796	25.861065
-210.224228	25.861025
-184.046188	25.862228
-159.112198	25.866287
-121.319199	25.868414
-38.064686	25.868425
-6.124796	25.870705
-28.924364	25.870359
21.201410	25.859806
118.893250	25.848322
141.134735	25.848047
108.858337	25.846256
104.408882	25.831625
116.049889	25.817307
117.597488	25.812971
119.574059	25.815126
113.082115	25.816608
88.060898	25.817184
57.519886	25.826977
28.639299	25.836130
-0.183915	25.827688
-19.806225	25.828918
-24.271482	25.860777
-22.639658	25.884821
-19.744951	25.884249
-10.298345	25.889742
-1.449429	25.905430
-15.266854	25.911898
-15.424338	25.909824
-9.823957	25.909670
-0.512016	25.884583
-6.226696	25.819555
-2.022088	25.781176
10.400551	25.781382
7.708355	25.749630
-7.519644	25.677454
-32.186794	25.579346
-47.412724	25.426998
-46.264641	25.248507
-53.215313	25.214247
-44.443192	25.058636
-15.042892	23.983427
9.435907	22.484476
31.738781	22.079472
49.314110	21.912838
61.905598	20.504129
66.498383	18.990683
45.456467	18.598061
22.204922	18.601484
2.912086	18.511171
-26.509438	18.426500
-59.897324	18.323135
-86.583405	18.075994
-87.849358	17.723574
-59.284199	17.575014
-30.317993	17.573889
13.788977	17.433353
74.293175	17.246403
109.953171	17.151291
118.223785	17.108540
94.734154	17.077995
54.087296	17.073792
2.781097	17.092321
-54.944920	17.091400
-84.028038	17.084534
-92.463272	17.082941
-79.334953	17.080194
-39.921753	17.025562
-3.619851	16.873417
28.230288	16.777111
29.257605	16.787342
41.133533	16.731190
53.636917	16.572374
43.562729	16.366249
27.375906	16.108252
22.854620	15.875102
5.424651	15.843677
-7.534810	15.724249
-41.670643	15.022718
-41.823544	14.244174
-36.859314	14.052214
-11.434999	14.063551
5.574406	14.057922
32.794563	14.104380
40.167583	14.119262
38.113171	13.933287
1.878294	13.189368
-15.623798	12.463352
-30.816673	12.438602
-32.786350	11.962024
-45.221439	10.702311
-32.355389	10.062367
-19.865072	10.071424
-8.791077	10.005940
-25.930992	10.125673
-7.091724	10.381522
17.062180	10.466470
42.492073	10.413247
35.657963	10.332589
31.918394	10.315788
7.428037	10.351465
-22.903929	10.348997
-72.288452	10.293349
-69.875702	10.244104
-40.573105	10.207509
7.357640	10.187806
36.032696	10.355147
58.066856	10.611244
32.475559	10.642057
25.368505	10.670398
7.906497	10.965395
-2.304117	11.313957
-1.348116	11.600820
-5.115406	11.895614
-14.719370	12.106209
-21.459753	12.090844
-19.365208	13.018091
-18.131720	15.842717
-13.276060	18.058790
6.368516	18.222555
33.103668	19.046743
48.691219	21.760122
45.801109	23.610588
26.573269	23.861595
20.751265	23.934378
1.304280	24.325558
-12.101914	24.697977
-6.866770	24.970381
6.775632	25.179735
19.545420	25.260944
31.784647	25.266306
33.327084	25.467987
12.093555	25.780371
-16.780382	25.890278
-22.754826	25.887568
-5.705454	25.933422
12.118948	25.972876
25.678410	25.975080
42.328686	25.969839
46.273605	25.982502
26.208088	26.033775
-3.725697	26.096119
-13.965253	26.099815
-4.621538	26.195263
22.164713	26.602432
28.190962	27.023680
25.538721	27.107716
-1.856840	27.165878
-43.635529	27.609589
-72.665222	28.275448
-76.029778	28.733332
-46.585312	28.822046
-14.356127	28.875984
29.731794	29.404629
36.369564	30.231037
14.510591	30.637177
-19.834394	30.640965
-39.274227	30.836626
-28.849215	31.162262
7.219104	31.281086
51.726749	31.284725
102.105865	31.285345
117.518791	31.288239
105.124947	31.300091
72.533798	31.300299
44.747925	31.349585
28.858143	31.445782
22.388731	31.484861
17.081217	31.484770
33.454868	31.497766
-9.151988	31.506975
-89.610962	31.507927
-140.043701	31.508497
-152.873505	31.512489
-159.990814	31.519602
-162.273224	31.522369
-155.082977	31.521921
-107.431694	31.522772
-82.115486	31.525095
-61.148327	31.529173
-81.039253	31.535322
-44.196442	31.539721
-0.065607	31.539660
44.574692	31.541016
83.594078	31.545925
149.030014	31.549057
176.325439	31.549503
177.103195	31.549368
156.761139	31.549068
58.246525	31.548729
43.488880	31.548630
27.039145	31.548601
7.219079	31.548727
-18.785255	31.549101
-50.045219	31.549000
-82.379074	31.548958
-97.991158	31.549318
-115.508827	31.549246
-133.532394	31.549259
-125.825989	31.549484
-109.829048	31.549479
-92.908318	31.549538
-78.670700	31.548492
-65.594376	31.545189
-44.008785	31.542871
-32.371288	31.543541
-12.923532	31.540756
-14.176112	31.532270
3.035165	31.526726
3.893406	31.526972
-13.536942	31.527536
-21.128633	31.525749
-22.851202	31.523117
-7.596489	31.522377
4.303022	31.523361
44.863491	31.523380
68.206589	31.522192
91.284210	31.521580
80.109024	31.521721
64.241272	31.521521
61.326954	31.521399
61.337994	31.521299
59.211575	31.520367
62.305836	31.519962
64.689293	31.519815
46.501369	31.517962
3.411041	31.515720
-58.967026	31.514879
-72.250473	31.514908
-78.483513	31.514488
-84.942993	31.512625
-71.822540	31.510065
-41.937298	31.509008
-34.376629	31.508982
-48.925419	31.507288
-51.821167	31.505291
-29.805342	31.505064
-2.970267	31.505013
17.697445	31.504915
43.922909	31.504774
88.355240	31.504309
119.150230	31.504303
101.639778	31.502506
62.233074	31.499640
43.687695	31.499310
38.125286	31.498180
28.800911	31.494770
29.525213	31.493525
43.471199	31.493643
58.614208	31.492481
57.305191	31.491690
6.184211	31.491814
-55.650043	31.491379
-82.488487	31.490938
-71.176628	31.492098
-61.815987	31.493807
-63.197491	31.493423
-59.265118	31.491774
-49.741512	31.492296
-43.225933	31.494175
-44.529308	31.493401
-51.637371	31.490770
-54.147289	31.490046
-44.193291	31.490604
-33.746132	31.489779
-29.756710	31.488106
-25.206495	31.487562
-17.487019	31.487919
-17.358482	31.487507
-32.447868	31.486618
-45.874168	31.487066
-46.364773	31.488028
-38.344715	31.487423
-28.195889	31.486633
-26.432344	31.487772
-11.130040	31.489004
6.760248	31.487951
18.260000	31.486151
39.951504	31.486128
42.773064	31.487083
44.847046	31.486353
65.763054	31.483866
99.070961	31.482948
119.488235	31.484339
145.759583	31.483271
161.355927	31.479336
157.520081	31.478762
142.826065	31.480921
63.703156	31.480148
67.881767	31.479002
89.405319	31.481583
133.505249	31.484224
179.859406	31.484364
186.307861	31.485771
175.532913	31.490211
153.071930	31.493820
150.648560	31.494144
148.552475	31.494562
161.180679	31.498745
179.578247	31.503872
196.447632	31.505199
201.841507	31.505318
219.435425	31.509123
232.837997	31.513458
247.334488	31.514027
236.182587	31.515333
220.205978	31.521019
221.487625	31.525509
255.106094	31.525631
301.336304	31.526951
346.471619	31.532640
329.762512	31.538118
231.444458	31.539347
40.198963	31.539534
-164.509064	31.543863
-323.560883	31.550156
-401.924438	31.551996
-384.823120	31.551092
-314.440002	31.554581
-244.202637	31.558685
-212.444687	31.555950
-222.894333	31.553274
-255.150818	31.555471
-283.969543	31.555862
-293.450531	31.556786
-280.716095	31.561419
-255.319550	31.562677
-223.756805	31.562231
-190.560196	31.566038
-161.991287	31.569918
-147.450821	31.569653
-151.156677	31.566347
-176.309631	31.563433
-210.766037	31.563114
-229.745483	31.562487
-215.083389	31.559916
-167.911072	31.558167
-103.125542	31.558041
-45.641010	31.557892
-30.708973	31.556820
-76.047417	31.555355
-150.660614	31.554764
-203.257812	31.554810
-254.984177	31.553545
-233.858719	31.551170
-143.610565	31.550318
-44.730072	31.550110
8.036469	31.547132
22.212749	31.543003
-12.969998	31.541693
-116.472885	31.541672
-250.235397	31.538630
-287.338989	31.533083
-248.215805	31.529793
-186.738007	31.529720
-131.224838	31.527494
-68.527176	31.520580
-9.612482	31.514675
44.116360	31.513935
104.923805	31.513762
127.901535	31.509359
150.259933	31.503351
152.147324	31.500866
134.840225	31.502823
117.493378	31.505346
109.629486	31.504297
107.053520	31.501232
107.517067	31.501831
96.507118	31.506819
114.811653	31.510838
99.505653	31.511066
88.802193	31.510729
80.297920	31.513567
78.675865	31.518017
82.884567	31.519838
79.139847	31.519543
66.791023	31.521414
60.331448	31.525261
61.338684	31.526581
60.375233	31.526566
58.465836	31.530951
58.087334	31.537052
54.695232	31.538376
48.777569	31.538834
41.483257	31.544794
48.670757	31.552273
44.740608	31.554802
29.800003	31.554911
28.077559	31.559702
25.111843	31.567795
21.226969	31.570877
19.112923	31.570963
15.996327	31.578117
25.541208	31.588541
24.024420	31.590750
22.760176	31.590792
6.163187	31.602932
-0.359809	31.621939
-8.357057	31.630171
-19.789234	31.629290
-30.806059	31.644123
-24.382347	31.684013
-32.781765	31.717680
-38.985703	31.721785
-14.904315	31.732878
28.854563	31.785160
28.239252	31.837366
2.722099	31.847620
-1.535100	31.848175
-1.493606	31.871782
-2.489436	31.896021
9.924264	31.899549
28.160967	31.894131
21.736557	31.893181
2.960561	31.893906
-2.319211	31.891197
-0.408881	31.888912
-3.432672	31.890160
-3.446643	31.890444
4.986319	31.887751
13.653459	31.885166
3.445602	31.884310
-7.057418	31.884295
-12.949946	31.882523
-23.636236	31.878586
-25.627438	31.876663
-27.554924	31.877918
-22.815786	31.878569
-9.986777	31.877539
-20.768381	31.876810
-26.247503	31.877508
-12.285348	31.879910
27.997683	31.882854
40.065338	31.884386
36.452396	31.884262
34.928257	31.882690
30.987818	31.880587
9.096188	31.880594
-0.296853	31.881163
-6.767107	31.877724
-0.936795	31.872583
-2.300996	31.870867
-0.540346	31.871572
0.981005	31.871576
3.962529	31.870533
-6.996403	31.869984
-11.509548	31.869816
-15.549234	31.866461
-7.223957	31.861925
-26.652138	31.861921
52.205868	31.856047
26.718019	31.836136
13.316135	31.823639
-18.963511	31.823645
-31.685944	31.804003
-20.488369	31.766262
-17.412430	31.748838
-32.574009	31.748814
-37.693352	31.730717
23.375757	31.694029
16.829943	31.669279
-8.155569	31.666477
-22.235296	31.660919
-17.834612	31.632200
-18.465860	31.600266
-39.786217	31.592140
-78.336632	31.590145
-62.143070	31.570396
49.079388	31.552183
57.782455	31.550127
44.620350	31.547756
53.717407	31.541666
54.451717	31.540293
34.089046	31.540108
-5.789612	31.538710
-61.523331	31.538456
-71.774376	31.538197
42.556736	31.537123
42.632664	31.536362
50.698334	31.536383
51.100327	31.536673
45.482990	31.536184
32.918373	31.534054
4.549266	31.531492
0.047134	31.530870
-16.066576	31.530447
-145.510712	31.526913
-113.168816	31.522840
-26.387785	31.521887
10.490010	31.521719
11.373473	31.518763
48.903255	31.514608
58.223667	31.512997
55.651581	31.513533
60.327209	31.513084
-86.376335	31.511024
-78.252068	31.509336
-42.515087	31.509499
-39.778851	31.510868
6.303799	31.512791
23.369967	31.516054
22.643518	31.518675
55.038414	31.517090
73.094963	31.518135
-70.059891	31.532003
-74.197647	31.546684
-67.340843	31.546469
-25.968815	31.546247
-12.021563	31.558533
-1.284601	31.567806
24.443724	31.567627
48.778046	31.566729
80.627823	31.566769
-22.896381	31.566755
-2.881273	31.565649
30.123837	31.563437
34.499294	31.565912
39.705845	31.569551
68.700111	31.560255
74.515839	31.546482
65.242332	31.548059
67.554771	31.546070
-20.614691	31.520817
-14.702130	31.501112
-9.787621	31.500818
-22.172960	31.496597
0.231076	31.486427
12.106019	31.482054
-11.559766	31.481762
-59.731735	31.483130
-36.887424	31.485231
50.903397	31.486126
70.275452	31.486071
53.919815	31.486023
44.166054	31.486330
29.544970	31.486599
14.778628	31.485495
-22.919577	31.482254
-61.011925	31.480326
-33.056835	31.480644
74.411224	31.476244
122.998001	31.466351
102.940155	31.459240
89.800262	31.457745
89.501945	31.457691
33.109169	31.455828
-1.983150	31.451990
-5.226513	31.447720
-89.594109	31.445385
-202.686783	31.445198
-216.189468	31.445034
-150.268799	31.444693
-96.517365	31.444738
-72.781891	31.444798
-30.374044	31.444847
32.822506	31.444702
67.157143	31.443264
31.810068	31.440948
-60.238834	31.442070
-115.392471	31.445528
-94.722282	31.445816
-60.651245	31.445959
-33.055859	31.443781
-5.397205	31.433788
32.417297	31.428177
76.815628	31.431679
49.246784	31.431620
-26.003237	31.427147
-84.601067	31.422039
-64.728836	31.413858
-13.696736	31.407589
10.960564	31.409178
14.778066	31.413483
61.782375	31.413366
107.158203	31.409464
63.726215	31.407204
-64.629097	31.411913
-108.713448	31.419647
-55.319210	31.418022
-11.522797	31.413256
-4.543268	31.419783
27.147018	31.420404
65.706459	31.397326
90.621223	31.370497
46.189339	31.359724
-63.995403	31.359280
-107.485008	31.359684
-70.793549	31.359081
-36.438152	31.359756
0.953627	31.349834
52.564018	31.302011
80.296127	31.240372
61.477474	31.225342
50.728344	31.216368
40.057308	31.136505
32.188137	31.041550
36.225624	31.008780
74.007454	31.008987
97.767960	31.001484
109.939171	30.987772
103.960793	30.975620
70.729866	30.969492
26.296913	30.970222
-17.968378	30.966551
-37.734211	30.962181
-39.276165	30.961248
-42.844406	30.905642
-32.038036	30.813192
-15.058494	30.793535
-2.304634	30.783958
4.040164	30.683332
11.938721	30.555162
30.813921	30.447748
24.503389	30.335955
7.011115	30.250183
-3.177871	30.251480
1.895589	29.862909
8.258408	28.464060
8.085894	27.099697
8.662565	26.968203
8.627110	26.380522
-5.881436	24.193218
-26.866932	22.388575
-35.553654	22.110035
-32.628361	22.026632
-28.121820	21.595354
-24.021950	21.168652
-12.779395	20.846159
0.890798	20.593277
14.980305	20.493961
25.724594	20.486958
24.995058	20.234098
10.184730	19.830944
-13.324622	19.682442
-38.174076	19.682310
-54.249432	19.621157
-50.409550	19.568501
-32.936119	19.559900
-15.952798	19.559719
15.298907	19.542704
38.053974	19.478786
64.736450	19.397268
64.148178	19.391642
51.846813	19.263014
31.020893	18.701319
-0.056725	18.095335
-34.253407	17.975719
-62.647362	17.889284
-76.210098	17.195841
-70.797653	16.078697
-48.832508	15.248745
-16.822533	15.082523
12.896631	14.976439
29.178059	13.902807
29.130079	11.994690
20.446552	10.917824
3.403178	10.911100
-18.768608	10.342675
-33.748394	9.311674
-32.839500	8.915272
-20.640013	8.933269
-10.068153	8.968869
-1.408219	8.984753
6.185223	8.947784
27.253349	8.956056
24.837347	8.869726
2.739480	8.713474
1.729250	8.725801
11.699058	8.744472
17.791229	8.744356
17.073330	8.937921
18.981455	9.171025
29.903414	9.240808
19.780575	9.227813
13.793963	9.260908
13.441331	9.341859
23.431273	9.404070
21.900610	9.419563
15.862179	9.411718
26.622240	9.424708
39.228401	9.475755
50.381775	9.514071
56.877277	9.514023
55.608604	9.556535
59.406879	9.676595
44.960266	9.770620
15.987068	9.783411
3.227708	9.801991
-1.589611	9.933969
2.347290	10.196497
10.953769	10.461902
18.370827	10.546306
23.041588	10.571085
22.680698	10.976607
20.451555	11.673498
19.680540	12.048859
19.301382	12.062563
18.115143	12.158606
13.297341	12.389829
1.816523	12.572057
-16.668043	12.702537
-27.936338	12.848285
-31.439831	12.982811
-28.379425	12.999238
-22.591936	13.108820
-21.699921	13.692769
-26.662321	14.454154
-34.294807	14.814915
-38.369583	14.828004
-34.128075	14.962240
-25.761913	15.434726
-52.126274	16.057589
-43.416252	16.484730
-38.353065	16.562498
-36.988190	16.620058
-34.994110	17.090834
-31.390379	17.730961
-38.989433	18.009909
-32.992714	18.011545
-32.265190	18.158083
-11.974991	18.463623
-18.749868	18.663811
-27.869001	18.694042
-32.572037	18.713053
-21.881329	18.856995
-23.753548	19.052229
-19.392836	19.123301
-7.015138	19.131323
-6.012483	19.322247
-3.228113	19.626753
-10.229374	19.752567
-11.166384	19.753593
-15.137137	19.901749
-22.731434	20.185629
-23.501642	20.391979
-20.025881	20.443840
-19.224228	20.447220
-25.032188	20.555397
-22.303686	20.798708
-9.904469	21.014561
-3.140435	21.068115
-4.554502	21.077250
-1.397663	21.188334
7.971334	21.318590
9.242711	21.365154
8.918295	21.367090
14.559003	21.368462
24.729656	21.369225
23.240158	21.369223
8.413013	21.372311
-5.919493	21.389076
-17.247725	21.414564
-27.140827	21.426979
-32.784626	21.426302
-31.799807	21.427723
-28.641899	21.435495
-15.842877	21.445511
-19.566343	21.452040
-36.115894	21.451880
-35.852070	21.449129
-26.545689	21.449974
-9.470629	21.453203
-2.482144	21.454159
11.535713	21.453421
29.178942	21.453184
30.944483	21.453182
33.916416	21.453245
41.450916	21.453764
57.111290	21.454529
73.956650	21.454191
67.293854	21.452410
63.885365	21.452684
64.784508	21.457050
33.679356	21.460615
-9.251357	21.459301
-34.292728	21.457664
-39.008965	21.460518
-45.331505	21.464676
-66.127525	21.465866
-71.634285	21.464499
-67.336479	21.462839
-71.035835	21.462559
-51.929989	21.462711
-10.384521	21.461618
5.229845	21.460810
-3.261320	21.460831
4.542112	21.458977
16.354151	21.456182
24.461382	21.455875
28.867701	21.455143
32.274746	21.449799
38.461296	21.445068
43.106174	21.446377
40.653015	21.447241
32.340096	21.441267
26.005398	21.434631
23.348780	21.434444
22.253311	21.435976
21.087622	21.431416
6.762173	21.424025
5.193429	21.422260
14.416461	21.423441
14.680265	21.418892
17.586897	21.412157
21.887920	21.411690
25.627237	21.412271
26.124010	21.406147
7.169653	21.399706
-3.792691	21.399704
-14.736879	21.399937
-13.636344	21.394247
-22.323433	21.387295
-26.564674	21.385460
-27.200144	21.386318
-25.037453	21.382736
-28.757792	21.375309
-16.789587	21.371971
-3.471543	21.372046
16.900789	21.367746
3.591606	21.362873
14.199461	21.362881
11.797816	21.360048
27.333202	21.354733
38.726440	21.354572
40.972141	21.351244
32.644474	21.342085
31.191833	21.339090
24.538448	21.338644
20.463247	21.332701
10.003795	21.328140
17.186792	21.327765
14.860723	21.327652
5.508250	21.327759
-8.216592	21.328041
-11.695894	21.327969
-14.989105	21.327608
-8.874947	21.326878
-8.416001	21.326534
6.423830	21.326555
9.709705	21.326452
-1.128625	21.326395
-18.457037	21.326361
-21.360224	21.326246
-24.407085	21.325928
-18.123960	21.325607
-12.730789	21.325605
11.744192	21.325624
12.379597	21.325569
-1.981662	21.325563
-12.109216	21.325520
-14.469516	21.325340
-30.770292	21.325048
-31.291647	21.324970
-23.293074	21.325073
-15.848698	21.325068
-9.248255	21.325468
-5.170259	21.326448
-7.407517	21.327023
-19.012278	21.326658
-28.348780	21.325962
-24.635298	21.325806
-9.575999	21.326515
28.370634	21.326811
66.187271	21.323910
92.766441	21.317577
108.018372	21.312733
95.666344	21.312366
73.918213	21.310797
55.719402	21.302889
44.083153	21.294170
55.661816	21.291445
67.721161	21.291410
87.762054	21.287540
95.572914	21.281206
100.464813	21.278423
90.545609	21.278400
76.732773	21.274765
55.223259	21.268602
40.085793	21.266701
31.768738	21.266752
50.672020	21.260885
71.280823	21.252211
68.385345	21.250034
78.523476	21.250929
82.731339	21.243914
60.831779	21.231926
32.365208	21.227232
1.178766	21.227840
-2.255934	21.220411
18.556574	21.206356
50.017464	21.200373
68.629669	21.200121
91.752495	21.189117
96.468933	21.172003
88.835464	21.166887
49.590225	21.166470
-1.988217	21.148924
-71.024162	21.119619
-155.996857	21.105686
-220.635162	21.108120
-200.847260	21.088295
-199.219635	21.028097
-161.295410	20.976837
-100.890526	20.972960
-41.373783	20.957668
-0.860391	20.877457
-19.077972	20.797718
-67.516541	20.781151
-114.245430	20.776381
-152.497482	20.738079
-150.054718	20.700737
-113.072983	20.689566
-52.690601	20.689320
10.716793	20.688437
29.916857	20.686632
16.042368	20.683748
-24.399845	20.679066
-76.175781	20.675070
-124.696548	20.674587
-127.243011	20.673725
-96.512512	20.670113
-33.549107	20.668304
11.179128	20.668415
26.409691	20.666666
12.466062	20.665413
-9.066565	20.666079
-55.997868	20.663965
-117.975151	20.660660
-117.084717	20.660522
-66.240593	20.660795
-16.323967	20.660715
23.232334	20.657452
41.602737	20.647867
45.562977	20.643320
13.025279	20.646067
-33.318569	20.643507
-68.023041	20.638546
-62.101807	20.637501
-46.537758	20.636839
-23.339680	20.637424
2.336342	20.639519
25.295628	20.640270
41.278034	20.639046
50.652363	20.635035
56.464489	20.630825
58.106720	20.630136
55.669827	20.630674
48.373089	20.628901
39.204121	20.626324
32.881638	20.626169
28.110378	20.627396
24.656504	20.627731
27.085495	20.627638
27.615957	20.627556
14.755964	20.627386
0.370618	20.627209
-3.649290	20.627138
-7.583932	20.627449
-13.111598	20.627722
-12.345164	20.627707
-14.946213	20.627651
-17.807375	20.627583
5.873155	20.627529
44.773014	20.627514
54.930019	20.627745
37.366356	20.628077
27.389162	20.628126
28.528471	20.628071
28.617552	20.628025
30.128168	20.627995
43.315224	20.628004
36.272125	20.628563
14.275481	20.629881
6.939308	20.630436
1.046822	20.630388
0.901294	20.631601
5.899926	20.633221
7.598712	20.633829
18.415371	20.633791
17.434940	20.633486
11.802389	20.633331
-0.707667	20.633986
-10.940909	20.635067
-10.070681	20.635342
-13.128405	20.635624
-6.247187	20.637400
-5.017721	20.638327
2.406480	20.637062
14.849409	20.636915
9.017694	20.638660
-0.530170	20.639580
-5.575981	20.639191
-2.564601	20.638929
7.353936	20.639442
6.997516	20.639683
10.262656	20.638735
13.067686	20.638323
-12.448442	20.639507
-34.840862	20.638750
47.179672	20.632662
49.090294	20.624617
38.528496	20.621584
27.601456	20.623402
19.391087	20.616884
1.038465	20.592939
-5.957477	20.570627
-24.728418	20.567986
-28.340837	20.564034
-3.870184	20.544138
-0.427837	20.529694
5.518192	20.528181
10.622443	20.527710
-0.140175	20.527046
-1.945766	20.527081
-18.513885	20.527466
-34.272179	20.526709
-34.183994	20.520327
7.902136	20.514732
15.627629	20.516075
23.468834	20.515842
16.181623	20.509617
17.088207	20.504019
4.184218	20.503401
-8.770812	20.505831
-45.904423	20.506601
-43.763496	20.502726
34.738632	20.498587
38.842014	20.500484
29.254757	20.503738
33.550941	20.501768
24.392870	20.498919
11.398814	20.498724
-22.666378	20.498970
-66.784927	20.498737
-72.771202	20.498131
21.304022	20.498808
12.549572	20.500484
17.304951	20.500526
14.524106	20.503531
18.267029	20.512188
11.296116	20.517405
-0.208895	20.517403
23.864098	20.521500
42.357811	20.528996
-89.002289	20.532393
-63.241730	20.532455
-48.578281	20.533501
-23.877607	20.535873
-12.676848	20.537373
14.077832	20.537439
21.492514	20.537657
50.969284	20.538561
53.788914	20.539160
-54.841377	20.539076
-62.724838	20.539989
-51.220390	20.541739
-55.178265	20.542259
-40.909103	20.541782
-26.606554	20.538355
-1.094759	20.534550
26.827185	20.535288
49.109631	20.529886
-22.207281	20.518465
9.176296	20.517839
5.938216	20.519732
14.952209	20.514132
20.252590	20.512793
40.248047	20.514517
71.065781	20.512650
112.509155	20.511988
116.547852	20.511230
-43.331303	20.506186
-32.894184	20.499790
-13.492647	20.496084
-17.388062	20.495676
2.701127	20.493923
28.640308	20.481913
36.624603	20.462458
41.340012	20.453640
42.321339	20.453588
35.461395	20.443745
15.106113	20.431475
0.667784	20.429461
0.596185	20.430193
16.443834	20.430246
26.776716	20.431616
0.379879	20.433155
-23.182737	20.433823
-0.950985	20.429106
40.844948	20.420341
59.535080	20.416058
54.420341	20.416119
54.808659	20.415514
52.824665	20.414326
31.523325	20.414101
0.806170	20.413424
-35.208233	20.411392
-7.188529	20.412407
83.285057	20.418081
125.328033	20.421915
115.928078	20.421812
118.609047	20.422779
110.773773	20.425415
62.115200	20.425850
31.526175	20.423742
41.326904	20.422255
-6.402446	20.422514
-103.255203	20.423094
-130.771637	20.420835
-106.933205	20.414074
-91.212486	20.409399
-77.361954	20.409836
-63.921703	20.408781
-29.933418	20.406075
7.288025	20.402302
-12.711995	20.401495
-65.523048	20.416613
-91.299683	20.433643
-70.124336	20.434902
-32.233948	20.442654
-22.688755	20.461855
-17.421373	20.467709
19.820896	20.465040
51.442276	20.466951
0.900683	20.466600
-68.418633	20.463831
-120.789230	20.463348
-90.919601	20.463408
-70.020622	20.465260
-67.791359	20.469362
-55.179005	20.470860
-1.731436	20.469679
50.858887	20.471228
8.065581	20.477163
-104.554939	20.483835
-148.354050	20.486853
-111.073021	20.486691
-88.104431	20.488434
-73.434593	20.492691
-19.692884	20.494596
48.762962	20.492815
85.291534	20.490774
98.511169	20.490875
62.279091	20.492149
41.613518	20.491211
37.323242	20.485947
52.202343	20.480295
63.048073	20.479317
61.355518	20.480038
52.073673	20.477537
43.604481	20.473982
33.299778	20.472561
37.948322	20.472399
21.910004	20.472620
22.094900	20.472626
24.250610	20.470945
13.796968	20.468660
0.257985	20.468267
7.449529	20.467684
8.819579	20.461544
9.498804	20.448021
-4.314613	20.431158
-0.098685	20.418814
7.753765	20.416515
6.170550	20.412579
-3.517241	20.374050
6.531545	20.292484
11.213600	20.226425
12.393958	20.218378
10.344984	20.197489
1.429518	20.097206
8.626542	19.989780
6.431145	19.956598
-5.125083	19.956230
4.037666	19.928949
10.921247	19.885679
15.704943	19.856333
14.937831	19.847502
18.798635	19.847755
6.905577	19.835196
-7.215546	19.800867
-31.097595	19.775000
-49.522358	19.774443
-53.800297	19.751312
-45.310291	19.684883
-43.574284	19.634115
-36.698143	19.628057
-5.393251	19.618883
40.854221	19.552979
54.519405	19.419949
32.946175	19.280390
15.290973	19.234795
-2.532160	19.221033
-15.632202	18.992523
[truncated: 56,860 more rows]
