# Supplementary material for: Surface electromyographic analysis of differential effects in kettlebell carries for the serratus anterior muscles
Source: PeerJ. 2018 Jun 12;6:e5044. doi: 10.7717/peerj.5044 (PMC6003386; doi:10.7717/peerj.5044)
Supplement: Supplemental Information 1 — Raw files and R-script file for processing of EMG data. [file peerj-06-5044-s001.zip › Raw Data Anon/Athlete_18.csv]

16.920078	3.504870
14.649262	3.498544
5.811053	3.487140
-2.328249	3.481121
-11.126964	3.481120
-21.212086	3.476108
-23.746466	3.466016
-11.052829	3.461191
8.643053	3.461433
22.682301	3.460651
29.870975	3.458514
33.575623	3.456353
32.093708	3.455304
20.331333	3.455800
1.424483	3.456712
-13.234958	3.456466
-20.114729	3.453003
-23.319021	3.447358
-21.629139	3.443638
-14.477775	3.443499
-5.182254	3.442290
2.616241	3.432989
8.662340	3.421299
11.115820	3.418593
10.250081	3.418122
8.685091	3.409614
7.408710	3.399454
7.532146	3.397030
8.203722	3.404587
9.896081	3.417864
10.372220	3.427592
10.714833	3.429691
-3.219607	3.430074
-6.483515	3.436299
-10.786494	3.449367
-15.347891	3.460397
-5.385890	3.456295
-3.394763	3.440663
5.007617	3.433988
17.949156	3.434649
20.390259	3.420822
30.402575	3.397466
30.955246	3.387072
20.528982	3.394243
12.724802	3.411811
-9.600642	3.426944
-26.843460	3.428434
-32.286327	3.429516
-37.605183	3.455439
-19.034575	3.499718
2.588569	3.524777
21.538025	3.523857
44.107746	3.529797
44.670849	3.544586
38.026375	3.548418
26.770842	3.548469
3.911054	3.546548
-4.763427	3.541963
-10.436374	3.552289
-12.716750	3.570282
0.199771	3.573931
4.728099	3.567656
12.240667	3.567868
20.769821	3.594958
15.534586	3.681508
17.724907	3.803800
13.267556	3.853057
3.895592	3.859598
-6.856324	4.023147
-13.887185	4.265646
-14.645423	4.345100
-9.226259	4.345991
-13.050183	4.411246
-5.557703	4.441024
-3.246544	4.428408
-3.660403	4.438952
-8.660388	4.438268
-1.227281	4.503971
-4.244364	4.646821
-5.550968	4.690623
-17.361856	4.714251
-16.411295	4.918751
-14.125958	5.149328
-9.981337	5.216369
-5.668674	5.218549
-0.763629	5.293940
15.809820	5.419625
15.544635	5.511892
-2.184936	5.534387
-9.169479	5.540454
-17.870443	5.639620
-24.408266	5.807934
-24.123516	5.879231
-18.485359	5.883279
-14.015271	6.031805
-12.744549	6.270372
-12.223396	6.380410
-11.638424	6.381589
-11.982071	6.443104
-12.955541	6.636982
-12.577147	6.903005
-12.835279	7.092206
-13.997760	7.112458
-14.405453	7.216026
-14.833577	7.728663
-15.294130	8.286465
-16.098528	8.421086
-17.856743	8.458964
-19.298365	8.782247
-19.375650	9.073717
-15.160433	9.131684
-12.838859	9.132761
-4.439773	9.142653
-6.453633	9.143053
4.640965	9.143208
4.293972	9.150935
13.297388	9.207228
17.561409	9.287666
26.451828	9.321202
17.157429	9.321163
6.473489	9.335476
-1.975692	9.376106
-3.833435	9.437534
-12.050385	9.501283
-6.518566	9.530300
-3.687062	9.530275
5.783715	9.572886
-2.958958	9.670536
-10.692039	9.742186
-11.495805	9.753624
-9.502337	9.756646
-19.638035	9.790934
-12.264334	9.834406
-1.516194	9.852637
14.630604	9.852461
14.259123	9.863102
18.135324	9.882974
23.102869	9.889703
24.307766	9.888351
24.274721	9.894026
14.799778	9.900211
12.947342	9.901011
14.469124	9.900730
2.923739	9.900793
-2.695492	9.902902
-2.452680	9.910993
-5.716165	9.920710
-14.305763	9.922978
-17.110569	9.924428
-25.599270	9.934944
-27.444960	9.944818
-33.788609	9.946440
-31.232542	9.946920
-21.226929	9.949804
-2.653164	9.952400
-0.512701	9.953342
2.953942	9.953295
6.393196	9.954462
-0.255302	9.957971
10.715796	9.960056
23.278948	9.960147
34.638119	9.965138
53.985104	9.973123
55.186939	9.975788
50.317978	9.975859
42.690849	9.978742
33.756424	9.982918
14.280201	9.986099
7.297443	9.987881
-0.107965	9.988223
4.532464	9.988577
-3.822269	9.991547
-12.732161	9.995384
-18.412882	9.996069
-19.777838	9.994981
-22.548519	9.995002
-38.321526	9.993785
-39.379391	9.988155
-27.468138	9.982853
-25.488386	9.983176
-13.693324	9.982142
2.837100	9.973989
13.076756	9.966570
18.343592	9.965391
24.360027	9.964630
25.953529	9.959661
18.100607	9.954453
11.500141	9.953265
13.668235	9.953424
16.673449	9.950657
11.640024	9.946115
3.907915	9.944101
-2.421003	9.944139
-11.421425	9.941739
-11.885207	9.937318
-19.092236	9.935180
-15.586081	9.935185
-6.296904	9.933093
-0.421713	9.928140
0.149181	9.924581
3.842402	9.924262
10.123477	9.923621
7.031719	9.920203
-1.413118	9.916551
-1.111384	9.915370
5.861738	9.915494
8.146201	9.914953
3.875391	9.913640
0.150882	9.912239
-0.779343	9.911376
10.186859	9.911222
4.975984	9.911119
-15.336377	9.910158
-18.395599	9.908845
-16.738495	9.908388
-14.442034	9.908419
-9.677200	9.908318
-1.119169	9.908254
17.185177	9.908232
16.760660	9.908293
14.395774	9.908358
-0.277656	9.908324
0.003647	9.908331
2.787372	9.908332
7.530392	9.908315
9.620950	9.908302
17.041590	9.908340
6.826107	9.908472
-0.193746	9.908538
-5.253449	9.908543
10.409307	9.908548
3.508958	9.908539
4.001874	9.908525
7.042804	9.908545
6.360443	9.908679
4.372147	9.908809
8.702306	9.908834
17.743864	9.908836
22.740292	9.908831
16.336948	9.908815
14.148112	9.908838
18.458315	9.909019
17.180973	9.909260
13.292395	9.909344
16.060389	9.909349
22.646528	9.909348
27.428644	9.909339
30.044405	9.909556
29.171026	9.910853
24.005301	9.912762
19.587328	9.913103
18.559937	9.914166
22.320856	9.919782
32.221863	9.925201
41.439663	9.925806
44.165428	9.927508
43.799473	9.934386
44.080521	9.940392
42.328766	9.941371
43.728226	9.942217
54.730030	9.947457
67.531746	9.953273
69.569504	9.954659
56.829803	9.955248
30.500866	9.960382
-1.940386	9.965850
-25.697437	9.966669
-38.500153	9.967886
-44.396988	9.973617
-48.886295	9.978497
-59.743237	9.979043
-75.439362	9.980325
-79.981476	9.986149
-65.884377	9.992129
-48.921978	9.993479
-27.569786	9.994177
-23.242353	10.000198
-41.871208	10.007347
-65.167030	10.009034
-90.208527	10.009629
-98.237335	10.014277
-85.017433	10.018370
-62.109444	10.018867
-46.966293	10.019383
-44.459805	10.021250
-49.029003	10.022490
-61.943626	10.022632
-85.348122	10.022802
-105.683952	10.023899
-110.995537	10.025570
-110.350700	10.026294
-102.904663	10.026390
-74.375481	10.029030
-37.574886	10.033705
-26.630541	10.035595
-47.314342	10.035716
-82.287033	10.039427
-115.644936	10.045257
-130.934753	10.047946
-112.325546	10.047964
-63.517403	10.049587
-4.602509	10.053823
44.949177	10.057421
73.081459	10.058133
78.525154	10.058514
73.029587	10.061377
68.941956	10.064360
70.129204	10.064935
72.558281	10.065107
70.266197	10.066145
60.176632	10.066752
46.720322	10.066795
37.912598	10.066801
39.623375	10.066799
51.547150	10.066801
67.025154	10.066778
77.127693	10.066875
75.887123	10.067081
64.347557	10.067176
48.255112	10.067184
34.984348	10.067183
30.213816	10.067171
35.398132	10.067160
46.495026	10.067300
57.471687	10.067628
61.919758	10.067898
55.831188	10.068011
40.082592	10.068021
20.085360	10.068098
1.367712	10.068946
-9.855809	10.071452
-10.371279	10.074141
-4.694879	10.074423
2.121404	10.075712
8.210962	10.082767
7.709826	10.090417
0.441425	10.092205
-2.802574	10.092681
0.847439	10.098313
-1.946133	10.105617
-10.201772	10.107681
-10.277006	10.106551
-2.721914	10.108733
1.289105	10.112638
1.242358	10.112708
-0.256942	10.111042
-4.512686	10.112805
-9.446458	10.114596
-10.016921	10.111163
-7.186321	10.107977
-2.152803	10.110564
3.230187	10.111943
5.879111	10.106070
4.590940	10.099957
2.222855	10.100940
0.998275	10.103877
-9.460733	10.100563
-4.384624	10.093472
2.618781	10.091636
8.077640	10.096225
10.260394	10.098422
8.629514	10.094361
3.791541	10.091103
-1.648905	10.092401
-6.108033	10.093235
-8.577929	10.091859
-8.381307	10.091990
-6.505949	10.092378
-4.016762	10.090323
-1.890319	10.091551
-1.032242	10.097567
-1.232199	10.098977
-1.814354	10.095851
-2.931293	10.097857
-3.669031	10.104019
-3.610613	10.106738
-2.407443	10.105639
-0.839796	10.105831
1.352558	10.110241
3.290843	10.115911
4.335785	10.117827
4.406780	10.117572
2.699187	10.121433
-0.032054	10.127886
-3.287252	10.130255
-6.727108	10.130008
-8.856147	10.132586
-9.717513	10.137264
-9.053096	10.138823
-7.056482	10.135045
-4.191055	10.131761
-1.140649	10.134504
1.712409	10.137592
3.422250	10.134284
4.443363	10.130115
4.351540	10.131926
3.549847	10.135012
2.522812	10.133750
1.326927	10.130591
0.846272	10.129086
0.838006	10.129253
1.097368	10.127465
1.923482	10.122211
2.500260	10.119006
2.980675	10.119065
2.928209	10.115551
2.223589	10.107853
1.796213	10.102990
1.352330	10.102644
0.877197	10.101272
1.580182	10.095707
2.436270	10.088013
2.739943	10.083117
3.784837	10.083761
4.540786	10.082438
3.907829	10.073394
4.562302	10.065710
6.115050	10.064755
3.033354	10.064264
-4.054702	10.062430
-6.303065	10.061875
-2.840375	10.062195
-0.583654	10.061949
0.407953	10.060102
2.155155	10.057639
2.947308	10.057274
-10.129949	10.056376
-10.264215	10.049931
2.052693	10.043250
1.841923	10.044027
2.182712	10.046924
3.309407	10.043929
4.977336	10.038049
7.285800	10.037038
-1.923483	10.041595
1.092106	10.044355
3.357846	10.041906
4.451046	10.041409
4.219258	10.048066
3.871251	10.054772
4.267979	10.055647
4.836215	10.056330
5.190372	10.058584
3.770070	10.057049
0.649156	10.053276
-3.549324	10.051864
-18.554186	10.052795
-17.763098	10.053014
-12.982125	10.050692
5.657367	10.050705
10.635651	10.055445
11.469953	10.058426
7.767292	10.057730
1.026222	10.057518
-3.797672	10.058336
-16.789686	10.058024
-12.905210	10.056388
5.258127	10.055792
9.254541	10.055746
8.613437	10.052423
3.440707	10.047627
-3.450922	10.046306
4.300274	10.046145
4.381756	10.042004
-3.072135	10.035617
3.192860	10.032250
7.377165	10.032112
6.885803	10.030725
2.519566	10.026126
-3.386901	10.021769
5.255797	10.020693
18.514166	10.020527
23.321060	10.018505
4.376785	10.016418
8.217584	10.016028
7.583794	10.015923
2.503949	10.015352
-4.759638	10.015112
0.321952	10.015108
6.748717	10.014933
3.707191	10.014811
1.760554	10.014810
10.794862	10.014801
6.598309	10.014814
1.892099	10.014833
-4.846066	10.014827
-8.714759	10.014732
-6.768594	10.014553
-6.595878	10.014501
-9.521872	10.014503
-4.194685	10.014860
8.476768	10.015920
11.772726	10.016326
4.023348	10.016533
-0.385024	10.018980
-0.147077	10.021512
-3.105354	10.021743
-5.630406	10.022455
-2.170841	10.024310
3.238316	10.025062
5.437953	10.025001
4.216651	10.024917
2.387217	10.024689
1.657406	10.024570
2.145723	10.024589
2.479717	10.024622
3.406522	10.024619
4.056001	10.024514
-0.182836	10.024409
-9.006855	10.024213
-14.313915	10.023978
-10.011208	10.023958
-0.966859	10.023861
2.025043	10.023519
-1.021168	10.023231
-1.244634	10.023084
1.052082	10.022950
-3.683889	10.022656
-12.140991	10.022483
-12.088532	10.022469
-2.948461	10.021933
4.288339	10.021191
5.102239	10.020889
6.221744	10.020813
14.218367	10.020546
22.537466	10.019649
18.351988	10.019036
-8.057152	10.018982
-17.833176	10.016246
-18.308123	10.010019
-15.640230	10.005044
-13.640285	10.004045
-8.820209	10.003734
3.362935	9.999992
13.151247	9.993676
1.770122	9.989746
-23.193029	9.989454
-33.113991	9.988628
-27.058495	9.986823
-24.252874	9.986632
-19.745981	9.985920
-4.381013	9.984198
4.325591	9.984118
-2.013575	9.981646
-5.438786	9.972852
0.813121	9.964206
5.755963	9.962151
8.168573	9.961456
12.821928	9.952497
15.531118	9.936714
13.139289	9.926679
8.748777	9.925880
4.198678	9.923698
0.538933	9.918011
-0.548272	9.915961
0.667131	9.915967
2.012072	9.915499
3.003796	9.915377
4.041736	9.911524
4.369285	9.903985
4.571235	9.898902
4.965681	9.898039
5.653402	9.897501
-4.479398	9.887205
-11.630716	9.851626
-3.412110	9.799332
-5.143098	9.776970
5.708260	9.774415
1.693834	9.705409
-8.266754	9.593800
-11.562232	9.552596
-18.237276	9.551900
12.714769	9.521395
10.236948	9.502555
0.267376	9.502779
6.361860	9.496723
0.645585	9.497819
-8.044297	9.463595
-7.648538	9.389142
-22.026808	9.365871
-24.236280	9.354054
13.006014	9.246145
16.261002	9.117872
20.792732	9.079424
13.585972	9.078185
4.424528	9.034387
3.485227	8.959557
-10.227847	8.903150
-34.787979	8.889141
-37.719635	8.885076
19.083931	8.822352
20.171959	8.712462
13.579771	8.664440
3.701709	8.661684
2.299124	8.558927
-11.649130	8.385769
-38.014294	8.302267
-38.808769	8.301226
-36.721928	8.253569
16.454117	8.098418
20.340000	7.872855
11.577929	7.702850
14.167688	7.684165
2.997928	7.587006
-20.942850	7.063947
-20.520937	6.400411
-21.035862	6.222198
-22.893137	6.170514
10.556491	5.701009
17.003231	5.224597
9.221993	5.122643
13.150580	5.120614
5.187835	5.102683
11.145355	5.101965
7.594540	5.101595
19.174616	5.087691
19.818520	4.984999
-15.281981	4.833329
-12.744077	4.768355
1.714103	4.767865
4.544049	4.739389
21.292366	4.658516
24.434214	4.532708
37.108383	4.397382
36.459805	4.333061
28.551783	4.333016
-14.928240	4.235580
-31.207844	3.997233
-35.594814	3.812328
-23.650675	3.783020
-22.370419	3.766529
-8.333430	3.661390
-16.154083	3.535480
-12.623652	3.483886
-2.175126	3.483971
-20.653494	3.450120
-18.019400	3.384743
-14.781694	3.355201
-23.205175	3.355197
-17.547066	3.338179
-22.871603	3.312062
-16.470280	3.300673
-7.053045	3.301002
5.817593	3.301030
31.071505	3.295885
46.288143	3.281513
39.120823	3.262573
19.053673	3.257571
6.869086	3.254273
5.985523	3.231622
-9.204234	3.214088
-33.524036	3.215464
-19.673704	3.214245
25.718506	3.206882
42.039860	3.204806
23.490498	3.208266
12.296566	3.211182
12.914374	3.207847
1.822347	3.196932
-21.013197	3.190552
-45.079819	3.190939
-26.484144	3.178453
16.522242	3.160477
24.550671	3.157797
14.279706	3.157620
6.430195	3.154278
-7.022617	3.158402
-27.477055	3.160044
-49.288509	3.154717
-49.658543	3.159956
-42.557274	3.173577
-6.247512	3.172245
13.268150	3.159433
12.980723	3.156618
15.988528	3.163028
25.609016	3.168089
11.844719	3.169750
14.064005	3.169612
25.379885	3.169070
15.585245	3.168574
0.513405	3.171104
-7.748267	3.177456
2.501088	3.182362
8.252392	3.182760
-2.823742	3.185404
2.317657	3.205256
11.788397	3.240331
17.828688	3.261152
23.188860	3.260787
6.462494	3.282762
-17.562847	3.345523
-17.784803	3.395541
-12.634928	3.402364
-9.529007	3.409191
3.751126	3.442675
11.597023	3.473401
22.189465	3.482424
12.446404	3.482265
-25.725658	3.483742
-36.031891	3.486609
-25.483654	3.489707
-17.911421	3.493128
-6.386178	3.496161
-2.670588	3.497296
6.422190	3.497264
13.295110	3.498888
15.258271	3.501646
2.414840	3.503210
2.781837	3.503483
4.825955	3.503185
17.329161	3.503016
16.022738	3.503032
14.877824	3.503213
11.167193	3.503951
6.613758	3.504606
3.373278	3.504709
-12.216144	3.504497
-12.781056	3.504292
2.183873	3.504297
4.701642	3.504214
8.927337	3.504312
15.071752	3.504690
12.749734	3.504823
2.096932	3.504743
-1.630691	3.504622
2.875565	3.504611
2.014693	3.504524
-3.921219	3.504328
-5.141002	3.504494
-1.376638	3.504703
-0.793185	3.504694
-4.718654	3.504661
-5.909303	3.504655
1.465387	3.504596
9.323678	3.504267
9.850530	3.504236
6.192232	3.504642
3.589110	3.504784
-0.763805	3.504773
-8.748081	3.504772
-12.278319	3.504727
-9.591862	3.504213
-3.996095	3.504304
2.556682	3.507721
8.279501	3.511494
8.294926	3.511761
3.131776	3.513993
-1.116500	3.520264
-3.271656	3.521403
-1.749523	3.516704
-5.514593	3.515842
5.424319	3.513377
19.218536	3.498139
10.845723	3.483739
3.410286	3.483603
1.551210	3.480017
2.794374	3.460569
6.834354	3.443325
1.432321	3.440836
4.908996	3.438860
3.849341	3.424439
13.841252	3.408933
11.233457	3.406397
8.967404	3.405137
9.886783	3.390107
11.882916	3.374503
-3.773609	3.372775
-9.125577	3.370031
-10.197482	3.354723
-9.653949	3.342765
-34.409573	3.342592
-27.487078	3.338761
-9.937442	3.322340
9.268054	3.306338
18.407036	3.304176
16.300123	3.304967
11.341054	3.292670
6.909069	3.276917
-3.621434	3.272167
-16.687510	3.276154
-17.440302	3.282962
-6.186051	3.288430
1.278224	3.291090
2.125871	3.289592
4.274733	3.283940
5.455317	3.280397
2.759124	3.281394
-0.527292	3.308826
-2.854443	3.382595
-4.633184	3.439768
-4.349056	3.440634
-1.167135	3.483187
2.165982	3.616258
4.769272	3.730730
6.071621	3.760089
3.982626	3.761420
-0.634178	3.803234
6.194958	3.889329
0.819840	3.970848
-2.541863	4.000342
-15.463037	3.996909
-13.089688	4.037083
-7.811375	4.136703
-2.210115	4.211443
2.886513	4.217961
6.098269	4.233900
18.088978	4.324718
16.682783	4.422010
2.581883	4.445049
-1.313500	4.451990
-2.996739	4.548494
0.194764	4.692044
-0.324683	4.756573
-6.759965	4.756629
-2.758537	4.834774
10.151275	5.011912
16.006384	5.144742
13.014823	5.166659
11.759123	5.181710
11.840854	5.293577
6.312186	5.451845
-1.653917	5.541626
-6.916244	5.549490
-2.817044	5.570045
17.948576	5.656822
18.777733	5.746253
14.904138	5.776968
15.152612	5.777073
24.290092	5.786059
13.757188	5.795559
11.342696	5.794880
16.484812	5.792052
11.248534	5.798670
-15.732260	5.816735
-20.328474	5.822864
-15.787673	5.810222
-4.704808	5.826321
-9.225125	5.888680
-12.792130	5.936335
-16.301222	5.935719
-16.798597	5.932556
-12.089776	5.964131
-17.437643	6.006536
-10.781816	6.026039
5.934238	6.024668
6.920761	6.025806
3.985757	6.045123
0.802409	6.079338
-1.363797	6.105224
-1.614999	6.107820
-0.869352	6.114046
-0.245286	6.149211
-0.458520	6.185039
0.130310	6.192643
-0.123561	6.191790
-0.800071	6.205459
-3.078617	6.224669
-9.745648	6.234912
-19.552092	6.234248
-26.268692	6.228086
-13.257047	6.226142
-10.548306	6.232533
-12.863626	6.239143
-16.875162	6.239288
-17.959211	6.236093
-3.936644	6.234709
-7.556717	6.236303
-14.426119	6.239342
-12.363361	6.241506
-14.624164	6.238030
-12.492826	6.228168
-19.303101	6.221541
-21.555134	6.221590
-5.818360	6.218237
-4.344550	6.209293
-4.425695	6.204660
-3.676102	6.206335
-6.150160	6.205513
-24.038000	6.199424
-28.733835	6.196206
-29.212952	6.200234
-12.584882	6.202758
-4.038546	6.196063
6.566210	6.188903
11.501492	6.190809
6.961198	6.193382
0.732218	6.188315
-14.346871	6.183383
-20.375507	6.184965
-15.436581	6.187154
-11.443782	6.185669
1.264373	6.184763
6.844235	6.187573
7.333099	6.190823
9.413363	6.190166
7.784306	6.189099
-0.150731	6.196017
-3.906388	6.206317
1.200209	6.208330
9.370997	6.207940
13.011476	6.217606
11.699173	6.230947
13.264822	6.235074
17.930553	6.235408
15.166039	6.241619
5.196766	6.246270
15.495921	6.246245
22.092253	6.249750
22.815466	6.252879
18.276068	6.252835
5.091033	6.258147
5.760836	6.265573
4.859442	6.266859
5.212217	6.268308
17.941093	6.276722
17.213097	6.284869
16.026836	6.286206
13.834548	6.287447
-2.527629	6.294548
-6.641126	6.302247
-10.625875	6.304194
-14.477842	6.303595
-12.128259	6.308215
8.654397	6.316125
14.708671	6.319397
13.564679	6.319381
1.059658	6.323910
5.488962	6.332639
10.933469	6.334661
12.917820	6.327924
10.671162	6.326314
3.818853	6.333777
9.005583	6.336720
5.671957	6.328699
-4.712402	6.319506
3.895783	6.319085
15.797726	6.323736
22.088837	6.321144
21.071623	6.308228
18.944477	6.297675
13.975115	6.296589
2.359604	6.295494
-4.868488	6.291285
-0.717650	6.289621
8.483643	6.289715
0.085567	6.289875
-2.162116	6.288304
-3.372412	6.284807
9.360921	6.284184
3.957378	6.282430
-6.710858	6.274837
-7.484919	6.269407
2.305061	6.269167
-4.972534	6.268678
-6.031107	6.267356
-4.014446	6.266818
11.789696	6.266625
12.819841	6.266363
14.964022	6.266108
16.949287	6.266114
15.654057	6.266290
2.158415	6.266159
1.704824	6.265974
1.086523	6.266066
14.751530	6.266034
18.681232	6.266425
20.773001	6.267140
20.975533	6.267126
12.590952	6.268931
19.955925	6.274043
25.204506	6.277654
26.556444	6.277798
36.580379	6.279950
31.939714	6.287822
26.230089	6.297396
11.371889	6.301984
12.724737	6.301995
14.608397	6.306798
13.324152	6.319808
6.641788	6.329790
-8.686930	6.330966
-26.655876	6.332279
-36.957512	6.336369
-35.988224	6.338099
-16.452940	6.338149
-1.730532	6.338193
17.959574	6.339359
15.873993	6.341897
6.995964	6.342292
-12.024652	6.343935
-27.537445	6.350468
-33.083679	6.354262
-20.458323	6.354046
-14.642830	6.354453
1.287964	6.352336
8.412302	6.349049
12.071742	6.348875
-2.195393	6.347835
-18.219683	6.344875
-29.880352	6.343557
-27.373274	6.343689
-29.684727	6.344231
-19.740561	6.344768
-4.688831	6.344893
-5.198141	6.344858
-0.533485	6.344546
-7.468710	6.344190
-27.693750	6.344208
-42.002048	6.344408
-58.006916	6.344730
-51.108635	6.344936
-28.350920	6.344940
-6.728784	6.345635
-5.926594	6.347600
-3.939280	6.349172
-18.656975	6.349185
-34.971104	6.351409
-59.039204	6.357643
-62.867245	6.361639
-50.070740	6.361648
-34.210705	6.365112
-17.616920	6.372909
-13.358039	6.377478
-3.853230	6.377638
-3.515447	6.379192
1.369056	6.383846
16.835121	6.387785
32.350918	6.388676
27.098190	6.388772
25.635710	6.390594
16.239326	6.392702
-19.425484	6.393239
-21.709499	6.393203
-12.566243	6.393305
3.394471	6.393313
22.001898	6.393292
32.399521	6.393498
24.143677	6.394675
5.323489	6.395661
-9.356884	6.395598
-16.523268	6.396881
-18.864481	6.398821
-14.423525	6.399186
-4.537611	6.399244
3.637021	6.399321
4.726573	6.399439
1.680241	6.399672
-4.061363	6.399815
-16.414499	6.403611
0.038168	6.409754
-17.849718	6.411290
-10.512315	6.412413
-4.905950	6.420741
1.564601	6.430851
22.694061	6.434842
36.173256	6.434820
44.346577	6.437850
25.967127	6.446499
16.299215	6.455234
11.591827	6.457798
8.792744	6.458019
5.156599	6.462524
18.440979	6.467705
23.710371	6.468958
26.921234	6.468966
13.680397	6.469294
9.217850	6.469290
3.525190	6.469276
0.384947	6.469062
0.240525	6.468802
16.181898	6.468996
20.012283	6.468917
18.737074	6.467502
2.006242	6.466080
0.407733	6.466119
11.633231	6.465802
6.754289	6.465358
3.569749	6.466172
20.333126	6.466482
25.833157	6.466617
23.121292	6.466903
3.581056	6.466710
3.298030	6.467827
7.650922	6.468363
8.990280	6.469292
8.808204	6.476572
22.822756	6.483882
22.420238	6.484343
19.393314	6.487695
3.275497	6.499041
-4.987188	6.508275
-10.995520	6.509953
-5.996488	6.510691
-3.940465	6.517048
-1.539919	6.526385
-8.658618	6.531129
-8.181704	6.531123
-23.702595	6.534790
-27.583374	6.543647
-23.900341	6.549134
-19.755354	6.549354
-18.344542	6.551521
-18.623585	6.557444
-11.363777	6.561786
-18.130198	6.562396
-31.887691	6.562993
-30.605646	6.566460
-26.700090	6.570225
-20.315857	6.571179
-21.616266	6.571323
-30.095272	6.572786
-27.319611	6.573825
-11.260447	6.573880
1.770578	6.573949
8.210178	6.573946
15.469669	6.574077
23.464439	6.574256
30.526154	6.574241
32.271545	6.574337
22.248432	6.574378
6.888944	6.574378
0.955485	6.574452
2.292607	6.575737
2.335540	6.578156
4.999268	6.578511
24.679457	6.580632
25.217651	6.590306
12.985548	6.598671
-1.031925	6.599210
-7.399549	6.602887
-19.386942	6.614643
-16.894808	6.623829
-11.558103	6.625226
11.402257	6.626273
18.181763	6.633457
11.454958	6.642707
-0.397824	6.646186
-1.058731	6.646194
6.410358	6.651690
-4.228153	6.660854
-4.632943	6.664532
14.652043	6.663695
19.511787	6.666323
12.788080	6.672709
3.272978	6.674831
1.403869	6.669730
1.558879	6.666119
-0.013393	6.670332
1.021482	6.674463
8.216372	6.670402
12.801498	6.665108
8.377092	6.667233
2.006325	6.671343
2.916946	6.670928
6.705304	6.668937
8.312859	6.667952
13.865895	6.667462
13.058110	6.667365
20.654858	6.667376
18.377605	6.667313
10.564200	6.667275
4.514404	6.667706
2.346732	6.666756
-1.787665	6.664150
6.079618	6.666667
11.897953	6.671518
13.553235	6.667162
17.420403	6.661712
9.751684	6.667897
3.467687	6.674471
0.976801	6.670818
-2.870058	6.667083
8.072703	6.671988
11.892647	6.679418
17.268913	6.681065
8.583931	6.678587
10.626801	6.680946
9.564215	6.689729
7.039018	6.695090
3.471721	6.693890
11.698909	6.695093
6.487223	6.699730
-0.473281	6.700336
-8.667268	6.700295
-25.612274	6.704832
-28.514860	6.702176
-28.648308	6.685638
-21.143604	6.676839
3.796233	6.686967
9.023140	6.684560
7.219852	6.653633
5.162702	6.632512
-2.230136	6.640599
-29.180292	6.643194
-39.711258	6.625420
-39.319305	6.610917
-20.102921	6.608552
-13.937632	6.608985
-7.448738	6.608086
6.546329	6.607087
40.819401	6.607955
59.221745	6.607743
-37.664623	6.605915
-28.635565	6.611511
-14.378372	6.622948
1.892660	6.627030
-16.958679	6.625488
-23.647840	6.630104
-28.459545	6.639593
-22.146238	6.644516
-13.765757	6.644586
44.079136	6.647262
48.036247	6.653552
47.493671	6.656775
20.256205	6.656389
1.516696	6.659623
-21.334305	6.666804
-33.486637	6.670470
-63.312489	6.670466
-93.015320	6.674479
66.009392	6.683787
42.512394	6.690919
14.178628	6.691897
5.765647	6.693564
-9.129567	6.703712
-17.939611	6.716744
-27.720356	6.721638
-16.885679	6.721620
-13.237376	6.727410
-18.046322	6.737005
-18.597261	6.741535
-1.743826	6.741610
-1.671051	6.743310
-5.389674	6.747196
-16.146824	6.749577
-8.439855	6.749508
-3.456406	6.750422
-7.322654	6.754043
-12.925015	6.756700
0.028493	6.756791
4.325145	6.758395
8.442163	6.763305
3.046570	6.767639
11.925638	6.767677
15.529387	6.765760
10.659722	6.766962
1.588235	6.772105
6.861022	6.778793
4.793652	6.782752
10.282883	6.782706
11.552069	6.785446
24.986084	6.793070
29.902515	6.798809
29.702869	6.800218
16.354044	6.799719
11.565605	6.799109
32.408646	6.799021
33.629559	6.799713
29.265102	6.801513
46.285442	6.803395
58.419586	6.804581
55.677109	6.805727
54.493519	6.807668
72.444679	6.808515
57.473118	6.809772
-23.655813	6.824402
-60.535271	6.848590
-49.503738	6.858098
-57.262638	6.857416
-83.543465	6.865355
-92.115913	6.875048
-100.448807	6.878376
-108.953865	6.878628
-86.168228	6.879119
-54.359608	6.881155
-41.180077	6.880418
-42.543484	6.880075
-63.418526	6.891842
-84.368210	6.909189
-78.513008	6.912285
-103.191795	6.902407
-141.365250	6.900226
-99.226997	6.909911
35.422516	6.917936
95.263245	6.919127
75.883644	6.920042
79.812080	6.924763
101.140945	6.915102
74.244347	6.877720
52.241425	6.850003
46.380127	6.852414
33.834724	6.830864
33.598492	6.760680
37.458843	6.699306
46.209473	6.684587
48.448795	6.683731
31.865183	6.657077
20.378748	6.606068
8.523020	6.561458
2.994285	6.546568
-2.789965	6.546221
7.154418	6.520566
15.529741	6.463873
9.276118	6.421233
3.196700	6.416482
-5.270353	6.405683
-7.682609	6.349909
-7.586557	6.287096
-7.678936	6.270576
-2.650292	6.267622
7.393486	6.204713
14.918801	6.100635
13.686000	6.050450
6.291772	6.054368
4.041740	5.999482
6.708152	5.855829
5.433139	5.739303
-1.867526	5.722370
7.260387	5.715404
32.056873	5.616762
40.763870	5.463797
28.187471	5.374094
21.055342	5.372308
21.280586	5.357174
14.273684	5.266242
2.659566	5.168378
-0.038646	5.136951
1.932413	5.139317
1.912419	5.129487
0.181843	5.117018
-3.133764	5.112794
-10.527750	5.110819
-19.245350	5.102589
-22.809067	5.079847
-21.452951	5.060356
-15.719893	5.060658
-8.752150	5.038679
-3.140091	4.964522
-1.106115	4.895870
-1.912661	4.880740
-2.999796	4.878339
-2.067473	4.844848
-1.496805	4.793703
-4.512358	4.757647
-3.544606	4.750898
7.880956	4.756854
21.043930	4.739735
26.115318	4.690616
27.402496	4.651597
27.442568	4.652050
20.491085	4.649002
6.327971	4.601866
-7.751639	4.551273
-16.820433	4.543568
-20.605566	4.547958
-18.974463	4.524726
-14.419455	4.491810
-7.208877	4.479064
-1.075100	4.482910
4.289244	4.484772
14.327729	4.477027
23.419258	4.466041
9.847418	4.461514
3.056056	4.463496
6.027860	4.464912
-15.207376	4.463262
-41.705376	4.459101
-50.711617	4.454030
-36.940952	4.451094
-13.561855	4.451478
1.968417	4.455434
27.304811	4.458200
39.335060	4.457905
48.413033	4.461540
35.431919	4.465056
17.420809	4.461705
-0.594111	4.457908
-13.209948	4.457666
-33.560265	4.456079
-36.263916	4.447630
-32.725807	4.438205
-22.916178	4.435628
-7.356985	4.435688
11.858146	4.435269
28.230692	4.431254
35.666260	4.427574
32.124645	4.436164
17.829632	4.446125
-0.284020	4.444300
-28.323175	4.441127
-24.614471	4.443336
-25.219660	4.446808
-20.035393	4.456257
-11.786931	4.471484
-2.682134	4.475182
5.974887	4.475492
13.440858	4.490057
5.753521	4.500289
5.828163	4.500530
1.309679	4.499648
5.177925	4.487200
-2.423582	4.469100
-5.527789	4.463714
-2.854848	4.463724
4.975778	4.454897
0.333035	4.449581
4.228269	4.449652
1.979635	4.456064
-4.460276	4.498253
0.586065	4.533468
-2.781395	4.523999
-1.286847	4.541586
4.925900	4.599197
0.982687	4.641067
7.891532	4.664414
10.777284	4.698848
11.481012	4.715978
11.216319	4.737295
-0.794636	4.993234
3.347357	5.386983
11.576142	5.527138
18.767588	5.531954
24.976257	5.667585
28.447075	5.789561
18.957455	5.821084
3.337279	5.835444
-5.150311	5.880672
0.041349	5.967160
5.066278	5.992408
7.909866	6.017994
15.512787	6.239771
23.526894	6.584019
23.530224	6.850400
15.840837	6.957098
8.562318	6.956748
9.776258	7.127340
14.396474	7.749404
13.637218	8.440115
9.519046	8.644547
7.846630	8.669571
1.517242	9.063437
-11.168044	9.517317
-18.815182	9.669531
-25.507158	9.673949
-31.270615	9.683395
-37.674866	9.699145
-39.295330	9.723488
-39.096134	9.776777
-40.238049	9.842976
-37.781181	9.866573
-36.966572	9.867254
-43.670830	9.888500
-48.286839	9.907348
-41.991211	9.911352
-33.865723	9.911907
-31.965597	9.913370
-32.151592	9.916657
-31.876230	9.918501
-32.445747	9.918742
-33.832722	9.918753
-33.882786	9.918600
-26.104225	9.921427
-5.643075	9.938432
17.395243	9.965034
29.742846	9.975514
36.004963	9.975579
40.202286	9.987665
38.173443	10.004807
29.042427	10.014293
20.555273	10.016960
13.313911	10.017568
8.047053	10.017477
6.450905	10.022009
7.493091	10.033553
7.079350	10.038606
4.278894	10.036566
-3.325893	10.037384
-13.242002	10.035243
-19.452101	10.027097
-23.921684	10.020985
-29.803196	10.022919
-32.574505	10.026839
-25.874586	10.025189
-14.036819	10.025116
-5.271285	10.028483
-0.216449	10.029367
4.908756	10.028740
11.620562	10.027449
22.008051	10.027194
35.297218	10.026511
48.275959	10.022008
57.590931	10.018652
60.164951	10.018378
55.553726	10.018151
44.539806	10.017196
30.505524	10.016816
16.247576	10.019350
15.501025	10.021451
3.128327	10.021355
15.121681	10.024296
0.552036	10.028736
-16.374331	10.029626
-33.235298	10.029440
-46.759968	10.031912
-53.936462	10.036030
-53.119076	10.038614
-33.221874	10.038727
-23.110962	10.040526
-25.505768	10.047450
-18.787222	10.053875
-14.159579	10.054698
-9.244754	10.056170
-1.980170	10.062811
8.428163	10.068465
32.597794	10.069273
42.496521	10.069428
47.939438	10.071293
35.902706	10.072433
31.248919	10.072186
24.543486	10.072172
16.981863	10.071824
10.220298	10.069429
16.408291	10.066962
11.155700	10.067170
5.620560	10.067188
0.167168	10.064458
-16.824284	10.062047
-21.051090	10.061753
-24.404396	10.061695
-26.919113	10.060544
-15.648595	10.059201
-16.102890	10.058873
-15.883496	10.058911
-15.485857	10.058863
-14.786344	10.059025
-25.749701	10.059117
-22.908537	10.058972
-18.374239	10.058242
-0.391838	10.057590
4.573340	10.057604
6.490031	10.056773
4.823689	10.055612
0.168006	10.055488
-4.486181	10.055456
-6.300244	10.055419
-3.254684	10.055346
3.548324	10.055152
10.795162	10.055027
15.146803	10.052621
15.508131	10.048780
12.350175	10.047842
7.539474	10.047125
2.464733	10.041828
-0.429797	10.035324
-2.715827	10.032703
-3.761429	10.032695
-5.953145	10.030776
-11.343865	10.025265
-15.175662	10.019647
-15.262107	10.018008
-12.862958	10.017868
-3.149886	10.014873
11.541786	10.011457
18.012175	10.010643
14.502097	10.010641
14.494315	10.010409
15.703968	10.010383
12.093857	10.010394
12.305756	10.010415
17.517340	10.010351
15.373193	10.010205
2.239267	10.010093
-3.602322	10.010003
-0.992818	10.009756
0.066974	10.009540
0.376236	10.009635
5.314291	10.008789
13.954441	10.007644
17.194345	10.008069
8.766700	10.008081
-3.447515	10.008229
-8.516179	10.010773
-8.205842	10.012247
-5.177739	10.012037
4.051432	10.012433
18.062784	10.011593
26.542217	10.010928
24.802044	10.011916
15.388537	10.009761
3.830726	10.005615
-3.371751	10.006384
-1.492242	10.009759
8.797580	10.009461
22.714546	10.007575
29.320894	10.007529
27.732712	10.008121
23.681105	10.008344
18.056913	10.006473
8.512348	10.001923
4.806820	9.999086
13.984528	9.999246
27.004522	9.997955
33.334694	9.994062
35.619755	9.991321
36.625046	9.991506
35.054783	9.991591
30.779137	9.989323
25.806751	9.987112
23.480347	9.987028
27.249369	9.987161
37.609905	9.986176
48.759460	9.985744
52.220043	9.986660
39.628059	9.987953
11.522507	9.988447
-25.842382	9.988593
-61.173466	9.991925
-86.437187	9.997831
-100.719513	10.000291
-109.614914	10.000322
-118.475281	10.004622
-128.247559	10.012547
-133.141815	10.016771
-127.063431	10.015729
-109.322411	10.016615
-89.854980	10.021077
-82.273766	10.021944
-96.063103	10.018970
-126.650742	10.018733
-157.171509	10.019940
-166.390930	10.016276
-141.430603	10.010809
-86.635056	10.010244
-19.583809	10.010331
37.222641	10.005513
69.137871	9.999890
75.688713	9.997897
66.277153	9.997962
53.697227	9.995542
46.127975	9.990311
44.560398	9.987804
46.075802	9.988120
47.569145	9.985863
47.985722	9.981562
48.305271	9.979336
48.836514	9.979281
48.270557	9.978287
45.834854	9.974838
41.570217	9.971662
37.703407	9.971242
36.563263	9.970619
38.986729	9.967112
42.346893	9.964229
42.880493	9.963997
38.788685	9.963406
31.149622	9.962018
24.048138	9.961467
21.689116	9.961430
25.855116	9.961422
22.359341	9.961435
31.491285	9.961250
36.963440	9.959963
36.835575	9.958330
32.040527	9.958265
25.088701	9.956552
30.978235	9.951427
26.698088	9.948834
25.174528	9.948784
13.633997	9.944548
15.952316	9.938131
18.655073	9.935893
20.500370	9.935815
20.453760	9.932433
30.136568	9.926637
25.005526	9.923475
18.045238	9.923445
-1.961928	9.921241
-9.043724	9.915298
-14.479039	9.911492
-17.524248	9.911432
-18.102474	9.908922
-4.656499	9.903660
-2.836425	9.901705
-1.715912	9.901538
-14.139217	9.897573
-15.278322	9.892859
-16.342331	9.892196
-16.429518	9.890678
-15.133204	9.883777
-1.030345	9.878220
-0.059738	9.878011
-0.893137	9.875088
-15.823587	9.867255
-18.670702	9.863000
-19.988739	9.862966
-18.245184	9.861725
-13.907551	9.860249
3.671844	9.860069
7.266421	9.860084
7.526892	9.859695
-7.359293	9.858011
-10.407972	9.856857
-10.769819	9.856922
-6.641228	9.852941
1.737739	9.845479
10.984560	9.842139
5.113937	9.842126
6.479136	9.838634
2.560097	9.832550
-3.640734	9.829780
-8.183480	9.830379
-8.876517	9.829188
-6.491241	9.824948
-1.897593	9.822647
1.624727	9.825742
1.863392	9.829598
0.438696	9.828051
-1.321695	9.825571
-3.019061	9.830011
-1.509009	9.835086
2.051644	9.831519
1.547402	9.826546
-17.322720	9.828400
-20.042612	9.829391
-5.499207	9.822517
-4.871442	9.814490
-6.065857	9.812342
-2.411835	9.812349
6.337329	9.809096
10.683068	9.805141
-7.037649	9.804331
-15.369038	9.804616
-5.620091	9.804043
-4.311626	9.805376
-4.733933	9.809787
-2.340073	9.812818
6.844060	9.812016
13.364908	9.812697
-2.240658	9.818789
-8.257235	9.824335
5.199033	9.823713
9.132867	9.821886
-13.389604	9.824471
-8.221508	9.828235
3.022609	9.829103
10.472997	9.828770
7.090707	9.828530
-0.551259	9.826375
-2.850052	9.823481
-2.358709	9.823460
-3.574980	9.825447
-1.470127	9.826339
7.191903	9.824984
12.681069	9.823658
8.334354	9.826745
0.242603	9.832664
-1.636063	9.835450
-0.183110	9.834981
-0.694731	9.834755
1.528961	9.835147
10.108653	9.834823
15.133113	9.833591
9.640411	9.831723
2.345391	9.830976
1.317355	9.830098
2.770195	9.819799
4.849979	9.802879
8.231840	9.796151
7.393775	9.796125
3.064134	9.789682
3.637276	9.782379
8.770000	9.780038
9.832470	9.779509
6.300962	9.778515
0.814124	9.776530
-7.275648	9.776140
-15.721735	9.774387
-9.350890	9.764068
22.216457	9.751662
16.850758	9.747516
10.343601	9.747461
0.209682	9.742997
-9.759768	9.734779
-14.836140	9.729077
-8.173930	9.728216
-13.788431	9.727482
-7.254938	9.723635
-1.927096	9.721043
7.534618	9.721059
5.347425	9.718883
4.485143	9.716158
5.473581	9.716076
11.580122	9.713819
3.437177	9.708216
5.193761	9.705083
15.691150	9.705039
9.669871	9.703245
7.170952	9.697973
5.798984	9.692445
9.188234	9.690361
17.063511	9.690319
4.934068	9.686568
5.556636	9.678800
17.807873	9.674220
15.717221	9.674158
-12.317407	9.671391
-17.535822	9.664879
-13.405746	9.661304
-3.441525	9.661278
-9.409101	9.658922
-11.412877	9.653946
-11.473460	9.651545
-8.392440	9.651560
0.305579	9.649081
-2.996837	9.644505
2.007892	9.642372
2.747713	9.642376
11.296154	9.640507
4.962242	9.636462
0.965762	9.633662
-10.813721	9.633376
-6.961191	9.632607
-1.929407	9.629053
1.072808	9.625457
0.975751	9.624690
10.734674	9.624454
7.081416	9.622766
4.429382	9.621439
-9.256366	9.621201
-11.766877	9.621198
-14.829243	9.621187
-18.876707	9.621131
-24.811771	9.621140
-16.100466	9.620802
-16.731657	9.619958
-18.490068	9.619428
-31.198385	9.619328
-29.068882	9.619314
-33.432083	9.619299
-37.015881	9.619303
-20.876972	9.618648
16.769312	9.616002
24.100565	9.612959
17.864550	9.612283
3.851866	9.611786
3.410587	9.607847
2.462192	9.602268
9.470794	9.599472
15.395359	9.599450
20.974682	9.597586
11.426122	9.592335
9.257622	9.588512
-4.470181	9.588272
-7.024292	9.586982
-4.478127	9.583355
0.888230	9.581405
3.430604	9.581423
13.404990	9.580396
6.493775	9.578036
-2.266490	9.576344
-9.095790	9.576148
-12.144265	9.575803
-10.300480	9.573570
6.604767	9.571051
7.940494	9.570417
5.667094	9.570395
17.198839	9.569990
14.417676	9.569879
-18.666126	9.569923
-24.504595	9.569476
-19.671585	9.567745
1.062824	9.566575
3.743784	9.566654
1.687085	9.564507
14.424501	9.562151
15.732945	9.563126
11.844664	9.564712
-21.022552	9.565016
-25.559761	9.565128
-9.179106	9.566666
0.045059	9.569160
4.719977	9.571197
12.694075	9.571869
3.533821	9.569925
-1.447330	9.571077
-4.503749	9.577194
-23.054039	9.576871
-27.340927	9.570439
-23.779112	9.571161
-19.599047	9.578716
-8.388913	9.581536
-4.358260	9.576747
13.700730	9.569688
42.268108	9.565233
75.186996	9.566027
-94.494148	9.563057
-60.887932	9.550729
-33.245758	9.543470
-10.494882	9.544370
-11.878198	9.544162
-4.394415	9.545931
-2.282629	9.551574
-7.717221	9.554502
-12.661934	9.554215
0.166193	9.557903
-1.819692	9.563710
-13.078156	9.566099
-36.997177	9.560895
-39.304062	9.542439
-32.909233	9.531319
-23.372946	9.534184
-9.069531	9.519546
9.959511	9.493160
34.810947	9.477529
30.048857	9.462955
7.224704	9.439414
3.970845	9.432342
4.571233	9.426532
5.682342	9.290753
13.288777	9.062771
8.667151	8.978224
7.354656	8.975872
12.368746	8.887626
4.662040	8.804277
-1.668834	8.781275
2.828918	8.772328
14.701400	8.740349
20.892754	8.675900
14.874745	8.655291
14.913684	8.637732
13.897849	8.476853
21.666119	8.206626
13.873124	7.981070
23.151787	7.887695
31.139231	7.887594
25.818668	7.730359
-0.536593	7.102519
-29.301769	6.264762
-57.325119	5.979921
-107.002174	5.942511
119.889961	5.323505
82.337715	4.469634
64.130768	4.136621
51.200817	4.126440
39.685684	4.109075
25.009954	4.085921
17.833355	4.040396
17.562229	3.913102
14.662796	3.743660
49.311913	3.688178
62.801243	3.698626
71.070435	3.648047
94.048897	3.596394
105.899422	3.587409
88.789711	3.588554
96.630852	3.584426
113.029976	3.577720
62.338806	3.574009
-29.675657	3.574670
-92.210358	3.586215
-66.557770	3.597009
-69.452164	3.589338
-94.804283	3.547576
-81.839691	3.483639
-80.819977	3.457609
-82.378281	3.456656
-72.346085	3.421259
-17.970694	3.370950
-11.785138	3.339331
-21.976250	3.321638
-32.065411	3.313284
-29.155476	3.314431
-30.558571	3.296976
-20.470457	3.246486
-16.775881	3.212143
-6.716227	3.209754
-4.222845	3.207922
-0.909477	3.205261
-7.458992	3.205623
-11.176952	3.206272
-7.817922	3.198333
-5.114746	3.183451
-11.367528	3.180823
-19.249252	3.179093
-19.018551	3.169540
-14.327145	3.166687
-11.076621	3.168974
-13.603006	3.171734
-21.253019	3.173310
-22.503452	3.173304
-21.535404	3.176868
-43.427383	3.182242
-64.908157	3.182374
-61.263309	3.197125
-56.981220	3.254236
-62.722805	3.300077
-64.131729	3.293506
-78.360847	3.314941
-96.884254	3.378105
-96.674187	3.396595
[truncated: 91,294 more rows]
