# Supplementary material for: Surface electromyographic analysis of differential effects in kettlebell carries for the serratus anterior muscles
Source: PeerJ. 2018 Jun 12;6:e5044. doi: 10.7717/peerj.5044 (PMC6003386; doi:10.7717/peerj.5044)
Supplement: Supplemental Information 1 — Raw files and R-script file for processing of EMG data. [file peerj-06-5044-s001.zip › Raw Data Anon/Athlete_12.csv]

46.238724	26.547218
29.753370	26.552713
27.737070	26.552784
13.657243	26.552902
1.445964	26.554510
-20.909435	26.552702
-27.576336	26.547714
-30.919594	26.545967
-32.184505	26.546413
-32.064621	26.546429
-18.298496	26.547678
-15.786592	26.554045
-12.490911	26.558573
-8.624124	26.553598
-17.563398	26.558956
-15.446435	26.576641
-12.703603	26.583267
-10.622910	26.583076
3.189429	26.585760
6.193759	26.588789
8.893512	26.584427
9.305893	26.570757
14.475644	26.564337
16.858309	26.567011
23.362711	26.568316
18.507504	26.566578
33.728672	26.569000
41.444141	26.566591
33.071247	26.524542
21.486881	26.475227
19.453518	26.467371
10.013453	26.463511
0.161638	26.449730
-7.177187	26.447729
-0.352375	26.451611
-2.340432	26.435862
-12.082946	26.389366
-17.449093	26.366083
-33.589417	26.369129
-33.877033	26.340591
-21.547365	26.294891
-16.286142	26.251431
-13.321142	26.184822
-11.835210	26.090649
-12.073771	26.064693
-15.085561	26.001940
-29.615931	25.513718
-31.987001	24.893522
-22.835819	24.775059
-21.566841	24.669519
-21.496704	24.127090
-19.276516	23.740271
-10.586448	23.710400
-0.076668	23.689829
-4.356398	23.659050
2.519360	23.658411
12.024453	23.657879
-1.857447	23.642883
-3.560988	23.532087
17.954998	23.378027
38.896000	23.330545
46.910728	23.323833
40.051594	23.180862
42.772995	22.916258
50.217846	22.709177
45.151356	22.652243
27.935469	22.649963
17.680643	22.547510
24.125507	22.268070
30.811741	21.872698
26.052658	21.588600
27.634218	21.565758
40.374821	21.363388
37.950527	20.388550
14.967990	19.248007
-2.588614	19.003597
-22.021748	18.835815
-0.643911	17.757954
6.393507	16.765570
12.181018	16.612301
10.996576	16.562716
21.306019	16.369011
23.137976	16.269949
33.204834	16.240582
37.379417	16.205454
47.013481	16.151812
50.466347	16.141542
48.347073	16.126999
31.929962	16.025808
21.968288	15.947997
8.732812	15.942309
18.063799	15.943277
28.160952	15.939266
39.079769	15.937126
44.431007	15.934730
33.514797	15.932416
31.801769	15.933248
36.388680	15.927189
56.601074	15.923215
88.141289	15.916982
67.760483	15.867860
-7.986363	15.827951
-118.018867	15.828057
-244.026077	15.793343
-338.140289	15.742264
-390.417816	15.727210
-389.327240	15.726905
-339.013824	15.726985
-291.834564	15.726593
-238.189972	15.726677
-159.780487	15.717025
-52.546932	15.689127
61.669777	15.668495
-35.322655	15.665590
17.590555	15.664841
64.683411	15.660270
77.775871	15.652357
74.620193	15.641115
41.093769	15.632160
35.293480	15.630951
-1.005706	15.629442
-38.951229	15.625131
133.663757	15.624482
89.749336	15.624475
54.151936	15.624461
29.251705	15.622154
25.049562	15.614120
32.713394	15.609209
23.487309	15.609158
-14.660383	15.607456
-22.936167	15.604265
3.945013	15.600789
14.065871	15.598475
16.522858	15.599684
27.528282	15.601271
42.277576	15.600305
44.956696	15.600106
24.248098	15.600688
19.411261	15.600646
31.420731	15.600230
66.732895	15.595965
75.249954	15.591290
58.597645	15.590846
36.726303	15.589820
31.602726	15.587603
34.517616	15.586716
62.853268	15.586360
93.574417	15.585379
121.393829	15.583549
-46.670349	15.582961
-22.957832	15.582714
-8.677553	15.580985
5.161744	15.579655
22.598890	15.579217
45.427120	15.578778
43.191689	15.577773
31.440319	15.577051
17.145544	15.577045
-4.907675	15.575932
-5.665778	15.574315
2.993176	15.573590
17.605097	15.573248
39.293575	15.572685
39.140297	15.572019
36.040852	15.571974
44.015079	15.571400
40.295761	15.569706
24.961605	15.568494
40.417377	15.567977
47.856453	15.567564
71.068481	15.567052
80.254082	15.566938
66.185417	15.566685
78.918083	15.564874
107.848076	15.562702
66.408607	15.561473
-54.250313	15.561366
-129.990082	15.561605
-107.107925	15.561486
-108.319420	15.561320
-133.478241	15.556587
-130.297546	15.547557
-151.188202	15.544128
-207.151962	15.544824
-154.773727	15.542859
42.483955	15.541078
91.200653	15.538726
40.181076	15.535772
26.026060	15.539070
23.648426	15.544003
7.765098	15.541329
10.679192	15.536571
35.961189	15.536750
45.452801	15.537796
71.787621	15.536304
78.251503	15.534856
65.220711	15.534758
44.774380	15.534502
35.602196	15.532448
36.523628	15.528895
53.245373	15.527257
61.124432	15.528279
66.568169	15.526562
88.701065	15.520884
91.612503	15.517638
72.701225	15.518577
74.127007	15.519761
91.941917	15.520106
96.569481	15.520477
104.820839	15.520837
118.112228	15.518892
57.713600	15.517121
-84.448151	15.526471
-138.015747	15.540654
-110.090797	15.541011
-101.073944	15.537851
-109.177284	15.546671
-87.321304	15.554823
-69.320168	15.554781
-82.282387	15.552652
-88.439598	15.549353
-32.661247	15.548048
-45.967529	15.549357
-51.774876	15.547461
-49.195969	15.545671
-49.922737	15.549508
-52.047459	15.554274
-47.366302	15.555206
-34.915489	15.554534
-29.866270	15.556735
-41.318077	15.562860
-49.987076	15.567858
-43.986187	15.567883
-44.912949	15.567595
-55.628666	15.570580
-57.314198	15.571482
-51.593857	15.567731
-45.891853	15.565179
-36.024197	15.566033
-36.313515	15.566071
-30.437572	15.562943
-30.045195	15.559148
-41.193527	15.559089
-41.490089	15.561780
-12.853772	15.561879
-10.625629	15.558289
-24.679518	15.552938
-16.993618	15.549246
23.417456	15.549088
36.099266	15.546941
21.051907	15.540530
11.981070	15.536367
4.310389	15.536322
-11.897218	15.535872
-13.993653	15.533891
-12.342032	15.532909
-1.719476	15.534122
78.958939	15.536389
85.398026	15.537254
76.026024	15.536802
46.872589	15.538443
17.212624	15.540907
1.007037	15.540504
-6.519453	15.539590
-26.877146	15.539531
-31.624479	15.536956
-12.882224	15.532733
-5.120433	15.530923
-10.288882	15.531001
-11.603901	15.530613
10.495295	15.529195
39.132488	15.526916
38.954861	15.526360
37.105637	15.528072
25.859444	15.528275
12.989750	15.528342
-15.911304	15.531840
-37.997875	15.535715
-60.579407	15.536931
-71.300323	15.537018
-65.065331	15.536903
-40.961063	15.537532
-40.946865	15.541082
-11.297108	15.545082
44.919643	15.546189
53.979721	15.546129
13.977850	15.546247
-7.219167	15.546285
12.360023	15.543007
20.859598	15.536098
59.377293	15.536485
130.344604	15.542052
219.794983	15.535754
-170.648911	15.524125
-69.204651	15.524259
10.809965	15.529032
48.855602	15.527671
64.859108	15.524970
39.243702	15.524028
-18.315998	15.523276
-94.511574	15.526201
-187.349976	15.531152
208.236435	15.531651
131.554153	15.535317
71.762131	15.548051
18.412157	15.556098
-18.562624	15.556252
-33.440952	15.558679
-47.363102	15.560255
-62.761799	15.557726
-67.838570	15.555758
-65.797707	15.555862
-60.525703	15.556889
-50.318348	15.556587
-44.708401	15.555244
-38.067352	15.554321
-25.219059	15.554025
-27.344847	15.553039
-43.949631	15.564651
-18.831059	15.604729
22.668663	15.635505
37.369961	15.634639
21.396959	15.645591
13.103745	15.672174
12.726004	15.691789
17.942709	15.713199
6.355858	15.754469
-4.445011	15.785191
-8.045070	15.784678
12.842551	15.930218
20.643265	16.207659
21.308115	16.292545
24.662306	16.317369
31.478121	16.495556
21.154097	16.569656
15.705512	16.578257
16.404333	16.646677
34.677540	16.647251
45.874027	16.777536
45.982014	17.007917
42.213417	17.033878
48.938965	17.133774
36.215248	17.471054
32.353851	17.674393
45.895336	17.677374
62.746151	17.688774
68.124298	17.744892
99.030785	17.799887
116.240601	17.845430
92.177864	17.878035
92.213402	17.882610
130.731674	17.873924
107.218918	17.895590
123.682198	17.949835
187.548599	17.999218
64.493462	18.020540
-254.577301	18.018116
-393.980530	18.010485
-311.001282	18.013964
-315.486389	18.029898
-373.168091	18.048952
-332.189728	18.069075
-337.171173	18.094915
-409.768585	18.105844
-263.923187	18.113182
59.471386	18.220585
187.813004	18.394735
128.151367	18.446482
121.490379	18.441795
138.627274	18.561047
119.809166	18.689697
123.295708	18.705467
152.491013	18.683521
138.399078	18.665098
110.787704	18.647772
111.079117	18.645666
97.822418	18.643959
69.275253	18.625221
65.887177	18.594675
64.281639	18.571705
52.900211	18.564081
38.508629	18.561729
12.192220	18.562838
-46.421509	18.564848
-62.426373	18.561426
-73.899712	18.554655
-84.987633	18.546743
-63.660763	18.531471
-53.335438	18.507772
-78.619347	18.496803
-81.720337	18.497683
-72.105591	18.478401
-51.041046	18.439974
-31.142046	18.402163
-12.208897	18.364403
34.153385	18.325691
50.620125	18.309872
22.989178	18.306604
25.204868	18.238049
31.351143	18.124290
33.427017	18.062521
23.980822	18.045038
7.587701	18.022673
12.854141	17.969271
-10.910531	17.961500
-64.465019	17.880577
-83.568794	17.225170
-83.035851	16.318695
-60.156349	16.120092
-50.310810	16.023895
-31.462332	15.234039
-27.716312	14.562259
-28.868044	14.469419
-59.214489	14.479985
-55.685200	14.497157
-32.082253	14.499223
12.253443	14.494724
52.599861	14.427268
74.921478	14.045975
33.017391	13.641064
45.461250	13.570360
54.948631	13.536950
50.082859	13.376435
43.173386	13.254911
20.559456	13.209799
-14.816194	13.185573
-36.990757	13.158244
-65.041985	13.147725
39.380886	13.159795
19.356234	13.157499
10.210512	13.130125
-9.288124	13.093695
-17.270920	13.054208
-14.036903	13.011797
8.735869	12.990233
36.690536	12.993713
52.028656	12.969694
76.723633	12.911931
91.942558	12.865413
82.759384	12.845681
63.613186	12.862116
31.488726	12.905701
-1.753217	12.937108
-34.858044	12.938416
-76.763618	12.913250
-122.404190	12.876115
-148.557816	12.850388
-134.440979	12.846097
-91.171143	12.855642
-27.046089	12.863971
47.083641	12.854786
98.973732	12.821013
111.718872	12.780587
95.056412	12.761750
81.917885	12.768545
64.001076	12.785025
13.199240	12.796322
-31.606119	12.796462
-65.417999	12.784175
-82.385017	12.755061
-88.425865	12.720528
-61.404968	12.712060
-6.904049	12.728480
36.301041	12.726134
73.730339	12.694525
92.065498	12.670254
86.329803	12.666307
61.052662	12.667359
9.713585	12.678036
-30.246288	12.720387
-45.285568	12.784328
-64.913483	12.819036
-63.297813	12.817978
-35.369621	12.837350
-14.665063	12.888046
-5.367399	12.925107
-0.078109	12.934776
11.984674	12.934850
22.914728	12.929992
24.419893	12.915896
36.783840	12.900196
17.836830	12.894296
-54.355335	12.896757
-75.482101	12.905562
-46.721355	12.923825
-65.112755	12.942240
-88.606895	12.950760
-101.051559	12.952081
-126.014198	12.948882
-143.827942	12.948624
-90.222626	12.980201
71.003044	13.069170
113.509239	13.168293
105.969040	13.203225
91.011230	13.192777
82.194511	13.194560
82.731987	13.230509
85.504868	13.316180
84.628540	13.444379
73.713051	13.548624
64.313133	13.559183
63.291157	13.550867
46.394646	13.637051
29.842493	13.771558
38.027172	13.914013
40.071655	14.145084
34.203773	14.500623
28.971745	14.669280
37.103462	14.731320
32.825554	15.840348
34.216473	17.538942
25.163404	18.073450
29.856918	18.125908
43.938644	18.882896
71.194420	19.328329
89.959778	19.302866
125.518845	19.393400
146.142136	19.394522
-25.529129	19.846327
11.515799	20.532137
47.582645	20.578234
77.423012	21.061859
97.679222	22.358559
76.642174	23.058731
70.849998	23.086582
-0.167269	23.196699
-72.371330	23.392046
-39.073406	23.507307
-87.760330	23.585810
-128.256149	23.669886
-158.358963	23.722313
-191.721146	23.723120
-201.638565	23.755495
-192.613556	23.824953
-152.953674	23.867039
-82.912811	23.886124
8.742072	23.903620
59.185085	23.916470
67.719040	23.916473
43.004719	23.920099
28.573275	23.948179
14.053831	23.984320
10.914261	24.008257
27.350174	24.020868
35.630943	24.027523
36.757866	24.028820
38.346878	24.030497
48.015831	24.043856
59.155983	24.065115
58.047226	24.083014
60.416634	24.095625
58.545227	24.101824
43.693161	24.099094
68.740540	24.099020
147.387222	24.117582
169.916458	24.142445
163.445343	24.152977
167.349091	24.153313
158.051392	24.152210
130.921204	24.149534
89.894142	24.146278
23.128819	24.146109
-62.053333	24.148073
-128.062775	24.146507
-164.894821	24.143528
-183.343933	24.145458
-184.219955	24.149441
-170.635620	24.148184
-158.885834	24.145817
-149.345200	24.155310
-137.305542	24.172670
-111.467941	24.181673
-68.745987	24.180687
-23.026129	24.177597
15.637035	24.177010
69.664124	24.178644
123.387383	24.180748
143.624664	24.184746
169.032043	24.188839
187.206161	24.189428
112.155960	24.189102
-56.011597	24.189951
-170.769226	24.190382
-184.791809	24.190279
-219.629196	24.190344
-280.462555	24.189714
-302.578369	24.187677
-290.498383	24.186522
-314.119568	24.187700
-270.400787	24.187651
-149.862183	24.185972
-94.483307	24.189520
-67.640228	24.199104
-34.043556	24.205286
-10.049913	24.205355
24.390640	24.208832
41.994137	24.218311
87.530807	24.223522
126.234734	24.223248
195.035278	24.228310
209.346542	24.235842
195.130203	24.236288
151.554230	24.241341
124.495880	24.257784
80.741447	24.266130
63.353455	24.266306
37.679680	24.278769
32.112984	24.295418
25.321983	24.299971
7.292996	24.300043
-18.062128	24.303186
-36.149990	24.305895
-36.824478	24.306498
-22.867197	24.306494
-17.723230	24.306820
-34.388882	24.307272
-23.817263	24.307209
10.982542	24.308691
12.827574	24.314909
-4.549767	24.320408
-10.460713	24.320543
-5.024703	24.325485
-9.218616	24.338634
-28.666864	24.347519
-34.848587	24.348524
-30.418821	24.349314
-36.161079	24.352369
-34.489021	24.354382
-29.619568	24.354498
-23.574028	24.354664
-12.313793	24.354311
-11.199236	24.354733
6.734419	24.366257
41.741245	24.385040
65.098488	24.388710
67.018280	24.395168
75.053535	24.433807
49.846672	24.466942
41.577061	24.470547
36.035194	24.472656
50.951370	24.474537
49.765312	24.475273
50.152744	24.476402
49.145866	24.484652
56.637772	24.548153
45.165226	24.625198
42.240307	24.634857
39.434238	24.663528
48.136978	24.770065
43.998608	24.845879
30.498751	24.854666
5.212904	24.858826
10.972477	24.872248
19.110819	24.880972
26.872644	24.885830
14.825499	24.890345
13.479584	24.893488
-0.886883	24.893778
-23.427010	24.894375
-49.340286	24.895473
-61.978546	24.895678
-44.720631	24.895742
-18.932417	24.896832
6.458745	24.900671
21.136095	24.903620
12.261882	24.903719
-6.952887	24.904436
-34.580029	24.904953
-52.245171	24.904966
-48.151928	24.904984
-29.920563	24.906124
-4.668441	24.913376
22.163029	24.921791
41.955158	24.923225
55.375435	24.924746
68.363899	24.933237
78.652290	24.942148
73.859444	24.945478
51.343899	24.945639
26.424831	24.946079
32.959831	24.947899
30.205168	24.949722
20.050962	24.949459
24.755909	24.949059
25.367804	24.948925
22.179888	24.946886
34.271500	24.945496
78.461037	24.945549
126.738274	24.943535
80.272964	24.939951
91.611015	24.938616
81.466797	24.939096
60.974796	24.938530
36.453220	24.939369
25.393124	24.941767
42.369167	24.941978
66.060677	24.941790
66.088455	24.942038
46.562828	24.941811
35.248936	24.941601
49.636055	24.945381
95.245613	24.956419
149.330612	24.961168
156.651764	24.962379
78.556335	24.982458
-63.126251	25.001423
-217.262375	25.001396
-341.712738	25.009554
-417.555145	25.024441
-449.525177	25.025526
-459.259247	25.028231
-468.771759	25.041248
-469.984039	25.044142
-427.434113	25.034472
-323.510986	25.033167
-180.596710	25.043249
-14.169896	25.052654
76.705811	25.057880
107.795059	25.058807
82.696327	25.060005
36.941692	25.067827
24.648430	25.078402
43.764595	25.087120
85.909782	25.094007
93.590813	25.096184
74.325233	25.093439
55.518291	25.093622
53.801472	25.098684
48.726734	25.103828
58.583504	25.109486
66.768265	25.126942
75.714096	25.162584
60.733387	25.176773
47.795536	25.190401
43.796841	25.338799
44.346748	25.554291
34.967728	25.619827
35.217831	25.629948
29.496819	25.751070
37.432053	25.863436
36.687183	25.886185
38.688721	25.886206
44.217964	25.885225
87.005135	25.886568
94.638451	25.887236
83.147232	25.898321
74.482285	25.958948
62.584373	26.026657
44.552975	26.043489
53.608204	26.045103
79.831535	26.066858
64.142838	26.093790
8.248652	26.112728
-18.701597	26.123850
-15.438766	26.127485
-24.371361	26.127575
-37.124035	26.134497
-33.342911	26.146688
-25.016441	26.152822
-18.355518	26.153543
-6.642652	26.152502
0.714339	26.149225
2.129226	26.146563
3.959814	26.145962
6.484526	26.146311
6.811869	26.146631
7.765960	26.145866
5.775664	26.144827
-0.924350	26.144688
-9.694086	26.145571
6.489379	26.147234
-2.025397	26.148050
-8.448242	26.148050
-15.402517	26.151962
-22.478771	26.160097
-24.281223	26.164394
-24.694231	26.162556
-38.103001	26.161028
-22.641373	26.162481
18.376438	26.164524
39.140038	26.165546
42.306911	26.164907
36.407799	26.162485
28.953844	26.160067
27.738012	26.159481
22.981834	26.160198
28.778904	26.161182
19.148956	26.161911
12.833228	26.161991
-1.578317	26.160109
-10.089096	26.155228
-14.599205	26.151829
-8.463671	26.152159
-6.234025	26.148838
2.708488	26.140886
-26.623613	26.136978
-35.419041	26.137005
0.069881	26.135212
7.796745	26.133617
19.983765	26.133968
35.513332	26.132212
42.094917	26.130589
55.059616	26.134802
24.629030	26.137524
-4.912239	26.131025
-9.720751	26.126036
33.953373	26.132776
31.634647	26.144709
14.122321	26.150942
-8.335134	26.150595
-35.942356	26.156128
-65.244820	26.172398
-84.282082	26.184973
-74.585297	26.186419
-63.365326	26.188286
-57.740917	26.200449
-41.212948	26.215036
-31.821058	26.220499
-28.117550	26.213377
-20.407230	26.197161
-5.420809	26.191452
27.005482	26.197197
46.280983	26.189457
56.545601	26.174459
38.675598	26.166004
24.495697	26.155416
10.152304	26.131622
0.194974	26.113174
-5.469894	26.111408
2.643537	26.019682
-13.050438	25.847387
-26.508915	25.796167
-47.055161	25.781301
-31.963194	25.667168
-43.650803	25.619984
-61.346752	25.615541
-78.492767	25.571409
-91.044617	25.570881
-107.785309	25.485384
-100.160416	25.331055
-75.679893	25.311533
-29.728659	25.243372
33.322037	25.011509
63.204334	24.864412
63.744305	24.853380
51.082024	24.838184
29.274721	24.796932
22.455982	24.758430
16.747400	24.724266
18.417849	24.696594
24.228935	24.687305
36.108040	24.687328
30.025127	24.669136
27.446377	24.632273
17.702869	24.598070
24.065504	24.580582
29.149837	24.581671
18.731052	24.587549
-1.529221	24.581957
-1.971302	24.568981
31.953257	24.558096
43.159042	24.544012
23.824213	24.523367
12.915792	24.515129
3.277019	24.509359
-10.045028	24.429874
-26.120314	24.300278
-32.415684	24.256853
-13.732522	24.248854
21.903923	24.148071
34.970520	24.047407
23.248873	24.032173
14.160097	24.027105
7.020695	24.002977
-2.945094	23.989195
-1.540617	23.986700
10.701337	23.987724
24.836798	23.989708
14.202241	23.990765
7.314792	23.983709
4.411206	23.971497
-2.773061	23.969383
-9.642288	23.971241
-10.344438	23.964273
-6.488802	23.956871
-4.882874	23.955620
-11.129539	23.955563
-19.523968	23.954914
-18.008980	23.953859
-10.437700	23.953100
-7.119878	23.953957
-6.704950	23.954899
-6.306771	23.955088
-11.895123	23.954746
-8.062557	23.954535
-2.539833	23.954210
0.734822	23.956081
7.045160	23.966055
3.185702	23.974279
-5.787891	23.974268
-21.212639	23.979942
-38.424942	23.985119
-29.608496	23.983265
-15.524994	23.986082
-0.851420	23.982674
27.345293	23.975000
46.529293	23.981869
50.578293	23.986103
39.281479	23.981461
21.756109	23.985291
22.174255	23.990250
18.955561	23.990248
11.189117	23.990673
20.394394	23.986115
46.558136	23.975666
52.993195	23.968353
32.556061	23.968296
21.195293	23.968361
20.805933	23.961744
33.426346	23.955513
34.631069	23.956051
40.006943	23.958311
40.374619	23.959213
48.149437	23.959829
33.542061	23.959103
19.197348	23.957973
22.873352	23.959196
36.389122	23.959953
21.317739	23.955740
-8.357923	23.949457
-60.539474	23.946804
-110.803413	23.946835
-162.057632	23.949184
-184.115219	23.957827
-178.838577	23.964554
-168.219131	23.962852
-137.936157	23.965256
-109.012939	23.971483
-80.974068	23.972254
-44.748955	23.972206
-1.151196	23.964010
43.808102	23.941542
56.087154	23.924503
40.535782	23.922146
27.924776	23.922812
15.780482	23.920036
13.718648	23.915060
24.576172	23.909277
38.123123	23.904131
47.427982	23.900873
48.010109	23.899412
40.327374	23.901310
29.889202	23.906054
24.437305	23.906782
20.925348	23.900780
17.597631	23.892862
20.580515	23.887579
17.270216	23.886070
18.294912	23.886318
22.342243	23.886457
17.012751	23.885330
15.319978	23.880386
4.050281	23.872314
-12.454188	23.866352
-19.031111	23.864275
-27.412642	23.863775
-26.075165	23.863865
-15.414174	23.863396
-0.289176	23.857105
32.737949	23.834642
37.026817	23.800123
35.624096	23.781509
28.939388	23.781500
41.124546	23.766220
40.960308	23.730991
27.031969	23.705231
22.191874	23.698479
40.049591	23.698410
35.410194	23.698069
22.273855	23.697769
6.956865	23.697712
11.168108	23.697571
7.739053	23.696226
-2.624849	23.690399
-9.891966	23.679316
-8.840326	23.669687
8.969835	23.667246
11.104046	23.668608
-0.608694	23.668901
3.447904	23.666342
6.523602	23.649309
3.242020	23.602110
3.947519	23.547989
3.479194	23.527742
18.418489	23.527767
39.166988	23.513208
41.933601	23.480810
35.673302	23.431740
18.174200	23.358311
-0.588902	23.285419
-10.911819	23.264708
-28.473942	23.264215
-26.630354	23.213602
-7.709848	23.133749
20.112892	23.046852
20.434736	22.903593
14.228188	22.679123
3.212089	22.570406
-5.528048	22.529835
-0.362560	21.766964
1.666922	20.425539
15.900389	19.946188
33.322433	19.893002
32.828243	19.186907
36.895615	18.740202
30.912331	18.748322
15.897346	18.645191
12.658610	18.652588
2.564553	18.188276
-9.204846	17.429672
-23.470629	17.382959
-26.182518	16.793816
-30.333164	15.039955
-26.687141	13.974195
-30.153530	13.947193
-18.799969	13.763704
-18.121946	13.428687
-25.947287	13.230308
-37.293472	13.090915
-40.003414	12.937379
-26.795963	12.839862
-16.498568	12.838423
5.837817	12.781429
27.365080	12.644924
19.014359	12.549280
6.248628	12.509955
1.401912	12.484565
3.715670	12.459880
9.313056	12.455020
18.264912	12.446959
31.021902	12.395742
35.759956	12.334909
27.578850	12.298012
15.091871	12.274725
10.164795	12.260089
14.608523	12.259363
17.690411	12.258168
16.187128	12.230927
16.515028	12.185400
5.230956	12.147419
-2.469341	12.122662
-26.552349	12.109658
-28.048656	12.112548
-17.514339	12.112759
-7.792217	12.078442
-8.685249	12.029780
-19.437498	12.008658
-13.740458	12.010607
-10.279923	12.017656
-18.007698	12.023968
-15.458574	12.025412
-6.056034	12.024453
6.052294	12.025258
6.570357	12.025393
-3.095134	12.020307
3.190571	12.012033
1.935079	12.006770
-14.845642	12.008698
-20.237152	12.007719
-19.741375	11.983703
-14.530687	11.948804
-7.219351	11.933244
-0.289077	11.933343
16.536442	11.933090
14.225574	11.932512
7.418252	11.932658
-11.498157	11.926745
-14.083949	11.912707
-12.447545	11.903312
-4.834395	11.904692
3.996316	11.905376
18.989782	11.900969
18.128176	11.898043
20.358582	11.898338
23.223639	11.899071
10.742229	11.898923
-0.027544	11.897555
7.356064	11.894521
14.108298	11.891215
14.063364	11.890457
11.193475	11.889400
28.501877	11.878195
40.481701	11.857444
46.275074	11.845178
30.123976	11.845846
29.952600	11.838401
36.154793	11.818061
37.648155	11.807297
34.751789	11.807950
46.471924	11.797559
42.838127	11.782137
30.337008	11.780995
2.183406	11.770375
-22.500118	11.736344
-28.252934	11.719015
-24.516638	11.718597
-25.508938	11.692781
-15.464931	11.658436
-11.614403	11.648904
-24.747152	11.648643
-29.412640	11.642632
-38.616669	11.637116
-24.215401	11.636174
-31.908913	11.638094
-51.047031	11.638649
-54.705528	11.637479
-52.508259	11.639200
-62.952435	11.639949
-63.525082	11.629740
-56.760818	11.618578
-43.802235	11.618916
-27.444857	11.612482
-34.313538	11.589911
-37.994678	11.572986
-35.340832	11.570827
-49.734547	11.571340
-52.507084	11.567687
-41.311863	11.564098
-30.651459	11.563855
-11.965449	11.562837
22.486162	11.561654
30.662951	11.560241
35.308331	11.535816
17.645321	11.493867
9.140160	11.484968
8.873401	11.472429
6.633537	11.390104
14.995142	11.317883
9.618583	11.310087
19.566544	11.307035
6.960634	11.305735
-2.562810	11.305976
-8.667005	11.303539
-2.603337	11.288033
12.132900	11.155034
21.449209	10.986804
23.766481	10.965187
20.738672	10.904992
7.007637	10.667521
-8.741857	10.491621
-12.958607	10.471227
-11.399394	10.466034
-13.336260	10.439574
-10.861660	10.420525
1.444779	10.408942
11.854009	10.399944
13.789598	10.395976
13.731792	10.398102
17.448067	10.397334
19.947577	10.394831
19.333899	10.396254
20.853445	10.398705
26.557814	10.396888
31.467310	10.387711
26.899147	10.381493
13.021444	10.381763
1.450953	10.379999
-0.078169	10.378983
-0.409693	10.379032
-5.606650	10.379013
-6.153354	10.376397
-1.878641	10.358899
-7.757275	10.338898
-15.926836	10.335709
-5.809252	10.331954
-0.599503	10.312495
-0.698844	10.291965
0.025770	10.283261
-6.257867	10.282743
-10.835899	10.283013
-6.797198	10.283360
-10.891389	10.286506
7.172972	10.288543
19.078733	10.289232
5.584548	10.303035
14.642186	10.327332
16.678316	10.337662
8.077704	10.337660
9.276278	10.352662
4.774345	10.377634
11.294661	10.387507
2.154319	10.386355
6.037787	10.392779
1.415327	10.397365
12.268159	10.392683
4.197156	10.390392
4.757529	10.391412
-0.262835	10.393731
5.989844	10.396057
-5.590952	10.395873
-11.421774	10.386586
0.730653	10.362479
-3.105926	10.352735
7.631996	10.349496
17.026079	10.301845
10.669640	10.257309
14.083664	10.257599
1.872802	10.236905
-5.505597	10.198834
-3.873724	10.192967
3.748306	10.184388
1.351940	10.152729
6.918462	10.134546
2.142122	10.136925
-0.258843	10.132394
-18.840960	10.106588
-33.227070	10.071344
-37.461769	10.049977
-30.714998	10.048391
-18.114580	10.044843
-6.464946	10.024894
-1.298897	9.997886
-2.655698	9.973929
-6.192842	9.956493
-8.132472	9.951159
-7.460301	9.955771
-16.311962	9.951254
-14.450637	9.935374
-16.607658	9.925291
-8.573968	9.917279
-12.524076	9.871341
-14.047784	9.771780
-10.522034	9.733849
-4.757483	9.704755
-15.979316	9.312785
-16.548018	8.699526
-18.117847	8.501389
-28.437149	8.474078
-28.235594	8.103092
-27.391655	7.735545
-16.861475	7.655937
-7.791759	7.658297
-13.664802	7.663908
-4.025995	7.656815
11.309487	7.653319
26.134369	7.616822
27.694265	7.408430
30.195988	7.168372
22.339357	7.107235
20.938084	7.101717
7.611838	7.025262
5.852578	6.928012
7.464858	6.856186
14.239367	6.813580
20.861364	6.801912
15.896281	6.803353
0.900587	6.774286
-8.267978	6.719988
-8.025744	6.690530
-5.766167	6.687603
9.040064	6.687425
13.759757	6.687781
33.804417	6.689035
40.504665	6.689817
35.505268	6.688360
-5.110000	6.686394
-15.360362	6.688646
-15.241686	6.691528
-2.680493	6.691546
-2.387140	6.688187
13.563817	6.682436
17.577173	6.683110
21.003489	6.685565
21.032646	6.667723
-12.388902	6.634701
-23.231369	6.618605
-11.639514	6.624504
-8.558726	6.628072
1.715457	6.619672
-1.472510	6.611635
-2.493189	6.612415
-2.756285	6.615980
-2.708330	6.615843
-14.300379	6.615679
-12.542348	6.618120
-11.174431	6.617987
3.734574	6.613897
8.408044	6.611128
9.859608	6.612415
4.566611	6.614975
0.242092	6.615606
3.550459	6.616110
-6.458052	6.620823
-13.606868	6.628433
-9.927882	6.631999
-13.434874	6.631908
-12.583508	6.638265
-3.003042	6.651275
22.574884	6.658791
65.922241	6.658730
123.525757	6.660018
-107.313751	6.662910
-55.854683	6.658008
-24.416496	6.644943
5.934519	6.638259
10.882938	6.641031
18.979979	6.626298
5.067586	6.582094
-22.391409	6.548788
-31.425970	6.549037
61.160191	6.535735
55.178204	6.481105
32.893391	6.432246
3.866233	6.423950
-2.085643	6.420986
-15.776091	6.385303
-32.336418	6.336381
-53.933586	6.315557
-54.524532	6.317836
55.652977	6.299838
53.217381	6.257094
25.685287	6.231590
15.135481	6.231473
-4.254177	6.225442
-25.295610	6.208913
-41.139614	6.197785
-40.222187	6.193035
-35.393879	6.195319
62.545284	6.207740
71.766060	6.215054
73.401772	6.206881
54.625778	6.205782
22.092518	6.226462
-25.153456	6.244406
-71.563354	6.242626
-141.728012	6.238717
-204.060822	6.247992
190.523956	6.262457
125.521843	6.269897
75.863373	6.269609
34.274536	6.269574
0.005790	6.276228
-19.915401	6.286877
-38.739597	6.293147
-37.186878	6.293400
-32.482159	6.296267
30.061983	6.307192
25.373016	6.318663
37.946373	6.321744
45.826649	6.321167
46.147892	6.330127
42.149769	6.348694
52.517578	6.356497
64.848953	6.345520
63.825920	6.343724
68.416191	6.363557
81.718719	6.368736
89.528091	6.347210
109.767525	6.336923
130.855026	6.345485
123.791428	6.343775
142.567993	6.330425
188.088562	6.323412
117.740929	6.323363
-63.298309	6.321754
-148.465332	6.316634
-113.439804	6.312086
-112.938599	6.312406
-139.990799	6.313341
-126.365822	6.308677
-136.033356	6.305393
-168.362701	6.305197
-125.901672	6.297176
-52.470238	6.286865
-31.662573	6.285280
-43.137878	6.285470
-48.786102	6.280148
-64.190041	6.272019
-76.039444	6.265315
-100.591904	6.262490
-118.574860	6.262583
-71.749100	6.258026
0.984385	6.247817
34.831554	6.243512
18.991793	6.244452
-18.951141	6.243899
-41.154079	6.243900
-62.400902	6.243093
-96.969910	6.242890
-110.089752	6.242799
-68.526543	6.240988
-54.257641	6.242683
-37.820972	6.243865
-55.660530	6.243727
-111.245689	6.247543
-158.623016	6.256607
-154.760559	6.256618
-202.548019	6.222091
-285.440674	6.190810
-172.619934	6.192308
107.444077	6.181055
225.364624	6.176687
149.372803	6.188701
114.746056	6.177711
132.477646	6.191014
96.789909	6.202418
60.207890	6.156570
59.651230	6.139951
66.215775	6.132051
89.236656	6.055309
115.334267	5.997990
106.357834	5.995379
89.732857	5.988577
84.808006	5.991935
67.496185	6.014152
48.374680	6.019828
40.106152	6.014781
25.917896	6.035066
20.103056	6.071921
9.357562	6.084655
0.636453	6.074492
-7.003416	6.072898
4.043240	6.086429
2.273995	6.098804
-2.253858	6.101460
6.497048	6.101817
1.332169	6.105408
-26.508961	6.105821
-23.839615	6.098465
-17.983898	6.091577
2.428164	6.093736
8.867881	6.099228
5.000092	6.084359
14.824716	6.037407
13.698189	6.004036
8.543145	6.007541
-28.031979	5.985052
-38.983345	5.931658
-23.424803	5.912577
-10.693456	5.913452
-8.413000	5.898648
-1.312881	5.888825
-0.864010	5.888871
7.768495	5.885422
13.008135	5.883717
9.444272	5.887716
27.816671	5.890426
47.966972	5.886740
44.353897	5.881480
35.714836	5.888608
17.410820	5.910135
-0.496330	5.916521
-12.961112	5.896232
-32.179630	5.890925
-37.923561	5.916384
-31.127144	5.936780
-12.296229	5.938465
20.971287	5.936147
45.485485	5.938080
63.018757	5.941980
63.808224	5.944354
44.345016	5.946060
13.561048	5.943357
-22.286463	5.934545
-56.718987	5.927237
-76.863052	5.927082
-80.122154	5.934779
-67.560249	5.940790
-42.496944	5.940240
-12.490227	5.946292
12.079850	5.959897
27.560837	5.968828
31.817696	5.971733
25.715382	5.972288
15.721610	5.972186
5.739751	5.973682
-1.674739	5.977910
-5.452787	5.981394
-8.361689	5.982232
-18.058588	5.983787
-26.080029	5.994686
-30.115534	6.017674
-37.661404	6.027857
-44.683067	6.031423
-31.746937	6.091051
-1.366647	6.194737
26.265940	6.255266
57.660999	6.258887
89.995796	6.260541
98.809158	6.294013
40.484112	6.362788
15.536370	6.442183
-0.928125	6.481964
-20.334019	6.482881
-41.089798	6.496957
-41.728962	6.522227
-21.510632	6.528250
-2.217915	6.522189
11.378288	6.524787
-5.015740	6.545009
18.044292	6.560025
44.255390	6.556443
51.529846	6.553944
57.355591	6.555693
56.654968	6.559953
36.624611	6.595031
8.609575	6.710946
-14.015989	6.857389
-50.677563	6.905182
-44.939400	6.900620
-24.558847	6.965153
6.870162	7.079868
35.163940	7.205298
47.016476	7.360301
45.459190	7.546047
28.440151	7.602852
18.018503	7.675618
-8.771047	8.419281
-16.167095	9.426894
-16.389038	9.731894
-9.273362	9.737305
-9.601277	10.168425
-12.729595	10.532809
-19.984699	10.537224
-18.130575	10.514087
-21.915609	10.514152
-0.831535	10.555178
7.512250	10.646803
2.056475	10.649862
-2.642025	10.756695
-3.491122	11.102229
0.375947	11.373843
-4.264340	11.425344
1.682728	11.429622
5.753253	11.516325
17.934458	11.685644
12.726336	11.867196
2.756857	11.944901
-7.289777	11.943925
-17.902866	12.092646
-35.922192	12.354428
-35.002045	12.434557
-29.863018	12.438687
-21.735888	12.629207
1.045684	12.846375
6.362024	12.906550
4.434325	12.905169
1.854314	12.976642
-12.717727	13.208766
-14.953839	13.627876
-7.096937	13.987575
-17.337215	14.014239
-19.558693	14.353912
-0.196899	15.749825
-9.023585	17.071873
-7.436209	17.294310
-21.397459	17.505718
-21.848379	18.618736
-7.475460	19.614487
-6.127065	19.859295
0.484048	19.860142
-0.525430	19.980873
27.349527	20.142784
20.789963	20.273594
7.049183	20.372305
8.859835	20.420500
17.226326	20.420784
1.639470	20.439276
6.503837	20.493784
6.140548	20.533440
-0.005675	20.546204
-39.741566	20.550417
-53.853733	20.556055
-55.436169	20.560013
-50.325108	20.559641
-47.158909	20.569780
-51.151215	20.588964
-52.653851	20.600491
-46.030228	20.603466
-41.808949	20.603737
-45.945641	20.604242
-34.490009	20.604176
-0.240863	20.606911
29.631908	20.616787
43.475800	20.625881
53.924625	20.628843
59.553967	20.629274
53.698967	20.629492
53.270386	20.629818
63.888981	20.629799
68.551521	20.631048
57.861328	20.635736
45.443222	20.642883
34.965950	20.649817
15.783587	20.653934
-15.678449	20.654346
-47.616962	20.656601
-69.938698	20.669184
-86.287209	20.685356
-96.622322	20.691549
-95.007080	20.691359
-78.859200	20.692598
-56.192028	20.694517
-34.495022	20.696287
-16.071091	20.698906
4.607484	20.701765
26.083982	20.702250
21.617645	20.703014
46.419247	20.706465
72.046272	20.707483
88.280472	20.707756
97.987663	20.710526
107.065536	20.711094
94.110222	20.710556
60.391216	20.712543
40.933300	20.714405
47.050556	20.713793
40.678673	20.711649
13.584986	20.710079
-9.728747	20.710020
-24.635502	20.710695
-45.810677	20.710339
-76.893051	20.708540
-86.321503	20.707605
-76.946030	20.707594
-57.414303	20.706394
-40.272568	20.705004
-33.906582	20.705395
-14.470490	20.706852
3.900322	20.707886
4.719915	20.708193
26.194660	20.708069
50.115845	20.708025
58.020527	20.708061
39.337933	20.708546
40.626152	20.710171
44.603039	20.711332
35.987000	20.711388
22.189232	20.711432
20.456461	20.710703
8.221126	20.709202
0.086540	20.708206
-0.555482	20.709793
-10.749070	20.714321
-8.932179	20.716240
-10.444371	20.714985
-16.025845	20.717684
-12.429376	20.724228
-21.618031	20.729252
-27.178827	20.731428
-29.059258	20.731218
-22.124275	20.731407
11.518850	20.736504
5.874841	20.743715
-0.791141	20.745909
5.328283	20.745371
0.891465	20.748253
0.352210	20.752192
4.211332	20.753553
10.392241	20.753481
16.501379	20.752989
7.596258	20.752575
7.952924	20.753117
15.628233	20.753820
13.333367	20.753620
12.713618	20.753372
11.796985	20.753689
12.605678	20.754055
26.560833	20.754478
17.924549	20.754932
-12.510163	20.755238
-18.454124	20.755274
-9.093417	20.755653
3.824216	20.757801
15.085934	20.759933
26.956356	20.759605
44.431839	20.759054
40.673893	20.759918
36.015327	20.760509
-3.294484	20.759478
-2.832778	20.756348
3.981360	20.752579
18.488028	20.751284
31.178696	20.750898
37.436089	20.744192
41.072529	20.732056
41.776489	20.726305
39.828682	20.726280
29.045986	20.718582
31.262178	20.705866
47.169411	20.700802
62.222435	20.700808
70.712479	20.697607
76.626053	20.692987
82.606590	20.691225
85.241264	20.691360
83.757759	20.690849
82.971992	20.689388
89.012985	20.688278
94.192123	20.688210
94.250587	20.687845
99.521950	20.686066
113.294556	20.684835
126.158623	20.685101
131.232162	20.684591
125.296204	20.684280
109.409698	20.687567
99.104782	20.692039
108.471771	20.693111
134.522751	20.693920
164.777847	20.701210
172.721130	20.712301
130.979401	20.717175
52.169186	20.715477
-22.387779	20.718437
-78.067101	20.730236
-123.092384	20.741005
-147.644196	20.742855
-149.980118	20.742176
-158.237885	20.749596
-183.209198	20.762854
-198.079208	20.769995
-186.849365	20.770084
-161.221710	20.774780
-130.870789	20.785433
-105.081764	20.790442
-103.455521	20.788960
-144.365753	20.791998
-184.865555	20.799877
-220.731812	20.802794
-220.658417	20.800091
-194.526184	20.800262
-162.259979	20.806225
-101.839554	20.811852
-106.408768	20.811977
-134.916016	20.810869
-161.569855	20.814892
-204.353989	20.819578
-236.818741	20.818655
-246.566727	20.817871
-235.952896	20.820635
-214.295578	20.820496
-152.388458	20.819353
-146.805786	20.822680
-164.569275	20.824911
-230.559341	20.824423
-302.868439	20.827770
-332.376099	20.833544
-293.557465	20.836086
-217.836670	20.835716
-76.858490	20.835524
127.962761	20.837658
187.700211	20.841995
177.503235	20.845127
138.101288	20.844757
107.010323	20.845194
110.459305	20.850132
123.472977	20.854515
187.827682	20.854982
233.170685	20.855560
1.296662	20.857504
20.913651	20.858408
65.622536	20.858084
116.670746	20.857912
149.137268	20.858515
198.861465	20.859529
204.608139	20.860155
220.288681	20.859493
203.221527	20.860767
-16.011141	20.869293
-20.975092	20.879347
24.554342	20.881073
55.678638	20.880713
108.916466	20.890944
126.284393	20.908688
157.188934	20.919601
187.980301	20.918835
180.075333	20.919226
-28.419947	20.934256
-41.495430	20.954683
-16.513313	20.961304
35.479019	20.959347
54.744038	20.966080
86.038918	20.976362
114.145508	20.978853
150.860748	20.978004
137.072296	20.978292
-84.795029	20.978146
-91.138206	20.977385
-33.606770	20.976362
-17.678854	20.976921
12.167508	20.979145
43.443661	20.978693
72.334038	20.975697
77.017906	20.974764
90.281151	20.975483
-48.957302	20.973755
-36.083843	20.969410
-19.291237	20.966299
7.968797	20.965927
31.151974	20.965488
53.406284	20.962681
35.309525	20.958832
14.272832	20.956797
-7.766470	20.956779
41.163044	20.955551
32.721012	20.951704
11.790751	20.948395
-5.536110	20.947855
-15.289695	20.947582
-16.689157	20.944933
-24.251358	20.941401
-45.586456	20.939806
-24.759161	20.939814
56.676464	20.938175
97.296288	20.933598
69.872147	20.929733
71.026398	20.929354
82.374268	20.928675
37.183113	20.924650
22.224211	20.921181
52.347847	20.920666
-29.225285	20.920780
-198.806900	20.922043
-257.804504	20.924517
-193.077789	20.925003
-126.066727	20.925571
-84.688736	20.928047
-40.849056	20.927650
20.955385	20.925470
57.342438	20.925644
-2.940282	20.923407
-124.555702	20.916407
-174.865433	20.911112
-113.627892	20.910604
-35.578041	20.910830
5.213645	20.907948
34.170963	20.903641
73.018105	20.901800
111.404655	20.902369
61.169830	20.902544
-75.905441	20.900452
-140.949615	20.896599
-89.780090	20.893959
-17.991911	20.893801
11.172365	20.892706
14.585841	20.888630
69.286377	20.885061
134.048401	20.884283
69.780655	20.884468
-74.712311	20.883961
-124.443352	20.881952
-59.418640	20.879812
-7.461844	20.880123
-5.153944	20.881065
29.331768	20.879580
90.110947	20.877611
114.160538	20.877487
56.130821	20.877363
-66.340981	20.877453
-129.985992	20.879852
-98.274002	20.881607
-80.045631	20.881561
-65.849602	20.882107
-10.401862	20.882240
19.878370	20.882441
15.516349	20.882715
26.236530	20.882767
52.176033	20.887949
54.718800	20.895027
55.547577	20.896271
54.174297	20.897442
55.444462	20.902365
55.032841	20.905645
40.625328	20.906221
32.352009	20.906023
20.316532	20.905926
8.650013	20.905983
11.871063	20.906122
6.497046	20.907959
5.882243	20.911148
12.126881	20.912970
9.122090	20.912941
14.944182	20.912457
17.438978	20.912539
17.982767	20.913322
25.764309	20.914616
20.137127	20.916218
15.442599	20.917374
12.353105	20.917179
2.985940	20.916246
14.040194	20.917933
21.942791	20.923176
18.086349	20.925709
8.728769	20.924103
13.933734	20.926729
6.259910	20.932753
-6.309557	20.933897
-26.509974	20.934322
-22.941257	20.938869
-19.264339	20.939329
-16.931276	20.933035
-4.803654	20.929552
12.833814	20.930355
6.237499	20.926352
-1.590170	20.917715
-10.906402	20.913559
-19.687256	20.913778
-36.880096	20.910717
-57.209743	20.903481
-76.594315	20.898167
-66.783035	20.897800
-51.516670	20.897076
-21.653315	20.889524
5.157042	20.879326
34.020908	20.875767
47.605167	20.875626
39.287495	20.868954
10.953194	20.858664
-10.534058	20.854244
-39.940792	20.854740
-70.751305	20.852865
-67.270523	20.847485
-51.079826	20.843407
-26.551540	20.842968
-0.363374	20.843174
15.357451	20.841185
35.340824	20.839022
30.538649	20.838896
9.884553	20.838732
-13.817900	20.837452
-17.726974	20.836786
-22.143894	20.837217
-15.524394	20.837799
-19.871828	20.837894
-19.881269	20.837505
-22.442028	20.836731
-26.631126	20.836874
-23.922283	20.838955
-12.755520	20.841059
18.981770	20.842096
38.549500	20.842745
40.094021	20.843277
44.912029	20.843380
40.523952	20.843840
33.434509	20.849436
25.126751	20.858356
20.699453	20.861187
18.087648	20.861397
28.566181	20.866755
24.575539	20.870579
20.000908	20.868650
16.921965	20.869572
15.459619	20.877552
22.694416	20.885038
33.889992	20.883787
39.642181	20.882938
40.080170	20.907616
41.268620	20.952978
33.059334	20.977896
11.557959	20.977020
-10.008489	20.990635
-19.015102	21.039043
-15.664738	21.106560
-0.293326	21.163891
24.186575	21.181864
47.029358	21.183952
57.658306	21.269732
58.022438	21.441547
46.319096	21.543892
20.416054	21.546537
-7.838954	21.559431
-27.391220	21.585230
-35.780014	21.593805
-28.952316	21.603828
-0.857136	21.676529
26.914787	21.884451
38.306770	22.047268
37.783401	22.047153
30.511446	22.306873
18.651787	22.990793
3.939136	23.519625
-7.607122	23.604771
-6.073436	23.659588
-1.527828	24.044924
-16.804806	24.610504
-18.252888	24.990992
-8.842837	25.056044
-6.934024	25.107063
-10.092937	25.496025
-3.580344	26.019194
0.953653	26.233332
-5.112031	26.223139
-8.750944	26.376596
-28.078012	26.687950
-20.382730	26.884619
-21.783163	26.908667
-26.784052	26.933931
-15.798093	27.100613
-2.029518	27.328030
[truncated: 93,382 more rows]
