# Supplementary material for: Surface electromyographic analysis of differential effects in kettlebell carries for the serratus anterior muscles
Source: PeerJ. 2018 Jun 12;6:e5044. doi: 10.7717/peerj.5044 (PMC6003386; doi:10.7717/peerj.5044)
Supplement: Supplemental Information 1 — Raw files and R-script file for processing of EMG data. [file peerj-06-5044-s001.zip › Raw Data Anon/Athlete_11.csv]

22.859257	12.999917
35.352890	13.026413
30.936516	13.043427
10.299958	13.044934
-27.136587	13.049891
-29.342419	13.072381
-33.862663	13.097972
-29.631849	13.104850
-20.865683	13.101563
8.537049	13.118123
30.466150	13.153389
31.487577	13.170183
16.183817	13.162503
13.924601	13.172772
-16.691540	13.212236
-19.001740	13.236594
-7.122365	13.230238
-0.411312	13.231616
-1.969041	13.257852
-6.850585	13.281619
-1.099796	13.286108
0.378170	13.283692
21.038324	13.291921
45.328884	13.318005
63.252213	13.345434
46.278553	13.351884
32.800121	13.352314
31.291529	13.370639
22.874842	13.389655
-6.704854	13.391783
-30.702677	13.390595
-35.603203	13.389770
-11.999162	13.386478
-11.030013	13.391561
-5.976583	13.398341
3.284237	13.398617
7.392292	13.399013
-12.301960	13.384721
-37.597713	13.361394
-61.665588	13.359666
-70.676079	13.351029
-23.906721	13.313888
-10.286901	13.292071
2.126762	13.291852
-2.565757	13.286107
0.843303	13.281154
2.774267	13.282461
7.633490	13.283782
5.639106	13.283875
6.266417	13.284792
-28.305447	13.293168
-26.319809	13.303836
-26.681536	13.306023
-17.746645	13.307325
-7.312581	13.317745
5.922245	13.332412
10.886234	13.342922
19.023802	13.346269
15.127436	13.346570
-0.547918	13.361075
1.327426	13.394521
3.085692	13.415933
-4.660141	13.416511
-10.255548	13.424829
-14.973774	13.439291
-11.680189	13.443744
-15.631681	13.444075
12.132889	13.444445
23.233669	13.447717
52.409740	13.451365
34.560200	13.451646
24.008516	13.468276
7.233785	13.501397
-4.573652	13.518270
-7.657164	13.518158
-5.115786	13.526571
0.076119	13.544863
9.600938	13.558563
4.568132	13.561758
6.431855	13.558960
-21.644278	13.559591
-44.169403	13.566098
-51.135887	13.569529
-62.789726	13.566520
-61.487537	13.564482
-51.041172	13.564899
-8.348777	13.562953
8.384741	13.559793
8.537617	13.559591
18.030682	13.560606
31.698925	13.560014
31.599262	13.560746
23.289711	13.562083
0.850039	13.559987
-8.826365	13.559701
5.104823	13.563826
2.999799	13.563616
5.614991	13.557721
20.454445	13.554477
21.051823	13.555922
16.866791	13.559176
-7.449185	13.563308
-42.280354	13.565240
-55.804691	13.565180
-12.510074	13.571734
9.968829	13.583438
21.308754	13.588694
41.144302	13.588632
57.367802	13.588782
65.023331	13.587720
73.566254	13.587461
56.219933	13.586916
28.287069	13.579564
29.943384	13.569262
17.766064	13.564245
34.044685	13.563924
53.221745	13.563629
73.764519	13.560201
92.505959	13.552178
77.995193	13.541605
55.379833	13.534956
13.886387	13.534469
8.317125	13.531893
-7.055041	13.521192
-4.914188	13.507357
7.179075	13.497388
27.675144	13.493681
23.677013	13.493711
20.484915	13.488204
11.615210	13.468857
-6.566802	13.446879
-8.067304	13.440793
-22.526697	13.442204
-33.420803	13.433463
-36.176304	13.421591
-54.525551	13.419502
-53.005726	13.425054
-56.456379	13.429138
-69.750946	13.428179
-68.406517	13.429067
-34.792740	13.434639
-17.677546	13.434090
-11.660561	13.423634
-18.226820	13.419732
-10.312992	13.422418
-8.780528	13.394372
-22.083471	13.335774
-40.065384	13.306709
-43.755692	13.309589
10.544265	13.275460
1.613078	13.193666
-18.653090	13.128281
-20.836571	13.114339
-19.568571	13.112647
-23.606884	13.065578
-23.084339	12.980707
-22.300900	12.930327
-15.003404	12.928604
-55.548042	12.909018
-47.554958	12.871203
-33.889042	12.861417
-31.361094	12.860803
-30.928730	12.858551
-20.791325	12.860077
-17.270113	12.846491
-7.053737	12.839168
17.683136	12.836519
12.283106	12.804108
33.710865	12.780119
54.699654	12.781541
64.049263	12.771434
64.128830	12.760590
51.114529	12.763006
37.703060	12.766492
22.555693	12.767143
22.348106	12.768064
14.731132	12.776174
24.270786	12.782949
29.210373	12.783298
32.368397	12.780660
32.533535	12.764358
38.357540	12.752275
40.943932	12.752039
40.194538	12.716991
53.136700	12.654953
25.584896	12.628009
25.806976	12.631739
14.920920	12.615233
19.947996	12.572047
10.283937	12.540772
37.185471	12.540766
38.041767	12.544697
41.051624	12.528027
38.143646	12.510836
-45.151890	12.512557
-48.692398	12.514511
-35.196877	12.509931
-41.823120	12.509768
-5.082017	12.504363
5.835883	12.492707
11.448647	12.488589
-0.184909	12.488413
-10.351777	12.481122
-74.756844	12.462001
-69.633186	12.438290
-63.156246	12.427478
-19.524872	12.432760
3.279146	12.423023
25.386709	12.365478
16.686007	12.295879
-8.096586	12.278681
-16.205742	12.289275
-62.098492	12.255977
-53.567883	12.187085
-13.504076	12.150373
25.588968	12.161082
73.696854	12.167333
88.492767	12.132093
93.412933	12.080367
89.051971	12.059939
39.770748	12.061912
-46.988949	12.035288
-75.788414	11.987272
-59.549763	11.966925
-34.010971	11.966557
15.847292	11.931540
33.831646	11.856316
42.378914	11.804260
28.360630	11.799605
8.019132	11.786844
-39.360199	11.721788
-60.809460	11.624919
-55.496536	11.573687
-15.015995	11.596314
-4.075800	11.583499
2.344961	11.473133
-3.255252	11.379541
2.331390	11.373685
-5.629373	11.366128
-37.404381	11.308949
-47.494019	11.265717
-14.886679	11.260806
-1.033063	11.257932
3.531157	11.250581
-11.387020	11.251485
-6.645946	11.255763
-2.845029	11.255440
-26.874043	11.258636
-66.953163	11.277122
-69.811852	11.298628
-50.947323	11.305625
-20.892456	11.304953
-7.730876	11.312634
14.626418	11.335904
38.235104	11.370943
43.789150	11.396687
1.580132	11.398123
-49.827740	11.412876
-72.117294	11.468869
-50.206429	11.511315
-35.553143	11.512420
-11.617149	11.513227
14.631134	11.521031
38.027157	11.521821
52.447067	11.517828
46.994362	11.517032
15.374427	11.535659
-12.722097	11.555354
10.330415	11.554060
34.082111	11.572196
39.006207	11.627638
37.717339	11.669044
58.382751	11.672090
72.820869	11.676491
58.881878	11.717678
-6.475210	11.771105
-20.328299	11.789851
19.017551	11.783935
41.803043	11.804981
43.589348	11.850721
56.226746	11.870350
60.177498	11.859610
55.266888	11.857564
35.552765	11.871925
-4.005949	11.875607
-22.678812	11.855496
-25.181772	11.830679
-19.342394	11.823797
0.282995	11.825989
2.833748	11.806575
-6.914381	11.762510
-4.321777	11.729985
-6.493612	11.726384
-34.625618	11.718689
-40.478153	11.677561
-36.327942	11.631898
-11.378497	11.625494
-5.201936	11.635682
-7.841723	11.614306
8.760020	11.578814
40.141476	11.570795
59.321396	11.576267
-41.300655	11.557753
-24.335211	11.520072
0.120522	11.500199
9.282825	11.501147
10.048790	11.472005
-2.807740	11.393080
-7.627754	11.332694
-10.907083	11.328733
-12.085881	11.305558
-19.886883	11.219140
-8.926612	11.137702
0.251654	11.112792
13.037377	11.113171
9.348649	11.098209
9.469529	11.062181
9.581385	11.020391
4.348794	10.996264
0.218568	11.000243
-10.006139	11.009534
-9.325768	11.001917
-6.147691	10.987041
-17.950104	10.980761
-24.164553	10.984894
-27.771847	10.993154
-31.580536	10.999791
-5.998543	10.998981
-2.908424	10.988417
-25.638195	10.985955
-17.435038	10.999316
-0.043491	11.004501
9.017481	11.006264
1.125745	11.034018
-5.116975	11.070750
28.558073	11.083795
38.772453	11.082109
31.021957	11.088250
36.221603	11.105309
23.526073	11.121896
26.216328	11.124142
8.432345	11.111491
1.783160	11.096734
17.988823	11.087176
13.761345	11.083755
2.109421	11.084817
-13.571973	11.080712
9.399518	11.065983
-3.048617	11.050138
-18.590334	11.044468
-3.420659	11.050008
15.795725	11.058101
27.870197	11.056903
39.875851	11.046462
35.872578	11.044858
26.183855	11.060044
17.831314	11.073911
6.171424	11.075740
12.003511	11.075934
28.297573	11.081038
33.722481	11.087279
27.083706	11.091568
27.808506	11.094727
51.248680	11.095810
23.452322	11.096166
-29.338182	11.103389
-53.996246	11.110245
-37.806877	11.107752
-30.303493	11.108137
-30.271389	11.102335
-31.173138	11.071543
-19.850586	11.041650
-8.771523	11.036119
-3.708049	11.042050
-18.241901	11.037388
-15.540882	11.003853
-4.838416	10.977365
7.264591	11.017816
8.801086	11.075857
6.274222	11.056150
-6.240274	10.988995
-5.571836	10.975801
-0.292848	11.017890
-11.057530	11.026579
-15.491947	10.969810
-13.272600	10.912185
-13.736909	10.912187
-21.756702	10.942225
-41.333111	10.941010
-32.832634	10.909095
2.101723	10.893696
9.364037	10.903369
-7.131310	10.911593
-19.217474	10.911767
-22.390688	10.914077
-36.541439	10.921287
-64.576912	10.921626
-57.716461	10.896431
-30.754858	10.861194
-24.723288	10.864621
-21.229065	10.892099
-13.839046	10.867958
-11.579491	10.798091
-18.873741	10.768061
-38.204823	10.802549
-28.768696	10.855115
4.327454	10.885302
12.069471	10.879276
9.203706	10.873146
23.136784	10.949234
48.311386	11.103339
48.967049	11.203000
14.178792	11.204192
-5.421353	11.233691
-1.670489	11.352235
-8.578063	11.459378
-16.454590	11.486736
-20.260942	11.487308
-17.071503	11.524034
79.080574	11.574174
83.317383	11.579321
76.868698	11.553495
59.487606	11.569743
56.776028	11.614817
47.499886	11.578885
29.475130	11.471666
14.902069	11.448840
10.900914	11.524269
29.044708	11.542229
33.441147	11.471433
25.009125	11.440485
31.938025	11.510345
28.482595	11.600519
10.650189	11.630356
-2.654186	11.617970
-10.035964	11.624024
-28.182154	11.668771
-44.964867	11.724257
-41.258812	11.751706
-31.000231	11.748815
-28.185522	11.756414
-28.925268	11.801543
-34.575932	11.854499
-43.990482	11.873049
-37.554821	11.871381
-13.154555	11.886786
7.271538	11.908807
13.920869	11.914635
12.650697	11.914252
2.300348	11.915466
-24.032650	11.910398
-51.699291	11.903091
-60.701344	11.904592
-48.039268	11.909375
-30.113678	11.906185
-14.772569	11.899359
3.080388	11.900466
24.086126	11.913939
37.663086	11.930253
45.732079	11.935150
46.923744	11.935903
46.869144	11.946019
42.897850	11.955927
23.306522	11.957109
29.836367	11.956755
24.917236	11.957548
25.391937	11.956948
29.252995	11.956654
30.496851	11.957876
33.969120	11.954106
30.558538	11.943045
13.305060	11.938303
2.550943	11.944950
24.695183	11.947549
23.883884	11.940311
28.157249	11.935890
23.183107	11.942024
17.622995	11.951929
19.335573	11.957143
-0.064858	11.958036
-28.236645	11.957964
-18.432163	11.957829
49.236286	11.957768
67.859581	11.959548
38.311256	11.967749
11.266175	11.980239
9.237105	11.986893
6.273047	11.987136
3.413693	11.989304
4.353238	11.995946
10.610829	12.004745
31.619310	12.013210
29.269629	12.017068
-1.132035	12.015360
-17.521847	12.018051
-24.677834	12.028661
-29.015858	12.030346
-28.405792	12.019210
-18.634222	12.014634
-7.268476	12.016168
-1.802458	12.002938
-0.404000	11.975848
-3.725039	11.957832
-11.031530	11.956120
-15.421456	11.951208
-3.238793	11.927636
0.734879	11.895932
-3.885854	11.881608
3.211179	11.889398
6.741210	11.883135
6.255120	11.844060
1.300961	11.814094
-7.168292	11.819163
-2.656925	11.822059
-7.894162	11.802774
-18.057970	11.791241
-8.961938	11.791200
4.373807	11.798009
16.501417	11.859695
22.082483	11.950177
20.984045	11.970189
24.561951	11.977508
8.819629	12.066257
-22.360975	12.134044
-38.136284	12.114030
-34.359680	12.100916
-12.153978	12.118739
13.671453	12.109435
25.139771	12.079181
34.038155	12.063596
19.979650	12.062364
-13.920857	12.061762
-29.092165	12.060043
-29.111732	12.054997
-17.608856	12.045341
0.801766	12.042134
22.334841	12.044571
18.668142	12.042314
7.251808	12.039346
-15.921154	12.039217
-32.610760	12.039439
-33.706440	12.039117
-27.771082	12.038713
-10.881825	12.039645
-1.305936	12.039673
14.644493	12.043728
13.823328	12.056660
-9.522192	12.065267
-30.770824	12.065786
-38.140133	12.065148
-51.978493	12.058866
-52.575054	12.051908
-49.683044	12.053811
-41.804775	12.052998
-17.942017	12.037058
-18.522718	12.014389
-32.358349	12.000163
-43.115696	11.998763
-56.358990	11.998485
-53.711655	11.973671
-44.770863	11.925141
-40.531487	11.896937
-25.681387	11.896612
10.150040	11.888085
23.758379	11.872831
36.780853	11.867024
35.664600	11.867038
51.811729	11.869978
64.310120	11.867115
41.188728	11.861871
2.346353	11.861840
-30.336294	11.841211
42.458794	11.799239
22.041975	11.778654
0.562171	11.779372
-1.598540	11.765416
4.776651	11.738479
11.707635	11.724757
6.075155	11.726732
5.412278	11.728003
5.960025	11.722447
-23.731121	11.718868
-10.512135	11.723118
13.222569	11.728290
36.706184	11.728734
54.643211	11.728872
52.315132	11.731220
48.824722	11.732974
39.507446	11.732813
18.112030	11.733144
-14.289830	11.735994
-7.867024	11.735242
6.527172	11.730520
22.992739	11.735984
27.536179	11.748027
31.351713	11.748635
19.782631	11.744100
-11.417629	11.745531
-31.027321	11.746785
-71.141838	11.745155
-78.677124	11.740042
-54.462784	11.732383
-13.206130	11.733546
24.592834	11.740207
33.874851	11.733871
15.623229	11.719131
-5.177679	11.715362
-25.885754	11.720575
5.392011	11.722442
-3.176600	11.720935
1.064593	11.719483
19.105814	11.720985
45.802414	11.726746
54.948040	11.730357
44.717747	11.730440
24.063576	11.731072
3.414217	11.730940
3.465592	11.730994
7.478192	11.732841
11.043817	11.733878
22.924837	11.733871
26.953011	11.734431
24.298925	11.736757
3.089091	11.742701
-42.799656	11.751378
-60.089268	11.755195
-40.745682	11.755437
-27.425644	11.766384
-18.386129	11.782567
-13.251627	11.788655
-6.854864	11.789018
-5.402836	11.788634
-41.796070	11.787088
-99.074585	11.783738
-80.089241	11.790607
23.208309	11.831724
58.918491	11.873405
53.737198	11.872856
60.142868	11.888335
76.071442	11.954661
64.353043	12.000334
42.915855	12.002193
6.174556	12.006957
-19.498810	12.021971
20.360727	12.029695
11.974538	12.031686
19.357517	12.031677
25.352486	12.028716
21.391722	12.025860
7.222187	12.026039
-21.652117	12.025740
-32.796497	12.021419
-42.578033	12.016825
-25.304161	12.016207
-20.065310	12.015327
-9.247265	12.009291
-2.185476	12.003779
16.000797	12.003644
15.893213	12.002237
6.524145	11.996787
-1.913146	11.993766
-8.382247	11.993773
-33.261730	11.992194
-39.647366	11.989827
-31.189161	11.989332
-12.627219	11.989447
-13.922491	11.988667
-18.424747	11.988188
-30.869802	11.988111
-38.937408	11.986522
-11.669728	11.984780
19.556152	11.984780
28.587219	11.982061
18.221272	11.976028
2.443817	11.974140
0.165248	11.973258
-0.763367	11.966669
-3.670716	11.962614
-4.761802	11.963202
-0.164367	11.961699
10.971697	11.965762
18.861389	11.976559
18.483253	11.979918
20.661169	11.981799
30.491306	11.999363
36.931053	12.021673
30.617577	12.026939
34.063915	12.024481
35.684132	12.036614
-2.705581	12.055584
12.305942	12.061294
37.740028	12.057574
48.090157	12.060790
60.157356	12.074015
76.021652	12.084513
50.525253	12.083741
12.408544	12.082917
13.975781	12.093454
46.850845	12.103703
45.236488	12.101982
23.595726	12.101259
20.633934	12.110135
26.488495	12.116386
39.309322	12.116175
14.815537	12.116499
-18.382017	12.118168
-6.982204	12.120004
39.318695	12.121604
47.226032	12.121977
44.735523	12.121325
60.193043	12.118016
88.186180	12.109651
70.233963	12.102136
32.480034	12.101511
8.165732	12.097549
-17.934536	12.082920
-55.283112	12.068655
-64.113838	12.062340
-69.872162	12.061044
-46.427189	12.061718
-27.811998	12.059993
-26.472099	12.045762
-26.430899	12.021456
-28.180775	12.010766
-47.284126	12.013731
-33.474415	12.008904
-25.389454	12.000972
-33.362534	11.999119
-41.039066	12.001048
-54.102341	12.001493
-57.781876	11.992859
-64.356194	11.988058
-47.168224	11.987663
-42.061661	11.965720
-63.579929	11.936769
-51.081169	11.929720
-32.200043	11.931422
-20.817287	11.926620
-8.436046	11.920559
-12.449867	11.919265
-4.636164	11.924107
-16.102093	11.930511
-30.111977	11.932371
-61.972630	11.932580
-64.681610	11.934388
-63.216599	11.934295
-38.904652	11.934711
-25.609943	11.931726
-9.922276	11.912167
-0.912472	11.886751
15.676084	11.876317
4.398050	11.876308
-55.212467	11.868494
-61.898842	11.842169
-28.699722	11.803134
-18.957762	11.777726
-0.378794	11.777241
43.973740	11.758725
54.236320	11.701705
42.097633	11.663167
58.391426	11.661338
54.561077	11.655720
50.763916	11.646609
33.526997	11.645358
37.943508	11.645392
64.810188	11.642900
69.971825	11.625517
60.758221	11.607430
59.816311	11.607126
60.649143	11.585679
33.724602	11.527746
21.333088	11.486169
19.305899	11.481853
40.758774	11.472881
40.068848	11.430674
22.573353	11.379505
25.939201	11.356220
40.763897	11.357431
35.145363	11.347742
0.321121	11.314775
-18.189442	11.287244
-7.795972	11.283550
11.351110	11.287568
3.774776	11.291614
-1.267912	11.308414
-1.579472	11.334248
-12.794365	11.339981
-21.458401	11.356380
4.469304	11.470938
19.523666	11.610085
12.283185	11.637130
2.028813	11.659691
-8.148364	11.774000
-4.761436	11.845492
4.887231	11.844913
18.687735	11.856637
21.482767	11.861057
20.546013	11.848008
9.225577	11.845055
1.628591	11.843564
-21.350670	11.854179
-29.560532	11.885763
-31.271021	11.906947
-23.829042	11.904579
-11.757421	11.905359
2.172603	11.934809
-7.287418	11.984571
-12.317892	12.018096
-22.729328	12.020265
-20.722223	12.030383
-20.169374	12.076099
-20.563408	12.120248
-20.403343	12.131713
-9.812533	12.131707
-23.939383	12.144850
-43.315346	12.164435
-45.341209	12.171730
-32.034698	12.169394
-17.094858	12.176177
-8.064970	12.182670
15.158512	12.172648
5.359486	12.174286
-12.509453	12.189547
-32.581394	12.186674
-24.770119	12.196595
-38.739494	12.220915
-40.876247	12.216937
-38.322044	12.234747
-20.810244	12.280620
-28.174074	12.271927
-24.630438	12.242258
-6.121980	12.256720
15.376649	12.269440
41.353771	12.242416
39.699005	12.207358
42.294041	12.195120
57.073792	12.195426
41.852898	12.185551
38.870560	12.164553
52.573502	12.147706
71.072044	12.145198
60.135319	12.141490
-4.432341	12.121130
-15.425795	12.102474
3.524622	12.101451
28.204081	12.103180
46.903408	12.092589
61.193142	12.083992
57.625832	12.092609
73.844360	12.099995
67.060333	12.094871
0.774427	12.094500
-7.123639	12.104282
-5.862895	12.111954
-7.726870	12.108000
-10.740734	12.102134
-19.071356	12.124061
4.731709	12.172809
17.625383	12.195735
21.564257	12.192092
-28.768381	12.258652
-19.688488	12.404870
-9.182163	12.493226
-1.475615	12.495069
-0.122838	12.541033
27.559021	12.664463
40.098564	12.765904
41.478546	12.795500
50.684975	12.795488
8.837400	12.826195
5.342214	12.888963
8.471052	12.933543
1.486416	12.945109
20.089273	12.934258
24.503761	12.902356
24.864487	12.883262
35.782021	12.887770
45.474361	12.861038
8.628735	12.798589
4.675031	12.758735
-5.415863	12.754161
-1.961878	12.750798
-10.411356	12.725264
-17.270655	12.685073
-12.474613	12.659367
4.365060	12.657281
39.976711	12.649654
-5.776242	12.619817
14.019524	12.594486
0.263675	12.590698
-9.226194	12.588210
-20.274212	12.577120
-14.408190	12.570056
-1.578787	12.571651
2.133568	12.574339
14.665981	12.570428
21.197273	12.562663
11.783278	12.561225
-2.012408	12.564059
-8.041117	12.554673
3.958647	12.526464
16.225061	12.500298
29.977449	12.497855
43.603146	12.499059
23.992043	12.470511
-35.360207	12.420773
-48.337563	12.378183
-42.001068	12.360390
-18.479151	12.359887
1.906675	12.301702
2.460866	12.140882
10.505327	12.000937
27.791410	11.980837
13.713897	11.951804
-53.899883	11.799313
-71.181976	11.628053
-37.914124	11.570208
-3.168248	11.579791
3.293686	11.530582
7.752583	11.420471
25.372061	11.353660
40.214336	11.352403
20.831633	11.335185
-33.040245	11.262409
-43.452572	11.191710
-20.821098	11.177713
-4.673047	11.166887
1.143213	11.088789
13.798228	11.000052
29.226063	10.981689
31.877356	10.976543
14.323835	10.901665
-7.675541	10.809590
-23.832260	10.784323
-9.782149	10.794634
18.764616	10.775355
43.722977	10.724118
51.917149	10.667626
64.194878	10.634653
59.013054	10.631936
45.611973	10.622100
-13.679755	10.580252
-32.973240	10.532393
-18.148441	10.512930
14.267192	10.519108
27.965912	10.517528
39.651978	10.500217
47.565544	10.493346
61.256180	10.496726
37.854038	10.491226
-42.571213	10.486149
-73.892265	10.489475
-61.804188	10.487538
-65.099213	10.482129
-52.899662	10.487673
-35.363960	10.499786
-18.630421	10.500687
-13.008803	10.485658
-9.985593	10.477258
-36.184486	10.494316
-42.568352	10.511785
-55.938931	10.503389
-47.048687	10.495420
-46.095901	10.515894
-33.213692	10.542362
-23.855293	10.549453
-19.063236	10.549361
-22.822784	10.559370
-23.285172	10.574675
-34.348721	10.583535
-33.795334	10.584576
-38.307152	10.585924
-33.533146	10.593459
-37.789360	10.600829
-41.831039	10.600144
-37.169571	10.602111
-37.961487	10.620693
-39.248783	10.641090
-47.627357	10.642552
-60.435261	10.642040
-71.358727	10.667552
-90.715996	10.706052
-94.678116	10.725206
-73.880249	10.723230
-33.124657	10.725783
9.856743	10.749572
15.354029	10.775986
30.744486	10.780882
34.947853	10.784915
32.282265	10.810334
31.456375	10.830420
38.067196	10.825986
45.054237	10.818192
46.670799	10.824261
44.033661	10.832852
33.613655	10.828104
19.910189	10.816788
23.487043	10.811480
51.039520	10.816660
75.426781	10.832805
77.930382	10.843972
69.663635	10.843053
51.779907	10.845208
10.230637	10.850183
-34.033035	10.850182
-41.394447	10.847319
-14.681522	10.845383
13.704998	10.847120
27.954777	10.843695
29.484175	10.832448
19.819242	10.828175
-8.870100	10.831903
-29.275221	10.831197
-31.920807	10.819109
-28.709667	10.793609
-10.469388	10.765983
5.035010	10.764216
13.462003	10.762423
22.531538	10.669121
25.221621	10.524627
47.932419	10.481606
66.605461	10.478004
81.944374	10.366279
76.007195	10.239575
54.564503	10.210494
38.579227	10.210300
11.084165	10.189126
-0.316833	10.172145
9.451979	10.168818
16.652859	10.172618
22.682619	10.175451
54.411613	10.175356
53.610867	10.175700
43.603256	10.178020
20.166836	10.180782
1.144643	10.178335
-0.006815	10.176452
-3.147928	10.177735
-7.534372	10.173332
-2.252070	10.180170
40.341084	10.208551
51.719761	10.228140
39.570377	10.228573
28.948759	10.237354
30.354462	10.265733
22.138119	10.287117
14.776030	10.281499
16.385431	10.269457
14.814535	10.274459
20.062243	10.294232
21.072084	10.309656
10.871038	10.306940
-0.912819	10.302812
-21.594563	10.308276
-36.236805	10.310432
-38.362301	10.308472
-23.250296	10.302269
7.051691	10.301905
37.941216	10.326078
54.032581	10.346221
49.212845	10.346225
24.543425	10.373696
-8.870441	10.434936
-37.230740	10.472980
-52.686443	10.473143
-53.619324	10.477791
-48.042370	10.516415
-6.900474	10.579125
-6.001950	10.628252
-7.200636	10.636805
-10.864952	10.647573
-11.084822	10.721395
-8.516028	10.820740
-14.189605	10.865127
-26.649132	10.864685
-31.317888	10.893292
-24.300093	10.969967
-17.460979	11.039148
-12.547626	11.057289
-4.267591	11.056432
2.570637	11.097526
0.661469	11.168911
-10.840984	11.202733
-16.633123	11.198051
-8.114136	11.217765
6.573247	11.268183
12.411845	11.298798
10.934937	11.298976
4.891447	11.307573
-6.731624	11.344673
-18.354008	11.380109
-24.735762	11.386172
-25.516298	11.392012
-21.466619	11.434076
-11.633483	11.486796
-4.171066	11.506452
-6.877664	11.506818
-14.363058	11.538630
-16.276979	11.607917
-9.985721	11.665500
-6.519513	11.682269
-8.818460	11.682514
-1.739228	11.712132
-51.862492	11.790160
-33.876911	11.867413
-43.383884	11.887560
-39.762695	11.888367
-29.859453	11.936979
-24.531591	12.010073
-29.966499	12.047811
-37.624954	12.051308
-44.686020	12.054819
24.173264	12.073084
9.216889	12.101047
-25.474380	12.120590
-38.025238	12.122341
-35.566792	12.126049
-28.184732	12.145426
-9.689419	12.161449
-5.065240	12.162480
-8.378209	12.166576
-19.651550	12.180238
-40.746830	12.185925
-41.860100	12.180139
-40.000023	12.177930
-35.423885	12.187399
-17.419992	12.195730
-22.015249	12.185808
-33.990723	12.173573
-44.287697	12.183349
-26.677149	12.201790
-19.476528	12.207842
-26.601431	12.207461
-31.725590	12.219510
-21.437407	12.228981
-23.882214	12.194831
-18.636780	12.147943
-27.105740	12.143866
-8.894515	12.131323
19.347937	12.066820
31.076826	12.015768
36.718765	12.009684
51.980064	12.004965
57.257332	11.988716
63.921867	11.978352
44.681278	11.975685
46.015022	11.975425
41.980461	11.976041
24.078594	11.976755
22.046787	11.976985
27.016777	11.976846
38.732784	11.976872
50.211567	11.980176
55.228382	11.988684
52.254025	11.993882
28.559065	11.993608
13.607017	12.006274
16.672153	12.032677
14.123146	12.045665
15.537763	12.045460
24.170494	12.060698
32.974602	12.090846
31.142214	12.109453
17.479107	12.111197
19.541132	12.115075
-5.656720	12.133337
-42.237122	12.156396
-61.012077	12.167580
-40.030933	12.167782
-22.761578	12.174084
-11.367455	12.191406
-6.256508	12.206272
-11.878980	12.210602
-37.781136	12.210321
-29.334066	12.213062
23.325874	12.219645
41.379822	12.224643
35.338875	12.224777
40.517170	12.224257
37.273170	12.223277
33.628223	12.214472
25.300812	12.202837
18.172934	12.201527
7.947358	12.201944
13.462512	12.185866
14.718338	12.161946
21.127577	12.153678
16.271582	12.159714
24.016916	12.156497
27.490391	12.137714
21.847698	12.122957
4.494833	12.123117
-4.775054	12.124192
-5.466920	12.113508
-8.750749	12.099965
-10.551661	12.096248
-10.379558	12.096140
-2.912284	12.087056
3.415779	12.074839
-5.523716	12.072270
-20.302631	12.071912
-18.563890	12.062741
-1.568452	12.055511
6.649476	12.057598
6.124254	12.058065
12.179173	12.054196
17.293440	12.052360
5.338687	12.052173
-6.749784	12.052143
-14.242460	12.051690
-8.559392	12.048908
-0.930620	12.045350
-6.043797	12.043953
-7.172499	12.044385
-11.696226	12.044821
-12.527334	12.044688
-4.482854	12.044626
-12.332466	12.044917
-15.963672	12.045115
-14.773330	12.044685
3.529351	12.043618
0.512238	12.042777
-7.448753	12.042746
-7.926046	12.042241
-1.163881	12.039360
-7.802526	12.035541
-4.740468	12.034653
-10.093861	12.035726
5.335445	12.034107
22.021118	12.031274
29.631695	12.032330
17.817036	12.035392
14.094243	12.035665
1.826271	12.035170
-14.414435	12.037204
-22.849365	12.038597
-18.745689	12.036889
5.235785	12.036059
19.392054	12.038459
14.311219	12.039172
10.411782	12.034024
-3.194573	12.029356
-16.328053	12.033485
-18.152094	12.039796
-7.811304	12.037408
18.165682	12.034507
30.733179	12.046142
30.295517	12.065437
33.152332	12.073736
21.444605	12.073702
6.012013	12.084796
-3.024384	12.109097
-12.825363	12.127716
-20.437841	12.130615
-43.196934	12.130468
-56.940136	12.142940
-74.933716	12.162914
-73.668777	12.171969
-58.515781	12.169234
-30.267254	12.171694
-1.297498	12.181079
28.688986	12.185469
31.159443	12.185476
18.898863	12.187297
-2.740248	12.189619
-36.165424	12.189244
-46.797672	12.186842
-43.469681	12.186366
-29.430941	12.188152
5.345252	12.188533
29.033630	12.187137
39.633518	12.187592
35.634617	12.191525
34.592373	12.194732
-29.003113	12.193385
-16.553370	12.189672
-0.988541	12.188902
22.906183	12.188297
33.554905	12.177207
39.486107	12.163443
25.464228	12.162224
16.471703	12.163578
2.818658	12.157455
-0.812672	12.148332
3.350568	12.128990
17.808498	12.099848
26.972687	12.093275
42.343243	12.082097
44.408749	11.973759
47.457336	11.835002
29.372726	11.807160
25.109568	11.785384
18.718363	11.671247
18.257992	11.597132
20.285578	11.594859
30.483791	11.582733
44.829777	11.574464
45.767296	11.573299
18.213556	11.563049
-0.173348	11.562049
-18.174149	11.550467
-28.428137	11.510514
-49.155849	11.476556
-52.576286	11.469723
-38.277878	11.466998
-23.877790	11.435502
-28.908697	11.374154
-20.275803	11.327266
-13.610968	11.323012
-20.146627	11.315439
-20.247742	11.264567
-21.684624	11.211917
-10.538959	11.198749
-0.280996	11.201890
-10.252104	11.190833
-16.107599	11.171744
-32.408779	11.167386
-67.317223	11.173127
-119.541389	11.166222
61.721184	11.181374
23.744488	11.239250
24.237007	11.257850
10.764400	11.241626
5.745790	11.267546
5.158475	11.268697
-8.739791	11.228146
-36.261265	11.224318
-39.791492	11.204774
-20.866961	11.159968
17.551306	11.155296
33.510159	11.154576
55.110348	11.164478
72.262421	11.208996
57.982819	11.228223
29.321556	11.228889
2.667484	11.249144
-27.770227	11.264801
-22.363594	11.262844
-48.993938	11.256025
-36.836578	11.252542
-24.935940	11.252889
-26.509001	11.253849
-17.535549	11.254242
8.370380	11.253640
10.781594	11.252147
46.647251	11.252110
-132.311035	11.259197
-93.228371	11.262900
-59.162701	11.251122
-36.094845	11.247359
-7.665870	11.258264
16.748697	11.253181
41.930859	11.235016
54.994686	11.230794
42.470482	11.235946
-40.098694	11.226957
-42.175438	11.191669
-33.916546	11.144023
-6.712677	11.124376
18.276409	11.122968
45.525723	11.044089
58.303383	10.882439
57.227127	10.785878
54.466290	10.785959
-30.710718	10.730207
-30.304472	10.569777
-16.409004	10.430779
-5.250963	10.394409
14.810508	10.397381
28.593538	10.356209
20.877789	10.277829
17.327925	10.223974
8.028562	10.213301
-95.896912	10.214502
-113.138031	10.210754
-111.152992	10.206035
-116.239944	10.200363
-123.555984	10.191260
-113.297035	10.178232
-117.964760	10.169076
-148.764328	10.168694
-83.263275	10.165282
51.448532	10.156165
127.845657	10.152981
114.469254	10.154515
113.266800	10.154489
130.314728	10.158473
124.202042	10.169730
98.264061	10.179151
85.964851	10.180961
74.092316	10.181496
91.468025	10.185860
102.515961	10.190520
94.532433	10.189571
82.970741	10.183658
80.447868	10.181215
57.269058	10.183107
27.335028	10.181400
-2.469273	10.178448
5.435840	10.180992
62.730667	10.184723
88.814468	10.182248
86.158363	10.176324
102.666466	10.180703
106.631760	10.190331
83.004539	10.172947
70.875351	10.135345
64.260056	10.123339
-5.640268	10.131627
-104.397758	10.127672
-151.854813	10.119451
-121.722160	10.117828
-114.920364	10.119392
-113.561966	10.123454
-95.163826	10.122763
-68.889122	10.120424
-40.312954	10.119884
-48.559223	10.108228
-60.019306	10.095351
-76.794907	10.094391
-72.216026	10.090724
-50.787281	10.084936
-38.767921	10.085069
-33.176048	10.081406
-3.502472	10.075713
17.585772	10.075170
-2.970345	10.073720
-46.466461	10.068670
-59.161762	10.063879
-24.098234	10.059919
0.203368	10.057580
16.016642	10.059622
30.117428	10.058008
46.111050	10.045348
58.006054	10.035818
34.974060	10.035736
-22.193556	10.035492
-54.856148	10.038976
-40.874886	10.045636
-21.981201	10.047297
-13.481237	10.046932
4.490988	10.040363
20.856939	10.030663
28.320562	10.030976
31.427916	10.024052
26.450497	10.001219
14.698875	9.989299
2.439787	9.989280
-10.581477	9.985049
-20.710997	9.982729
-22.816814	9.982380
-22.014200	9.979245
-39.592205	9.980254
-22.914312	9.979608
17.903227	9.966655
20.293257	9.952944
17.073502	9.951878
13.759393	9.953716
7.937369	9.941950
-1.363783	9.918489
-37.230152	9.901403
-50.516647	9.899578
-63.436127	9.895913
18.074203	9.873506
3.611423	9.848811
-4.596395	9.842713
-33.405228	9.842954
-27.101105	9.832670
-20.166460	9.819659
-28.351738	9.815913
-24.120985	9.818367
-16.876656	9.815768
43.678486	9.801201
36.614460	9.783945
5.574132	9.780840
-28.762138	9.779470
-62.133957	9.751910
-71.524826	9.715373
-71.307014	9.704648
-44.789280	9.702956
-7.181706	9.677631
35.540909	9.639527
52.954590	9.619387
44.817337	9.619925
22.437925	9.612849
12.849459	9.583952
-2.665986	9.562016
3.647964	9.564224
12.644477	9.556756
22.035009	9.541312
28.080595	9.574507
39.628563	9.633400
36.271366	9.646729
31.169588	9.645856
14.264009	9.682476
5.093651	9.719932
-16.094160	9.730038
-27.323032	9.732282
-27.321272	9.727102
21.841518	9.705973
41.339947	9.692080
60.068592	9.712918
60.388355	9.752314
64.094673	9.773501
34.024422	9.774726
18.750311	9.779118
-0.543251	9.792285
-21.420309	9.801412
-3.647036	9.803539
-9.062753	9.806877
-9.777967	9.808907
10.265797	9.804538
11.189070	9.798470
34.318005	9.794320
25.456816	9.793354
-10.320490	9.795822
-38.266022	9.795287
-25.818344	9.785540
-42.701336	9.776423
-63.146473	9.777293
-99.267433	9.775476
-103.554726	9.770162
-104.481033	9.770261
-113.552254	9.770398
-124.762329	9.786571
-74.582329	9.821740
44.443970	9.840054
83.703369	9.840545
42.454617	9.843268
25.323673	9.851433
26.720001	9.881777
25.255415	9.964608
0.528021	10.065522
-5.036987	10.081488
17.100409	10.135012
31.410576	10.488399
28.763437	10.894406
15.404806	10.982130
10.792919	11.029276
11.399614	11.351876
-1.925754	11.665559
3.461455	11.745451
17.010813	11.745238
11.999622	11.793713
27.128580	11.871712
24.088469	11.951688
18.163172	12.017522
1.655820	12.041663
-13.532661	12.040087
-19.130136	12.116202
-31.684750	12.308797
-28.946939	12.464109
-19.779848	12.481453
7.268297	12.511602
19.342634	12.660470
23.933428	12.796544
20.664486	12.838825
21.479902	12.837522
12.857405	12.817360
8.773366	12.802243
-2.347623	12.818824
8.913594	12.898314
45.803177	13.065239
55.868706	13.181230
48.820950	13.179121
36.471191	13.319725
6.958633	13.679134
-15.129544	13.930147
-35.467697	13.949827
-39.166447	13.953583
-27.163445	14.060701
9.359635	14.192971
23.514675	14.285795
18.675049	14.328264
-7.451506	14.329247
-22.893551	14.369690
-33.613819	14.503450
-37.096035	14.615909
-34.862869	14.627402
-25.632759	14.644043
-6.797247	14.717742
5.376992	14.760091
-7.103164	14.750038
-21.047243	14.753744
-36.257042	14.792881
-23.985098	14.834927
-29.884192	14.847981
-37.004616	14.846124
-18.004503	14.896520
11.115850	15.008137
29.455564	15.079484
18.871687	15.079713
19.037392	15.117442
31.564125	15.222510
28.734835	15.294974
15.424364	15.303965
14.384982	15.305954
16.038996	15.315247
6.202466	15.308909
-12.773670	15.292877
-29.940836	15.287918
-43.876804	15.287932
-59.663490	15.261763
-70.397728	15.198727
-67.742126	15.140676
-52.813774	15.128572
-32.855938	15.130350
-9.841584	15.094425
6.315495	15.038066
14.617127	15.006842
24.834534	15.004564
41.566494	15.010288
51.743622	15.008645
51.388947	14.995075
60.650063	14.981214
60.102417	14.979692
41.923092	14.980326
24.481014	14.969369
2.890122	14.958247
-17.102749	14.957604
-35.996502	14.954272
-50.386505	14.943588
-36.114708	14.938278
-2.704537	14.938321
33.080166	14.934210
-20.987425	14.926416
20.850502	14.920908
51.201496	14.920446
62.305397	14.921873
57.665447	14.919006
32.937119	14.913305
18.217941	14.911530
-2.506469	14.911285
-9.851280	14.909924
121.936142	14.915302
101.894287	14.925425
67.528709	14.928337
15.708879	14.927421
-15.915624	14.931802
-41.444042	14.938252
-61.023582	14.941590
-74.598694	14.942489
-80.078934	14.942470
-68.480499	14.941717
-63.698002	14.941249
-63.382179	14.942383
-41.805141	14.943836
-16.141634	14.943898
8.646403	14.943081
30.330631	14.942415
31.753960	14.942279
34.086857	14.942244
38.127007	14.939589
30.082851	14.932732
25.269833	14.928245
21.396587	14.928271
17.083929	14.918532
13.567429	14.897463
-5.484206	14.886632
-18.915155	14.886621
-36.998692	14.874256
41.982613	14.849759
23.587526	14.834550
11.119723	14.833548
-5.669751	14.831815
-5.736541	14.817645
-14.627880	14.798467
-9.980526	14.789922
-8.214722	14.790692
-3.643490	14.785579
24.516787	14.771497
26.955515	14.760120
17.280985	14.757282
24.717276	14.757282
17.933516	14.758124
19.828196	14.768270
25.739698	14.783103
32.285892	14.782985
25.352472	14.798345
26.077284	14.881234
24.145704	14.970859
32.468727	14.985617
33.505558	15.001086
44.016544	15.100526
41.998741	15.209099
43.794113	15.246738
44.015678	15.246029
-0.823973	15.265701
-76.341728	15.316671
-120.287163	15.369057
-120.750412	15.389847
-122.445274	15.388560
-134.521362	15.403323
-122.618721	15.431600
-120.456161	15.443608
-126.801201	15.443711
-68.355331	15.445648
-24.883686	15.445970
17.861588	15.445923
-1.324286	15.446910
-10.929090	15.446669
-14.925394	15.447045
-12.830591	15.447060
-9.257909	15.447391
-2.289928	15.451235
0.986913	15.452357
16.760643	15.447448
13.145185	15.449123
-4.638667	15.461831
-35.230225	15.471089
-41.216141	15.471726
-46.168034	15.472080
-59.983612	15.474288
-72.704857	15.476171
-75.786568	15.478628
-60.623600	15.484015
-59.146851	15.489857
-60.254280	15.490377
-67.616112	15.494025
-87.527451	15.513854
-92.354630	15.537159
-134.798386	15.544113
-150.961151	15.544931
-116.355316	15.562296
-9.461216	15.591981
18.960247	15.609251
-8.177389	15.609385
-53.425243	15.616897
-75.198975	15.644183
-109.004990	15.668303
-81.698219	15.671327
-17.319534	15.671360
81.400261	15.686995
190.891769	15.705483
241.968063	15.710302
235.308777	15.708451
215.068588	15.713097
163.927826	15.722968
139.417892	15.729368
126.898788	15.729960
140.401047	15.730383
152.697830	15.735404
184.819397	15.740891
199.380585	15.740827
193.540680	15.739757
149.389618	15.743114
129.248779	15.742499
117.529106	15.732780
128.011292	15.726426
136.416336	15.728449
159.022003	15.724530
203.507919	15.709110
220.922760	15.695795
193.821960	15.693201
190.340714	15.692285
182.527512	15.683523
159.235855	15.672804
106.750923	15.668942
32.680740	15.668928
-60.298656	15.668363
-139.674805	15.668902
-189.597946	15.670154
-178.492935	15.670230
-152.773087	15.670759
-129.736496	15.673229
-105.980568	15.676165
-97.662529	15.677524
-111.647743	15.676876
-125.275635	15.676145
-125.490044	15.678698
-116.773094	15.683988
-100.604057	15.685641
-77.220581	15.682513
-49.965725	15.682582
-30.487272	15.688010
-33.863834	15.691893
-59.904736	15.691866
-90.837769	15.692085
-112.269989	15.694833
-113.767975	15.696574
-90.394852	15.694350
-48.052788	15.693323
-4.283255	15.694864
19.773588	15.690766
8.806881	15.682714
-23.620043	15.680473
-43.209267	15.682133
-44.262478	15.681401
-43.658062	15.679465
-39.522732	15.679051
-25.564522	15.681140
-12.438186	15.684944
-8.422870	15.687025
-6.059215	15.687000
19.928511	15.688012
49.805325	15.689645
32.924404	15.690140
49.918915	15.690157
48.544571	15.690201
35.672100	15.690746
13.935267	15.691493
-5.500391	15.690943
-8.362816	15.690334
-0.200377	15.692361
11.065882	15.696667
-22.099909	15.700730
-5.196488	15.702249
-2.918991	15.701619
-14.520612	15.703223
-4.803131	15.709005
7.056721	15.714757
18.852896	15.716769
34.323425	15.715507
41.728691	15.713325
25.548613	15.711454
18.170406	15.709378
-7.491963	15.706819
-17.669373	15.707269
-21.860538	15.708760
-17.811657	15.688242
-7.359282	15.646359
-10.236302	15.628001
-17.401108	15.629286
11.238048	15.614290
24.674017	15.603374
29.671850	15.605782
17.822868	15.604888
5.701936	15.605733
3.915580	15.596828
-3.656400	15.584056
-29.430889	15.586726
-30.071747	15.571254
17.966526	15.535276
15.376849	15.522629
9.815544	15.522056
3.973653	15.510988
-11.522598	15.509793
-12.581514	15.531386
-11.071510	15.570283
-31.703827	15.600999
-25.995245	15.601375
17.798727	15.639402
23.730864	15.749306
27.533756	15.815579
16.976986	15.816448
13.970163	15.829049
7.580484	15.831833
-23.387243	15.829862
-26.512852	15.835313
-29.185312	15.843787
12.293338	15.956277
18.430466	16.096535
11.433842	16.110044
24.228947	16.172632
34.211182	16.372267
10.878429	16.494047
21.837009	16.500301
8.468267	16.507885
-5.966930	16.529016
7.589451	16.541897
-8.607740	16.546970
-2.929841	16.546532
1.047746	16.543232
-26.128260	16.540861
-30.111237	16.543314
-54.124611	16.544226
-49.789261	16.540558
-56.475933	16.536739
-24.387272	16.535101
-30.514414	16.536707
-25.000036	16.537470
-49.869740	16.535570
-55.966999	16.533112
-79.410309	16.535330
-61.348259	16.543371
-22.932224	16.543909
15.238568	16.558090
41.064342	16.620321
40.170799	16.678589
36.307022	16.684391
15.780621	16.704100
-15.063605	16.780905
-28.937477	16.847401
-18.519583	16.859995
16.935850	16.858997
19.621298	16.878704
-3.241253	16.903360
7.713367	16.911806
11.531004	16.908846
-2.805453	16.908009
-9.240037	16.911316
2.527673	16.913471
21.064692	16.912617
10.275052	16.911745
15.327884	16.912985
3.209569	16.913923
6.996357	16.912994
-6.577045	16.913450
-17.559410	16.915783
-20.074675	16.915651
8.778410	16.913307
19.590862	16.912762
6.029755	16.912943
9.188808	16.910551
-0.132955	16.906851
19.299376	16.904654
15.542055	16.904335
13.470184	16.904362
47.015903	16.900517
60.319592	16.893545
46.348244	16.891863
38.306583	16.893019
55.153175	16.893175
75.019943	16.903418
78.970474	16.917149
47.036640	16.918612
11.709166	16.923975
-7.760242	16.942768
-35.840652	16.955145
-58.998096	16.956545
-66.761169	16.956722
-56.742332	16.956837
-15.783067	16.956652
5.397248	16.956762
-0.861582	16.960072
-0.877598	16.969517
-9.562231	16.977919
-13.291823	16.978981
-10.992950	16.978701
-12.783481	16.983665
18.712116	16.991905
61.704613	16.997183
77.094055	16.996407
69.330704	16.992714
43.874725	16.991659
21.533173	16.997078
-0.128296	17.008160
-22.002613	17.016621
-20.156588	17.015882
-16.509193	17.016226
-12.560357	17.031931
-4.480534	17.052435
-18.703793	17.057617
-30.847281	17.057346
-40.247707	17.073620
-63.717651	17.096363
-56.546497	17.103539
-32.910084	17.104387
-25.607552	17.120258
-24.363798	17.144194
-26.390238	17.154718
-19.226982	17.154428
-16.563673	17.164953
-31.637451	17.188511
-23.648418	17.203926
5.112020	17.204636
35.812431	17.208782
27.212229	17.224100
15.697840	17.236141
16.792805	17.237268
14.750252	17.237467
3.297323	17.243908
7.238459	17.250788
23.345457	17.251495
40.858662	17.249756
31.828022	17.253647
18.500990	17.261211
-15.764946	17.262964
-31.331966	17.260872
-39.004177	17.264688
-40.483345	17.271078
-35.046089	17.272552
-14.189858	17.272139
0.211324	17.272051
-0.104554	17.271210
4.912245	17.271023
-7.594722	17.271206
1.011243	17.271519
3.728493	17.272137
3.385355	17.272095
17.805431	17.273209
33.672482	17.275700
31.851631	17.276979
23.008224	17.276508
36.668064	17.272530
19.686844	17.263756
2.140841	17.254200
-0.092150	17.249847
2.499511	17.250420
-3.644890	17.238939
4.060242	17.201426
-2.087116	17.164282
-9.547428	17.156776
-26.608473	17.152733
-38.614281	17.124743
-31.743767	17.096117
-7.473078	17.086170
4.377687	17.084927
23.488287	17.084581
23.435963	17.084713
[truncated: 71,944 more rows]
