# Supplementary material for: Surface electromyographic analysis of differential effects in kettlebell carries for the serratus anterior muscles
Source: PeerJ. 2018 Jun 12;6:e5044. doi: 10.7717/peerj.5044 (PMC6003386; doi:10.7717/peerj.5044)
Supplement: Supplemental Information 1 — Raw files and R-script file for processing of EMG data. [file peerj-06-5044-s001.zip › Raw Data Anon/Athlete_19.csv]

-37.81604	34.190018
-58.241714	33.975288
-50.60355	33.668598
-4.573388	33.563087
16.206694	33.560333
5.195945	33.394485
7.041217	33.152905
0.382584	33.05632
-20.218607	33.060555
-35.795826	33.008202
-21.677662	32.897781
25.932131	32.823627
60.249596	32.815071
89.353905	32.820004
63.89463	32.784176
82.695229	32.712234
58.964787	32.656818
33.565136	32.648289
31.46419	32.636154
43.655514	32.557392
43.336094	32.465752
49.309361	32.443047
3.216754	32.442215
-96.554947	32.414494
-130.925949	32.399124
-128.166107	32.401226
-103.307228	32.402493
-87.507645	32.383087
-70.190163	32.315269
-65.273155	32.271633
-86.501694	32.270866
-93.700691	32.135803
-93.68277	31.850599
-79.451164	31.66057
-35.775482	31.642504
0.71945	31.599133
29.480513	31.373354
44.060986	31.029383
30.913433	30.784496
19.666246	30.747702
12.288274	30.694386
23.24033	30.353531
27.191359	29.896175
30.978905	29.695282
27.859499	29.694584
14.90821	29.561567
-11.804957	29.2551
-22.214552	29.017935
-16.034325	28.969322
-3.897704	28.955721
22.309944	28.818291
33.006813	28.640251
19.937963	28.57889
9.811896	28.580357
-0.338869	28.518124
7.727483	28.433748
31.85273	28.404171
54.141094	28.404736
76.035263	28.394873
83.260742	28.362312
74.005241	28.302509
64.70018	28.244429
54.416111	28.237877
51.881054	28.196358
57.954834	27.994156
77.966324	27.802546
129.483398	27.784832
144.687927	27.719109
90.690613	27.508373
75.497253	27.375582
54.369946	27.366505
35.371689	27.349131
10.205212	27.305912
15.415154	27.27737
66.966652	27.26638
104.937561	27.263262
90.412941	27.263407
89.019073	27.262259
54.961506	27.256231
52.344856	27.248293
51.880459	27.242302
50.781319	27.239023
75.25621	27.238586
88.124336	27.237467
63.049088	27.228069
0.649311	27.215721
-95.76606	27.213173
-116.370811	27.211348
-89.915451	27.202721
-74.437798	27.1994
-71.294418	27.199278
-71.497131	27.193949
-72.151077	27.189957
-82.855019	27.18985
-70.875481	27.188211
-56.452759	27.182827
-39.601322	27.174187
-47.291283	27.168402
-66.604599	27.168978
-87.847252	27.157827
-96.919617	27.125866
-103.684448	27.101627
-100.190979	27.098866
-81.227722	27.095211
-43.358742	27.078527
-54.608559	27.055611
-79.082413	27.037767
-97.839516	27.036095
-110.095253	27.041607
-123.880486	27.026054
-117.547836	26.99452
-85.142639	26.984135
-65.518105	26.987873
-111.840691	26.980772
-113.099777	26.976639
-100.545944	26.976505
-91.07605	26.972645
-93.586639	26.975557
-74.820633	26.972738
-51.570301	26.960693
-55.2379	26.958956
-75.420311	26.953156
-131.926727	26.933502
-147.59816	26.924665
-157.917435	26.924118
-178.033676	26.907661
-166.109177	26.882792
-132.597061	26.874287
-87.986565	26.881279
-9.390156	26.87112
48.578983	26.826052
35.439133	26.786619
36.081276	26.793699
18.675755	26.809422
-12.207269	26.759445
-35.91119	26.629967
-24.741524	26.507713
30.76899	26.482426
105.14872	26.478373
175.001633	26.345209
170.999695	26.128035
198.474777	26.011293
190.508133	26.02519
185.534058	26.034616
198.540344	25.965279
197.291534	25.868069
214.420013	25.801367
219.681473	25.777473
175.756165	25.77947
90.891609	25.736351
79.734505	25.609425
93.367989	25.50494
113.905823	25.492832
119.148048	25.471369
140.297745	25.388975
151.862	25.32658
136.596359	25.317553
121.344498	25.314018
78.584778	25.273726
83.395973	25.199434
109.326096	25.153803
129.090118	25.159441
159.385925	25.09207
167.503754	24.888067
117.120857	24.727047
40.505215	24.711727
-46.318272	24.667635
-142.244415	24.497738
-177.690506	24.323162
-180.90596	24.237856
-127.632614	24.227404
-65.025871	24.228178
-47.616982	24.170858
-38.952293	24.060249
-56.110504	23.965887
-107.547424	23.926006
-166.62149	23.929085
-200.067139	23.942337
-170.124115	23.941118
-133.800919	23.9168
-92.139587	23.803688
-39.867508	23.569172
10.648045	23.401278
27.501364	23.396765
20.537233	23.261656
-3.598819	22.83511
-7.376196	22.43845
-9.620649	22.331551
-8.200196	22.326916
-7.944744	22.159531
-2.585633	21.848846
1.244901	21.618773
11.066715	21.57848
24.405256	21.554386
0.757574	21.368223
-0.785303	21.151678
4.4013	21.093519
11.424872	21.084404
3.800809	20.967648
-23.929991	20.82275
-14.854077	20.76878
-6.730376	20.769567
-31.252342	20.722736
15.851135	20.589657
-15.45159	20.437418
-28.896441	20.377165
-26.091497	20.378633
-30.645927	20.254816
-19.456121	19.996458
4.03922	19.840637
28.589109	19.843439
22.47699	19.818251
9.657274	19.717516
6.639882	19.646919
34.381077	19.638756
45.792931	19.651522
45.154499	19.656321
42.403618	19.656265
40.155369	19.664482
17.783186	19.664812
-6.621088	19.635763
-31.781408	19.60113
-22.350782	19.594872
-6.624588	19.60601
8.737964	19.604733
21.638077	19.591822
34.041733	19.589474
36.487209	19.598658
55.202515	19.599274
62.78693	19.603159
-12.092032	19.654163
-36.831253	19.738087
-35.297016	19.779888
-36.066158	19.774477
-40.897537	19.802807
-21.948799	19.889032
-6.205192	19.964764
14.217658	19.986431
35.987942	19.986607
45.101101	20.006044
60.971592	20.039824
69.492859	20.061178
70.638084	20.062166
79.38723	20.049551
72.263306	20.0271
57.438431	20.008436
31.99123	20.007401
5.186268	20.002079
-20.895264	19.964548
-23.752346	19.915302
-27.539766	19.894581
-18.002045	19.897484
-14.67143	19.882517
-15.954204	19.842445
-30.593714	19.815136
-29.158651	19.813707
-35.300865	19.813169
-63.978539	19.807327
-86.986473	19.8071
-81.493515	19.806427
-86.444901	19.803797
-87.93087	19.805582
-86.759361	19.794464
-105.981636	19.764936
-123.342018	19.750458
-87.744637	19.756575
-6.007182	19.745525
37.086731	19.709465
31.230673	19.680639
46.57095	19.675299
53.246918	19.676458
28.361109	19.66337
16.849588	19.639082
21.3606	19.62566
2.607338	19.625631
-21.814116	19.612951
-15.326645	19.587988
7.03524	19.580341
11.921637	19.577387
2.440579	19.549526
3.274534	19.523998
11.385536	19.530346
2.375409	19.537481
-5.814836	19.511354
-1.888452	19.472078
5.755212	19.462349
1.758533	19.485628
-14.742378	19.497437
-12.847925	19.45051
-5.66113	19.357441
-6.459962	19.300117
46.600822	19.303236
43.890968	19.289042
-23.693893	19.239029
-39.248993	19.207499
-39.410526	19.202
-29.804592	19.214819
-15.056889	19.239222
-9.992714	19.249083
23.861288	19.249004
2.147468	19.248449
-24.239788	19.239517
-1.361192	19.230719
-22.907389	19.224083
-29.480494	19.227913
-32.267006	19.252634
-28.329285	19.258961
-12.756699	19.233242
-12.819914	19.22488
-12.540321	19.239311
-15.168087	19.236572
-6.699511	19.213024
-19.25251	19.193455
2.415382	19.188463
12.428349	19.188198
17.917271	19.178766
-2.929936	19.160477
-10.989429	19.149118
-12.342726	19.14908
-18.43996	19.147102
-5.545565	19.146954
-13.894087	19.158445
-27.035137	19.167379
-23.343454	19.167532
-32.107162	19.171909
-33.338249	19.181511
-37.302357	19.188702
-41.242317	19.191885
-16.89097	19.191744
31.762184	19.187481
46.839943	19.179661
60.890152	19.179773
60.309738	19.194277
54.785557	19.192524
35.610786	19.153357
16.583723	19.121487
4.72453	19.124432
12.725622	19.114351
36.90358	19.0695
48.195267	19.031078
65.796867	19.020838
60.633568	19.022057
34.875992	19.017637
17.986156	19.000797
17.182249	18.979513
19.786446	18.972183
26.011089	18.977539
43.684155	18.981483
60.039509	18.985193
58.829708	18.987108
47.570545	18.987293
37.857464	18.999096
32.642933	19.013103
47.650341	19.014484
68.019279	19.012819
80.234558	19.01647
69.888405	19.034544
42.100578	19.064972
18.946098	19.07855
-16.630163	19.079147
-46.929127	19.105455
-42.959991	19.150927
-33.657249	19.175219
-13.930709	19.174828
14.770324	19.177893
130.818848	19.194874
153.658432	19.21106
155.496063	19.215651
136.32959	19.214909
113.792191	19.218416
103.161621	19.225203
80.030861	19.227409
24.91671	19.226143
-4.819239	19.231377
-8.187634	19.239891
-20.759373	19.237179
-33.058987	19.227827
-49.628738	19.232441
-57.044785	19.250887
-68.857826	19.258413
-108.637978	19.244843
-119.909332	19.232464
-116.325127	19.239658
-61.729603	19.261684
-46.522388	19.28615
-53.203644	19.293907
-49.013859	19.293423
-40.451504	19.29611
-56.421021	19.251038
-55.863037	19.184599
-72.742432	19.178293
-69.839806	19.139883
-16.867872	19.025412
-4.691373	18.96912
-8.025232	18.969213
-11.079289	18.959154
-23.423571	18.95929
-5.784003	18.956188
-13.083763	18.954281
-12.790729	18.946928
6.962873	18.878792
-26.16918	18.799292
-19.261852	18.780916
-31.781466	18.788183
-42.157513	18.768713
-46.000969	18.715586
-21.255011	18.648077
8.956753	18.599989
40.278702	18.593552
37.379223	18.580755
-49.135078	18.517324
-63.591942	18.46126
-75.543716	18.449959
-80.388824	18.45071
-45.629932	18.449072
-2.671079	18.449608
29.085138	18.462353
47.155964	18.472879
34.631306	18.473915
-77.672661	18.517414
-93.740051	18.582764
-102.628113	18.567402
-72.34304	18.506033
-28.362141	18.528589
16.059311	18.582737
36.4258	18.525826
36.706398	18.407351
33.363106	18.343697
-76.213058	18.330956
-71.380554	18.334232
-44.348225	18.347517
-5.456514	18.344166
39.741112	18.217785
80.291557	17.955765
102.860657	17.800205
88.284782	17.817129
66.299271	17.71273
-36.976898	17.405117
-22.804663	17.149494
-0.552553	17.080858
17.47567	17.086494
40.418926	17.028868
53.107002	16.884325
35.925671	16.746391
16.964632	16.704731
36.209305	16.703884
3.426163	16.660172
18.457603	16.620176
21.22665	16.618227
26.471668	16.615717
37.023396	16.62603
32.442089	16.650595
22.991156	16.64962
15.69739	16.644785
28.751841	16.655235
38.729095	16.651585
47.257195	16.640783
34.312168	16.640722
21.842426	16.631105
13.475903	16.610321
-8.32803	16.603674
-19.184732	16.608797
-2.329949	16.60656
-12.375807	16.593567
-55.434704	16.561455
-70.147202	16.497307
-56.8713	16.443668
-44.914143	16.443766
-44.595184	16.343836
-39.563988	15.964325
0.181475	15.563848
29.348843	15.487715
-4.565417	15.412044
-52.859612	14.91953
-65.406647	14.305954
-46.989658	14.038638
-23.657333	14.030821
-1.055271	13.954174
40.827312	13.683784
93.595978	13.311641
121.114571	13.039981
89.814857	12.980334
-93.34655	12.96963
-127.721664	12.782208
-106.799767	12.482618
-67.666733	12.301247
-41.502163	12.271962
-13.577896	12.268206
38.487282	12.229302
93.679123	12.175873
81.981239	12.134493
5.556587	12.113346
-17.783752	12.107611
29.45142	12.107744
62.880814	12.106614
76.73941	12.099831
89.470985	12.083843
106.59977	12.063043
135.472351	12.052972
88.758957	12.053706
-13.100086	12.044172
-38.623524	12.028042
1.230433	12.024864
38.083408	12.024248
45.348446	12.014843
36.222549	12.014992
33.089615	12.039989
-3.755831	12.067078
-64.53093	12.062468
104.620125	12.053843
34.93177	12.100274
-3.580349	12.169377
-22.79323	12.181363
-46.994736	12.157537
-50.787949	12.163893
-66.518364	12.188298
-51.155109	12.198936
-29.320707	12.201457
2.211661	12.204122
10.460027	12.20512
28.154966	12.200015
34.030457	12.203451
31.843729	12.228383
-4.952237	12.245527
-23.942236	12.240206
-41.176777	12.236431
-52.874241	12.23992
-52.936741	12.242084
-39.166431	12.241998
-10.578227	12.239138
26.222353	12.236218
19.177469	12.235969
22.199966	12.234349
24.139612	12.227829
0.959642	12.223146
-23.597109	12.223821
2.376083	12.215528
16.005302	12.194685
34.235989	12.183054
28.918625	12.189075
51.36552	12.192195
73.745438	12.175261
96.818932	12.149924
119.476051	12.142171
89.003693	12.154119
-125.166573	12.164856
-128.653656	12.166838
-86.657974	12.165793
-43.046986	12.169025
-24.447002	12.182378
-22.142368	12.195516
-20.226213	12.203154
-36.726841	12.210223
-59.786629	12.201914
-73.487724	12.187113
-83.835571	12.202071
-70.787903	12.229794
-54.845924	12.235822
-60.057476	12.233961
-59.037224	12.239669
-63.160305	12.2447
-67.412613	12.244627
-84.547203	12.243533
-113.202904	12.24543
-133.787094	12.247766
-116.351578	12.247273
-126.19268	12.247653
-132.606354	12.250321
-104.88813	12.251809
-102.402542	12.251478
-134.123718	12.251659
-59.899853	12.253386
88.810837	12.254898
150.276291	12.25493
106.768661	12.254867
112.995018	12.256945
141.113968	12.263984
122.034485	12.279638
83.130829	12.298669
73.019363	12.304158
47.301903	12.30831
26.529465	12.355149
10.909569	12.427336
14.478211	12.456901
17.441359	12.456342
11.90551	12.487997
-6.339894	12.540489
-8.533837	12.567698
2.759096	12.570009
10.10507	12.570951
14.295809	12.58074
41.12299	12.596942
74.457314	12.61004
76.588478	12.612673
69.486572	12.614125
71.499893	12.627458
72.728607	12.641182
60.488483	12.642299
55.08551	12.649044
77.441345	12.673697
89.950012	12.693717
71.40004	12.695925
63.226154	12.700068
71.100143	12.719231
58.52227	12.742299
52.970875	12.758304
79.644928	12.761606
23.491457	12.75816
-103.502914	12.776129
-154.846039	12.816681
-150.297974	12.838247
-160.527924	12.83545
-184.64624	12.839533
-181.156036	12.848643
-132.269928	12.850263
-91.176094	12.850544
-27.017849	12.84877
8.494613	12.845812
42.085571	12.846912
54.430798	12.84638
45.914715	12.853022
23.619753	12.888926
33.530609	12.943523
29.797434	12.977384
30.750238	12.979347
37.40646	13.000137
30.743677	13.099556
44.863861	13.23358
44.963142	13.283593
48.81583	13.272516
38.421455	13.360306
49.16185	13.533521
45.864731	13.617918
40.771076	13.603111
50.830269	13.632229
17.65127	13.75897
29.354246	13.892507
49.51524	13.931128
58.572758	13.921066
86.192017	14.013137
88.802361	14.202521
67.273079	14.297065
42.93586	14.250456
9.894794	14.28176
-62.328873	14.478385
-86.559837	14.61504
-86.862869	14.587645
-44.642265	14.600637
-14.254999	14.79031
-3.271461	15.005104
3.338682	15.070921
1.520043	15.066902
-58.176922	15.208426
-85.577103	15.487766
-90.262939	15.666794
-48.378986	15.675689
-14.647042	15.718233
7.004784	15.902797
30.747189	16.084274
50.310795	16.145708
9.815755	16.144819
6.326329	16.177643
5.781019	16.253548
8.399401	16.313145
-2.590855	16.32559
-15.468104	16.323254
-20.711561	16.328598
-20.122627	16.31665
-48.878605	16.28842
-12.841689	16.280724
-8.468314	16.28163
-13.425678	16.266809
11.056664	16.257214
15.84936	16.257187
18.443905	16.256392
-2.815175	16.256557
-18.305792	16.247087
-22.072783	16.238613
-26.382952	16.245747
-39.341145	16.238205
-60.355686	16.208122
-49.623703	16.192526
-21.160444	16.202711
-11.198052	16.218985
2.526056	16.226007
18.534851	16.222443
26.346624	16.225832
25.846605	16.24864
7.374348	16.26829
-5.184424	16.270203
-3.322681	16.273317
-7.561045	16.280834
-11.841981	16.282396
-17.903231	16.280947
-17.349716	16.280573
-7.879219	16.282818
-18.21064	16.282862
-38.610611	16.293715
-54.126919	16.334023
-57.353031	16.359722
-33.689991	16.358936
1.498615	16.417892
44.187588	16.526665
82.201683	16.573071
82.496178	16.572372
62.922375	16.617836
33.10965	16.695068
-28.28244	16.742023
-66.764	16.754423
-64.643578	16.749958
-23.671724	16.737625
16.596142	16.73443
57.19669	16.756697
96.727615	16.799303
108.567665	16.833149
100.437637	16.833981
40.204201	16.827793
44.206947	16.856333
62.737415	16.902542
65.03405	16.936117
58.784801	16.964981
57.975616	16.989164
33.42733	16.989777
-6.179966	16.972519
-27.329361	17.053312
-47.027874	17.336887
-26.123222	17.589371
-11.161819	17.584711
4.522375	17.623676
22.188402	17.920082
12.755993	18.12269
-3.48729	18.061773
-14.428617	17.989531
-8.659672	18.014496
-24.536465	18.013287
-15.792774	17.937191
-1.662553	17.869781
1.545403	17.86149
-9.967851	17.862539
-19.455891	17.848139
-25.00165	17.834267
-22.405781	17.820639
-19.453903	17.818901
-34.568924	17.826571
-30.672983	17.825663
-6.626446	17.824114
-4.891211	17.825861
-13.131827	17.828066
-17.112896	17.83391
-12.932758	17.838341
-12.04219	17.834742
-12.95392	17.831963
-41.399097	17.855347
-29.705013	17.891678
-15.555019	17.899929
-26.254383	17.897808
-22.955509	17.905178
-26.885666	17.905954
-8.960817	17.909483
-5.983696	17.910696
-3.874354	17.925161
-39.930161	18.007481
-29.353619	18.086658
-24.487024	18.090794
-5.484448	18.139227
1.576573	18.273882
21.107716	18.358107
16.41214	18.36475
3.257738	18.372278
-9.57369	18.389956
-66.984055	18.397684
-75.528427	18.400213
-71.076439	18.40675
-73.005699	18.419956
-49.004269	18.429287
-35.98978	18.429693
-18.293076	18.433399
12.275876	18.447336
25.973505	18.465168
-10.775737	18.47682
3.163333	18.474403
27.541815	18.460159
67.257462	18.452274
84.117561	18.46401
86.383087	18.472834
90.098877	18.44943
96.957657	18.412958
91.654335	18.3988
11.545178	18.399378
-0.122407	18.394445
3.121093	18.386246
16.700682	18.379171
4.743327	18.370588
-10.95672	18.358747
-19.382704	18.353434
-15.635294	18.357355
-14.263405	18.344126
-29.452204	18.317198
-24.270172	18.31373
7.693875	18.326904
23.380657	18.335108
27.438211	18.336376
34.347786	18.329861
53.721493	18.331877
78.369125	18.33395
93.132706	18.303211
96.252777	18.268167
93.078804	18.262585
86.034363	18.259157
71.701782	18.243929
49.878986	18.233814
27.22299	18.231552
9.707397	18.232172
-0.34561	18.235058
-45.462139	18.237755
-115.007011	18.238298
-151.717773	18.23822
-154.43248	18.237062
-137.992722	18.23572
-114.249229	18.235662
-82.151825	18.227859
-28.320591	18.212276
23.475866	18.20536
10.648204	18.205862
-117.665405	18.202845
-113.213989	18.201578
-80.175774	18.203518
-20.420002	18.201284
41.458168	18.197016
93.944977	18.197647
108.474174	18.203562
93.130424	18.203924
32.694191	18.185598
-49.11623	18.157293
-81.918732	18.142876
-56.664032	18.143837
-5.385066	18.140509
51.126053	18.126307
91.11042	18.108934
95.695618	18.094679
56.665585	18.091108
-0.778627	18.097929
-107.563797	18.097921
-131.37355	18.084465
-87.56543	18.073936
-8.124817	18.075294
63.140411	18.080482
101.686958	18.085218
103.707863	18.088211
113.611259	18.08713
67.212082	18.094894
-53.009956	18.11813
-71.174652	18.127989
-27.603298	18.115578
23.662836	18.121603
57.72419	18.148088
62.788982	18.140121
71.447258	18.096912
78.306335	18.080629
44.544582	18.099678
-26.240187	18.099819
-41.867485	18.06509
-36.444283	18.036272
-28.628855	18.044794
-26.984129	18.073027
-35.136494	18.079336
-43.321163	18.060663
-42.468483	18.058474
-25.689711	18.083998
-0.754687	18.097666
13.162628	18.084572
28.743393	18.081409
45.574387	18.102509
37.849972	18.109533
18.991955	18.091772
17.218212	18.09576
30.98978	18.130239
28.118626	18.140648
40.627087	18.120584
47.163609	18.130251
55.483025	18.177568
53.197269	18.205313
42.857376	18.196995
40.356747	18.191675
74.108856	18.213148
107.37146	18.243626
87.586624	18.252945
38.216152	18.242094
10.335519	18.246284
7.386417	18.274124
-0.048927	18.293152
-1.620812	18.293943
0.209722	18.295986
-30.135775	18.30341
-82.12014	18.310118
-120.462143	18.314711
-139.065659	18.315868
-151.819595	18.313662
-147.834	18.311258
-120.437141	18.313046
-91.631348	18.31814
-85.388824	18.321032
-95.745155	18.318512
-130.792282	18.310314
-166.350861	18.303001
-114.220787	18.301723
-141.134384	18.301342
-130.790375	18.29978
-100.490669	18.299063
-103.71122	18.298828
-114.287277	18.298922
-101.062874	18.299929
-90.27607	18.301691
-103.943642	18.300528
-180.207199	18.301493
-200.482193	18.306931
-165.205063	18.299129
-157.411163	18.289677
-163.370804	18.288483
-132.819763	18.245235
-63.282597	18.176779
49.423477	18.163616
126.676277	18.163431
141.048874	18.107672
165.246674	18.050592
174.88205	18.039198
157.366989	18.046526
142.181824	18.053162
121.758392	18.058193
120.209389	18.055176
123.110062	18.042036
130.308807	18.044025
129.564255	18.079769
126.511147	18.107422
124.372643	18.0963
132.043213	18.092089
114.061661	18.12455
110.382515	18.156269
111.391464	18.161388
118.845879	18.160597
134.735474	18.175291
80.161407	18.197989
106.443344	18.209274
113.363831	18.208527
97.131706	18.215771
79.851707	18.23534
84.647995	18.242203
103.325989	18.229534
131.844528	18.226448
140.288239	18.236273
132.016678	18.228579
125.324379	18.207975
104.169746	18.20225
86.828094	18.205397
90.946014	18.201111
96.160172	18.1929
78.230606	18.188807
31.604469	18.191568
-23.788687	18.196472
-88.943787	18.195646
-119.777779	18.189339
-138.084305	18.185591
-141.896561	18.187668
-132.488525	18.187883
-113.452454	18.183311
-125.989563	18.180656
-154.999542	18.181465
-134.82933	18.185854
-71.185837	18.193897
-33.729309	18.198507
-34.829491	18.198488
-28.450119	18.20293
-15.933075	18.216045
-20.802837	18.229753
-16.51376	18.23398
-8.648485	18.232578
-20.030727	18.238852
-45.928581	18.260445
-45.164917	18.288712
-29.019663	18.301115
-32.805931	18.300875
-38.405289	18.324825
-23.326309	18.373465
-27.98035	18.401928
-10.526056	18.402693
-10.46522	18.415262
24.415676	18.452065
10.556131	18.482168
-4.643054	18.487629
-15.145044	18.49078
-11.852962	18.514423
-25.014297	18.542713
-8.072981	18.550604
-12.182162	18.551655
-20.810276	18.572929
19.650148	18.602783
19.970356	18.613863
14.755578	18.613644
30.626562	18.62788
22.949724	18.656895
29.919279	18.678711
22.565834	18.682562
18.349449	18.684229
-20.44647	18.706945
-35.29097	18.745798
-48.075554	18.76479
-23.840488	18.749727
-28.296682	18.74016
-21.027895	18.765738
-24.254162	18.785465
-17.310106	18.755791
-13.086102	18.711424
-17.827106	18.701061
5.604445	18.706244
-6.829392	18.695868
-32.492912	18.68018
-27.335663	18.672634
-32.752838	18.669941
-17.295855	18.667856
8.576748	18.666451
27.963377	18.666334
18.974909	18.65823
14.421335	18.640491
-6.351153	18.631441
-24.048176	18.632433
-24.983103	18.629164
-17.992722	18.623819
3.20754	18.622057
23.446323	18.621849
23.471552	18.621908
5.343737	18.623438
-10.599039	18.627417
-13.847637	18.629524
-10.437329	18.62805
-1.557489	18.627716
19.748615	18.629206
39.896481	18.636324
37.290035	18.657015
20.16844	18.674232
5.917114	18.670111
-3.08885	18.688171
-4.791801	18.751995
0.212923	18.790211
3.064097	18.788122
8.9261	18.810184
14.606893	18.838976
-1.258055	18.839174
-12.732168	18.841234
-8.48702	18.84889
4.749577	18.843048
15.73526	18.830595
16.156363	18.820456
23.074383	18.816031
28.538834	18.817896
16.477005	18.818487
-6.1826	18.803907
-41.202065	18.786621
-72.344658	18.803579
88.083145	18.839325
68.532272	18.848795
47.559528	18.845427
16.506104	18.865471
1.427486	18.905577
-16.357998	18.938932
-46.528278	18.950037
-50.827267	18.949886
-38.112438	18.970751
-31.006069	19.026779
15.573871	19.078608
38.930206	19.090992
51.930428	19.092384
51.435291	19.116777
27.060196	19.154112
6.12002	19.182211
-16.932337	19.192577
-6.553958	19.191145
-7.741693	19.195911
12.861883	19.215223
18.262156	19.229881
14.532329	19.231791
-4.742683	19.229765
-14.991888	19.20472
-32.270569	19.16011
-37.324032	19.140913
-25.489414	19.142471
-22.971979	19.131054
-5.395088	19.108593
5.501598	19.091471
5.644928	19.097345
22.037477	19.122583
17.509693	19.134979
7.380187	19.12604
-1.395477	19.117691
-13.193917	19.122633
-36.097336	19.129177
-40.568245	19.121498
-38.886833	19.108957
-19.851452	19.108116
-6.407341	19.108053
12.510109	19.093382
38.085663	19.079056
73.333687	19.081114
116.777153	19.082764
-166.773071	19.069712
-127.845177	19.055172
-81.141197	19.050331
-45.316284	19.052589
-9.418299	19.050581
3.260358	19.029655
9.084966	19.000616
28.62915	18.99398
25.303705	19.003513
-22.142347	18.998404
-44.293095	18.98526
-54.175388	18.982697
-66.461815	18.984703
-97.433678	18.986235
-104.048546	18.989069
-104.481483	19.002356
-108.895958	19.022074
-78.151917	19.018757
-32.347317	19.016451
15.247595	19.055141
14.805307	19.088358
28.291132	19.090843
63.211227	19.088594
81.708717	19.047501
104.273491	18.963915
125.951218	18.921326
94.516235	18.92396
-12.374608	18.869501
-30.379898	18.731689
-20.293152	18.629025
-0.178403	18.636396
29.420969	18.645426
56.317997	18.550781
74.433388	18.422985
103.505501	18.375175
77.490639	18.377905
-65.33519	18.311745
-65.900642	18.175377
-35.132629	18.097553
-17.910734	18.096975
1.292861	18.040792
15.144466	17.892345
37.158081	17.779659
37.707344	17.76829
29.26232	17.738209
20.908463	17.583668
23.140535	17.400192
26.113462	17.336458
46.056652	17.33898
54.612823	17.22518
65.113968	16.98798
71.97097	16.820795
74.71624	16.804144
71.233871	16.798309
80.223305	16.685652
78.059906	16.51981
83.997559	16.433268
113.705544	16.459717
150.598282	16.485683
133.268585	16.424686
146.617508	16.335663
189.151932	16.300003
93.014351	16.305058
-132.511978	16.303362
-231.134277	16.288456
-185.031372	16.278534
-137.515106	16.276823
-130.871979	16.275951
-98.130043	16.279039
-71.153786	16.290485
-43.043411	16.301702
-42.73922	16.304937
-86.88829	16.303928
-94.345039	16.300566
-56.787827	16.291683
-17.590193	16.282772
-4.643346	16.282452
-10.419834	16.285971
11.544731	16.280949
17.936131	16.266813
-29.099556	16.258987
32.084263	16.268106
-6.372602	16.281315
-3.482197	16.275253
6.722795	16.254036
8.267408	16.251865
16.598923	16.270748
17.657698	16.276541
20.231737	16.268753
-6.727448	16.267572
-7.91715	16.271814
-12.930988	16.2743
12.257716	16.273067
45.397747	16.274307
76.073372	16.267197
79.023682	16.233934
95.067078	16.211752
100.811646	16.211342
54.185883	16.168558
13.114162	16.101696
-24.447227	16.087509
-4.560551	16.091248
2.676506	16.05303
-21.808876	16.008869
-14.164631	15.998904
-9.163916	16.003063
-38.193146	16.003073
-42.298893	16.010784
28.218943	16.029526
15.105587	16.031513
-1.768645	15.991705
-37.785576	15.943386
-51.737919	15.946656
-55.188225	15.976498
-67.69136	15.955133
-56.244568	15.896252
-37.45063	15.865283
13.949783	15.859781
37.909931	15.84298
32.250835	15.822012
43.403534	15.830597
43.418961	15.768961
26.74128	15.472185
23.189934	15.137167
19.725933	15.077173
10.766101	15.033184
-5.612767	14.707044
-16.097939	14.384077
0.087809	14.306169
18.066545	14.314069
21.808821	14.293585
24.384243	14.263335
20.680202	14.231165
12.918282	14.194443
-27.3715	14.171568
-98.782372	14.176076
-128.018585	14.15879
-125.543404	14.111528
-142.984344	14.098539
-155.926437	14.105479
-141.216736	14.092377
-125.606964	14.083067
-119.636818	14.085556
-65.620583	14.085049
41.474106	14.080975
90.553886	14.074788
73.564476	14.065786
73.855972	14.061093
79.832886	14.05987
56.910362	14.031447
6.142959	13.985942
-50.469742	13.973621
-63.366245	13.974542
-38.28849	13.96527
-16.954187	13.964657
9.129992	13.959443
45.292515	13.959439
76.37442	13.944515
81.292801	13.839162
40.303455	13.737604
3.195524	13.739482
-21.115423	13.676047
-43.877613	13.487136
-52.949944	13.379983
-45.696854	13.396793
-18.344473	13.40411
-8.406475	13.384182
32.615917	13.373921
34.149479	13.371157
21.98711	13.360476
21.730227	13.379054
27.410822	13.517228
40.67234	13.678004
32.919884	13.695464
-2.979354	13.72392
-6.804348	13.899722
-37.926182	14.028801
-59.161121	14.037945
-76.740646	14.041599
-77.39415	14.046034
-33.243877	14.029513
12.468208	14.009665
19.673635	14.011039
41.118008	14.068841
34.42112	14.143588
19.639723	14.170818
0.459204	14.170745
-13.644756	14.188087
-10.417298	14.234263
-3.669835	14.301848
-6.6075	14.362958
17.09845	14.37994
8.736156	14.375946
-2.051711	14.413776
-14.131164	14.470163
-31.497364	14.485898
-32.057693	14.471894
-46.925701	14.459895
46.840405	14.458241
30.87145	14.457736
9.004546	14.451285
-16.702171	14.445734
-43.384785	14.443957
-46.943726	14.444897
-62.92741	14.453148
-66.08889	14.490425
-56.55352	14.541415
-14.542281	14.552725
-6.534659	14.562069
-12.893831	14.61859
-38.136917	14.680578
-51.785557	14.731528
-77.152954	14.802315
-84.603165	14.886443
-103.547386	14.898004
-75.316071	15.010056
18.520084	15.627493
55.169186	16.339031
60.223885	16.48119
71.058014	16.582392
66.096138	17.213436
58.566666	17.764807
14.694521	17.864582
-4.074242	17.862106
-16.957914	17.930866
18.586359	17.992083
26.039028	18.0264
61.690372	18.056541
96.869637	18.08037
138.05661	18.082355
141.252884	18.092369
140.069809	18.122509
111.646072	18.138464
63.902515	18.139275
66.110245	18.134117
31.614111	18.121834
14.08553	18.115171
18.473625	18.115282
5.080331	18.10858
15.266197	18.099939
20.843061	18.099737
13.351262	18.098875
6.662934	18.112427
-46.538456	18.164104
-11.216926	18.211414
18.135414	18.216026
56.39307	18.216366
83.83313	18.250494
94.522957	18.315704
68.707703	18.393475
31.136419	18.433998
-3.90818	18.427507
-48.102829	18.484779
-62.097633	18.632957
-46.202713	18.72283
-34.830509	18.722971
-23.191717	18.739048
-18.638584	18.774313
-31.146393	18.789083
-40.722744	18.793695
-10.899528	18.783274
4.446233	18.752007
29.058922	18.730509
10.407958	18.739885
8.332435	18.747849
14.890202	18.727381
11.831686	18.710039
2.743327	18.713367
-18.41103	18.708958
-36.589115	18.68832
33.72942	18.675121
17.494514	18.675146
-2.562958	18.6611
-33.662704	18.62789
-51.274952	18.611267
-51.094818	18.612181
-66.493454	18.584539
-88.881454	18.532854
-76.857132	18.516443
-5.544348	18.531763
35.645123	18.517828
47.95475	18.470989
63.654533	18.437826
92.822227	18.436449
102.572083	18.442667
85.80722	18.429844
52.103256	18.403522
59.184597	18.385256
108.226677	18.390745
110.374336	18.416563
72.531097	18.434298
40.650688	18.433764
7.58237	18.429424
-27.718019	18.426754
-69.105591	18.426092
-79.959778	18.429136
-53.901012	18.463547
9.249562	18.542763
30.030445	18.593084
13.517185	18.593172
1.721035	18.645702
-5.347816	18.763956
-25.762911	18.845272
-6.122878	18.861277
15.574142	18.861984
22.30793	18.87916
-11.379257	18.916378
-32.9804	18.964851
-38.151962	18.999804
-56.666039	19.004702
-84.81498	19.011234
-83.027145	19.052595
-63.726357	19.096956
-24.473177	19.10738
-9.731655	19.106398
-13.632635	19.122826
-24.678534	19.144476
-33.399971	19.15024
-53.160538	19.143911
-56.5811	19.148283
-50.597	19.173649
-18.988743	19.195156
17.408773	19.193119
18.307959	19.205885
-24.366026	19.26791
-46.728561	19.326937
-57.939651	19.335173
-64.073242	19.346062
-70.63015	19.402348
-46.8246	19.45573
-33.595184	19.472864
-39.980659	19.474045
-27.73843	19.472267
12.640387	19.478951
23.266251	19.507113
-0.618366	19.534727
-10.389675	19.534966
-9.163655	19.522589
-15.510691	19.523321
5.605998	19.536417
24.791502	19.546309
24.777334	19.540247
-39.665901	19.521509
-41.134365	19.510052
-49.405956	19.512421
-56.570946	19.512852
-57.30431	19.503914
-25.187008	19.495747
0.546506	19.494478
8.211348	19.494413
8.793535	19.490631
-52.895226	19.485559
-54.193707	19.483358
-57.332638	19.483521
-63.082005	19.482145
-33.712238	19.47982
-14.247086	19.479584
-16.237314	19.479647
-24.840765	19.478903
-24.534811	19.480068
-84.70031	19.482288
-91.409462	19.482523
-110.107193	19.482567
-110.685616	19.483522
-109.027824	19.480494
-110.622467	19.473122
-99.05233	19.468966
-61.3778	19.469088
-2.239316	19.464808
45.880138	19.452995
67.616898	19.441753
71.949509	19.437916
70.93927	19.438608
76.994621	19.432541
89.103493	19.408716
112.119209	19.378283
127.430687	19.367674
122.212677	19.368719
118.680008	19.343311
103.68869	19.295158
80.343224	19.270514
74.387039	19.278135
74.23735	19.27692
78.256287	19.247046
84.798233	19.21785
84.047798	19.219971
70.8787	19.242136
59.652996	19.247816
58.624367	19.228777
65.910675	19.22233
71.563927	19.251219
73.400223	19.278357
74.35041	19.271194
75.967415	19.260313
64.015984	19.277998
67.90107	19.299088
94.021133	19.290934
109.175766	19.270481
122.845474	19.272463
145.050339	19.288223
157.620682	19.277721
155.601822	19.240498
160.136673	19.221893
180.109421	19.231638
142.07518	19.226978
83.127617	19.197533
60.443344	19.182076
96.538139	19.191805
146.089233	19.197533
189.582748	19.193573
207.206055	19.211454
204.032913	19.253933
144.710953	19.273407
22.910397	19.275661
-180.121826	19.337305
-248.339371	19.433022
-227.797592	19.462141
-178.159653	19.468367
-122.743919	19.538763
-77.541023	19.611746
-48.467903	19.626225
-61.587948	19.626305
-94.951035	19.642086
-153.758575	19.659676
-181.051559	19.671383
-170.170959	19.677607
-143.001511	19.678104
-113.533257	19.678762
-71.616394	19.690008
-51.736446	19.703705
-39.75922	19.706261
-21.302254	19.708111
-24.368099	19.716719
-35.026783	19.717222
-50.801044	19.699221
-51.385429	19.682537
-22.288811	19.689363
3.118874	19.683075
16.861082	19.632145
10.298949	19.595896
-1.143749	19.607723
-23.097198	19.617464
-33.744823	19.612633
-35.808262	19.611944
-4.325153	19.612776
28.540216	19.63171
52.301273	19.677517
56.488304	19.717962
55.202621	19.727377
32.206924	19.731487
-30.092102	19.77994
-42.361126	19.848549
-52.750771	19.874683
-43.827965	19.873674
-31.63212	19.871578
-32.955391	19.857666
-34.822872	19.849028
-36.281132	19.848709
-26.640606	19.829411
-18.450462	19.797146
-25.459873	19.77038
-23.941751	19.758171
-16.877672	19.76955
-19.614813	19.779196
-18.175186	19.750799
-10.578171	19.7085
9.167472	19.696007
7.760916	19.705915
-12.666757	19.715502
-12.144119	19.718794
-12.921644	19.71036
-14.945519	19.700338
-5.39403	19.715252
0.560503	19.750154
23.368204	19.767525
41.383045	19.758772
11.733401	19.753567
-87.955658	19.775843
-123.474464	19.817736
-132.478882	19.842308
-128.132339	19.842825
-119.3405	19.849081
-89.410934	19.85149
-68.385437	19.841684
-65.535027	19.841053
-70.920761	19.833452
-113.198463	19.816048
-128.783569	19.813423
-131.352295	19.813137
-121.954895	19.823212
-93.929352	19.861174
-60.737255	19.885418
-23.250502	19.881079
21.333481	19.890509
69.184776	19.917347
108.286705	19.930279
129.279968	19.929497
121.019127	19.929592
102.495651	19.929684
90.837128	19.932568
78.081703	19.939592
70.187935	19.938992
58.50935	19.931547
62.993828	19.929785
90.016243	19.933895
90.693069	19.936253
81.670738	19.933535
83.350243	19.925982
70.420609	19.917999
50.488579	19.916304
33.35112	19.917946
32.425903	19.916378
34.52029	19.914316
47.840294	19.914587
36.598858	19.912193
24.142376	19.896194
0.785595	19.876705
-27.747465	19.876251
-62.455929	19.856096
-74.532524	19.783915
-55.256168	19.730015
-12.559934	19.726404
48.634037	19.714664
51.310902	19.688639
46.122604	19.677343
32.074001	19.675621
-10.097255	19.673494
-45.98608	19.666628
-54.950527	19.662458
-60.587425	19.661806
-86.564163	19.643211
120.602135	19.61447
81.764153	19.603493
52.839901	19.6073
4.226381	19.610617
-31.298103	19.608665
-34.769619	19.603563
-21.214338	19.600189
11.382875	19.602968
16.374044	19.609108
-36.284233	19.605608
-31.07353	19.596939
-13.996719	19.601234
-0.392094	19.607664
22.28801	19.60236
39.590008	19.598822
61.513916	19.602274
62.650211	19.602831
16.495785	19.598206
-10.538534	19.590147
-37.317062	19.580435
-33.601013	19.576746
-16.139488	19.5755
-5.600852	19.548391
15.732001	19.49888
18.477592	19.477646
-17.240223	19.48115
-9.117674	19.461611
0.622121	19.437904
17.145693	19.442629
25.42775	19.44903
16.68844	19.450644
25.621799	19.481464
27.961885	19.531963
-20.722973	19.553534
-39.262005	19.542883
-39.41531	19.555573
-12.539087	19.618582
2.873645	19.676964
-5.189807	19.681198
7.660086	19.677761
23.617189	19.732862
2.50884	19.816513
7.115784	19.854563
7.61021	19.8529
31.159071	19.884535
-189.979141	19.967743
-140.383392	20.034393
-95.278015	20.044775
-42.920727	20.05298
0.057466	20.098696
7.374448	20.136112
-11.054947	20.138308
-49.021606	20.13765
-62.244759	20.139803
-100.789352	20.127813
-100.323868	20.11158
-79.07061	20.106316
-71.123283	20.113663
-88.19442	20.12141
-85.356415	20.119034
-126.797707	20.119329
-187.155396	20.130243
-135.778427	20.138811
2.100848	20.138222
94.573029	20.132448
96.51432	20.129078
100.873291	20.129436
126.370491	20.117086
92.134193	20.084558
62.541344	20.057894
64.685394	20.054787
47.245686	20.048018
4.47379	20.015423
4.658617	19.979988
20.658829	19.966162
30.465401	19.966421
13.866492	19.959116
7.174352	19.935717
18.879322	19.913408
47.490822	19.908377
54.817204	19.906698
40.120472	19.889166
54.94014	19.866468
67.914856	19.859306
61.946785	19.858946
46.634361	19.8454
57.881489	19.825781
54.286449	19.818523
40.968636	19.820816
41.902771	19.814106
39.281715	19.795298
56.77504	19.783278
72.641609	19.786118
78.333046	19.786924
93.742691	19.769865
77.441742	19.745188
61.370327	19.735195
59.593498	19.735195
82.996719	19.731922
112.660431	19.740391
139.227142	19.75984
146.846741	19.76474
176.094086	19.76878
168.692291	19.797333
121.040009	19.829523
118.016594	19.841547
161.017441	19.841068
99.618813	19.840164
-61.308765	19.844299
-117.654854	19.853989
-65.673897	19.862146
-55.206451	19.863209
-73.06324	19.861219
-65.3321	19.862829
-47.117821	19.866812
-18.54487	19.868437
-7.06194	19.868443
-26.273108	19.868439
-32.284328	19.867495
-17.529804	19.86607
-5.775079	19.865395
-8.824645	19.865198
-8.957059	19.86467
0.553681	19.864412
-18.683729	19.866501
-53.445911	19.87215
-93.175766	19.877695
-117.955788	19.877604
-115.620506	19.873842
-97.405647	19.872478
-75.406013	19.877024
-54.304932	19.88331
-40.820263	19.877705
-40.884624	19.860607
-53.857849	19.848753
-72.665833	19.84939
-84.840851	19.858328
-77.013695	19.864588
-51.765873	19.865988
-30.309666	19.841585
-21.966566	19.741711
-22.887865	19.632433
-29.766281	19.617743
-58.934502	19.585974
-97.55925	19.446276
-110.679047	19.339907
-94.783272	19.329693
-74.053764	19.335535
-53.331165	19.334663
-27.42697	19.334764
7.10476	19.342602
42.709538	19.346684
68.078522	19.307266
74.005234	19.252886
67.31971	19.240738
51.968922	19.252651
22.86832	19.245626
-7.200758	19.21146
-24.245455	19.167387
-21.95319	19.138554
-6.372819	19.136211
13.130363	19.136017
50.282562	19.117023
59.087856	19.102823
71.581955	19.102039
82.484856	19.100231
70.76255	19.113495
60.999752	19.146509
39.010208	19.170244
18.317272	19.172159
3.678076	19.17947
27.057066	19.221428
26.182381	19.270834
35.414337	19.279022
28.36384	19.254108
26.42009	19.257156
12.412452	19.302427
5.101646	19.314808
1.465713	19.271399
-0.167973	19.228094
36.016548	19.19528
25.292143	19.145769
9.3484	19.085295
4.711371	19.082012
-12.425172	18.997889
-18.204702	18.493343
-17.471731	17.869249
-32.684269	17.741438
-27.703661	17.649492
36.941948	17.039827
34.700939	16.467833
24.286308	16.352379
-3.230739	16.344296
-33.490696	16.272137
-60.703468	16.218681
-94.789886	16.186108
-96.528282	16.147877
-91.892868	16.118002
-19.854212	16.116085
-5.442222	16.103416
-0.945429	16.066961
5.242476	16.049517
8.382089	16.048758
-7.429621	16.05036
-12.956228	16.053558
-33.017815	16.053347
-65.860931	16.067995
-17.179848	16.093374
-49.554111	16.094206
-68.555473	16.081207
-70.279266	16.095167
-57.088451	16.124077
-34.474594	16.142784
-15.26652	16.17182
-3.216343	16.179304
-2.26982	16.213642
-10.393385	16.511559
-19.795662	16.908026
-23.078506	16.959841
-19.40069	16.929983
-9.088101	17.232832
4.628017	17.466076
10.220802	17.361862
-1.004352	17.258163
-6.774399	17.261389
-9.362411	17.223282
-10.315555	17.153303
-4.474203	17.143171
9.218802	17.245703
29.988163	17.369947
46.139713	17.405483
37.098999	17.404949
10.175526	17.434258
-7.408459	17.486643
-4.558989	17.549061
0.336419	17.593462
5.78328	17.598448
20.645199	17.60037
38.974564	17.636871
41.100121	17.672073
12.393291	17.677814
-16.018393	17.677879
-27.587513	17.677588
-11.907149	17.682331
-0.305787	17.698936
2.749958	17.708967
19.819788	17.707743
37.681919	17.703527
33.807003	17.715555
24.866257	17.771526
3.597673	17.849295
18.062477	17.877831
22.528212	17.871042
41.752945	17.938604
39.054657	18.057287
29.327456	18.116728
13.810368	18.129566
8.668779	18.126398
-11.823611	18.103004
-22.89595	18.077637
-2.736617	18.153631
5.133296	18.465513
9.766163	18.774662
1.737421	18.809906
-17.517841	18.916189
-20.009394	19.292788
-31.02005	19.529457
-42.046623	19.527248
-42.061024	19.541475
-16.101761	19.568581
29.492319	19.52812
66.737206	19.489994
69.014488	19.490156
89.281853	19.490475
103.723854	19.479532
103.865868	19.465162
100.773605	19.434071
105.394348	19.399216
105.134018	19.394217
40.155098	19.390903
36.586044	19.348194
24.183365	19.299192
4.169277	19.28586
-3.037837	19.286701
-19.653841	19.270775
-29.935703	19.248577
-30.013409	19.24255
-25.797411	19.250782
-31.80595	19.247383
-22.826298	19.22084
-10.973314	19.200661
15.662887	19.2054
31.087273	19.191135
43.181118	19.12253
46.678226	19.055082
39.303703	19.04298
23.330259	19.032658
-4.553667	18.964899
-16.406507	18.87837
-7.604074	18.834913
-3.544368	18.833941
-0.745081	18.827574
-5.217033	18.782732
-9.818355	18.721035
-15.4085	18.688272
-26.587515	18.68998
-37.428806	18.688311
-43.706089	18.663141
-39.56316	18.636179
-22.176254	18.630293
-3.160177	18.639759
6.015687	18.645439
15.361257	18.642708
24.974697	18.641661
-0.722742	18.645828
-76.901474	18.65011
-80.650284	18.651484
-72.121063	18.65102
-63.669487	18.651659
-48.794964	18.654388
-34.773674	18.657227
-22.884104	18.65819
-16.966042	18.658115
-6.80087	18.658604
-10.498015	18.658117
0.708446	18.656717
18.166563	18.657036
51.08485	18.657053
77.405457	18.653549
95.064003	18.649323
103.170609	18.648134
110.614578	18.648006
95.055145	18.64625
68.970047	18.64485
27.98382	18.64534
6.310125	18.645971
-5.099781	18.645849
-18.308203	18.646509
-35.713421	18.648165
-26.487856	18.64797
2.893361	18.645838
-17.468885	18.644951
-96.079895	18.645418
-117.671448	18.645468
-113.523827	18.644627
-102.113686	18.643044
-83.716454	18.641359
-44.403416	18.640596
2.381813	18.64069
27.723976	18.638231
35.079147	18.629749
-25.029337	18.618914
-39.197086	18.613642
-38.733097	18.613695
-26.395245	18.605925
-1.414155	18.579903
31.340982	18.55015
45.729042	18.541006
33.860222	18.539371
2.141326	18.508276
-13.73925	18.458693
-13.715336	18.436069
-1.003034	18.436113
10.044977	18.417566
21.023666	18.380718
30.800785	18.359604
[truncated: 121,886 more rows]
