# Supplementary material for: Surface electromyographic analysis of differential effects in kettlebell carries for the serratus anterior muscles
Source: PeerJ. 2018 Jun 12;6:e5044. doi: 10.7717/peerj.5044 (PMC6003386; doi:10.7717/peerj.5044)
Supplement: Supplemental Information 1 — Raw files and R-script file for processing of EMG data. [file peerj-06-5044-s001.zip › Raw Data Anon/Athlete_27.csv]

-20.462788	6.049840
-8.797022	6.051291
-6.248105	6.059133
14.822396	6.068859
-9.123221	6.071009
-78.743950	6.068997
-118.031158	6.074354
-85.910004	6.084748
-77.844521	6.088732
-84.266563	6.082072
-54.155777	6.067936
-45.963501	6.058135
-85.137733	6.058651
-22.950214	6.053358
138.325348	6.038262
193.808929	6.030144
148.961655	6.029353
119.465065	6.035769
96.448006	6.051977
63.176785	6.059795
21.641150	6.059074
-1.123393	6.066294
15.623084	6.073544
78.186249	6.074200
107.125717	6.074603
87.780769	6.074214
42.091545	6.072759
25.030735	6.073357
14.056604	6.075773
-13.782535	6.077268
-38.505707	6.077274
-8.930294	6.078121
47.112961	6.081976
77.496513	6.088222
47.963985	6.091201
7.684818	6.091380
-6.952090	6.099146
-10.508060	6.113961
-41.793743	6.122616
-78.772270	6.122165
-40.554768	6.125009
41.476025	6.137541
74.161041	6.149444
37.158127	6.152400
17.190651	6.152910
17.104897	6.160189
-16.930670	6.170288
-41.449059	6.173421
-46.586361	6.172465
-13.300333	6.175746
48.674446	6.182157
90.514465	6.185410
68.880760	6.185388
49.448647	6.188160
27.432516	6.191188
6.667765	6.188744
7.805674	6.187876
17.648018	6.191357
2.510006	6.190639
-15.216196	6.186673
-26.544510	6.186018
-13.275381	6.186762
-23.118124	6.186192
-28.672304	6.185683
-36.086311	6.186591
-67.039131	6.189592
-82.350388	6.192076
-76.563736	6.192040
-34.534321	6.195253
-17.250923	6.205155
-8.836275	6.213780
10.569971	6.214500
15.265075	6.213620
-4.054028	6.217831
-12.463558	6.223018
-17.250849	6.225368
-15.851740	6.225877
-31.730116	6.225038
-20.931698	6.223373
-10.393855	6.221207
-2.276409	6.220424
2.598821	6.222367
-3.515167	6.221264
5.588301	6.212437
10.674987	6.205875
14.514647	6.212820
36.891880	6.222019
43.662170	6.218929
37.715530	6.212062
29.506813	6.218004
10.820031	6.240333
3.320728	6.262877
-8.883291	6.270248
-21.844332	6.269594
-37.421467	6.271327
-38.994553	6.275425
-40.395084	6.277258
-26.968628	6.279236
-18.996979	6.290178
4.383146	6.293501
26.545824	6.274331
42.730869	6.262203
46.966557	6.272449
34.921158	6.277285
21.822414	6.263713
-4.913416	6.247632
-33.770992	6.242598
-42.199230	6.242808
-45.852993	6.224087
-43.422569	6.180768
-29.225185	6.151630
-8.111359	6.150951
11.306638	6.138930
25.401917	6.108843
37.180222	6.090907
36.370083	6.087657
13.831534	6.087763
-10.981919	6.092939
-20.289410	6.110917
-17.219181	6.145607
-17.956154	6.184264
7.486228	6.198418
-48.356785	6.198580
-9.700118	6.233153
1.310328	6.286628
-0.594086	6.324765
-1.439575	6.354198
9.877567	6.345138
7.231399	6.303693
5.645294	6.290025
20.066532	6.357472
25.111912	6.612062
19.555622	6.939589
-3.529082	7.040605
-18.263603	7.055285
-12.694258	7.340456
-22.515980	7.723857
-20.388908	7.890553
12.070759	7.898921
20.617695	7.924135
-8.810483	8.007007
-8.307988	8.113014
-4.954041	8.194993
-2.162220	8.215367
-22.808929	8.219611
-46.482903	8.306772
-54.879185	8.422705
-67.290794	8.445116
-57.394939	8.470697
17.844704	8.611449
18.701889	8.733896
28.749557	8.748594
20.671391	8.773963
8.784744	8.906836
-0.581566	9.102755
-8.180595	9.250578
-16.620476	9.279131
-22.213852	9.308352
-18.028336	9.577328
-11.538916	9.976464
-9.508042	10.145330
-7.017497	10.144278
-0.235345	10.241025
8.332790	10.341375
9.927146	10.353849
7.304899	10.351203
7.013736	10.377898
12.823813	10.582338
8.610003	10.821040
-4.804807	10.812842
-8.773182	11.016311
-5.214283	11.745905
1.298362	12.309103
16.640413	12.367290
29.911968	12.386412
42.183605	12.649926
53.545853	12.993483
60.381683	13.253724
58.847931	13.356081
62.758526	13.351350
67.683945	13.470293
61.940304	13.781698
61.019882	14.012434
56.472889	14.039247
5.313730	14.075006
-36.319450	14.213369
-68.721481	14.317198
-67.791512	14.333055
-64.078560	14.341568
-54.603516	14.407565
-44.574181	14.508560
-36.149170	14.561501
-49.360489	14.561777
-42.223927	14.671644
-31.521870	14.944459
-21.600603	15.137994
-9.260101	15.149681
17.482214	15.231553
28.074808	15.516363
32.492489	15.804975
26.673660	15.920938
36.448757	15.920737
36.504910	15.991225
13.642241	16.229771
-6.206562	16.490452
4.318005	16.578442
-5.014531	16.580702
-23.408836	16.681444
-47.260166	16.801083
-63.014111	16.829662
-76.271721	16.829620
-68.687088	16.832981
-34.296513	16.833832
-17.838158	16.842310
-20.053608	16.842880
-12.902660	16.856871
-15.965416	16.892040
-12.229443	16.901154
5.487863	16.893597
18.626234	16.899462
30.584032	16.895884
44.307163	16.870934
58.410179	16.849363
63.740021	16.846386
48.252712	16.846458
41.271564	16.833086
42.650814	16.815145
32.684471	16.806627
26.607468	16.806456
22.636194	16.806747
-19.823458	16.803682
-26.157196	16.797344
-35.839397	16.792370
-48.085068	16.792915
-59.507179	16.790348
-66.859451	16.779163
-70.450104	16.771353
-67.801956	16.771143
-59.861420	16.767557
-51.635033	16.758324
-44.050995	16.751251
-35.002987	16.749100
-28.557249	16.749626
-21.119482	16.748192
-6.136189	16.741104
8.691883	16.735231
17.228985	16.736374
36.782124	16.736513
63.332352	16.732239
63.227753	16.730322
38.083355	16.730667
23.745634	16.729868
26.186804	16.729908
23.516018	16.728500
11.930644	16.723656
2.113612	16.722155
-3.384620	16.720932
-6.405312	16.711443
-9.475093	16.702099
-10.765498	16.700480
-7.817669	16.700535
-7.381007	16.698547
-17.905081	16.696234
-29.688694	16.695280
-29.454897	16.694954
-13.230830	16.694427
4.640144	16.695148
11.052931	16.695787
5.977921	16.694510
4.365077	16.693916
-24.642242	16.696173
-44.295166	16.699947
-60.755402	16.702412
-47.160175	16.702484
-30.289259	16.705275
10.617603	16.715994
30.173903	16.727016
48.811443	16.729198
42.781506	16.729744
38.378384	16.737341
25.507019	16.747231
34.416832	16.752499
36.109741	16.752855
25.815998	16.752207
43.077248	16.755232
38.402363	16.761103
11.318612	16.763388
-3.291775	16.763271
-16.644621	16.765827
-10.098820	16.766933
-3.515927	16.766279
-0.103457	16.768148
-12.861081	16.769089
-24.000174	16.768997
-33.809353	16.770002
-23.552105	16.769943
-22.933481	16.770197
-11.610161	16.770830
4.388997	16.770859
16.026196	16.772310
20.083012	16.773317
26.469170	16.773365
17.884260	16.775644
19.800200	16.778376
21.690317	16.778877
23.020254	16.779194
19.972351	16.781176
15.989680	16.783308
26.064703	16.783823
27.943254	16.784012
25.377787	16.786165
38.387459	16.788734
49.076332	16.789198
52.851517	16.789715
48.856194	16.792700
40.831821	16.796124
45.410973	16.797493
41.077095	16.797445
28.643311	16.798962
32.746120	16.804090
34.920616	16.809851
39.096153	16.811577
46.575745	16.811794
56.473194	16.814924
78.152504	16.818302
77.115273	16.819492
39.210400	16.819832
-5.069999	16.820290
-47.348049	16.820784
-85.961220	16.820772
-117.434067	16.821838
-128.256927	16.824505
-104.313271	16.826868
-83.237968	16.829350
-81.565628	16.834156
-83.359756	16.839071
-85.175491	16.838490
-91.857567	16.856176
-104.047813	16.918644
-107.054527	16.971218
-99.409622	16.973131
-95.152779	17.002533
-93.817581	17.091789
-78.486145	17.155466
-62.493763	17.162756
-71.956764	17.165743
-89.235260	17.188688
-100.484619	17.215672
-107.062485	17.232449
-113.449356	17.236910
-98.876625	17.235229
-78.191994	17.237963
-62.574928	17.250944
-71.785202	17.267220
-87.723923	17.275719
-116.592331	17.276335
-111.935814	17.277836
-100.705658	17.283352
-102.327950	17.287748
-107.031769	17.288918
-96.463287	17.288725
-78.663658	17.287130
-30.860653	17.286682
30.870451	17.287214
101.913719	17.288252
157.461517	17.303335
182.980606	17.325331
161.661331	17.328224
119.739319	17.331926
68.965172	17.356604
57.397446	17.371344
69.837570	17.368679
95.284096	17.370029
119.023163	17.372217
122.071274	17.370020
122.200439	17.369406
97.411880	17.370613
59.790760	17.371077
47.327892	17.370724
46.482479	17.371510
63.317062	17.373346
83.969063	17.374323
123.003632	17.374517
81.152519	17.374670
102.499413	17.374853
92.421631	17.374802
76.803101	17.375183
41.958656	17.376320
17.940510	17.377087
7.175652	17.377287
36.406273	17.377373
83.200439	17.377476
106.372581	17.377466
87.827217	17.377844
59.830765	17.379078
10.339591	17.380033
-30.515129	17.380337
-56.568058	17.380554
-27.808653	17.380953
49.174103	17.380983
92.456902	17.382601
81.902100	17.390179
85.798683	17.397257
71.873535	17.397680
49.350914	17.400671
18.368996	17.407166
17.084867	17.409491
38.010231	17.409529
57.753857	17.409531
33.317322	17.410158
-47.817524	17.410995
-76.328499	17.411167
-92.243561	17.416239
-104.835892	17.424637
-101.979454	17.427603
-81.720200	17.427698
-43.182598	17.430815
-37.445045	17.434879
-23.993599	17.437218
-77.759079	17.437349
-65.293579	17.434263
-69.334061	17.430912
-68.991783	17.431301
-51.587936	17.430416
-13.070222	17.422955
-5.675783	17.413908
-0.437399	17.410629
-0.610253	17.412235
33.606583	17.408684
22.199127	17.397989
-0.158483	17.393120
-16.452457	17.396255
-30.165190	17.394203
-23.329273	17.385279
-11.653473	17.380274
0.343185	17.380547
7.242553	17.377953
25.136505	17.371733
30.173676	17.368225
34.097706	17.368484
33.840572	17.367270
51.777149	17.362064
60.478569	17.359594
68.701080	17.364132
76.020370	17.366264
45.101109	17.363550
-6.471763	17.367525
-40.696526	17.376011
-47.125832	17.378174
-45.283127	17.378868
-53.814678	17.382994
-54.940754	17.383583
-50.898685	17.380308
-56.091690	17.379410
-44.402771	17.379374
-27.435101	17.376730
-34.016441	17.373859
-36.601112	17.373178
-33.962044	17.373720
-37.475677	17.374109
-35.297718	17.374140
-22.362263	17.374163
7.539784	17.374084
18.135736	17.373755
-19.304781	17.373512
-18.539190	17.373629
-18.924498	17.373978
-32.688866	17.374111
-35.348629	17.374065
-32.479118	17.374065
-2.774575	17.373775
50.371998	17.373365
46.598522	17.373272
5.707486	17.373661
-17.003567	17.374063
-29.688301	17.373831
-33.943794	17.373800
-31.235319	17.372835
-4.739168	17.369207
43.909885	17.366703
65.346222	17.367651
46.830608	17.369766
-10.332576	17.371956
-34.946732	17.372574
-33.352306	17.373259
-29.644003	17.379490
-14.172336	17.387865
24.726089	17.391272
24.432653	17.391315
-8.537031	17.391792
-5.799029	17.395382
13.365203	17.404549
17.926601	17.413284
14.862149	17.414085
11.666992	17.414469
16.050230	17.424725
9.314327	17.437759
-3.757045	17.441713
-5.121637	17.440510
-2.509967	17.445444
5.549524	17.455687
8.423122	17.460556
-2.582233	17.457914
-3.901885	17.457678
-6.683833	17.464277
-8.671988	17.469049
5.821704	17.466537
20.333256	17.463730
39.546413	17.466354
8.869178	17.470465
11.988200	17.471788
2.805682	17.471579
9.788287	17.472622
25.687380	17.474297
32.704201	17.472960
36.331341	17.470528
36.822544	17.470873
43.559917	17.468048
32.488132	17.460371
36.260254	17.457098
38.709743	17.457251
46.411011	17.454700
47.973003	17.453529
42.600544	17.455189
41.992874	17.455297
50.630997	17.454596
32.259064	17.455614
12.034070	17.457663
5.770174	17.459297
27.041357	17.459661
31.729414	17.459673
30.923309	17.461355
28.032581	17.462736
14.370191	17.461121
-22.190065	17.460039
-68.288895	17.461098
-105.554985	17.459223
-117.592155	17.454046
-114.107788	17.451326
-88.391502	17.451967
-52.763535	17.451010
-38.114964	17.446468
-33.974426	17.442753
-53.607185	17.444061
-75.101929	17.446751
-98.114014	17.444780
-107.382683	17.441677
-105.575134	17.443531
-87.652840	17.446531
-73.697525	17.445837
-53.679203	17.443609
-57.510139	17.442755
-75.216476	17.442890
-77.500435	17.441944
-60.031055	17.440258
-60.054977	17.440012
-52.070145	17.440138
-49.437397	17.438572
-43.490406	17.436764
-53.470524	17.436375
-62.273582	17.436485
-43.813808	17.437283
-12.093296	17.439384
29.889635	17.440363
58.646736	17.440052
68.957253	17.442133
77.450294	17.446781
59.380978	17.449871
29.663094	17.448835
26.691423	17.446827
0.145088	17.449991
-9.823998	17.457920
25.864246	17.461864
18.530975	17.460405
34.280224	17.465853
41.475956	17.480459
39.708557	17.489225
31.163313	17.488974
-33.952629	17.492426
-87.553398	17.502495
-148.970032	17.510056
153.595581	17.510916
87.032127	17.509787
37.249004	17.511282
9.021336	17.513512
-6.589633	17.511826
-6.939052	17.506737
9.065949	17.503036
16.152176	17.502945
10.854712	17.503767
8.467781	17.499931
8.171790	17.492111
17.011652	17.489887
26.804855	17.498463
30.064997	17.514492
38.912682	17.531452
41.193577	17.539637
23.753260	17.536568
-14.852285	17.552349
-25.756294	17.619415
-29.421619	17.690306
-17.142687	17.703489
3.096211	17.709948
30.852737	17.762560
39.395290	17.811119
17.340403	17.823477
-45.215664	17.823864
-54.526913	17.823168
-34.917023	17.820726
-23.488480	17.824945
-3.460909	17.851551
24.241957	17.887905
43.191074	17.898823
49.633060	17.899508
21.322399	17.923046
21.303040	17.951258
71.689926	17.960764
-135.729691	17.958641
-75.835732	17.954147
-16.641338	17.947458
23.763268	17.939436
41.908295	17.935062
36.933136	17.940084
7.961789	17.949778
-3.936208	17.942015
1.033347	17.925726
-9.491395	17.958048
-13.939162	18.030800
-16.803364	18.063547
-33.612511	18.063698
-41.200768	18.089352
-42.553398	18.100643
-54.857269	18.066750
-68.133263	18.048080
-60.122719	18.049839
-38.705704	18.035082
-37.601601	18.022949
-51.015030	18.014240
-81.372818	18.010368
-115.496948	18.048782
-108.999718	18.086958
-147.128265	18.064425
-228.758835	18.027187
-143.125763	18.024242
83.624573	18.023136
173.324646	17.979748
107.370224	17.923393
75.869751	17.913744
107.347672	17.908394
111.236382	17.842579
101.098808	17.777565
104.570541	17.771751
79.050095	17.765263
45.927498	17.698448
32.669628	17.593376
7.582289	17.514162
-1.063615	17.500244
18.235065	17.485319
22.985003	17.339235
17.352392	17.112314
6.970214	17.013731
-4.374734	17.018734
-2.495696	16.964758
17.356215	16.904327
41.694702	16.896847
67.981827	16.899139
93.489799	16.883011
104.569031	16.756407
103.963188	16.598770
73.811127	16.589178
65.511520	16.444645
87.182495	15.932192
114.420181	15.482288
115.418648	15.401307
138.431961	15.376377
161.934845	15.157341
137.951752	14.837714
115.755325	14.587189
132.228195	14.493611
57.770679	14.496144
-120.917648	14.387138
-196.763901	14.093740
-160.779495	13.862850
-146.651123	13.835752
-148.770416	13.802574
-135.032761	13.661021
-122.610931	13.553601
-113.085022	13.539492
-91.201668	13.530586
-60.109215	13.457587
-54.415470	13.348637
-45.700150	13.298299
-22.191000	13.307030
-28.017374	13.185796
-32.709026	12.869476
-19.575270	12.642329
-10.219512	12.634520
7.583215	12.532892
6.553341	12.170120
1.324347	11.791149
7.618520	11.635271
7.930195	11.633533
2.114067	11.535282
-5.623706	11.197441
9.724612	10.809154
16.787710	10.674954
11.567516	10.675572
16.689749	10.520350
9.079807	10.327819
-5.118505	10.279808
-21.719839	10.280276
-37.873535	10.276725
-25.750214	10.276310
-21.569792	10.262407
-26.939375	10.263222
-16.984755	10.241742
-14.515676	10.178612
-16.272476	10.152873
-17.391808	10.160706
-17.426540	10.154504
5.602281	10.148239
17.771877	10.148930
17.425510	10.151033
21.515568	10.155710
8.554366	10.162091
-8.622450	10.172167
-21.327007	10.177500
-37.066822	10.177241
-32.999569	10.201031
-21.091227	10.253320
-2.836694	10.285204
33.354103	10.278869
50.221035	10.279714
48.054691	10.310075
35.232700	10.340152
7.242548	10.348122
-13.065505	10.345102
-39.721134	10.347470
-60.432507	10.353894
-58.275200	10.355059
-58.016075	10.352530
-47.895584	10.353477
-15.471935	10.354235
7.452994	10.351356
29.819122	10.354644
60.123344	10.366496
68.995003	10.376779
67.481758	10.380513
55.787777	10.380361
13.729165	10.385506
-6.811611	10.404366
-10.842751	10.435137
-20.406601	10.467706
-7.567761	10.484681
1.562871	10.484699
14.295763	10.509949
28.350027	10.586198
16.204403	10.658155
26.759087	10.677899
48.547787	10.678202
53.829369	10.690687
59.597595	10.705553
42.265057	10.715422
24.772499	10.721646
8.695366	10.726601
-38.494652	10.730537
-58.390423	10.731272
-55.114277	10.731205
-52.602287	10.732036
-43.096188	10.730897
-12.775212	10.741655
8.368233	10.793703
29.306438	10.860928
25.089430	10.883695
42.717827	10.880991
66.723793	10.899305
70.390602	10.931175
66.355293	10.959318
55.389660	10.973346
-7.580431	10.966667
-17.555115	10.951561
-42.543385	10.949436
-64.824875	10.958967
-36.236073	10.960497
13.329993	10.954743
47.848671	10.945132
83.976028	10.959740
101.694618	11.036591
93.695137	11.114305
79.351479	11.131920
30.140795	11.135559
26.906696	11.195222
39.819191	11.381395
39.306908	11.742964
40.602142	12.118969
29.342127	12.199217
-3.758187	12.347306
-37.384148	13.378620
-99.892281	14.601759
-115.021568	14.917712
-106.936188	14.985144
-100.419891	15.636062
-79.042236	16.191832
-55.299091	16.275171
-50.827225	16.284969
-41.161678	16.310787
-77.965813	16.308773
-86.431252	16.315590
-82.707932	16.316574
-87.341331	16.382530
-75.216370	16.488720
-62.613472	16.523268
-63.824951	16.522974
-45.686337	16.539474
-33.834911	16.554413
-66.461639	16.561474
-70.714790	16.566780
-64.532280	16.568316
-34.141926	16.568909
-4.028900	16.574535
8.455523	16.569759
34.700645	16.592064
40.623692	16.679873
29.008747	16.727654
-43.462173	16.726511
-56.371834	16.833813
-48.102814	17.008762
-31.081106	17.097229
-4.111395	17.110308
12.337672	17.110323
21.584677	17.113146
13.576741	17.150549
-19.843109	17.331823
-55.756653	17.667416
-47.171349	17.867800
-40.236805	17.863512
-15.908538	18.088379
8.888746	18.581409
29.702730	18.845991
52.936611	18.833796
77.555023	18.854082
69.566170	18.903923
16.743923	18.878736
8.020798	18.850981
0.916605	18.871897
-33.207466	18.898245
-47.962872	18.889986
-22.546082	18.865160
4.933053	18.868250
22.339386	18.901094
40.187374	18.935070
48.965099	18.952951
42.975700	18.950762
26.223087	18.936188
27.430218	18.929495
55.846184	18.944424
81.500359	18.964636
87.848991	18.969597
81.121857	18.966221
73.922028	18.965084
40.019733	18.965355
2.311017	18.965471
-19.945974	18.963856
-34.778389	18.965801
-38.192787	18.972845
-51.137806	18.966251
-35.689880	18.948458
-16.713722	18.945807
-28.361109	18.942545
-78.265366	18.919899
-70.097466	18.910967
-46.346664	18.925247
-8.825885	18.932501
16.301014	18.929256
51.337189	18.927847
83.375519	18.928219
135.953995	18.927834
132.245682	18.927588
35.721565	18.929409
17.021261	18.931452
28.583481	18.931448
33.139423	18.930845
41.405071	18.930630
42.765839	18.930489
72.971069	18.930342
59.608589	18.931030
18.435007	18.934017
-99.881134	18.939453
-140.034851	18.944393
-155.471222	18.945686
-144.360001	18.945898
-124.029076	18.950760
-73.740921	18.960844
-54.109650	18.969238
-19.292484	18.970810
-7.522765	18.969952
-83.387123	18.972042
-75.939468	18.975742
-35.352615	18.977541
8.188362	18.977776
63.310673	18.976372
71.937859	18.969652
96.562988	18.963163
117.542358	18.963739
99.316345	18.963587
37.322369	18.959129
20.105995	18.957054
31.843136	18.961437
18.463173	18.971331
7.642431	18.978386
-1.289249	18.979252
-3.244846	18.979288
-41.913712	18.977688
-61.437134	18.976162
-71.321762	18.980438
-57.385014	18.984684
-51.585194	18.982351
-27.686054	18.978786
-8.420424	18.979267
11.703719	18.981352
-12.331881	18.982113
-27.341806	18.981211
-26.403696	18.980698
-22.989565	18.982674
-8.965030	18.983276
22.032854	18.982168
43.123466	18.986347
53.672195	18.993704
25.517651	18.997391
21.006477	18.998053
24.197845	18.997879
3.090304	18.999111
-24.621218	19.002932
-18.267971	19.005648
-1.751161	19.005732
21.073875	19.006159
8.105392	19.007236
11.044989	19.007259
44.773941	19.007458
74.268768	19.008352
55.952679	19.008234
1.455843	19.008297
-18.578457	19.008974
-24.541649	19.008751
-12.754598	19.009789
-7.684506	19.009480
11.820185	19.002756
36.198765	18.998676
22.999250	19.003597
-16.434427	19.005129
-55.589508	18.998856
-82.175163	18.996172
-79.972252	18.999361
-64.101822	19.001499
-42.389790	19.001402
-23.766302	19.001406
-24.792166	19.001846
-21.809904	19.001926
-42.791641	19.001429
-70.213173	19.001062
-84.234200	19.001043
-60.918514	19.001385
-34.217735	19.002066
-24.937559	19.002161
-40.779163	19.002834
-43.024265	19.005625
-59.149467	19.007334
-60.224232	19.007166
-32.772747	19.010674
-33.313808	19.017357
-25.755150	19.019939
-31.450268	19.020250
-54.640724	19.027145
-58.717308	19.038319
-96.262054	19.043249
-116.858185	19.043053
-123.492546	19.049713
-75.621056	19.064342
-63.595337	19.073887
-56.191109	19.074589
-61.159260	19.076235
-65.725685	19.081064
-117.319069	19.083870
-151.425720	19.084600
-158.310532	19.083775
-133.833008	19.079739
-83.810112	19.073854
-64.865166	19.069633
-76.967339	19.069651
-117.974808	19.071379
-179.898331	19.066751
-213.513229	19.057842
-186.309692	19.059980
-80.560677	19.070826
41.597664	19.070730
149.246109	19.065346
206.450302	19.075876
218.498657	19.095289
191.069809	19.102236
162.801590	19.096897
157.244553	19.096954
182.497681	19.113020
190.920990	19.134611
177.250626	19.141415
170.999802	19.134457
153.441864	19.141834
145.533310	19.173683
160.380783	19.199093
172.909225	19.199125
179.118820	19.199726
158.154541	19.220612
131.145386	19.241964
123.519058	19.245455
155.780182	19.244097
183.418121	19.254135
199.328949	19.266977
187.815796	19.269291
177.059326	19.270777
157.595551	19.283514
138.720474	19.295090
137.828110	19.295792
158.946426	19.301552
160.468094	19.319599
184.670685	19.331764
207.531937	19.332047
232.210632	19.337597
224.881500	19.354485
187.424957	19.368731
114.343231	19.371414
11.183377	19.370708
-83.585571	19.379078
-168.437820	19.396954
-187.039261	19.411985
-173.822968	19.415237
-154.244797	19.416945
-136.272491	19.434072
-125.975098	19.459965
-132.410339	19.472557
-144.098053	19.472376
-126.770432	19.479879
-113.783493	19.500134
-91.821335	19.517233
-92.332352	19.520565
-99.246902	19.519508
-100.138275	19.528488
-102.056358	19.544321
-104.890694	19.550964
-96.180672	19.547882
-98.203690	19.549910
-94.899956	19.558916
-83.219833	19.564892
-85.695030	19.565655
-74.170677	19.565788
-50.462250	19.568762
-40.477741	19.574951
-40.609653	19.580729
-51.516712	19.581947
-44.318115	19.583185
-50.867905	19.593529
-49.945328	19.606956
-35.723930	19.610804
-17.714281	19.610380
-13.262982	19.616871
-11.748720	19.627247
-22.822992	19.632164
-19.378290	19.629509
-5.395577	19.626484
31.030500	19.630224
27.501675	19.637333
21.442154	19.638184
12.774428	19.632959
-9.601450	19.631994
-15.054125	19.636112
-52.347534	19.636677
-54.660179	19.632135
-19.093653	19.625902
11.156906	19.621458
14.157329	19.621496
5.483410	19.621260
-15.536435	19.616140
-16.641741	19.611044
9.757533	19.609888
13.355002	19.609911
18.354513	19.608395
0.826501	19.608723
-13.121848	19.617508
-18.648643	19.629553
-20.293280	19.633234
-3.288822	19.633987
28.959074	19.645922
28.458330	19.669210
35.865414	19.689222
32.100197	19.692213
12.851429	19.688328
-19.793142	19.704735
-37.601101	19.739164
-19.131264	19.757160
16.609922	19.757200
21.975592	19.766928
32.336964	19.770063
28.446255	19.749613
23.628401	19.739885
5.179900	19.746971
-14.323997	19.748066
-11.625485	19.748098
1.663909	19.745983
19.404528	19.748205
37.890499	19.788179
43.243069	19.857094
38.337528	19.891966
35.655987	19.868200
15.970072	19.865187
-37.345722	19.943277
-45.549686	20.011969
-32.414539	19.998337
-14.986591	19.985210
-8.768070	20.035828
-10.961826	20.092356
-8.466306	20.105404
-13.682163	20.099016
-18.237629	20.107197
-50.794765	20.129452
-52.624126	20.139074
-34.744080	20.122215
-30.422043	20.110760
-31.635473	20.116835
-22.217363	20.085106
-26.089062	20.012630
-20.856159	19.979025
-22.261463	19.983383
5.481708	19.936396
24.386763	19.828186
9.931053	19.745972
-0.333862	19.733545
10.214532	19.723696
-3.561036	19.635380
-28.078960	19.510790
-52.847027	19.459242
-24.918917	19.460001
29.749121	19.415403
32.008015	19.351233
13.060022	19.333805
-2.569123	19.335476
-3.783283	19.329742
-0.395436	19.331257
10.287734	19.335375
-0.804308	19.335672
-14.636377	19.335316
-6.381125	19.331516
-12.093664	19.327805
-20.748371	19.327553
-12.488275	19.327068
-0.982412	19.326990
12.750771	19.327349
6.900588	19.326813
-0.724906	19.330101
1.744890	19.336725
15.202249	19.337931
9.131320	19.335630
14.099839	19.338840
17.318878	19.342306
18.339624	19.338650
1.478085	19.335026
-8.937121	19.335581
-8.064042	19.335211
-3.476934	19.333225
20.327625	19.331751
32.594425	19.331392
26.765486	19.331676
30.208216	19.331144
28.593107	19.331781
21.292875	19.334070
27.667706	19.332962
52.035446	19.329197
59.122070	19.328541
40.338634	19.331062
31.570410	19.333708
41.505306	19.335011
43.730209	19.334679
35.381432	19.333527
35.732704	19.334101
48.130791	19.338150
57.693882	19.341286
48.188759	19.340792
24.814337	19.344662
11.979817	19.355122
27.374844	19.360361
29.203890	19.358500
28.918741	19.364548
41.531300	19.382183
61.785492	19.393223
41.306747	19.388250
4.094146	19.386494
-35.767723	19.404688
-51.091690	19.425678
-63.245514	19.427773
-70.083420	19.425179
-56.540588	19.441973
-19.558498	19.467405
-13.696183	19.477598
-26.697824	19.476992
-24.558741	19.483595
-19.392084	19.498514
-17.141737	19.511269
-29.621988	19.515842
-31.231236	19.515175
-10.329576	19.517595
-3.341358	19.526161
0.326439	19.534311
-0.169700	19.536610
-8.531812	19.536219
-31.290302	19.538113
-36.163147	19.542295
-33.606697	19.545231
-13.604397	19.544790
-3.486873	19.544031
5.315580	19.545593
6.547348	19.545424
-3.753014	19.541735
-16.834450	19.539980
-21.648951	19.541899
-21.212719	19.542997
-20.043367	19.541763
-3.075428	19.540470
10.345703	19.537655
1.486965	19.531052
9.911946	19.526796
8.415588	19.526943
19.710714	19.517035
22.905050	19.491951
19.913342	19.471340
24.983213	19.467342
26.567654	19.466234
8.807404	19.453329
7.150283	19.434698
-2.798369	19.425375
-3.868191	19.424969
-19.570156	19.423622
-30.274225	19.421633
-18.209936	19.421457
-11.388394	19.421434
-26.603781	19.424242
-17.384731	19.431601
-15.524277	19.438261
-8.344788	19.438074
-15.775498	19.431242
-26.778849	19.427521
-22.915489	19.436825
-21.407486	19.452175
-32.872257	19.455002
-18.524080	19.444731
-8.595878	19.438696
15.260327	19.439783
27.241787	19.440842
14.636813	19.441561
-4.270607	19.429506
-26.890413	19.394066
-38.591694	19.361462
-39.299725	19.353949
-30.796553	19.353821
-0.037065	19.349979
23.801090	19.350147
31.497168	19.348957
36.004147	19.345770
52.865692	19.353127
-107.659042	19.364609
-74.092804	19.366549
-46.705631	19.367176
-32.813061	19.377026
-4.309330	19.389992
4.830379	19.388422
-2.148434	19.356647
11.413733	19.319008
-0.870527	19.317480
-15.111176	19.330429
-20.861904	19.314339
-34.370182	19.286343
-16.131842	19.273983
-2.203346	19.268749
10.023651	19.266048
42.436272	19.269243
41.240433	19.266706
32.337856	19.262987
17.322578	19.274698
-23.534266	19.287058
-25.072554	19.289049
-8.458092	19.281652
5.221799	19.257227
28.809683	19.241882
27.532518	19.251270
43.731464	19.250368
38.168041	19.225992
-15.411866	19.158859
-21.140911	18.975367
-8.692976	18.740194
-2.368032	18.693296
11.053538	18.611921
-7.750357	17.890236
-20.945232	16.906776
-43.792076	16.628717
-111.405769	16.567141
112.374252	15.961349
79.482666	15.403271
36.454769	15.312524
12.111288	15.307304
5.661823	15.294558
13.192022	15.304798
-3.340654	15.296805
-30.780184	15.295647
-44.260349	15.228777
32.819931	15.117558
37.128521	15.080622
28.364809	15.080510
38.292065	15.064444
58.724468	15.050325
56.092449	15.039928
47.841610	15.034720
11.019268	15.044020
0.957741	15.049421
98.959808	15.037519
115.570251	15.043262
111.425407	15.030925
122.831451	14.941879
122.633934	14.886434
97.352821	14.883857
62.884769	14.762197
71.673462	14.564816
21.915665	14.472422
-5.012563	14.471806
-43.289436	14.478448
-32.601463	14.474020
-57.221107	14.439082
-81.934830	14.243999
-89.338249	13.841481
-62.482185	13.579668
-57.266846	13.579642
-25.379967	13.287158
-14.012120	12.579571
-13.027590	12.105340
-9.595241	12.053834
-12.619033	12.018789
-19.005236	11.903549
-26.959173	11.823466
-25.880098	11.778136
-12.923421	11.733299
4.973572	11.687226
10.214869	11.667523
-6.423706	11.667591
-22.726856	11.639727
-31.659531	11.584428
-40.235828	11.533479
-40.729374	11.499292
-32.158619	11.491343
-15.267458	11.507280
-26.773661	11.511333
-54.706570	11.485906
-85.981232	11.467584
-85.833580	11.469502
-106.042572	11.468221
-127.958435	11.474353
-104.118782	11.493639
-97.552597	11.502313
-127.675453	11.502130
-46.372162	11.504139
137.165939	11.501651
205.188507	11.492117
138.596725	11.481709
89.325127	11.476578
88.240578	11.480593
73.654190	11.485897
33.138641	11.472853
16.775860	11.445657
36.016182	11.433977
77.801262	11.439565
99.256317	11.442129
68.503014	11.440130
39.233383	11.439808
33.505241	11.439878
14.968652	11.437235
-11.906264	11.432644
-26.015265	11.430491
10.031986	11.431677
30.085976	11.432943
64.881622	11.432936
46.525726	11.435269
14.464828	11.440407
-12.322492	11.439082
-37.924721	11.428601
-56.820251	11.420327
-53.605068	11.420775
-12.367576	11.422690
51.637623	11.415860
81.301384	11.399976
59.049561	11.385803
27.899494	11.381301
9.251692	11.381701
-8.952683	11.379078
-12.329659	11.374428
-5.924491	11.372909
-21.371580	11.374378
-32.037418	11.375036
-38.516888	11.374681
-42.366455	11.376364
-33.545589	11.378252
-25.293310	11.376692
-29.962055	11.375512
-26.052269	11.376134
4.080116	11.369128
55.184547	11.352642
-44.250088	11.342288
-11.775121	11.346641
7.802528	11.352404
23.796854	11.348002
3.645766	11.338661
-11.194256	11.330865
-24.283907	11.326028
-21.431015	11.325119
-12.528957	11.324673
-22.111599	11.321250
-3.591790	11.317751
20.392660	11.316299
17.989841	11.317769
23.394691	11.322436
25.268154	11.324571
29.947701	11.323064
34.974167	11.325686
21.721201	11.330770
-9.625727	11.329276
-21.322147	11.323519
-43.683971	11.321486
-41.403454	11.322582
-26.885147	11.321972
0.428259	11.319886
36.139912	11.319470
50.692451	11.320154
49.762085	11.318934
-8.779181	11.316539
-0.039882	11.315969
3.853794	11.315672
-3.328766	11.313941
19.515411	11.317427
34.993137	11.329730
25.480753	11.338577
13.488467	11.334088
-20.650957	11.329509
-56.883179	11.341978
-75.330376	11.361260
-80.493858	11.363740
-53.026661	11.352639
-11.236567	11.350496
21.078680	11.356636
41.143513	11.354456
39.722153	11.347185
27.214527	11.345229
6.538207	11.345259
-31.528049	11.347091
-46.827549	11.357857
-36.622448	11.373749
-32.733093	11.382660
-22.403336	11.382937
-2.233389	11.390095
9.030864	11.421225
0.301022	11.467357
14.225847	11.495498
28.864912	11.496313
46.778805	11.498782
62.919109	11.517106
73.497978	11.532809
50.372414	11.532916
38.054489	11.526502
35.790840	11.532843
-14.126975	11.546902
-116.977112	11.539744
-134.760529	11.523097
-90.669289	11.539849
-53.994534	11.588502
-52.405643	11.634000
-42.677040	11.663739
-29.934496	11.678755
-19.964653	11.677683
-4.434946	11.740733
-7.184565	11.974751
-4.825324	12.239493
8.304035	12.316487
0.229260	12.326475
-18.677696	12.474423
-31.116077	12.656521
-23.970049	12.733688
0.612976	12.742860
16.891432	12.739330
19.262024	12.739110
21.501959	12.746411
34.790462	12.771852
54.606407	12.817476
66.016129	12.841709
69.232277	12.835164
80.470901	12.828760
90.404633	12.817325
40.290180	12.807406
-37.969955	12.815612
-59.271782	12.812805
-50.085651	12.783046
-51.544281	12.752081
-49.662174	12.747110
-29.718544	12.771954
-20.628452	12.797825
-46.831512	12.782159
-57.228741	12.742694
7.355250	12.784367
-3.543408	12.903225
-22.092155	12.951829
-38.144104	12.928512
-30.624556	12.922844
-29.878229	12.921056
-37.035118	12.908471
-23.814863	12.890300
-15.985343	13.006449
-12.349114	13.400369
-11.212203	13.710153
-12.118701	13.706126
7.720048	13.942140
19.149246	14.609132
21.991545	15.074367
39.372150	15.130617
32.126400	15.160692
19.694670	15.341167
11.685241	15.542804
4.780108	15.670292
16.260590	15.716961
24.419037	15.717165
29.218782	15.752630
43.436111	15.868041
37.342583	15.972645
17.377691	15.991875
-12.531118	16.001156
-51.707443	16.055031
-62.094486	16.094166
-54.288418	16.092524
-40.614449	16.098196
-21.466660	16.136024
-24.180765	16.177017
-28.039902	16.187002
-18.383120	16.182514
-22.344246	16.228136
-49.386478	16.331081
-37.170921	16.398252
-15.582406	16.397213
6.731343	16.423023
4.875758	16.506269
1.360267	16.563105
15.954602	16.568630
33.188305	16.567936
44.150784	16.572697
78.532883	16.572250
76.240898	16.567282
57.986252	16.567879
28.986143	16.582302
-7.861301	16.591297
-42.293941	16.579145
-62.654648	16.571472
-65.430847	16.581219
-66.267258	16.585129
-73.559013	16.575079
-72.404106	16.563042
-59.459007	16.557108
-51.697548	16.559862
-46.545868	16.563555
-26.824070	16.557735
-10.121757	16.549852
-5.659434	16.556128
16.393618	16.572104
59.236656	16.577021
78.399757	16.570635
65.308304	16.571438
55.191330	16.582426
54.793144	16.594294
54.274956	16.601553
57.189934	16.601772
63.165493	16.601093
57.562271	16.606474
39.581020	16.612108
14.498252	16.612940
-15.998096	16.613211
-43.784435	16.615406
-62.287968	16.613941
-71.675323	16.602657
-75.758911	16.589218
-75.775810	16.585714
-75.253082	16.584620
-59.881218	16.569117
-52.090809	16.540133
-37.451252	16.516731
-28.878422	16.512224
-3.750022	16.510777
20.295984	16.480896
37.408394	16.427328
44.868866	16.396698
41.345482	16.397860
44.918457	16.377451
32.698669	16.317097
9.330976	16.271030
5.660040	16.268593
6.730790	16.259777
2.478174	16.204121
-0.311800	16.144966
2.956932	16.130438
-7.738443	16.127342
-37.058472	16.078278
-58.006157	15.992781
-56.098080	15.941423
-50.744720	15.941333
-50.787518	15.905122
-43.739380	15.794398
-28.775057	15.705081
-28.509396	15.695709
-16.950636	15.685365
15.229210	15.612396
30.460955	15.540137
36.894978	15.529404
43.307167	15.545004
49.050552	15.541589
46.679096	15.524805
28.157875	15.513473
8.261543	15.510429
1.542187	15.548126
22.991362	15.669333
24.695726	15.784892
28.240709	15.798529
31.005928	15.839926
31.435364	16.008938
16.391672	16.153002
-2.047282	16.176416
-1.812864	16.171362
2.155732	16.201092
-13.107347	16.238003
-11.866675	16.251780
0.093400	16.244621
6.300323	16.235580
8.382069	16.236628
-3.317801	16.243404
-1.421156	16.242519
5.430489	16.235056
14.232097	16.234053
33.903603	16.236002
36.706268	16.231817
32.758965	16.226973
25.941120	16.227945
8.057922	16.231550
8.358119	16.234756
12.379354	16.237019
3.780292	16.236856
13.726720	16.250381
45.910660	16.292978
45.796761	16.332014
37.587151	16.338146
18.398016	16.342152
23.097197	16.371344
38.586502	16.407145
39.501801	16.425814
34.812832	16.425362
42.569778	16.420216
85.126976	16.422796
78.566032	16.435921
51.321815	16.457882
47.138565	16.476511
57.490448	16.481106
60.036652	16.481569
62.891575	16.488691
78.621796	16.497923
78.761871	16.503410
74.196632	16.503893
85.272385	16.500729
100.417297	16.498442
113.390335	16.498690
120.063248	16.497978
109.704597	16.495041
67.160851	16.495096
-1.678249	16.503101
-66.523926	16.513885
-113.901581	16.517035
-144.977951	16.511707
-158.505386	16.508440
-154.412384	16.515850
-140.789139	16.526598
-130.210495	16.523535
-131.166687	16.507135
-135.154175	16.498999
-121.964005	16.506622
-97.573906	16.509394
-87.428101	16.493807
-90.011589	16.478220
-82.114822	16.480495
-67.387856	16.482676
-61.868168	16.462482
-57.808258	16.437414
-63.358173	16.433580
-77.695396	16.435740
-104.225822	16.416006
-132.968918	16.385572
-130.358597	16.373075
-113.258942	16.375824
-101.601852	16.369928
-102.572655	16.349966
-130.379593	16.332039
-152.433716	16.327843
-168.155273	16.330656
-162.362106	16.326765
-162.565414	16.314344
-164.712387	16.303772
-175.683853	16.301029
-181.417847	16.300941
-168.085114	16.297970
-107.810562	16.295208
-19.582651	16.296726
92.531853	16.298637
161.985901	16.298458
216.251999	16.300209
207.806213	16.303749
155.277725	16.305902
120.315018	16.305866
104.836876	16.303576
100.301437	16.302052
105.180847	16.302040
135.343582	16.303375
186.770981	16.312170
188.981949	16.321917
145.452362	16.322254
117.665016	16.329948
90.508987	16.350988
55.724384	16.359060
38.991558	16.354803
48.583961	16.362360
63.511692	16.373375
74.969139	16.372654
83.119598	16.370665
72.650826	16.373627
41.850376	16.376015
12.760341	16.376278
1.197762	16.374454
10.591959	16.373493
36.429317	16.374722
63.681637	16.370918
77.578842	16.361319
74.352921	16.355558
61.308937	16.356092
45.854233	16.356432
34.860424	16.353058
28.680281	16.343985
23.688034	16.329678
-7.170798	16.322117
-24.649714	16.324257
-40.973358	16.317677
-40.125103	16.299286
-35.415783	16.287569
-34.352486	16.287155
-35.648037	16.288214
-36.575668	16.286055
-39.773445	16.281881
-41.598644	16.278488
-32.368679	16.279110
-12.777874	16.281101
-5.417056	16.278933
-13.904471	16.277182
-24.524275	16.276722
-31.678833	16.266945
-37.071232	16.253962
-37.356030	16.251572
-29.411833	16.250256
-15.453352	16.238277
-2.551041	16.223188
-3.235700	16.214952
-11.875783	16.215092
-12.420089	16.216673
-9.899876	16.207611
-9.891647	16.192043
4.017849	16.187382
26.438065	16.188351
27.253788	16.182659
8.645618	16.179441
1.247146	16.179691
3.042247	16.176079
-3.612644	16.175024
-7.036771	16.172314
2.668877	16.157495
8.048735	16.143064
4.089186	16.141068
4.689841	16.137735
9.889908	16.114323
6.591116	16.075752
1.270305	16.050285
7.872060	16.049135
20.951908	16.035131
27.689697	15.983654
25.987841	15.940732
18.671476	15.935739
9.408394	15.929205
-31.777374	15.910123
-25.735193	15.903842
-22.450592	15.904201
-2.721713	15.902909
4.473659	15.902768
6.731733	15.895555
15.892675	15.887280
23.111481	15.887047
29.222872	15.882197
57.083382	15.869335
58.676029	15.860787
57.895550	15.859257
41.422234	15.860287
28.204840	15.860475
33.754814	15.857164
34.100826	15.853744
20.451525	15.854630
3.803480	15.854525
19.934977	15.850678
22.485952	15.849725
21.907024	15.847794
28.592915	15.838193
46.436901	15.831752
50.494400	15.831976
34.488796	15.825498
-0.031391	15.812877
-40.788261	15.805385
-57.701450	15.803884
-64.963051	15.804167
-63.500523	15.803374
-40.075123	15.798827
-20.740862	15.787784
-14.444110	15.773655
-19.581867	15.768081
-28.565348	15.768499
-32.857571	15.756990
-52.784870	15.735126
-40.277607	15.721532
-24.446436	15.719964
-20.866142	15.719460
-7.150282	15.712877
-8.268262	15.703275
-1.277048	15.698920
11.938629	15.701656
7.790307	15.702125
14.663470	15.698937
13.571479	15.704690
8.883396	15.715547
25.000071	15.717118
29.807863	15.715963
39.435219	15.720144
49.061314	15.723406
32.788677	15.721725
9.688256	15.716120
-10.693791	15.712648
-23.724051	15.713318
-28.899342	15.707414
-37.773182	15.696099
-30.118389	15.694047
-11.756675	15.694765
-4.156035	15.682027
4.945768	15.667748
-0.018766	15.666239
-22.040024	15.661668
-36.695076	15.647347
-48.623306	15.640718
-49.101044	15.642534
-41.300671	15.640445
-38.072369	15.635179
-29.790573	15.632030
-46.146255	15.632354
-28.936342	15.637643
-51.999653	15.645691
-28.787426	15.648476
-14.710497	15.645783
-10.295615	15.647287
-9.585904	15.655581
-5.731759	15.666106
-6.685701	15.674792
-15.969636	15.677294
-14.390707	15.677604
2.336066	15.688657
11.084433	15.708907
3.757587	15.720008
-1.074783	15.719790
2.556386	15.722874
4.136312	15.730129
-1.432935	15.733900
-12.262970	15.732673
-17.517023	15.728187
-13.865438	15.725280
-14.200013	15.725108
-21.053907	15.725192
-19.721264	15.726458
-13.674659	15.727495
-15.627827	15.726739
-18.201626	15.726507
-3.001967	15.727187
-8.054707	15.727668
-30.497168	15.727537
-30.798342	15.726761
-26.346390	15.725559
-32.330738	15.724046
-45.405693	15.722863
-54.933495	15.722642
-45.208229	15.722771
-41.427402	15.721581
-32.404263	15.719084
-26.367472	15.717109
-27.647024	15.716134
-32.611290	15.715759
-37.703491	15.715713
-53.999226	15.715740
-51.903252	15.714005
-31.032904	15.709008
-27.611731	15.704982
-32.336407	15.704478
-32.874851	15.704428
-27.760571	15.704778
-29.308496	15.705787
-47.251534	15.705880
-41.866997	15.706600
-11.068159	15.709231
9.400073	15.712321
27.598963	15.714053
47.221863	15.712653
64.082390	15.709039
63.308956	15.709022
33.398174	15.713055
22.624866	15.712001
39.483318	15.703565
43.028557	15.694932
41.122536	15.690911
37.367065	15.690847
19.464056	15.689525
-12.706331	15.686334
-43.051300	15.684823
-39.564663	15.683107
-20.475100	15.682869
-14.320597	15.687171
-4.012710	15.690888
0.825445	15.691560
-4.026929	15.691509
-13.855468	15.691338
-37.032978	15.688171
-47.086136	15.679300
-38.019047	15.672621
-31.493351	15.675322
-18.511389	15.677249
1.544138	15.667963
28.333952	15.653608
57.789482	15.646198
91.320663	15.646833
-152.908951	15.646199
-112.492081	15.641818
-71.812744	15.639772
-20.391100	15.639873
8.772108	15.639335
34.270283	15.640278
38.228107	15.639958
35.892078	15.632184
5.289165	15.620380
-36.572384	15.613881
-56.069099	15.614062
-48.937168	15.609808
-50.929787	15.588201
-36.003490	15.555424
-20.073177	15.535862
1.284720	15.534432
6.647362	15.531204
6.518502	15.523056
12.448048	15.518627
25.500017	15.514997
22.080818	15.513836
22.916245	15.513589
7.531786	15.507437
4.293499	15.504498
3.607383	15.503224
2.792983	15.484958
9.376522	15.448971
32.201080	15.406696
44.250595	15.366350
56.113468	15.343265
43.562382	15.343201
30.999510	15.292232
4.566838	15.099662
-35.697712	14.877405
-89.956184	14.811886
-132.131683	14.803396
137.754929	14.676517
97.361671	14.517194
35.129333	14.449482
3.698118	14.441024
-10.457872	14.441134
-33.547112	14.440332
-44.693291	14.432129
-37.863182	14.396040
-25.591627	14.339411
44.128117	14.315740
44.393177	14.315774
38.603264	14.291821
45.347912	14.270751
31.347271	14.270355
19.513859	14.262850
[truncated: 101,752 more rows]
