# Supplementary material for: Surface electromyographic analysis of differential effects in kettlebell carries for the serratus anterior muscles
Source: PeerJ. 2018 Jun 12;6:e5044. doi: 10.7717/peerj.5044 (PMC6003386; doi:10.7717/peerj.5044)
Supplement: Supplemental Information 1 — Raw files and R-script file for processing of EMG data. [file peerj-06-5044-s001.zip › Raw Data Anon/Athlete_1.csv]

15.884039	10.459786
8.697389	10.470224
-12.716736	10.473301
-23.130566	10.472345
-31.821205	10.478187
-35.031185	10.490537
-31.339346	10.495103
-23.479956	10.486185
-0.795367	10.481393
9.119234	10.490760
4.134934	10.485332
11.047519	10.451364
16.557478	10.430574
19.444483	10.434619
22.663887	10.420594
25.020504	10.388759
36.445976	10.375063
37.880997	10.376027
29.774601	10.373622
31.492056	10.370030
35.607185	10.368468
45.397999	10.368286
36.468872	10.371617
2.950470	10.376717
-5.782931	10.378441
0.780916	10.378172
-9.746284	10.379828
-22.312902	10.381389
-30.982433	10.381759
-40.800507	10.381706
-43.863224	10.377919
-9.774002	10.371984
56.723759	10.370371
81.489609	10.369744
64.400864	10.363785
60.527271	10.357463
57.957439	10.356330
49.979351	10.355529
45.779083	10.350985
45.867504	10.347436
43.130672	10.347364
54.491020	10.344596
60.259007	10.337751
71.298347	10.334541
73.308357	10.334443
80.379036	10.328456
66.271881	10.318114
25.193403	10.312737
-35.391567	10.312578
-98.166809	10.310278
-117.069794	10.302700
-128.400482	10.293461
-109.325119	10.288159
-72.662521	10.287943
-26.502342	10.285992
-9.676250	10.277592
-10.957731	10.269880
-24.054598	10.268737
-45.477093	10.268833
-72.489220	10.267632
-71.801109	10.267934
-59.780659	10.268135
-29.289766	10.268707
-12.425056	10.267269
-12.786871	10.255152
-30.776274	10.242926
-47.185379	10.241968
-50.696541	10.238773
-60.352745	10.236060
-50.917725	10.243484
-26.452742	10.245883
3.489115	10.249112
18.221180	10.268688
15.617742	10.284884
9.048959	10.285292
6.480608	10.283040
-0.729264	10.283210
-7.602942	10.280503
-1.489461	10.279374
15.399454	10.294928
27.009375	10.316770
29.716866	10.318836
33.418758	10.318494
37.653984	10.344213
19.971588	10.374867
7.998353	10.382510
16.313404	10.380634
19.775764	10.393382
16.313444	10.414494
3.279804	10.420482
-7.055765	10.417166
-10.878776	10.435788
-27.436998	10.466343
-27.975735	10.470737
-11.920709	10.475310
12.324030	10.528317
24.012016	10.592428
6.896735	10.611137
-3.856955	10.613158
-15.298613	10.665627
-12.888404	10.777093
-15.670293	10.877971
-17.287441	10.902989
4.164482	10.914004
28.624779	11.049708
41.409191	11.269118
32.267868	11.377516
8.510702	11.376827
2.172177	11.448852
-4.033433	11.603841
-16.624563	11.702332
-11.637878	11.715553
4.242910	11.716582
51.451080	11.745446
60.582111	11.785454
57.647552	11.808873
78.002762	11.811778
93.494209	11.812409
96.717346	11.820578
83.310364	11.827501
58.881748	11.829022
19.289139	11.828676
-40.785030	11.828122
-74.989639	11.828071
-72.295845	11.825792
-65.069572	11.824884
-54.361156	11.826317
-46.716541	11.817705
-39.446758	11.807595
-31.895794	11.808853
-29.652267	11.806134
-30.955944	11.798512
-25.937904	11.798408
-16.560671	11.799271
-10.290658	11.798464
-7.224963	11.798879
-6.456804	11.797408
-8.874633	11.796606
-12.676929	11.797083
-14.325089	11.793982
-14.271264	11.789876
-10.122510	11.789497
-2.294458	11.790588
3.108292	11.790572
3.863008	11.789461
0.696555	11.786325
-12.822521	11.783649
-45.385605	11.783614
-53.922752	11.782853
0.913991	11.781909
3.736389	11.781870
-1.252931	11.780668
-4.862767	11.781227
-7.739516	11.780107
-15.687683	11.770503
-23.273441	11.762753
-8.512278	11.762600
1.990562	11.757865
0.224599	11.749107
4.385730	11.746630
-0.291618	11.747570
-6.916561	11.747172
-4.430771	11.746575
3.639463	11.746247
16.161165	11.746020
10.359677	11.746691
11.596568	11.749529
6.163817	11.752037
6.955183	11.752098
1.499308	11.752740
-1.195943	11.754375
0.132020	11.755769
9.120750	11.758392
-1.094532	11.765329
-4.885844	11.772215
-3.057893	11.772226
15.366068	11.785835
19.619299	11.818933
15.897199	11.833793
17.062466	11.834001
28.061083	11.844362
18.428320	11.848877
12.163299	11.849556
0.920251	11.851979
-5.503969	11.854165
-16.260866	11.882499
-15.695831	11.913175
-7.675961	11.913878
4.975478	11.936039
-1.705217	11.988817
-6.086927	12.014623
-19.570515	12.012712
-20.076412	12.013763
-17.893402	12.019856
18.808867	12.023702
13.339171	12.024900
2.793830	12.026627
-10.958428	12.027865
-34.733406	12.027658
-39.180107	12.029067
-36.641510	12.031793
-27.264864	12.033087
-16.381586	12.032285
1.396383	12.031327
1.449357	12.031363
-1.681467	12.031343
-24.717436	12.031682
-35.272839	12.032752
-36.233589	12.033570
-40.711407	12.033837
-50.068771	12.033899
-32.508984	12.033885
20.668123	12.034279
38.902565	12.036201
18.493483	12.037595
14.931802	12.037586
14.241191	12.039188
6.986963	12.039070
10.233759	12.036081
12.255169	12.037617
14.269820	12.041122
17.360491	12.039033
13.827551	12.034747
14.055480	12.033287
10.885056	12.034000
8.523208	12.034471
11.581429	12.032226
5.830472	12.027487
7.342470	12.024353
-4.123300	12.024320
3.824479	12.024183
-7.264888	12.023224
-13.128789	12.022528
-18.488691	12.021788
-18.297131	12.022540
-9.475533	12.024830
-1.716188	12.025660
-3.671983	12.025421
-9.517930	12.026628
3.114489	12.028670
6.476706	12.029886
20.406427	12.030342
23.595945	12.029852
32.191624	12.029212
37.383667	12.030541
31.550711	12.031795
23.833271	12.031088
22.174700	12.031243
21.148016	12.032086
16.856426	12.031970
15.049337	12.032727
15.318863	12.034403
12.578189	12.035141
5.337831	12.034512
-8.219622	12.033164
-18.589943	12.033249
-10.237207	12.035744
9.538389	12.037159
19.541943	12.034484
21.184256	12.031709
24.738661	12.034930
28.340773	12.041738
29.630232	12.043222
27.995586	12.037854
30.881029	12.034855
17.832180	12.039411
-1.745993	12.044952
-7.518790	12.045343
-19.348139	12.043228
-31.775763	12.043151
-35.584244	12.044703
-33.376152	12.045321
-20.929291	12.044935
-23.834324	12.044981
-21.891642	12.046897
-31.877684	12.049658
-39.342587	12.049751
-41.731304	12.050299
-47.575886	12.057422
-38.949718	12.066452
-14.477282	12.070267
0.034604	12.070461
-8.754217	12.070044
-31.085745	12.069995
-50.046112	12.071806
-57.948380	12.074501
-61.622875	12.074411
-51.714470	12.070643
-18.782032	12.067002
7.794628	12.066863
5.187732	12.068221
-21.172136	12.067191
-33.653446	12.064649
-54.207657	12.063739
-62.493694	12.063717
-63.090218	12.062923
-32.358395	12.062534
10.201395	12.062935
34.078609	12.062555
28.336836	12.061350
15.786461	12.060917
-7.989867	12.061115
-42.146187	12.059708
-49.521599	12.056833
-26.561148	12.055639
8.503841	12.056331
32.285885	12.056032
37.050659	12.054338
43.064911	12.052623
38.512135	12.051601
28.961090	12.051515
23.034174	12.051476
22.130566	12.051108
35.985153	12.051138
37.288994	12.051162
21.863102	12.051424
14.548233	12.053000
6.554156	12.053916
-1.532520	12.052311
-8.076769	12.051479
23.875187	12.053635
18.279797	12.055111
13.255337	12.054557
12.273457	12.055307
0.981545	12.056466
1.224646	12.054865
19.373360	12.054543
28.263227	12.057912
24.003401	12.058651
8.399699	12.058926
-0.806792	12.064949
-1.284269	12.069320
-14.081571	12.068832
-14.440524	12.068525
1.527780	12.066973
8.662889	12.065495
23.267687	12.066123
15.356745	12.063991
-8.862382	12.055178
-9.777160	12.039921
-12.628958	12.025634
-8.440501	12.022182
5.576661	12.026321
18.441547	12.015046
47.428337	11.976150
48.337116	11.937572
34.027836	11.921767
11.008186	11.918387
-3.560700	11.917245
-5.796017	11.917511
6.655231	11.898124
15.675541	11.769757
35.944271	11.533913
30.847637	11.417988
17.593069	11.414653
6.617384	11.166438
9.259367	10.705777
10.694419	10.459246
5.446727	10.451122
11.371628	10.380563
19.301952	10.186715
15.614629	9.998693
18.754755	9.904628
16.960066	9.896095
13.577681	9.878574
-12.440279	9.772964
-17.913456	9.646755
-3.525895	9.606777
12.472971	9.605075
13.280823	9.558792
14.693430	9.503337
0.928956	9.487487
-1.719663	9.488457
-18.409220	9.472167
-61.135880	9.444727
-67.402893	9.428725
-63.803970	9.427678
-71.251266	9.421838
-73.390503	9.387650
-73.701202	9.345121
-51.401619	9.332782
-37.651558	9.332478
-4.949926	9.314509
12.833141	9.291965
32.446362	9.279650
28.154125	9.272079
29.398876	9.267929
15.682169	9.270767
22.383137	9.256773
32.324188	9.215113
40.263798	9.190536
35.721668	9.193789
8.617742	9.189771
8.980986	9.181277
12.034014	9.180101
0.067172	9.182804
9.986413	9.188056
11.937361	9.181409
13.377761	9.165181
12.743949	9.163508
7.182672	9.163997
8.689230	9.133672
-1.145499	9.082557
4.146423	9.054611
3.931552	9.058190
10.930883	9.039121
5.573932	8.962861
6.974181	8.888562
18.137066	8.872766
10.576355	8.870227
-7.174088	8.833350
-21.815865	8.780714
-19.317385	8.738882
-10.085334	8.730565
-17.146730	8.752065
-14.738627	8.744982
-3.493052	8.693050
0.139730	8.662245
-1.231500	8.671935
0.113415	8.675109
13.739281	8.669747
16.990316	8.669771
2.206823	8.668852
-2.640508	8.672742
6.922877	8.642106
24.723379	8.570170
31.232758	8.548475
29.763090	8.540319
14.120957	8.437958
13.705076	8.325211
-3.376499	8.299067
-12.961143	8.299897
-10.532688	8.279946
-6.920857	8.254943
-10.437288	8.233863
-10.428516	8.215508
-9.280456	8.206376
18.229977	8.207790
2.564014	8.198146
-3.061853	8.173882
-4.280941	8.160683
-14.000500	8.161648
-5.771560	8.166021
-5.201980	8.173336
5.361242	8.176556
1.786708	8.175663
11.196098	8.186261
1.284348	8.202793
2.189661	8.203855
-7.135756	8.195324
-4.195415	8.195822
-13.146076	8.203264
-8.381508	8.205003
-17.215437	8.196010
-23.208735	8.184523
-1.409009	8.181093
-8.489912	8.183941
-16.546457	8.186431
-13.776451	8.186332
-25.322910	8.186194
-20.033817	8.189346
-27.597162	8.193119
-36.132412	8.194204
-24.275923	8.193048
26.347336	8.188734
36.017254	8.182569
47.761620	8.180464
47.240379	8.180167
47.962097	8.169628
29.105135	8.149642
16.250450	8.136628
6.507499	8.135302
0.420153	8.133819
37.859169	8.123870
31.965878	8.108121
20.222000	8.094900
20.477400	8.090684
6.865514	8.090431
3.773962	8.081059
19.850353	8.064558
52.742157	8.057004
58.349434	8.057648
-42.383690	8.054496
-28.922672	8.051037
-0.944396	8.052734
18.898104	8.053916
9.401994	8.053956
2.206400	8.057021
8.620249	8.060018
-37.441425	8.060072
-77.537094	8.061494
81.592522	8.065926
38.998695	8.067661
-7.556291	8.065437
-30.008467	8.066114
-32.537445	8.070748
-26.046129	8.072249
-31.802452	8.068782
-34.413185	8.067049
-4.765260	8.072865
35.872215	8.081616
52.875759	8.082822
48.960678	8.078518
41.243130	8.082737
32.380642	8.096195
21.759323	8.102608
11.281456	8.097472
-8.217453	8.097869
-5.590231	8.112178
16.145323	8.122740
18.514725	8.118055
10.678320	8.115870
0.698739	8.129240
-4.404622	8.141489
-6.523187	8.138399
-30.425495	8.132996
-44.164288	8.141386
-36.934113	8.155983
1.206490	8.158116
14.766009	8.150181
9.229262	8.154106
1.697011	8.170286
-1.757635	8.174232
-20.194920	8.165766
-34.064400	8.166790
-43.803959	8.174158
-28.414804	8.172587
6.246311	8.166952
27.449869	8.166241
26.837345	8.167417
34.697994	8.166258
31.369257	8.165637
22.368078	8.169283
3.490772	8.174660
-14.093940	8.175706
-4.942730	8.179138
15.102587	8.200649
28.114882	8.224034
25.751434	8.226454
17.750053	8.235277
14.213270	8.265604
-11.433826	8.283628
-30.609301	8.284091
-27.600521	8.288869
-65.356262	8.296147
-156.412949	8.298265
-191.822052	8.298138
-146.900528	8.298399
-123.788773	8.298844
-128.434418	8.298928
-97.490479	8.299185
-83.070091	8.302544
-106.115242	8.307563
-48.046005	8.307825
86.266617	8.312866
136.155914	8.333481
92.348145	8.350584
71.957344	8.351636
74.409729	8.356730
52.486233	8.377092
39.150368	8.396914
47.109596	8.402822
46.789806	8.401637
67.458458	8.409894
80.359047	8.429785
69.326859	8.440643
51.548824	8.440113
42.715862	8.444281
38.119232	8.431017
41.010651	8.398020
31.349976	8.391345
28.422779	8.391209
18.807894	8.357755
19.120249	8.325521
16.735256	8.316767
19.154331	8.316180
25.758522	8.318407
37.729500	8.317594
24.418724	8.308147
8.484177	8.284736
0.942284	8.257841
-12.935905	8.253428
-14.665971	8.252405
-12.593118	8.220188
-2.910962	8.181437
15.974486	8.172713
12.023849	8.178531
9.784522	8.166177
7.918874	8.139990
1.527770	8.131956
-18.702478	8.142797
-21.670399	8.132292
-16.545984	8.099896
7.545528	8.092898
15.992299	8.095517
13.893114	8.049226
10.646078	7.980146
11.785453	7.955760
7.687060	7.960097
-11.552334	7.914063
-8.295919	7.784520
11.790032	7.648021
7.878738	7.613225
-6.588467	7.612977
-17.526045	7.436234
-21.213861	7.107819
-16.842478	6.933028
-6.161266	6.942825
29.883844	6.834187
33.952343	6.564878
30.887030	6.382253
21.868757	6.366720
12.568878	6.374343
7.999697	6.314349
9.186499	6.230154
1.032315	6.192455
4.104073	6.197653
13.830217	6.195479
6.127125	6.175097
-3.299416	6.160755
-12.102433	6.157762
-17.495340	6.159104
-14.944894	6.162807
-21.096073	6.163723
-17.076368	6.164962
-4.457767	6.171850
32.184299	6.177835
48.585056	6.179467
45.803635	6.179308
34.679691	6.183820
21.370871	6.194448
-5.694343	6.197891
-14.215859	6.194410
-19.306786	6.197217
-27.170666	6.201068
-17.894785	6.200076
-7.929489	6.202661
5.209105	6.208058
13.870204	6.208266
10.215544	6.211544
17.095575	6.230917
17.027931	6.257058
8.724156	6.268860
-6.791210	6.268793
-2.467260	6.291187
-22.530916	6.348996
-36.964676	6.397913
-40.966042	6.408114
-33.660290	6.409538
-8.627447	6.425665
8.060446	6.443894
29.508986	6.455076
46.165131	6.466360
26.856943	6.486775
27.736923	6.504451
30.324532	6.504843
29.950335	6.532187
20.990883	6.628571
6.628860	6.725005
9.692904	6.750000
7.734404	6.749182
-5.988300	6.783540
-34.220848	6.840464
-25.218401	6.885255
-5.171491	6.904568
5.828321	6.904103
9.462765	6.904629
15.937221	6.927312
6.187077	6.955276
1.949144	6.959613
7.287810	6.959097
30.564817	6.970296
31.317087	6.972301
23.070906	6.960917
17.885145	6.961444
17.758644	6.981943
8.211360	6.973067
6.265526	6.919180
-1.634827	6.897785
-2.757559	6.938775
16.746696	7.012350
19.751099	7.082787
16.971743	7.095261
17.850325	7.103738
10.122812	7.185076
6.984307	7.263999
-4.386989	7.309160
-15.738246	7.342092
-18.695852	7.304683
7.289321	7.261621
7.760158	7.346889
-1.033755	7.457842
7.822754	7.472867
13.479437	7.464417
11.941048	7.466146
18.237328	7.460696
9.996015	7.459728
3.537961	7.463467
0.485714	7.595109
-9.700539	7.804036
-2.869700	7.839588
2.545035	7.894186
4.919767	8.108075
17.271336	8.180985
11.363646	8.192516
1.186552	8.262906
-15.402578	8.261896
-3.080027	8.409518
9.154029	8.631639
12.970105	8.641307
19.788225	8.819797
40.610394	9.252463
42.766727	9.450605
41.967533	9.448451
22.693895	9.523579
11.713904	9.620599
-3.737479	9.658425
-10.638934	9.671365
-8.927844	9.683452
-0.323251	9.686678
-11.705085	9.682368
-17.679121	9.700292
-23.507875	9.735163
-17.248117	9.754258
-22.460186	9.757227
-26.336273	9.757154
-17.743319	9.757190
4.585793	9.758160
4.875249	9.762753
0.857122	9.768574
-15.049433	9.770284
-21.121008	9.768755
-8.459981	9.766444
3.986078	9.766746
39.447334	9.769419
36.660454	9.768263
27.399891	9.766824
17.341049	9.772656
7.232289	9.781851
-1.112339	9.787538
9.441599	9.788887
13.318295	9.788520
18.430885	9.789504
7.539997	9.793534
4.611030	9.799621
0.182570	9.805581
-6.603849	9.808164
-13.232548	9.805846
0.204969	9.803342
-1.177117	9.804539
-13.205027	9.810807
-21.702917	9.822901
-34.713631	9.832519
-43.762444	9.833745
-57.279827	9.835104
-54.686707	9.840640
-24.975456	9.844055
-6.482224	9.844042
9.571590	9.844181
21.080238	9.843454
24.481606	9.838179
12.197236	9.830190
16.706417	9.825279
26.083754	9.825013
49.873581	9.824922
61.191372	9.819793
69.620522	9.810438
70.793732	9.803480
58.727558	9.802545
39.348957	9.803656
22.744707	9.802710
6.200549	9.801048
-16.820204	9.800118
-24.535431	9.799075
-34.024620	9.796489
-40.705559	9.793401
-51.471725	9.794999
-59.980686	9.796699
-59.893597	9.787923
-53.375164	9.778547
-55.909294	9.780131
-36.107944	9.782394
-4.093059	9.781484
40.030930	9.782851
57.604584	9.781447
50.611496	9.777884
50.918362	9.779052
46.679615	9.780748
35.165073	9.779782
26.506308	9.779442
28.442610	9.778826
42.167583	9.778422
31.929510	9.781990
4.874579	9.786854
-6.520647	9.788217
-17.138811	9.788514
-23.405638	9.792684
-22.480822	9.799819
-21.376432	9.804311
-8.457599	9.803865
-2.065134	9.804139
-5.807525	9.811391
-0.594229	9.820629
4.603281	9.820966
6.802292	9.815213
1.073316	9.816780
-25.768482	9.824241
-13.005819	9.825060
-7.975947	9.820991
4.935989	9.821455
2.975004	9.825210
9.291119	9.827263
8.196155	9.827444
3.356505	9.827865
-1.374425	9.830242
8.064941	9.832415
7.604021	9.831031
9.449359	9.829476
1.769132	9.831857
8.669254	9.833129
13.644338	9.830234
16.665003	9.829817
21.520182	9.831740
34.614529	9.830136
21.531376	9.830515
5.424178	9.834805
-14.539372	9.832917
-17.285086	9.829055
-19.396820	9.833685
-17.774527	9.835763
-13.116894	9.827168
12.124789	9.820923
4.872917	9.821267
4.196656	9.821106
-9.873102	9.822756
-13.089795	9.827231
-3.573522	9.828243
7.420095	9.827547
2.444097	9.832854
4.424427	9.841144
1.040621	9.840587
-3.683170	9.831886
-1.398539	9.827854
-14.300765	9.830324
-22.509779	9.831496
-18.524328	9.829459
-20.380611	9.828040
-17.336199	9.829864
-17.964962	9.831470
-7.618241	9.831137
13.994451	9.835376
43.693672	9.843867
51.795990	9.847566
57.105824	9.846793
47.170525	9.848908
37.814003	9.855726
22.824915	9.864558
20.600315	9.870154
20.870531	9.869685
32.925011	9.872285
63.410992	9.885811
69.794960	9.897353
61.103344	9.894423
51.589951	9.890383
34.965855	9.893223
25.419390	9.881086
16.247454	9.852253
8.494462	9.839232
4.199272	9.842252
39.474724	9.836311
26.158661	9.827567
14.576035	9.826378
-4.614669	9.828565
-28.513199	9.838674
-44.266300	9.853933
-48.306503	9.861634
-42.752800	9.861528
-25.222229	9.864677
-0.998850	9.881495
10.528636	9.900916
-1.890971	9.904722
-27.262398	9.905413
-46.907570	9.914647
-53.026802	9.917254
-48.775230	9.911095
-36.063824	9.908268
-20.818911	9.908310
-16.362047	9.907073
-29.329380	9.904384
-45.870350	9.901877
-53.931065	9.902897
-64.034554	9.906340
-86.376137	9.908250
-114.054413	9.908642
-140.726517	9.908647
-162.700760	9.908366
-172.017151	9.909966
-163.801361	9.914145
-145.287842	9.916180
-127.742165	9.914629
-116.555214	9.915683
-103.848648	9.921253
-75.853554	9.924761
-24.099831	9.923289
40.661697	9.923271
95.862930	9.929035
124.198532	9.932285
122.305351	9.926575
99.280861	9.924777
77.116074	9.931258
72.632133	9.923885
83.571869	9.905903
96.368568	9.905408
106.538734	9.906536
51.607529	9.885987
53.363400	9.870108
61.303177	9.872368
54.424370	9.870592
53.848297	9.862628
69.137405	9.860315
56.611443	9.861018
47.737408	9.860944
46.641403	9.862439
38.853310	9.863532
44.110188	9.861213
32.119621	9.859847
17.794390	9.861783
21.592587	9.863004
10.618491	9.862575
3.402405	9.862426
-11.794220	9.864694
3.074494	9.869386
12.389385	9.871800
24.414703	9.871717
11.683246	9.874913
16.403643	9.880925
15.350063	9.883646
22.957581	9.882485
19.944925	9.882648
32.549149	9.885865
29.382130	9.888262
-9.929856	9.887128
-9.096444	9.883808
4.174913	9.880748
4.182569	9.879763
16.527542	9.879560
13.674049	9.875646
22.118544	9.868675
20.944080	9.864899
22.986179	9.867572
-21.423561	9.873506
-14.060149	9.874671
-8.078865	9.872284
-5.008749	9.877316
-5.997780	9.885732
-10.204768	9.886959
-14.534274	9.884961
5.426801	9.883843
2.579646	9.882943
-22.766853	9.883586
-22.137856	9.883256
-19.541361	9.880538
-13.997175	9.880392
-9.637976	9.885293
-7.798124	9.891190
18.766655	9.893381
18.508057	9.893223
15.397554	9.896651
-8.924841	9.905352
-9.160551	9.913258
-13.776009	9.915138
-14.958716	9.915475
-14.827446	9.921164
4.058554	9.929407
9.856321	9.933032
39.381126	9.932884
30.880270	9.934947
-37.396843	9.939237
-45.723564	9.940998
-30.702990	9.940116
-24.283470	9.940467
0.094518	9.942457
10.344646	9.943202
36.693085	9.941935
55.225391	9.941580
46.784958	9.944029
-22.976488	9.945357
-39.792500	9.942783
-40.905212	9.941567
-9.538759	9.944563
-3.253616	9.946070
14.881311	9.943296
32.458874	9.940547
41.604691	9.940465
25.876463	9.940371
-18.212084	9.936874
-26.402620	9.931201
-18.408405	9.928191
-2.589108	9.928189
9.234947	9.923901
14.101008	9.910826
10.211714	9.898416
18.138168	9.897285
6.036735	9.895915
-5.863424	9.879059
-10.758759	9.861117
5.679990	9.860281
21.631409	9.861873
28.590670	9.847545
20.760147	9.830847
27.147743	9.830208
27.715912	9.834083
20.089067	9.824533
-11.303246	9.810093
-27.123556	9.807714
-23.776632	9.812458
-21.612965	9.807680
-40.078892	9.794590
-43.681396	9.787834
-30.855257	9.787938
5.464292	9.782446
16.959871	9.769341
9.247753	9.762286
6.206389	9.765853
13.202263	9.766154
-0.744225	9.760865
-10.737240	9.760196
-9.429896	9.761719
17.509825	9.760778
25.750019	9.760147
16.590029	9.760954
4.999011	9.761776
2.301573	9.758971
2.055037	9.755161
-1.772816	9.760715
-2.548738	9.765942
14.146193	9.749832
22.144737	9.730795
27.019207	9.734782
19.534977	9.735023
-10.929230	9.712621
-22.890169	9.697255
-24.498545	9.700383
-19.387505	9.705824
-1.255069	9.707600
2.949383	9.706777
13.136724	9.708951
42.335255	9.718890
37.350636	9.729122
-19.425631	9.732456
-40.363739	9.732137
-34.483612	9.731866
-15.369455	9.733701
-16.583111	9.739993
-10.059369	9.739616
24.217228	9.722665
45.801464	9.708320
50.157139	9.711974
15.979547	9.716792
11.238411	9.707357
25.756731	9.691682
27.099192	9.686152
27.614546	9.694047
40.730518	9.696904
32.975410	9.682140
22.288202	9.670041
20.174982	9.673594
9.970432	9.671716
8.975711	9.661642
12.940105	9.659532
22.971766	9.659110
40.209255	9.657400
32.889046	9.659496
19.673685	9.658442
10.471070	9.656794
3.806000	9.661438
-29.307953	9.667230
-34.068058	9.670149
-20.794249	9.669865
-21.670572	9.670398
-30.383669	9.677267
-36.305233	9.686303
-31.098116	9.692089
-20.441509	9.693564
-13.099831	9.694852
-7.595113	9.713494
-3.164612	9.747201
-6.760303	9.761425
-20.095558	9.760902
-30.981819	9.779319
-28.728426	9.797238
-18.168770	9.790999
-9.407310	9.784737
-2.723407	9.785872
3.179935	9.773705
4.579529	9.750191
-2.271166	9.737570
-12.350183	9.740158
-17.289719	9.736328
-15.353731	9.716264
-9.371620	9.698140
-4.838772	9.694633
-5.324136	9.693707
-9.123442	9.681054
-14.850951	9.664751
-18.488171	9.659554
-11.255448	9.659917
1.701502	9.652507
11.098840	9.639231
20.634497	9.632385
30.796728	9.632640
21.433260	9.627213
-7.127300	9.615396
-27.038515	9.609657
-13.328454	9.609686
-5.689618	9.605464
-2.804888	9.599605
-0.656159	9.598840
5.840008	9.598791
9.238957	9.597807
-3.211435	9.598518
-20.472057	9.597650
-19.176048	9.596918
-4.392809	9.599865
3.293956	9.601155
3.967070	9.596813
6.525251	9.592131
5.633830	9.593037
-1.617672	9.592752
-8.741332	9.595815
-10.432092	9.624212
-8.524108	9.655951
-4.164528	9.658846
3.054231	9.669806
6.424839	9.715162
-1.373517	9.752501
-12.331918	9.757307
-25.998518	9.753179
-31.130671	9.760456
-29.230326	9.774746
-25.021093	9.781863
-7.966175	9.775270
-2.045309	9.766361
-5.570751	9.774693
-3.069028	9.786207
-9.413510	9.766912
-4.611246	9.735870
-0.691101	9.733790
12.459702	9.746506
7.989393	9.745248
3.562320	9.734566
4.574042	9.727412
10.206248	9.727022
8.144094	9.726679
17.461740	9.721894
21.567822	9.721711
18.858936	9.717081
1.514013	9.681925
-15.769723	9.633899
-15.299300	9.615170
-9.346987	9.622307
1.311843	9.627628
12.573059	9.622434
22.621288	9.607813
32.071442	9.593987
28.539673	9.606415
-23.060432	9.646124
-10.212901	9.668745
2.283063	9.658525
1.165249	9.656178
8.304155	9.674415
21.284740	9.689930
15.012313	9.699022
8.131742	9.702090
-0.194663	9.693357
-6.180137	9.682960
-3.074558	9.688509
-5.168849	9.706981
0.826394	9.711323
13.057873	9.682487
11.328032	9.632023
10.407664	9.596350
8.890408	9.593663
8.716571	9.584546
10.227872	9.529500
-0.522562	9.448513
0.511489	9.383348
13.870903	9.356586
13.783978	9.362832
13.732181	9.350454
12.404530	9.269717
11.623802	9.181616
11.712151	9.173066
0.945478	9.208845
6.904695	9.238052
16.529551	9.245436
23.216850	9.244906
28.405283	9.274267
30.468069	9.224287
21.905474	9.082768
7.605195	9.050459
4.959229	9.020567
15.920840	8.905364
24.509069	8.915856
24.481802	8.923923
24.951471	8.862904
23.245619	8.910077
15.312575	8.832869
4.072685	8.646573
0.673126	8.638458
9.585161	8.460258
24.415125	8.008625
31.510752	7.803849
34.408672	7.818389
40.260284	7.725197
41.921127	7.607646
35.898972	7.564061
33.315853	7.547874
34.779282	7.531947
26.504152	7.521747
8.369592	7.524416
-8.862527	7.508711
-18.228189	7.463227
-17.557413	7.431516
-16.194057	7.435130
-17.936905	7.450402
-7.744635	7.455456
6.040908	7.451772
-9.969654	7.445919
-55.280815	7.443383
-62.690338	7.445881
-54.997829	7.446333
-60.164177	7.447030
-60.451748	7.450863
-40.383022	7.449699
-36.923851	7.447103
-33.128685	7.450322
-27.413149	7.450163
-12.547373	7.438961
-24.870173	7.427369
-39.780533	7.428285
-41.612228	7.437177
-30.043751	7.439513
-29.566975	7.430079
-20.708420	7.418723
-10.376889	7.415070
1.327474	7.415544
15.207704	7.415200
8.345078	7.416101
8.045297	7.416836
15.411861	7.408204
3.907830	7.389550
-0.634279	7.377244
1.216808	7.376931
-4.196429	7.374441
-2.586364	7.367292
18.298338	7.364743
15.816798	7.365444
13.992488	7.364896
-2.856401	7.367134
-4.780128	7.376427
0.296216	7.387775
-2.288102	7.392621
10.430668	7.391695
21.841608	7.395903
-7.268712	7.411102
-4.279737	7.427048
-5.437879	7.431984
-9.432291	7.432067
-2.303778	7.441504
-8.170853	7.458179
-12.123321	7.466920
-0.949945	7.467007
0.146729	7.472656
-21.607651	7.486399
-20.195253	7.495430
-22.531408	7.493043
-16.403748	7.492138
-24.889833	7.503376
-30.067566	7.509945
-15.738179	7.502162
6.359059	7.499853
19.224771	7.506981
-5.512105	7.509325
1.429133	7.509181
14.038682	7.509488
10.902452	7.508434
8.535843	7.514475
19.641012	7.526391
34.394333	7.530525
50.830185	7.529162
46.684746	7.535985
-1.574015	7.547608
-10.047363	7.550031
-14.351465	7.548265
-17.838203	7.553759
-7.211342	7.556841
3.714621	7.549164
9.269662	7.542315
31.279997	7.543044
39.881359	7.542305
-10.098131	7.532624
-5.966291	7.520146
-5.840489	7.515351
4.014005	7.515298
6.414340	7.509593
3.539229	7.500016
16.353449	7.495555
11.646571	7.495537
13.414784	7.493197
30.778229	7.488280
34.809143	7.485301
35.172749	7.485143
28.812452	7.484561
19.888462	7.481465
5.275998	7.478110
2.742297	7.477368
-6.989005	7.476907
-6.843287	7.473573
26.024118	7.471029
40.799896	7.471267
39.384724	7.469338
44.159264	7.466793
42.865219	7.466856
38.788754	7.463367
25.181345	7.457708
-3.143960	7.457167
-34.873451	7.455819
-48.908821	7.448719
-67.053375	7.443121
-58.691051	7.443246
-48.615036	7.445089
-24.913803	7.444854
-8.812746	7.442382
-11.418221	7.436744
-19.826275	7.429461
-34.112854	7.427135
-27.442181	7.426428
-47.860825	7.417941
-55.178616	7.407017
-35.926685	7.403011
-15.820261	7.403003
-0.793946	7.401232
35.387707	7.397590
90.752113	7.394765
123.032547	7.394304
-164.957275	7.393579
-124.481102	7.389358
-66.128067	7.385971
-18.216516	7.386139
12.565154	7.380818
36.961788	7.369144
56.234798	7.363791
55.254726	7.364749
25.434298	7.360356
-14.016621	7.349211
-34.836517	7.338447
-32.767456	7.332655
-18.356857	7.332224
-1.151935	7.329067
13.759851	7.315094
29.175823	7.302288
64.846825	7.300489
39.641140	7.300068
-42.306419	7.304108
-74.224236	7.317037
-65.623764	7.324350
-55.361324	7.324563
-45.674824	7.323452
-20.204456	7.318161
24.901999	7.315255
35.550465	7.317292
30.127989	7.311892
-9.255177	7.294558
-17.910576	7.273999
-27.172905	7.261054
-28.562387	7.262964
-28.145517	7.273025
-4.793314	7.271190
6.390281	7.255519
68.515549	7.247655
69.824768	7.267549
-27.296673	7.323459
-23.372614	7.381308
-18.516968	7.394587
-20.301867	7.399438
-4.709690	7.447526
-8.602069	7.499287
15.598454	7.514188
-8.217221	7.513684
-54.983921	7.514604
102.210495	7.513604
66.383965	7.515291
34.197193	7.523981
24.555607	7.530795
21.537998	7.527871
34.450775	7.522411
38.962681	7.521798
27.520247	7.523268
28.193165	7.522818
75.044853	7.516787
93.623711	7.506608
85.132637	7.501814
101.796135	7.503329
139.297867	7.500373
123.129204	7.491373
131.202286	7.486722
175.993454	7.487978
95.485291	7.486832
-82.097992	7.484709
-159.311920	7.486351
-122.457664	7.484505
-106.269211	7.478456
-123.876808	7.479432
-108.854248	7.483161
-95.227005	7.477829
-109.574905	7.470805
-91.633423	7.470231
-56.288750	7.467633
-51.704762	7.460153
-45.648258	7.456884
-35.800114	7.458175
-38.798061	7.455506
-38.703548	7.448591
-27.003826	7.444803
7.334692	7.444829
14.494860	7.441878
-43.486023	7.435482
-39.138950	7.432736
-39.120556	7.433403
-30.388172	7.429254
-31.770193	7.420653
-26.082294	7.416499
-1.944485	7.416661
14.733502	7.413055
-3.837954	7.406226
-38.523853	7.403120
-60.636856	7.403294
-72.206665	7.400764
-78.940163	7.395249
-79.317398	7.392173
-68.450737	7.392645
-38.775681	7.391874
3.681575	7.388156
-11.562601	7.386022
-91.450554	7.386265
-133.607758	7.380934
-114.221886	7.371877
-114.054535	7.370692
-121.376167	7.367264
-81.384918	7.350735
-50.167805	7.341900
-55.759903	7.345172
-5.939243	7.338428
98.205627	7.329465
138.941910	7.333811
111.911278	7.337314
102.261948	7.334461
109.796402	7.336598
99.894249	7.341040
88.444077	7.340876
76.948456	7.340140
53.622604	7.341993
34.001499	7.342944
24.640060	7.339937
10.207710	7.336865
0.103727	7.340106
7.557492	7.346013
21.754625	7.345583
29.246134	7.340219
21.683292	7.337825
29.679081	7.341283
26.358198	7.351711
26.858458	7.366385
20.184256	7.373280
16.852806	7.373257
21.541819	7.380926
27.599829	7.391090
24.741247	7.394140
14.850904	7.394597
11.995827	7.393001
19.387367	7.394701
23.029770	7.399973
17.851233	7.399711
21.666662	7.414048
28.877560	7.453766
22.060476	7.483934
21.869951	7.488728
30.816051	7.489357
17.825560	7.501232
-9.720325	7.525117
-17.249861	7.552973
-10.551734	7.568694
-15.575085	7.568892
-30.708607	7.578459
-45.235493	7.608276
-62.062412	7.630959
-84.670410	7.633996
-80.458725	7.635024
-53.403374	7.641426
-32.869419	7.648076
-7.923643	7.652121
14.567155	7.651469
27.717281	7.656195
33.084682	7.676033
16.372759	7.687626
5.742089	7.682168
-21.188007	7.701476
-33.819366	7.754476
-41.483208	7.792398
-40.828407	7.793808
-31.941385	7.791778
-18.571892	7.832357
-2.822939	7.928449
10.663930	8.024432
20.773090	8.048471
23.142860	8.052447
21.484407	8.164290
16.212763	8.339786
8.030398	8.423399
-0.315320	8.424351
-7.578221	8.458846
-12.824528	8.530526
-16.381969	8.570132
-25.357922	8.572263
-19.033432	8.571545
-7.578990	8.575306
18.429750	8.576593
30.806829	8.576170
38.820713	8.575826
42.152912	8.575477
40.007057	8.576141
17.531708	8.578090
2.813609	8.577337
-11.008040	8.572911
-44.507912	8.569038
-43.358330	8.567948
-30.663702	8.567849
-23.047279	8.564320
-0.651960	8.558710
21.421179	8.557002
38.005600	8.557752
43.563927	8.554420
38.343674	8.557931
36.532410	8.586760
17.486416	8.614357
-12.272144	8.613198
-24.969816	8.615972
-27.922182	8.645420
-20.988632	8.684329
-4.297321	8.718497
18.355122	8.739210
43.885406	8.735929
63.435867	8.744302
73.534920	8.831877
70.727562	8.936004
52.743568	8.965329
29.032305	8.960499
8.772309	8.951488
-7.183850	8.965980
-18.481138	8.971703
-8.182485	9.064690
16.693203	9.651934
34.767673	10.330343
41.942299	10.425676
48.776005	10.646667
55.284664	11.534305
54.357159	12.173438
45.864838	12.252309
41.714123	12.285028
29.399405	12.394082
20.814419	12.459144
20.213526	12.498412
23.594070	12.558849
28.507776	12.630461
31.830967	12.647786
27.514833	12.647051
0.207757	12.695000
-22.050241	12.750227
-43.730053	12.776610
-45.733498	12.785814
-46.878281	12.787841
-37.151520	12.782746
-21.816130	12.782346
-7.783758	12.789672
-13.037499	12.776974
-17.035145	12.747445
-33.481873	12.736799
-51.282394	12.771495
-43.921013	12.832196
-41.642826	12.857654
-40.699337	12.852026
-32.784206	12.874860
-31.191387	12.949476
-22.323092	13.076608
-18.699583	13.243414
-11.402499	13.363000
-14.388655	13.367235
-15.840128	13.471683
-19.733652	13.860214
-12.738359	14.211794
-24.228210	14.288158
-21.713198	14.292962
-11.832596	14.344475
-8.843586	14.385572
-10.838203	14.421010
-6.218032	14.508780
17.643578	14.673487
18.697481	14.770987
-0.817868	14.771191
-1.774110	14.935895
-0.553021	15.252448
-1.676085	15.421755
-1.828312	15.432417
-18.808624	15.453208
-23.603636	15.507019
-43.077473	15.549453
-52.454659	15.573335
-49.581654	15.584644
-58.365440	15.586001
-64.042854	15.586585
-78.007973	15.595150
-74.385040	15.602306
-52.298344	15.601824
-37.008610	15.600557
-17.634560	15.600020
4.521993	15.599360
27.807976	15.599296
48.360222	15.600142
53.982605	15.594819
67.759491	15.572823
88.760162	15.551826
90.061462	15.550012
84.734673	15.541461
73.494789	15.512947
59.026543	15.492564
42.281296	15.490196
13.122972	15.490284
-2.324744	15.485374
-8.471124	15.475635
-31.424391	15.463267
-49.556080	15.456216
-52.978928	15.461391
-48.725327	15.469708
-45.485138	15.463923
-53.793110	15.451992
-48.280403	15.463347
-35.379749	15.496306
-39.528595	15.516162
-41.223278	15.515222
-23.629042	15.515357
-16.213526	15.521684
28.734856	15.523701
31.370638	15.520412
26.189829	15.520541
13.011370	15.523787
-2.342481	15.515903
-8.721003	15.497313
-4.384167	15.487938
6.518967	15.491048
24.667881	15.488735
48.810188	15.471980
66.410027	15.451116
66.782478	15.440553
57.152363	15.440383
48.451546	15.433178
43.982513	15.408109
37.989498	15.383652
30.389870	15.378260
27.317671	15.377570
25.326227	15.365139
10.216574	15.349123
-16.326721	15.340827
-37.757774	15.340022
-48.519421	15.341392
-58.220928	15.339290
-70.776077	15.329515
-93.903900	15.316754
-103.601143	15.312148
-96.023926	15.311815
-85.565903	15.302596
-57.679123	15.289808
-27.042694	15.285585
-6.799369	15.285530
4.112655	15.280227
4.205511	15.271185
16.849970	15.266056
19.974909	15.266124
26.604877	15.262317
24.939791	15.249153
29.613285	15.238773
27.900446	15.240329
19.057625	15.236429
1.730919	15.213818
-0.235034	15.192245
-12.530003	15.189404
-41.159672	15.189515
-50.345551	15.169897
-62.646931	15.135787
-72.215317	15.114083
-76.881920	15.112885
-65.315361	15.101057
-30.171822	15.055989
-16.614265	15.010974
-18.619921	15.001014
-24.181789	14.999495
-42.454834	14.971670
-52.182739	14.933926
-54.771305	14.915478
-37.427944	14.914624
3.651660	14.912978
24.676970	14.901791
28.058300	14.887795
18.506468	14.881285
11.702467	14.881017
1.185832	14.880356
3.132345	14.882078
4.945056	14.887875
28.797520	14.891239
44.386814	14.891428
52.208328	14.890676
53.666779	14.889117
55.000370	14.890486
56.106342	14.892560
45.887131	14.887782
48.702061	14.879968
59.105904	14.877620
51.955856	14.879034
45.046951	14.878080
39.439484	14.874601
36.897766	14.872225
48.949764	14.871951
46.398823	14.871657
90.147568	14.869628
83.508987	14.867862
89.149818	14.867974
79.627518	14.866471
70.229195	14.862842
64.984352	14.861559
57.427776	14.862240
63.999035	14.861240
78.469078	14.858143
90.369057	14.856207
103.331146	14.859672
98.676544	14.865648
87.920509	14.866977
80.163261	14.865294
76.776871	14.865678
92.606415	14.866676
104.209488	14.866645
108.075333	14.867285
118.537170	14.868712
119.594421	14.869202
124.349579	14.868783
140.496704	14.869082
152.147797	14.869341
150.667572	14.867943
103.659912	14.866711
13.911351	14.867100
-75.997871	14.866543
-147.484650	14.862263
-184.024033	14.856341
-189.515289	14.855382
-172.325516	14.860169
-135.807358	14.861173
-122.827347	14.853622
-136.652267	14.845882
-143.632935	14.845110
-147.652420	14.846158
-145.011948	14.840990
-137.523026	14.831990
-131.141235	14.827524
-113.849617	14.827511
-108.851639	14.824676
-118.963814	14.817959
-117.449959	14.813539
-114.704620	14.813461
-120.021919	14.812259
-112.484039	14.806620
-128.577164	14.801155
-141.534454	14.799997
-128.928528	14.799581
-124.054024	14.795625
-108.648979	14.790370
-98.796425	14.787869
-112.349838	14.787891
-132.911850	14.787049
-140.845245	14.782857
-157.734665	14.776815
-147.725418	14.773653
-139.933350	14.773790
-119.497078	14.770422
-98.907417	14.762672
-105.995964	14.759209
-121.872215	14.759706
-135.262207	14.756783
-111.756653	14.754893
-116.502777	14.759126
-133.513519	14.762300
-121.758881	14.761501
-96.377251	14.763218
-73.185852	14.768424
-15.024887	14.771795
59.351700	14.772102
120.956833	14.772687
167.517578	14.774953
180.159454	14.777004
172.755859	14.777414
147.184509	14.777633
108.268028	14.779922
101.057220	14.782934
110.795441	14.783604
115.642181	14.784204
118.484070	14.788677
141.101852	14.793777
127.750038	14.795051
111.268166	14.795330
107.666565	14.798530
104.589172	14.803262
109.348671	14.806279
105.310081	14.806762
92.254021	14.806936
85.887489	14.809559
75.443542	14.813639
74.507332	14.815458
80.500137	14.815416
77.687279	14.816121
78.953972	14.816461
71.987831	14.816312
58.667175	14.816509
52.531338	14.815842
55.813999	14.816502
54.101185	14.818730
49.257233	14.818837
55.565605	14.819747
65.955757	14.822931
65.490547	14.823862
55.393173	14.824183
37.828896	14.825885
16.395485	14.826227
1.828931	14.826773
-3.524738	14.828783
-10.404427	14.829395
-21.695587	14.829669
-28.938379	14.831903
-30.135082	14.833833
-29.694908	14.834009
-34.745461	14.834472
-43.966400	14.836026
-40.507664	14.837024
-21.166876	14.836926
-8.620384	14.837340
-13.637096	14.838664
-21.795109	14.839415
-22.941221	14.839381
-23.419144	14.839920
-30.304935	14.841983
-34.022182	14.844567
-20.271362	14.845366
-11.724882	14.845005
-5.471836	14.846372
-11.914412	14.848823
-14.793179	14.850125
-16.552660	14.849812
-15.189697	14.846272
-16.113853	14.840185
-22.620001	14.837224
-26.214235	14.839267
-16.377369	14.841781
-15.939845	14.840288
-4.482990	14.836848
-11.147326	14.840148
-17.167618	14.850365
-17.400642	14.856599
-18.543785	14.856959
-32.254776	14.857839
-16.158905	14.858192
8.357840	14.852437
27.246967	14.841364
24.362745	14.834518
32.667252	14.834956
39.984135	14.824497
33.372749	14.790895
16.042233	14.759211
14.931603	14.753093
15.173220	14.750028
-1.378489	14.725887
-5.353711	14.698315
-0.727155	14.687435
-1.070436	14.686964
-4.866936	14.686255
-17.871117	14.682582
-14.991267	14.676596
1.600981	14.670267
7.626757	14.666769
13.766884	14.667077
17.625769	14.666523
18.911741	14.662891
17.915098	14.660735
1.866257	14.662207
-3.382251	14.665524
3.656114	14.668821
10.547614	14.669833
6.839837	14.669290
5.851230	14.671436
6.556184	14.676691
8.028886	14.680405
9.222919	14.680101
-3.408906	14.678432
-6.180244	14.678804
-7.810613	14.681036
4.141494	14.682085
5.749259	14.681108
9.924094	14.680323
14.753716	14.679984
16.531897	14.679382
3.859580	14.679671
1.113763	14.680264
-4.581107	14.680165
2.865109	14.680300
1.085724	14.679956
-3.469854	14.679431
-12.096741	14.680916
-13.410541	14.682473
-20.839148	14.682478
-20.486496	14.684398
-17.349974	14.688873
7.412784	14.691499
16.360691	14.691121
26.375633	14.692040
23.923109	14.697451
15.121963	14.704486
7.364894	14.707727
10.120670	14.707652
9.981057	14.710113
16.646317	14.716120
9.618783	14.720847
13.575979	14.722116
1.033475	14.722120
-7.553182	14.723010
10.584349	14.724678
33.284176	14.725701
35.657536	14.725271
21.715792	14.724466
21.795679	14.724367
15.054909	14.724800
1.782535	14.726117
-2.245269	14.726605
3.854077	14.728082
16.220404	14.740207
7.935741	14.756021
-9.351394	14.758121
-10.482224	14.758921
-17.478241	14.773599
-26.719456	14.784732
-24.259897	14.782885
-14.425850	14.781567
-8.965779	14.783610
-13.437268	14.782784
-17.574295	14.780102
-18.193022	14.778684
-23.913210	14.778927
-32.818722	14.779203
-30.867476	14.777758
-14.096189	14.776045
1.952214	14.775949
6.797822	14.775863
6.614885	14.774300
7.551909	14.772074
7.687127	14.770362
2.915412	14.770405
-7.417975	14.770479
-14.218779	14.764319
-9.360626	14.752455
0.676341	14.746492
6.502194	14.747530
9.919618	14.743408
15.310845	14.735533
16.948685	14.733175
9.181983	14.734608
1.294236	14.735361
1.459189	14.732733
2.486008	14.730340
-3.735062	14.732664
-11.706931	14.726166
9.809293	14.704544
5.507056	14.688233
-5.273003	14.687556
-12.254302	14.689313
-10.393162	14.682104
-8.090087	14.668216
-5.023551	14.655320
3.017266	14.648164
7.172926	14.648414
-1.195366	14.647799
-13.367290	14.635334
-17.475964	14.622037
-16.721790	14.625204
-16.367165	14.636443
-10.368158	14.638685
[truncated: 78,262 more rows]
