# Supplementary material for: Surface electromyographic analysis of differential effects in kettlebell carries for the serratus anterior muscles
Source: PeerJ. 2018 Jun 12;6:e5044. doi: 10.7717/peerj.5044 (PMC6003386; doi:10.7717/peerj.5044)
Supplement: Supplemental Information 1 — Raw files and R-script file for processing of EMG data. [file peerj-06-5044-s001.zip › Raw Data Anon/Athlete_15.csv]

-153.300201	17.656742
-141.998581	17.660639
-141.343002	17.663349
-152.810776	17.664154
-146.510956	17.664162
-161.385941	17.664564
-154.165939	17.666134
-154.738800	17.668421
-160.976791	17.669720
-163.918060	17.669754
-158.606644	17.669924
-151.031540	17.670465
-147.535370	17.670834
-156.006775	17.671009
-172.265152	17.671190
-184.629593	17.671143
-183.254639	17.670309
-173.704483	17.669662
-167.222931	17.669811
-170.590439	17.668440
-189.311951	17.665373
-212.319809	17.663984
-209.542160	17.664116
-180.507706	17.662249
-165.629181	17.658663
-185.819717	17.656775
-220.473404	17.656908
-244.303635	17.656145
-237.720901	17.653191
-180.765076	17.650431
-71.069992	17.649902
61.247257	17.649570
169.025940	17.647305
217.829071	17.644817
212.552078	17.644125
185.489639	17.644020
162.074158	17.642244
151.841705	17.639465
157.423096	17.638226
170.651337	17.638235
170.754501	17.637003
152.934479	17.634409
133.779007	17.632769
127.846130	17.632698
132.070801	17.631968
134.214493	17.629639
127.950966	17.627893
119.342400	17.627754
112.767509	17.627220
104.741371	17.625364
98.357498	17.623831
102.092934	17.623533
110.224922	17.623461
104.817543	17.622755
84.452873	17.621634
67.852654	17.620649
64.364067	17.620148
76.568443	17.620113
78.145226	17.619791
77.929085	17.617914
92.178825	17.614689
92.026909	17.612614
81.680397	17.612553
76.036819	17.610996
75.436279	17.605925
89.190697	17.601360
91.289879	17.600471
86.728310	17.600077
60.777855	17.596970
51.794518	17.593353
51.885529	17.592104
51.930058	17.592108
48.820946	17.590998
55.294350	17.588924
39.419216	17.587910
11.846311	17.587952
-19.661428	17.586855
-59.461098	17.585058
-77.843361	17.584558
-83.724510	17.584494
-79.912727	17.583443
-60.041946	17.581570
-51.378872	17.580173
-41.874249	17.581053
-30.798021	17.582310
-17.126833	17.580187
-63.950661	17.577322
-51.774105	17.578691
-43.448780	17.581764
-39.353542	17.581224
-36.700050	17.578485
-34.651249	17.578247
-32.413395	17.580297
-18.335396	17.581011
-17.526281	17.579935
-30.574806	17.579798
-30.788225	17.581276
-29.839510	17.582150
-26.459068	17.582113
-22.640545	17.584293
-19.052021	17.589172
-4.798915	17.591803
-4.246233	17.591839
-4.095096	17.597710
-15.969940	17.609127
-16.377808	17.614044
-16.606371	17.614151
-17.384483	17.621368
-18.591503	17.630877
-6.820724	17.633429
-5.627266	17.633532
-4.588035	17.635130
-2.970287	17.636169
-12.462273	17.636372
-11.271047	17.636469
-11.529582	17.636812
-10.827530	17.637098
-0.264212	17.637039
-6.149055	17.637268
-7.301209	17.637640
7.816452	17.637787
0.496303	17.637850
8.074582	17.638000
8.863184	17.638187
5.377582	17.637798
1.156291	17.637215
-3.200947	17.637367
-0.643597	17.637318
8.344429	17.635788
13.564069	17.634129
8.660030	17.634008
2.369727	17.633894
1.868408	17.632624
4.039523	17.631525
5.113487	17.631245
6.837799	17.631369
10.107299	17.631294
12.292624	17.631145
10.937908	17.630674
7.921582	17.631212
9.038260	17.636967
10.993547	17.642832
11.114905	17.642897
15.820704	17.646938
20.054783	17.655630
15.322396	17.657848
17.438375	17.658680
41.440876	17.663305
33.074570	17.665052
-9.743836	17.665190
-24.956701	17.667727
-20.540630	17.669495
-23.995026	17.669518
-35.843693	17.670509
-39.243767	17.673008
-20.726484	17.675074
-10.053657	17.675360
-4.034640	17.675896
3.418956	17.679659
-1.756843	17.683973
-0.436089	17.684753
-13.382854	17.685492
-15.968740	17.689539
-10.206004	17.692955
14.376417	17.693424
20.947033	17.693834
14.804312	17.696014
3.435176	17.698469
-4.341884	17.699190
-21.069702	17.699268
-23.977444	17.701933
-21.339689	17.705225
-0.170902	17.704819
6.324786	17.705256
6.036141	17.709261
2.016870	17.709658
-4.490880	17.707602
-23.443590	17.708784
-24.586050	17.709480
-20.530848	17.708788
-4.259459	17.708961
-0.466287	17.708822
2.268041	17.709860
5.058037	17.711510
13.951867	17.711540
17.634527	17.712797
28.973061	17.715071
28.712019	17.715359
36.947735	17.715693
37.511997	17.717503
37.579712	17.718012
33.633350	17.716167
27.293716	17.715040
6.567343	17.716690
-4.063685	17.717516
-12.512759	17.713615
-5.161071	17.709225
-6.452065	17.710394
-5.193505	17.713142
-2.846817	17.710947
-1.339215	17.706875
-13.492266	17.706200
-14.012164	17.707420
-1.329358	17.706974
-1.416896	17.704868
-1.084183	17.703730
-11.676269	17.704359
-23.471916	17.704218
-25.349253	17.702404
-22.221062	17.702389
-24.883520	17.704872
-23.138227	17.704737
5.460430	17.701847
3.524024	17.702417
-2.079569	17.706060
-12.309365	17.707277
-12.297145	17.705708
-4.725227	17.703991
-6.398407	17.703220
-26.752140	17.703968
-22.587812	17.706976
36.338123	17.709972
43.372807	17.707897
28.850737	17.702965
22.362932	17.703726
18.767609	17.708748
9.709683	17.709394
-11.727688	17.706215
-27.627972	17.704849
-36.185280	17.705336
9.015485	17.705694
7.030999	17.706039
3.848486	17.706436
8.932221	17.706356
16.774244	17.705881
18.000977	17.705679
26.230400	17.705704
7.270638	17.704117
0.843798	17.699736
-74.159157	17.695856
-74.374825	17.695364
-28.572121	17.694710
-15.259780	17.691519
8.811514	17.688770
48.788540	17.687735
59.321480	17.687283
84.827942	17.686680
71.887001	17.686293
-91.884163	17.686323
-100.991058	17.685183
-84.162415	17.683180
-49.234375	17.681913
5.814969	17.680946
32.616100	17.678747
71.715294	17.675282
107.223709	17.674435
97.670311	17.672741
-83.818939	17.661787
-82.597290	17.650005
-54.770592	17.646898
-10.601318	17.647013
8.191723	17.647081
43.420353	17.647047
72.153976	17.647009
97.093956	17.645432
93.362480	17.635101
-88.413849	17.619045
-87.451530	17.609531
-43.249863	17.608179
-32.574093	17.607834
-6.056536	17.601595
32.810574	17.584181
65.205322	17.559267
61.832699	17.543247
65.157700	17.541508
-60.108017	17.539597
-53.609535	17.532034
-47.997261	17.524475
-33.350178	17.517931
-8.066886	17.513105
15.387448	17.512472
-7.068566	17.515293
-32.658302	17.516424
-16.832008	17.515331
20.549698	17.515648
37.756100	17.517441
17.147715	17.515736
16.954933	17.492552
20.829126	17.451029
7.818255	17.429195
-26.295807	17.429226
-35.340744	17.419947
-13.279747	17.387848
41.246330	17.316536
59.778534	17.181631
48.905300	17.039093
41.975479	17.015106
30.654415	16.947912
-10.525928	16.465942
-22.536734	15.819107
-27.156298	15.621376
-72.869347	15.600354
-115.693527	15.241090
-118.624840	14.850277
-85.703873	14.750665
-53.991955	14.753829
-40.737850	14.754070
-9.870267	14.769628
40.623749	14.776450
79.147842	14.771822
37.508190	14.738043
-43.634617	14.697037
-92.593582	14.692244
-74.244904	14.694854
-44.201008	14.688684
-10.706533	14.687055
14.854609	14.688951
65.843315	14.693544
105.262695	14.691432
67.916374	14.686797
-62.688171	14.688117
-119.569275	14.689967
-75.032143	14.687682
-33.054539	14.664209
-10.575432	14.643945
5.470511	14.646924
52.215630	14.618155
96.554962	14.569431
42.454670	14.548899
-69.095856	14.540750
-115.447395	14.495029
-80.078773	14.389274
-41.660793	14.370908
-28.169336	14.206683
3.615116	13.246684
49.226402	12.075606
76.921593	11.884101
40.199116	11.555691
-50.922146	9.934020
-97.693863	8.359757
-66.577446	8.055552
-29.069746	8.018242
-4.680910	7.758198
32.516174	7.539951
56.169090	7.382813
56.333511	7.197899
59.709881	7.019470
58.872826	6.980302
42.891853	6.964024
33.068153	6.815279
37.324657	6.667130
44.159794	6.610057
46.109486	6.590769
33.571480	6.574232
12.867483	6.563875
-0.631643	6.567300
-6.865557	6.551096
-12.678584	6.518727
-11.057199	6.500403
-1.568091	6.487653
5.735857	6.453877
7.668298	6.384984
5.878636	6.345284
4.462468	6.350442
7.783762	6.290653
-10.293095	6.153197
-3.286092	6.034810
-0.024898	5.974711
10.219053	5.955843
7.579291	5.956197
11.055129	5.911410
20.514400	5.772197
29.690372	5.641882
25.090006	5.609173
32.509289	5.611144
31.978880	5.612327
28.515572	5.609457
11.959094	5.613294
11.500120	5.586222
20.494307	5.399124
29.924475	5.173426
24.797239	5.135247
22.167307	5.115948
3.707915	4.973106
-2.737222	4.863358
-14.584578	4.845260
-28.082262	4.845806
-40.905361	4.844304
-43.062992	4.850882
-53.213650	4.864683
-48.984726	4.855013
-28.154955	4.815386
18.453642	4.790365
43.708492	4.796743
54.422935	4.806165
59.819042	4.805090
56.002705	4.805072
26.409798	4.807316
3.556352	4.803828
-13.458622	4.800664
-20.774036	4.805428
-39.666920	4.811978
-22.068907	4.813412
-0.480457	4.814576
19.086199	4.825305
29.863604	4.843470
30.696487	4.853236
33.877846	4.851707
21.587366	4.859197
9.382423	4.881636
-9.348868	4.898047
-9.114747	4.900006
-2.695215	4.899698
7.288240	4.902548
14.449539	4.904059
30.547390	4.903409
27.400764	4.903524
20.172802	4.904094
10.263789	4.904231
-8.556959	4.909324
-10.722122	4.921123
-9.448408	4.926605
-4.527538	4.926551
11.259727	4.947337
10.109550	4.984017
5.315837	5.000066
13.009941	4.999976
-1.990072	5.014403
-48.657417	5.038663
-58.967983	5.051057
-48.275410	5.051557
-17.480524	5.055241
-4.109660	5.071432
8.300142	5.092132
30.215380	5.099498
29.407820	5.100035
13.534606	5.129078
-28.897413	5.188451
-39.441036	5.230751
-31.700567	5.234803
-35.543976	5.245739
-34.412670	5.327691
-9.998633	5.478562
4.341297	5.599194
12.580148	5.612763
20.621498	5.630325
8.925031	5.831250
17.137245	6.125810
13.952671	6.280584
5.528924	6.290689
0.002877	6.307714
-16.562614	6.383292
-20.573956	6.493360
-18.655985	6.638576
-3.125455	6.803821
27.860106	6.903100
35.721935	6.901333
35.732140	6.994124
34.710442	7.374526
14.735947	7.861417
0.265127	8.145755
-5.683012	8.185973
-11.303918	8.229373
-13.113626	8.580788
0.266288	9.243076
-0.597583	9.807332
7.120848	9.947124
-3.389706	9.993143
-4.667338	10.547941
-2.855347	11.377239
-10.187217	11.790036
-8.859644	11.800270
-18.350266	11.989703
-4.252168	12.505082
-4.790192	12.925297
-10.334064	13.018731
0.452593	13.041337
15.479359	13.325658
19.007090	13.757128
26.871288	13.959418
27.167957	13.959435
19.291000	14.193300
-24.452406	14.704247
-26.979721	15.031157
-20.993464	15.051774
-4.137803	15.172641
27.228125	15.615783
36.469673	16.081573
41.309563	16.256659
49.916962	16.256779
40.547192	16.463982
3.498487	16.956930
-7.321826	17.354303
3.778726	17.427858
33.327400	17.463549
42.163795	17.717110
45.139023	17.986982
43.554962	18.072521
35.800392	18.071121
5.821854	18.093071
-40.390060	18.123363
-50.701862	18.140619
-30.024439	18.151638
-23.717375	18.161041
-19.146835	18.165129
-11.026069	18.164743
-8.624601	18.167135
-13.646646	18.172077
-26.381762	18.176157
-45.345074	18.179707
-57.995674	18.182945
-55.676338	18.184513
-50.689808	18.184155
-49.729031	18.188219
-45.737919	18.198996
-39.731636	18.206402
-33.145172	18.207012
-23.651339	18.208220
-13.473023	18.211956
-4.104897	18.214676
6.417063	18.215275
11.503154	18.215153
11.695547	18.215927
12.044294	18.217960
1.490404	18.219404
-23.446836	18.219294
-38.865711	18.220375
-24.000046	18.223337
-14.537346	18.224741
-29.777573	18.224546
-42.543259	18.225605
-45.646648	18.226885
-44.408787	18.226261
-42.891735	18.225428
-36.708218	18.225624
-11.750809	18.225569
22.672842	18.226187
36.796780	18.228146
32.284695	18.228897
34.387352	18.229111
37.436371	18.231604
29.875513	18.234568
30.401016	18.235626
40.602406	18.235685
31.581455	18.235678
6.140427	18.235695
-5.516147	18.235977
-5.688916	18.237734
-5.453487	18.241293
-2.147830	18.243532
1.291792	18.243567
1.264052	18.244957
3.010018	18.247938
5.462983	18.249718
1.407107	18.250093
-0.541936	18.250116
7.219800	18.250118
17.430277	18.250132
19.417692	18.250351
13.981544	18.251019
6.937339	18.251728
-1.536508	18.252007
-17.926291	18.252018
-16.038786	18.252020
-27.808815	18.252050
-26.377665	18.252121
-25.282455	18.252319
-26.522518	18.252613
-20.932739	18.252813
-11.900931	18.252827
-3.236783	18.252808
5.780020	18.252876
12.357043	18.252920
14.373480	18.252943
15.009542	18.252928
16.752300	18.252947
19.324892	18.252903
24.757034	18.252291
28.783091	18.251932
29.184990	18.251999
25.280724	18.250603
16.754292	18.249481
6.509846	18.250357
0.312920	18.249472
-1.419357	18.248453
-0.934019	18.252323
1.223824	18.255615
-0.459008	18.254028
-7.664944	18.254751
-15.695726	18.260393
-11.933735	18.263948
-3.869251	18.262829
0.117222	18.261814
3.323952	18.263765
9.647542	18.265810
12.456967	18.264952
10.777845	18.263165
6.938158	18.263542
1.093833	18.264248
-1.248725	18.261944
2.039492	18.258600
10.335049	18.258320
19.349466	18.258789
25.877819	18.253578
27.743668	18.246065
24.793478	18.246136
19.990211	18.248211
12.492748	18.241182
20.633623	18.234161
30.417021	18.237310
27.897697	18.241640
21.522812	18.240807
1.996608	18.240114
-4.095935	18.241350
-5.032620	18.242079
-0.347666	18.241903
4.874484	18.241779
20.353504	18.242586
18.116760	18.243637
9.751991	18.243538
-15.663184	18.243961
-26.418625	18.247091
-26.790052	18.250731
-20.517118	18.252174
-8.876115	18.252224
11.333831	18.252672
49.840363	18.254948
60.259975	18.258921
39.833961	18.261513
27.199226	18.261463
13.385256	18.262899
-1.188578	18.267719
-8.210014	18.270901
-3.032527	18.270536
9.782843	18.270956
25.513340	18.273397
37.222271	18.275282
37.373043	18.275146
25.299335	18.274998
8.009537	18.275839
-7.368155	18.273283
-13.564779	18.269333
-7.496351	18.269125
6.681118	18.266880
9.543139	18.263361
20.421598	18.265276
22.610834	18.265100
15.526173	18.261452
11.267428	18.265242
-14.639226	18.272861
-49.354294	18.273907
-88.383797	18.272179
-124.438637	18.276695
-158.735336	18.285322
-157.183777	18.289015
-128.651672	18.287525
-68.702599	18.288406
-18.945797	18.292896
13.098477	18.295250
12.772799	18.294258
-19.389725	18.293665
-68.881332	18.294424
-124.424103	18.296051
-138.098480	18.297581
-100.782936	18.297731
-48.095097	18.298061
8.574626	18.298037
43.648819	18.296137
37.675503	18.295313
-5.976367	18.295315
-63.162930	18.292902
-100.883095	18.290874
-102.878250	18.291506
-72.272980	18.290314
-22.481247	18.288179
27.409407	18.290892
58.876877	18.293646
54.413830	18.291964
25.899553	18.291355
-25.204643	18.293686
-80.929611	18.299566
-79.499702	18.307064
-59.336727	18.307512
-7.191611	18.306124
45.281544	18.313765
72.995262	18.322939
70.204430	18.325241
21.240717	18.324762
-26.310860	18.326048
-49.387196	18.330172
-61.842606	18.335089
-42.808273	18.336905
-6.323975	18.336918
30.778345	18.337675
61.902508	18.336132
65.582825	18.333570
74.942490	18.333710
71.290771	18.332245
57.975849	18.330256
45.855022	18.332312
43.257729	18.333086
38.285938	18.334599
44.499817	18.343781
38.451431	18.351997
49.550583	18.352882
65.338173	18.354443
64.049164	18.359943
22.002161	18.364412
17.819136	18.366053
14.344679	18.365614
26.048332	18.363653
28.570936	18.363693
40.879951	18.366375
52.220505	18.365934
55.899349	18.362423
57.987148	18.361507
14.978782	18.362576
6.549668	18.362753
15.380801	18.362938
12.332452	18.363035
17.793985	18.360741
23.574163	18.356846
25.600418	18.355391
46.806305	18.355829
49.767479	18.353359
8.154758	18.348583
10.781905	18.345978
21.729881	18.345789
40.499073	18.345755
40.016907	18.345306
27.720764	18.344820
25.074568	18.344412
14.798798	18.344074
2.060122	18.343847
-7.974238	18.343790
-17.345940	18.343889
-11.083065	18.343969
-10.352979	18.343891
-21.585402	18.343733
-22.308933	18.343637
-14.848162	18.343697
-1.851203	18.343731
-2.108291	18.343857
-4.840323	18.345282
-16.555222	18.347765
-21.412573	18.348783
-39.065937	18.348680
-41.296066	18.350456
-34.887493	18.353453
-26.373730	18.354885
-9.684329	18.354954
-10.286088	18.355116
-14.508101	18.355473
-21.616138	18.355732
-37.281616	18.355938
-33.658852	18.356163
-26.914043	18.356304
-19.802225	18.356316
1.661229	18.356356
10.146004	18.356501
10.320609	18.356653
1.028460	18.356771
-11.022859	18.356863
-14.994092	18.356899
-8.078853	18.356890
-0.451810	18.356920
4.110200	18.357040
19.172308	18.357183
37.199127	18.357304
30.089870	18.357426
3.347940	18.357456
-10.401629	18.357433
-5.716415	18.357401
0.526089	18.357376
3.903691	18.357666
9.512129	18.357395
17.619556	18.355238
16.684290	18.352743
-5.640814	18.352554
-33.297394	18.354303
-39.119171	18.354713
-25.233616	18.352379
-9.492437	18.351160
3.335660	18.353333
12.313163	18.354830
18.169689	18.353355
22.619268	18.351820
16.327965	18.351896
-3.683435	18.351526
-12.008081	18.349800
2.324906	18.349085
13.939758	18.348940
7.149944	18.346228
-7.014159	18.342590
-15.496995	18.341417
-14.646914	18.341398
-9.168009	18.339016
-3.042668	18.332399
8.952412	18.323271
23.490660	18.317690
23.097244	18.317633
8.485282	18.310148
0.596566	18.285685
-0.078742	18.263084
-2.020385	18.259167
0.950482	18.256226
23.701899	18.239265
26.593081	18.222366
16.604321	18.216789
4.167842	18.216639
-4.445651	18.215927
-8.877307	18.213896
-10.142373	18.210606
2.220508	18.206629
-0.394295	18.204351
-19.943893	18.204308
-28.508728	18.202700
-34.126930	18.198963
-33.361126	18.197206
-25.913576	18.197325
-14.567815	18.196264
7.552723	18.194653
9.757960	18.194189
4.756162	18.194250
-12.680159	18.194345
-13.959894	18.194666
-13.056808	18.194197
-10.159327	18.194109
-5.969545	18.197010
8.664179	18.198997
7.832413	18.196312
4.700232	18.194866
-0.194449	18.198177
-15.766640	18.200960
-15.668386	18.200830
-11.291711	18.200422
-4.376182	18.201551
14.634032	18.203556
17.493227	18.203756
14.314395	18.202530
4.906498	18.202887
4.242754	18.202202
3.412227	18.196974
-5.346727	18.191784
4.414218	18.191402
7.027253	18.192837
12.303264	18.191944
4.259429	18.189566
4.748777	18.188198
1.730585	18.187944
-3.082544	18.187901
-5.267467	18.187944
9.597646	18.187757
16.683920	18.186758
25.544285	18.185217
19.901056	18.183966
21.771261	18.183399
17.960716	18.183310
11.319228	18.183386
5.400023	18.183500
13.847218	18.183605
11.982730	18.182995
11.271273	18.181028
-3.681514	18.180103
-8.855938	18.183064
-13.018355	18.186295
-16.067141	18.184156
-17.058075	18.179886
-10.241346	18.180588
15.705647	18.184593
22.718002	18.185957
7.798826	18.184982
5.054934	18.185377
0.529155	18.187599
-6.614561	18.188976
-4.018231	18.188780
9.486582	18.189194
15.828649	18.189510
12.606971	18.188478
11.195624	18.188181
11.478219	18.187805
5.999743	18.186066
-0.640167	18.185692
1.775468	18.185596
13.559200	18.182680
23.917332	18.179773
21.318903	18.179646
21.638653	18.179831
9.788403	18.177698
9.523127	18.173855
-3.002762	18.171047
-8.030227	18.170719
-6.435925	18.170418
4.468019	18.168743
-3.790129	18.167948
-17.471802	18.167936
-43.970177	18.168722
-50.797871	18.173330
-47.670841	18.178722
-37.191933	18.179251
-23.953159	18.178453
-6.851200	18.181952
-15.164889	18.187412
-21.563637	18.189299
-16.824944	18.186136
-21.022703	18.182245
-14.038279	18.183544
-0.876319	18.188084
11.650543	18.187120
22.625031	18.181250
13.756103	18.180729
8.026808	18.186247
2.987018	18.188887
-4.217241	18.187561
-20.951191	18.189577
-19.024582	18.196726
-19.870142	18.202190
-17.577606	18.202555
-25.774628	18.204699
-20.634497	18.212931
-3.311205	18.219280
34.978207	18.219296
74.046715	18.220943
-48.248238	18.227324
-25.526661	18.231859
-4.697357	18.231930
14.224496	18.232584
10.292838	18.240757
5.988605	18.254467
-43.839756	18.261429
-99.702888	18.261248
-147.911972	18.270081
136.523453	18.289328
80.118721	18.300751
33.050690	18.300785
-11.884429	18.303272
-38.627960	18.309971
-42.275406	18.311970
-34.325478	18.309444
-24.843674	18.308460
-9.407829	18.309067
-18.367619	18.300535
-3.449750	18.270636
5.288742	18.235033
6.497504	18.227879
16.905636	18.227766
25.218590	18.170055
17.645002	18.071087
10.685823	18.014034
-5.883441	18.008718
-19.639154	18.002764
-20.420683	17.976143
-19.376017	17.934860
-5.536121	17.880480
7.990180	17.820053
17.360172	17.783300
39.143314	17.783304
49.343876	17.746546
64.112915	17.592285
-56.786831	17.380045
-36.084900	17.247772
-15.536608	17.228088
0.034228	17.207993
13.775336	17.036045
13.281396	16.683693
19.242023	16.356226
16.861858	16.274406
10.009789	16.248913
15.542824	15.891855
9.866591	15.307848
6.497278	14.997237
10.645691	14.993317
4.892030	14.841131
7.329988	14.408862
12.512436	14.036785
21.677637	13.954077
25.481693	13.933784
38.939491	13.661805
41.548252	13.228097
44.087143	13.015758
41.051403	13.016225
49.842800	12.760816
39.366871	12.168517
40.841549	11.762267
68.905479	11.735810
31.125965	11.578990
-83.640007	10.974020
-157.153519	10.279518
-150.762619	10.000312
-158.495941	9.999873
-184.487366	9.654648
-164.514923	8.759709
-189.838486	7.942903
-254.612122	7.779207
-166.782242	7.698451
41.335590	7.095061
126.066139	6.373426
82.643181	6.114788
71.008728	6.113312
86.959595	6.048118
78.630821	5.950695
85.133232	5.886090
101.612610	5.843857
87.340897	5.812183
45.011097	5.799364
45.454178	5.799368
42.967915	5.787094
43.097530	5.764758
55.244240	5.747811
63.785839	5.736197
52.903141	5.725437
48.722630	5.718781
35.366600	5.718817
38.604202	5.705316
38.894348	5.670490
41.285915	5.646491
55.169781	5.644406
71.538658	5.640502
57.929169	5.627950
60.037563	5.618517
75.604897	5.616178
44.979332	5.616420
-18.462450	5.616208
-51.685085	5.612782
-32.941879	5.608335
-30.498381	5.610144
-58.618347	5.610910
-63.530235	5.602762
-56.674351	5.597735
-49.741932	5.598967
-32.201462	5.595757
-3.527326	5.591593
0.340081	5.592764
0.783910	5.593064
-13.897743	5.591327
-19.828472	5.593457
-15.234199	5.596904
-3.249407	5.597046
5.675838	5.596276
14.845711	5.596938
14.586076	5.600426
18.235554	5.606807
9.945783	5.610403
-1.909532	5.610240
-8.655321	5.614298
-8.034163	5.625065
-7.477754	5.634813
-19.435656	5.632754
-11.692179	5.621389
15.526547	5.620918
21.798700	5.631209
18.862339	5.629636
20.986559	5.620610
26.320236	5.620069
27.085619	5.621572
9.193537	5.621529
1.800371	5.623368
-8.477962	5.623938
-4.169900	5.623735
-6.699867	5.623912
-6.083436	5.622378
-1.288527	5.621922
5.782248	5.626077
-4.313719	5.632339
-2.236328	5.635542
1.727828	5.635308
-3.177304	5.639710
0.098151	5.655381
5.077563	5.672442
21.385874	5.677146
32.553383	5.678248
22.097656	5.693097
12.651550	5.716785
-11.488305	5.731452
-38.177170	5.733351
-50.526501	5.734963
-40.040939	5.745742
-38.409374	5.758159
-26.270252	5.761468
-16.502300	5.761251
6.715068	5.763030
27.828131	5.759807
48.540424	5.756204
64.093857	5.758984
69.748344	5.751866
50.054443	5.731374
29.148140	5.723304
0.317525	5.730307
-28.500481	5.727536
-47.587208	5.712878
-60.678856	5.702846
-44.115051	5.705462
-22.524523	5.718726
0.861066	5.729356
38.355431	5.730681
53.621117	5.730618
48.722652	5.729870
34.395092	5.725852
8.833912	5.724484
-6.211895	5.734547
-21.942314	5.752620
-33.328686	5.762667
-42.808830	5.763768
-37.827873	5.762976
-32.573078	5.755936
-15.322641	5.746076
-12.388907	5.746712
0.761141	5.757703
11.546947	5.760171
7.648235	5.745543
-11.035398	5.731548
-23.900469	5.729963
-13.911578	5.733490
-13.323100	5.745753
-20.187717	5.774535
-1.456491	5.794905
21.661591	5.794960
34.279942	5.802064
29.110304	5.813176
14.095542	5.815336
0.816659	5.813584
-32.690430	5.804106
-37.545933	5.802596
-42.516293	5.814642
-22.342493	5.821377
-0.725013	5.820177
12.505205	5.812024
17.945044	5.800492
16.872126	5.820780
11.126238	5.931586
5.523654	6.057956
3.391664	6.074168
4.968612	6.075541
9.133368	6.154003
12.179638	6.241085
16.357130	6.325206
18.159094	6.464300
14.330828	6.609137
10.503368	6.615822
16.056541	6.823215
22.693390	7.469136
19.865702	7.836298
13.618841	7.837032
9.875697	7.997656
5.019761	8.069795
-2.593296	8.088946
-1.195777	8.204571
-1.778480	8.215126
-3.418914	8.850991
-2.877084	9.787120
-0.062070	9.929957
-4.657562	10.207298
-18.053188	11.259799
-30.274305	11.901978
-30.389431	11.939097
-28.900293	12.002571
-14.899272	12.121339
-4.212101	12.160702
-0.836546	12.171119
-3.563804	12.205976
-10.559053	12.275344
-15.783384	12.312879
-12.053495	12.305013
-2.763582	12.323929
3.630497	12.398355
-4.674340	12.496814
-9.814037	12.579716
-7.075420	12.615216
-10.458724	12.615228
-13.269724	12.653333
-7.634823	12.761893
3.285563	12.879022
11.279241	12.940673
12.121340	12.946913
16.331711	12.962593
25.437971	13.056546
24.821461	13.177586
14.873314	13.215645
12.568354	13.219827
17.593338	13.277336
18.593815	13.315147
19.947811	13.306335
28.846216	13.314898
26.475071	13.322782
16.426779	13.312296
10.801666	13.304047
8.712679	13.297712
6.031260	13.300141
3.470006	13.304372
-0.138050	13.296041
-7.116652	13.287000
-16.325872	13.286113
-24.765850	13.287225
-34.832970	13.284438
-45.023098	13.281835
-53.746918	13.281672
-61.167469	13.285130
-66.879356	13.296108
-69.494026	13.300098
-68.564621	13.294250
-64.557953	13.298675
-56.092491	13.304660
4.440618	13.294865
19.422373	13.283607
36.204861	13.282307
53.324673	13.280441
68.381012	13.274011
79.779297	13.269409
85.557838	13.267988
84.350807	13.267962
76.618729	13.266825
62.356163	13.263077
41.289997	13.259384
14.864284	13.258339
-13.721878	13.259071
-42.833996	13.258639
-67.060661	13.257586
-84.496872	13.257820
-80.979477	13.257448
-81.736893	13.255893
-87.239319	13.256616
-76.196083	13.261339
-59.979282	13.264091
-38.741611	13.263430
-14.675729	13.265835
10.684637	13.267859
47.823147	13.267949
63.694759	13.270144
61.343777	13.270451
38.857395	13.272367
31.840633	13.278593
26.416716	13.280670
17.574968	13.281054
9.265895	13.285384
12.756879	13.289470
1.761747	13.290593
-11.993035	13.290375
-24.092798	13.290780
-45.210163	13.293647
-47.116779	13.298178
-41.496555	13.299604
-30.599260	13.299960
-6.219905	13.305420
2.327744	13.309490
4.538523	13.306956
-0.013006	13.305975
-8.031315	13.309022
6.560297	13.309700
-2.204297	13.307143
-9.210746	13.305276
-17.282541	13.305990
-24.838804	13.309164
-31.160048	13.311278
-35.861713	13.310804
-36.171856	13.311810
-30.358391	13.313018
-24.174044	13.312803
-17.975101	13.314039
-13.106787	13.314517
-14.258779	13.314778
-17.642290	13.316875
-14.213281	13.317204
-11.768954	13.317528
-9.753498	13.319709
13.683047	13.320363
52.310524	13.320571
68.153969	13.321853
57.220364	13.322350
45.901718	13.321935
36.550735	13.322043
24.421057	13.323374
17.494055	13.325235
17.498821	13.325873
13.341011	13.325675
10.529263	13.328293
6.743987	13.333076
-0.200045	13.334673
-4.794417	13.334444
-5.944488	13.336800
-7.221364	13.338583
-1.570011	13.337222
8.697332	13.336317
13.072989	13.336734
-10.708987	13.337405
-18.171331	13.338923
-18.630156	13.339529
-19.867226	13.339931
-20.538055	13.343628
-14.524869	13.347796
-4.005511	13.348723
1.544372	13.348961
-4.120780	13.351484
-12.970947	13.355285
-16.227556	13.357384
-17.037453	13.357334
-20.689693	13.358888
-21.106184	13.363117
-17.328903	13.365323
-12.863551	13.365326
-9.928720	13.366924
-7.421263	13.368106
-8.162301	13.368091
-9.760354	13.368786
-8.283092	13.368905
-3.674342	13.369392
4.873635	13.370314
15.167107	13.370306
17.101950	13.371440
13.296426	13.372309
13.733342	13.372495
21.932426	13.375286
24.159088	13.377528
22.822294	13.377469
27.195215	13.380102
31.353554	13.385470
28.269474	13.388828
20.661308	13.389174
13.936370	13.389812
10.693393	13.394228
11.898062	13.401352
15.321265	13.405439
16.960022	13.405439
16.839098	13.407725
18.905653	13.413460
23.585793	13.415700
27.491018	13.412662
24.362783	13.410908
11.899196	13.411688
-5.576865	13.407537
-15.620136	13.398998
-9.249077	13.395418
11.565364	13.395739
31.091789	13.391381
29.718117	13.384761
-1.710662	13.384442
-56.414368	13.387362
-113.937782	13.386010
-156.708878	13.385300
-182.145844	13.390310
-200.339401	13.394334
-220.524979	13.393913
-240.459641	13.393323
-244.969360	13.394300
-210.718521	13.395525
-132.360825	13.395086
-35.431808	13.392562
48.801819	13.390711
101.003502	13.390697
115.825317	13.390602
103.648552	13.389892
89.295219	13.389443
90.902313	13.389356
104.736595	13.389375
115.896576	13.389380
113.460602	13.389371
97.872963	13.389371
79.683136	13.389332
72.412102	13.389274
79.585381	13.389188
93.578766	13.388861
102.806587	13.387950
100.546799	13.387015
88.712975	13.386990
77.046791	13.385857
74.724556	13.381259
85.290733	13.376571
104.581131	13.375604
123.233620	13.375040
130.562683	13.370722
120.107155	13.365176
91.265068	13.362866
49.915451	13.363092
7.198049	13.361758
-26.217640	13.358042
-43.791828	13.355331
-46.379143	13.355139
-41.205120	13.354721
-36.040783	13.352823
-35.242744	13.351921
-37.514957	13.352336
-37.966465	13.351736
-32.880520	13.351336
-23.809559	13.353375
-27.590725	13.355347
-24.233658	13.355040
-26.049969	13.354709
-29.362045	13.355730
-29.700197	13.356565
-37.285118	13.356586
-29.757227	13.356654
-24.298679	13.356877
-11.076906	13.356870
-14.475628	13.356405
-19.052406	13.354513
-21.152765	13.352198
-19.026768	13.351984
-25.809429	13.349943
-19.252100	13.341537
-13.722136	13.333696
-10.414668	13.332625
2.449747	13.331356
0.959120	13.324022
-1.091206	13.316010
-1.793886	13.313012
-11.909639	13.313024
-6.715772	13.310762
0.408063	13.304502
7.181768	13.298711
11.843322	13.297551
13.567968	13.297260
13.727979	13.292158
13.623395	13.284396
13.957301	13.280745
13.172168	13.281072
10.004695	13.278340
3.353714	13.270803
-5.353960	13.263755
-13.193698	13.264802
-17.761713	13.274701
-18.218904	13.276632
-16.289408	13.265670
-14.696702	13.266259
-14.835069	13.278592
-16.119678	13.273466
-15.671389	13.255051
-13.043888	13.249291
-6.017366	13.250008
1.880860	13.234056
7.431950	13.206074
7.756011	13.192027
3.250349	13.192403
-3.277629	13.178741
-8.295623	13.145740
-9.006309	13.121837
-4.708038	13.118840
1.509063	13.114870
6.332619	13.094600
7.782461	13.070749
5.088437	13.059684
-0.001675	13.059277
-2.717175	13.054410
-1.604907	13.037381
2.424719	13.020967
9.929583	13.017558
17.290798	13.016370
16.460867	13.009008
8.569679	13.005959
3.482504	13.008145
4.101137	13.007402
5.462767	13.007895
2.313804	13.012347
-8.295497	13.014543
-19.397171	13.014055
-22.841955	13.014579
13.652944	13.015915
8.725133	13.016095
3.562503	13.014975
0.757601	13.015164
-6.247107	13.016746
-18.078503	13.015251
-26.405260	13.012044
-26.487303	13.012211
-19.076385	13.011713
-7.064859	13.008353
3.300601	13.008214
6.080785	13.008662
0.528834	13.005408
-9.719311	13.004770
-16.272152	13.007198
-14.351793	13.005451
-8.465403	12.999884
-1.511328	12.996266
6.428835	12.996097
11.993620	12.995288
12.445966	12.991202
9.436554	12.986954
5.316936	12.985501
1.843936	12.985684
1.693751	12.985307
5.207664	12.984301
9.893519	12.983821
13.020400	12.983803
12.138748	12.983799
6.768839	12.983799
-1.030893	12.983794
-7.268690	12.983987
-9.274937	12.984120
-6.467800	12.983996
-1.081944	12.983982
3.240142	12.984028
4.518929	12.984030
3.198347	12.984015
0.882134	12.983992
-0.369865	12.984057
12.710343	12.984033
14.089338	12.984021
14.724990	12.984212
14.309219	12.984262
0.598010	12.984349
-1.016977	12.984821
-2.426005	12.985204
-4.334481	12.985217
3.860568	12.985487
-1.294300	12.986320
-5.945856	12.986948
-9.379910	12.987020
-20.929108	12.987087
-16.714596	12.987340
-14.066356	12.987601
-14.030951	12.987724
-3.776276	12.987716
-10.625217	12.987720
-17.099173	12.987705
-15.682786	12.987722
-25.339899	12.987739
-23.270771	12.987690
-6.313425	12.987727
20.311466	12.987734
41.675522	12.987721
32.012604	12.987700
25.184481	12.987670
24.284475	12.987589
10.696381	12.986486
12.783883	12.985113
17.755421	12.985022
31.316357	12.984207
29.474020	12.982073
27.321394	12.981223
24.210030	12.981223
22.091768	12.980726
9.447472	12.980560
6.982190	12.980510
-0.334236	12.979828
-0.318497	12.979288
-16.592335	12.979303
3.619480	12.978397
-8.866783	12.975267
-15.170605	12.971873
-16.158449	12.971104
-13.684563	12.970506
-10.099225	12.965477
-19.624989	12.958569
-17.687157	12.955534
-15.863384	12.955517
-2.021538	12.953762
-1.323730	12.949078
-1.156002	12.944448
-1.879998	12.942868
-3.455655	12.942812
-17.213591	12.939884
-17.041477	12.935365
-29.374563	12.934088
-27.463089	12.933811
0.232684	12.931539
2.289640	12.930357
4.552448	12.930347
11.575739	12.929570
8.945606	12.929317
14.267650	12.929095
0.402437	12.928071
-19.242836	12.927729
-30.418213	12.927534
-3.856520	12.925703
-8.255710	12.922984
-4.709836	12.921564
-5.494959	12.921563
13.573415	12.919361
26.465769	12.912066
45.351768	12.904286
70.340881	12.902183
113.671974	12.901677
-121.016434	12.895049
-71.245926	12.884499
-26.323473	12.877952
7.426678	12.877069
24.896029	12.876270
37.098171	12.871432
35.957512	12.865846
29.019390	12.864094
10.825044	12.864076
-37.004742	12.863056
-39.619423	12.862673
-39.100258	12.862513
-39.075562	12.861269
-27.879671	12.860555
-20.661581	12.860547
-13.409985	12.859418
3.659338	12.856275
12.789873	12.851692
-36.266823	12.848004
-40.390427	12.847425
-41.044048	12.846127
-34.817253	12.838640
-34.652248	12.829876
-26.108612	12.826353
-10.986064	12.826024
14.422147	12.826325
22.596064	12.826503
-35.730354	12.826095
-32.812119	12.822351
-32.125240	12.812882
-26.998144	12.805112
-14.891263	12.804106
-7.711761	12.804047
8.192662	12.802235
33.510925	12.800072
47.495781	12.796597
-22.795359	12.792637
-14.550126	12.791162
-4.222875	12.790944
-7.357912	12.791111
-23.926025	12.794658
-37.804390	12.798539
-58.947365	12.793640
-82.410942	12.779458
-68.542847	12.772160
178.114746	12.777720
145.255310	12.778913
91.614220	12.773540
59.159004	12.772460
35.996063	12.776571
24.334059	12.781933
26.027609	12.779130
27.827726	12.771316
44.614899	12.769355
91.849495	12.770187
120.560364	12.770382
111.638786	12.769697
121.984360	12.756661
140.730591	12.705467
118.321434	12.643284
119.472450	12.628476
139.155701	12.623200
60.029827	12.584908
-102.259834	12.540738
-175.972519	12.494760
-133.709747	12.420320
-112.936073	12.343203
-116.756729	12.339486
-86.760971	12.223722
-65.058525	11.835597
-57.292229	11.592955
-64.043030	11.592434
-70.142441	11.479395
-86.028755	11.420982
-77.991707	11.400915
-56.425362	11.316966
-37.522053	11.308129
-25.439472	10.808499
7.862987	9.954394
19.429409	9.805268
19.692619	9.516265
-77.353523	8.234189
-75.584068	7.251049
-53.451588	7.174375
-36.429752	7.066764
-18.546774	6.858043
-11.983538	6.774398
7.000363	6.739452
31.287338	6.667696
14.068116	6.538881
-25.775560	6.463696
-48.728889	6.463843
-48.569656	6.415172
-41.398720	6.268831
-42.424023	6.068153
-33.068893	5.888312
-16.378946	5.811414
3.222922	5.811440
-21.476887	5.731734
-97.697479	5.505465
-136.639648	5.242239
-117.817162	5.086778
-123.004074	5.078071
-135.731659	5.059835
-105.425163	4.821451
-102.283127	4.471926
-136.185837	4.354262
-38.971325	4.344551
145.326599	4.156221
197.496384	4.000662
144.671387	3.998343
129.092300	3.965244
142.101685	3.935793
127.513840	3.935123
105.440720	3.914041
108.575333	3.912009
95.184639	3.904605
77.381187	3.884887
69.160431	3.884218
55.623074	3.880410
40.343426	3.870879
37.494907	3.867024
37.398987	3.866342
29.396837	3.866946
19.718632	3.869526
17.577776	3.858368
22.816008	3.821277
24.571104	3.798453
19.120150	3.798472
16.753395	3.779525
17.890059	3.750106
14.556252	3.737749
7.670591	3.737771
4.259475	3.739330
9.040559	3.738208
19.188339	3.731018
22.142038	3.721197
16.710638	3.719078
18.362080	3.725420
20.871412	3.736879
11.366263	3.745987
19.583822	3.746068
42.257484	3.749614
31.971405	3.764712
-6.972109	3.780077
-20.057398	3.783944
-12.315058	3.782249
-24.926918	3.790320
-48.679363	3.803083
-57.549984	3.801086
-66.799362	3.785470
-76.348984	3.782791
-64.206596	3.788178
-35.991608	3.778214
-14.457006	3.781035
1.764825	3.801843
21.027477	3.806959
34.794598	3.806005
38.289536	3.806324
31.038090	3.812887
20.115929	3.839971
7.294280	3.852985
-39.873817	3.837860
-42.796982	3.836558
-37.598602	3.855095
-27.800211	3.864533
-13.880323	3.862648
2.519196	3.855000
9.527886	3.839630
19.346830	3.835959
19.701256	3.844551
13.918957	3.833564
12.490952	3.812870
2.029575	3.816545
-3.055856	3.846808
-5.277322	3.887223
-10.293107	3.912708
-6.243561	3.912041
-5.814533	3.921726
0.697088	3.978570
-3.492775	4.052366
4.870092	4.095349
14.041697	4.103238
19.977135	4.102420
21.389326	4.127490
28.691595	4.173005
17.952150	4.200150
1.976600	4.206291
-14.966503	4.204654
-41.287636	4.200620
-48.040314	4.203980
-44.542423	4.206035
-30.853621	4.200502
3.377943	4.198470
27.880903	4.199065
49.140743	4.197491
60.707813	4.194880
60.042423	4.211296
22.413456	4.263095
0.421002	4.301234
-23.385590	4.297416
-42.371342	4.320309
-50.962288	4.407111
-46.614765	4.508502
-28.730047	4.584508
-3.797354	4.621580
23.826279	4.621664
46.352940	4.688643
58.004597	4.912457
57.389481	5.119080
45.055790	5.170975
25.903881	5.169003
5.136450	5.159575
-8.552777	5.155274
-16.666922	5.152859
-15.220016	5.351283
-6.362075	6.182061
6.224366	6.996513
17.830154	7.090057
30.153217	7.405171
39.970345	8.565134
41.013252	9.433521
38.581795	9.589397
42.612095	9.605258
26.549452	9.751146
0.967129	9.922558
-9.822953	10.089560
-6.191424	10.249747
-6.247714	10.324962
-15.264083	10.323428
-25.743347	10.409644
-29.967051	10.561671
-26.515345	10.625483
-22.905756	10.626734
-23.163380	10.628741
-16.111124	10.629348
-3.369280	10.629035
4.027356	10.630196
4.712064	10.632485
9.081189	10.634569
18.166729	10.634958
23.479149	10.643920
17.326279	10.756072
-17.102922	10.983515
-35.390640	11.115021
-37.783031	11.116260
-36.711536	11.202421
-28.380079	11.422237
-12.227618	11.658759
1.660512	11.835968
9.579722	11.908219
7.629040	11.906257
1.557298	12.055104
-5.213144	12.431156
-9.513663	12.702168
-4.926861	12.741038
4.579091	12.745215
11.420594	12.753042
15.631106	12.752688
25.459103	12.755459
24.521753	12.900866
13.668611	13.391787
8.902869	13.786242
12.756937	13.794886
10.407463	14.073743
1.993300	14.729220
-4.071604	15.078001
-9.281194	15.091024
-22.598864	15.126984
-30.949982	15.199453
-40.257717	15.233023
-52.472210	15.248204
-62.857067	15.270316
-70.063499	15.293894
-73.477745	15.298380
-71.190125	15.302199
-63.466763	15.321816
-51.942101	15.338131
-36.520123	15.343460
-42.739353	15.344785
-23.385740	15.345405
9.722318	15.345462
28.004217	15.345778
42.602737	15.346934
64.019127	15.347177
79.966919	15.347452
77.416756	15.347795
71.354767	15.348391
36.652122	15.354625
23.237402	15.363381
5.517039	15.366186
-14.724104	15.366245
-21.744480	15.368063
-25.337086	15.369267
-32.531975	15.369520
-32.461483	15.370471
-26.761852	15.377764
-43.341583	15.395887
-35.729900	15.409181
-31.529211	15.409095
-14.362090	15.426108
4.566456	15.471375
11.399830	15.505195
19.066198	15.510789
31.621780	15.511662
31.287899	15.517486
-10.535876	15.522722
-24.900940	15.527408
-13.579152	15.535927
0.750377	15.547899
-0.431877	15.552455
0.996917	15.549614
5.537130	15.554976
10.533194	15.568274
19.872622	15.576327
20.241016	15.577600
33.313396	15.577692
57.103928	15.578013
65.869888	15.577828
67.978149	15.579396
63.667233	15.585278
52.994854	15.593038
36.317272	15.598250
14.509360	15.599689
14.332303	15.599707
-12.451016	15.601930
-37.850948	15.607526
-58.333149	15.612948
-74.525604	15.614685
-84.041412	15.614499
-87.778496	15.614938
-86.134903	15.615398
-80.350830	15.615421
-67.138771	15.615408
-48.336609	15.615476
-25.944693	15.615739
0.470571	15.615803
27.422512	15.615693
45.241169	15.615892
58.662102	15.615777
70.130188	15.615264
66.403786	15.615353
51.758163	15.616085
50.033924	15.616105
58.488770	15.614633
54.008915	15.614231
38.080704	15.612713
25.691078	15.601762
16.902554	15.588987
1.738860	15.587539
-25.414608	15.585870
-45.033268	15.573839
-52.967976	15.564235
-53.188850	15.562872
-49.689110	15.562545
-41.687717	15.561355
-33.854595	15.561079
-28.165087	15.561493
-22.169039	15.561702
-19.639084	15.561637
-23.407557	15.561644
-13.657013	15.561628
-7.476296	15.561770
3.775792	15.562349
11.629843	15.563252
12.468208	15.563478
16.052725	15.561859
38.162289	15.560078
37.567482	15.559933
9.640033	15.559024
0.305390	15.555933
4.443892	15.553634
4.652511	15.553892
-4.120148	15.554477
-9.079701	15.552683
9.290228	15.549109
21.995920	15.546788
18.004959	15.549056
18.277546	15.557044
21.468088	15.563554
29.345156	15.562530
28.287584	15.563277
20.920164	15.571792
35.333767	15.578160
39.401165	15.578118
30.038336	15.577518
42.854435	15.577353
66.777359	15.576018
80.638260	15.577208
82.325958	15.581976
82.218071	15.584278
90.142494	15.583935
79.279762	15.585650
58.282543	15.587809
58.939976	15.588626
71.884354	15.588197
87.136368	15.585930
98.917603	15.584604
99.533051	15.584887
103.466530	15.584181
94.641441	15.584177
81.181854	15.586661
88.811256	15.588482
100.563133	15.588446
107.161232	15.591424
117.134567	15.598538
110.527626	15.603053
108.693977	15.602945
126.567467	15.603897
132.423050	15.608744
122.473625	15.614778
81.321854	15.618189
-3.583506	15.618407
-89.671509	15.619952
-162.944550	15.625824
-202.971130	15.631158
-191.640091	15.632023
-164.998489	15.632616
-134.101059	15.635380
-116.122871	15.637219
-126.296623	15.637405
-137.525864	15.637465
-152.035278	15.637594
-154.386841	15.637688
-132.234039	15.637724
-121.116653	15.637631
-111.139214	15.637603
-102.347588	15.637543
-109.726547	15.637188
[truncated: 115,369 more rows]
