# Supplementary material for: Surface electromyographic analysis of differential effects in kettlebell carries for the serratus anterior muscles
Source: PeerJ. 2018 Jun 12;6:e5044. doi: 10.7717/peerj.5044 (PMC6003386; doi:10.7717/peerj.5044)
Supplement: Supplemental Information 1 — Raw files and R-script file for processing of EMG data. [file peerj-06-5044-s001.zip › Raw Data Anon/Athlete_14.csv]

-35.161968	21.635004
-41.882469	21.634235
-26.906565	21.632652
-6.140969	21.631220
-15.403779	21.632605
-65.047958	21.637411
-109.605629	21.639008
-94.400963	21.633562
-108.534676	21.629902
-147.565613	21.634005
-115.477516	21.636147
-107.150452	21.628281
-127.511932	21.619263
-42.469902	21.617584
158.820511	21.617872
223.419220	21.617212
170.049286	21.618185
140.068222	21.618544
154.150925	21.619122
125.360710	21.622021
123.442345	21.623041
135.463120	21.622793
107.143578	21.624912
63.128330	21.625811
44.857239	21.623329
29.926754	21.622812
-4.052676	21.628613
-14.850413	21.636705
-5.099507	21.639866
7.811268	21.637957
12.430058	21.636946
11.743976	21.641171
18.554758	21.647858
16.984587	21.649300
6.721802	21.644772
-19.218670	21.642122
-29.317694	21.644924
-28.575279	21.648733
-44.711697	21.649397
-45.003002	21.648029
-35.244289	21.647461
-53.680302	21.647806
-53.577419	21.647619
-65.606216	21.646940
-55.377693	21.646910
-40.207298	21.646847
-45.634884	21.646084
-29.279587	21.647095
-9.802074	21.650099
12.394524	21.650730
-8.088316	21.647356
3.342768	21.641296
21.003046	21.634279
28.305305	21.631828
9.816021	21.630331
0.498368	21.609606
-14.752741	21.571264
-7.822166	21.548994
-15.568978	21.548498
-53.883526	21.534870
-51.028801	21.495970
-11.312354	21.462027
12.330423	21.454447
-6.851525	21.452223
6.705443	21.428638
-10.638127	21.397331
-27.652012	21.385899
-68.937820	21.386919
-1.740078	21.378382
-31.777748	21.364256
-40.784264	21.357704
-41.937260	21.356934
-75.471939	21.357014
-59.101891	21.356403
-62.464344	21.353191
-41.648090	21.350065
-8.484115	21.352451
69.611679	21.357641
73.426125	21.356041
49.594048	21.348392
42.674900	21.347385
36.135586	21.357430
6.615912	21.371771
-23.098919	21.382555
-36.824986	21.384647
-31.767504	21.387014
-45.266460	21.407833
-28.438274	21.441399
6.613907	21.460403
29.063742	21.459988
27.683359	21.461119
22.320833	21.470516
8.853961	21.475222
-11.813322	21.469437
-32.708950	21.460266
-43.149723	21.457825
-52.623764	21.464132
-34.441330	21.467148
-16.734940	21.461971
8.810919	21.459730
31.621994	21.461510
62.751286	21.462345
85.785316	21.463974
78.080109	21.458920
-5.918377	21.440357
-47.352989	21.420687
-55.558186	21.414900
-53.733528	21.418016
-45.998276	21.415525
-34.470230	21.405872
-8.138947	21.397951
26.626827	21.408722
44.901466	21.433086
42.882011	21.438509
50.991093	21.443872
65.837410	21.482706
65.245628	21.529245
53.966263	21.563808
41.359303	21.602139
34.898018	21.647587
39.260963	21.650198
36.976822	21.725803
8.811095	22.185097
-8.753717	22.767832
-4.070990	22.911879
-22.782696	22.969252
-55.253155	23.480776
-56.097240	24.022875
-48.884903	24.190569
-28.831696	24.191914
2.072811	24.211912
21.952896	24.250156
52.244862	24.313133
48.592777	24.426014
29.322319	24.548170
6.830628	24.589216
-29.646244	24.582861
-56.402306	24.621237
-60.182304	24.684389
-47.027946	24.712069
-12.354636	24.702646
8.095439	24.694788
-6.314133	24.696814
7.515071	24.693333
34.582172	24.688992
34.893391	24.686020
24.021444	24.684092
25.933033	24.686739
19.531021	24.717749
-3.177879	24.790674
-13.200222	24.840097
1.460975	24.840689
17.986088	24.866980
17.646568	24.948147
7.202188	25.048571
4.770175	25.139380
17.933662	25.193546
32.713844	25.196213
-0.399425	25.240452
-6.964369	25.419588
24.831850	25.591564
39.464691	25.631182
38.261078	25.631544
18.118204	25.636879
7.057255	25.634233
20.447393	25.629353
11.202855	25.676979
55.913013	25.909678
12.795705	26.150749
17.972565	26.172075
2.058877	26.280640
-1.847264	26.614592
-1.552881	26.810844
-15.027204	26.814693
-31.790016	26.829256
-47.935627	26.858189
-8.403428	26.864416
-28.425112	26.862652
-41.622768	26.856346
-58.966026	26.851883
-71.816895	26.849556
-65.069450	26.849174
-73.801682	26.848959
-63.215599	26.845737
-43.474022	26.844515
-47.308750	26.852005
2.075013	26.860321
24.161943	26.845026
52.971848	26.826643
78.599571	26.830627
86.378845	26.795437
96.163712	26.711475
109.190407	26.671719
103.294357	26.677324
91.633102	26.667175
73.353424	26.655804
46.630795	26.658001
24.450375	26.665529
-6.283562	26.676779
-39.245243	26.639244
-69.368439	26.551170
-92.729485	26.516657
-110.709579	26.510117
-11.123077	26.404648
-10.561657	26.258177
-4.092334	26.203230
-11.037485	26.204182
-15.807380	26.165251
-6.789498	26.084747
-1.123115	26.018505
-34.660511	25.999882
-31.901072	25.998833
32.386494	25.937775
36.682213	25.815649
29.950974	25.755291
28.507248	25.755037
48.371204	25.630917
71.087311	25.388084
58.854565	25.242954
76.684052	25.234268
80.031387	25.181364
96.345551	24.927940
39.699493	24.483397
-11.852323	24.103888
-51.286533	24.048550
-91.631691	23.896284
-150.568359	22.924826
-174.508469	21.656881
-167.325409	21.284300
-113.798721	21.219650
-68.821846	20.404253
-41.127201	19.506674
-71.968842	19.277674
-87.058983	19.275953
-77.367172	19.216858
-65.793823	19.194981
-58.230175	19.193579
-62.091553	19.173559
-29.762663	19.101004
52.098274	19.016592
94.334007	18.991518
98.218842	18.991241
117.813049	18.972935
144.680939	18.938959
154.857529	18.887903
140.102020	18.818825
105.427658	18.773268
76.776169	18.772112
75.027473	18.737789
50.442509	18.650665
34.552971	18.598312
13.107815	18.595449
-1.968981	18.593714
-24.838400	18.585459
-71.127083	18.579790
-93.380234	18.575142
-104.604538	18.573923
-46.824368	18.573021
-55.915668	18.555901
-55.215710	18.540056
-71.992599	18.546772
-59.256245	18.528675
-50.294773	18.468018
-65.701859	18.431580
-86.534584	18.441650
-63.496437	18.450975
-9.391812	18.435249
33.277534	18.409262
6.165811	18.396477
-12.992186	18.409882
-25.874853	18.442547
1.346603	18.477739
7.649559	18.501560
-4.170270	18.507044
22.932190	18.502386
41.353436	18.511898
69.771126	18.552803
38.466026	18.610661
19.164745	18.654360
14.569242	18.670719
12.035459	18.668592
-8.363889	18.671921
-14.249765	18.719730
38.019417	18.832777
112.442245	18.962549
134.921158	19.024063
110.568382	19.016804
99.479736	19.052174
99.764381	19.203915
77.603096	19.394566
68.536812	19.497005
90.989754	19.503450
84.318336	19.523363
61.149025	19.619284
47.148491	19.732100
27.302340	19.791334
20.412352	19.802717
32.231434	19.802629
50.121857	19.808306
62.864372	19.830009
56.527241	19.872932
79.620087	19.916241
91.315590	19.928209
115.875435	19.919760
125.441353	19.940546
145.443207	19.993589
159.508804	20.023432
158.341125	20.010685
148.143555	19.998558
125.799538	20.012306
120.891022	20.024273
130.794571	20.017662
129.703720	20.011908
143.939453	20.014380
169.075516	20.015223
183.584534	20.015230
171.184875	20.017410
106.968361	20.017511
6.746121	20.015568
-89.096169	20.014944
-155.783096	20.015553
-191.243301	20.018396
-218.947174	20.018204
-217.541748	20.014238
-179.973816	20.022215
-159.552612	20.030388
-162.199539	20.019419
-171.849579	20.012924
-170.069550	20.017908
-143.744415	20.016693
-128.359985	20.015484
-119.100075	20.014990
-117.737328	20.011938
-106.491486	20.011890
-110.159943	20.007322
-87.711678	19.999039
-75.851723	19.997087
-88.768211	19.996927
-125.011208	19.993254
-155.216537	19.987946
-165.117157	19.982683
-162.228516	19.979055
-146.996735	19.978918
-135.037582	19.975693
-123.498253	19.962891
-134.907654	19.952385
-152.866608	19.951090
-157.574997	19.951693
-175.762817	19.953724
-181.807617	19.954386
-163.278046	19.953325
-145.835312	19.959240
-126.798157	19.967169
-125.216545	19.968908
-138.748795	19.967176
-161.512268	19.963606
-171.681137	19.960453
-189.812302	19.959980
-203.781952	19.959929
-221.024399	19.959934
-207.539352	19.959932
-163.990875	19.958061
-79.549889	19.954630
9.543139	19.951889
116.555107	19.951624
177.621933	19.950966
201.738373	19.946629
209.283463	19.941536
195.130447	19.938606
171.046463	19.938402
153.891571	19.938019
152.423965	19.936726
144.900711	19.939968
136.640289	19.941753
128.188919	19.943247
114.995018	19.955555
117.581924	19.963224
123.063278	19.963224
124.266891	19.966902
124.119789	19.965368
106.736488	19.969067
90.744080	19.975855
71.638695	19.976604
76.969398	20.005991
83.479950	20.044376
84.225456	20.049419
72.996407	20.057735
65.153793	20.083622
51.372753	20.098589
46.912655	20.102221
42.204674	20.101995
55.870396	20.099997
81.033669	20.100023
73.031097	20.110151
58.157383	20.125149
51.727489	20.129145
29.870440	20.129148
15.905636	20.129944
14.470249	20.128513
19.619652	20.128983
18.170847	20.129065
22.248621	20.137613
15.975204	20.152889
12.909372	20.154484
-0.197799	20.152006
-0.002404	20.158501
-2.768583	20.161310
-4.980630	20.153391
-1.138468	20.147291
6.297155	20.150703
5.385128	20.149677
17.138849	20.144053
22.189192	20.148088
15.178314	20.156401
-0.009549	20.161411
-15.258562	20.165129
-23.516069	20.168369
-22.779730	20.167114
-8.788648	20.175892
15.252872	20.223236
36.912571	20.273043
38.435265	20.278399
23.210175	20.292496
10.650060	20.356659
0.703107	20.415213
-15.776191	20.430473
-35.770309	20.430870
-45.271641	20.448469
-57.018257	20.486538
-72.072670	20.524986
-79.532669	20.540014
-80.231438	20.538874
-78.856194	20.556988
-71.229645	20.599691
-65.472740	20.632446
-67.557617	20.638659
-63.889221	20.639561
-75.705620	20.659611
-66.430710	20.695055
-58.439857	20.717485
-38.424603	20.718500
-18.225849	20.728243
1.996160	20.754723
31.121731	20.768290
56.932602	20.768051
81.837173	20.771990
122.861237	20.773848
124.010818	20.771887
116.508156	20.772760
95.618546	20.769142
67.387817	20.759262
41.333912	20.753468
9.851061	20.753389
-21.979666	20.751028
-53.319103	20.744392
-51.004906	20.739204
-61.978230	20.737833
-73.998428	20.737938
-78.769768	20.737734
-69.667389	20.736877
-58.169411	20.736212
-46.824600	20.736378
-40.062023	20.736309
-30.496971	20.737133
41.121716	20.744661
67.725983	20.758379
75.979561	20.766161
95.286446	20.765562
115.724182	20.776770
128.397156	20.812944
117.130852	20.850574
106.669640	20.860954
81.869484	20.863136
56.023998	20.895885
15.967447	20.944887
-22.421030	20.968372
-60.278030	20.969355
-89.677345	20.972357
-112.797813	20.977865
-100.015266	20.981182
-70.986969	20.988461
-33.629444	21.000803
6.999619	21.007204
14.044628	21.005228
-3.097459	21.009224
-34.081181	21.022884
-77.878143	21.034994
-96.483383	21.042362
-95.120224	21.049576
-77.447510	21.049965
-51.827774	21.038488
-9.453536	21.047953
19.435602	21.095068
45.126080	21.127655
53.910431	21.124237
66.841637	21.126760
65.545258	21.144617
55.091232	21.157892
34.083977	21.165098
23.233418	21.171583
38.568439	21.175856
47.931755	21.175016
46.485977	21.183167
52.685680	21.208952
35.415897	21.226532
3.990380	21.223387
-7.795233	21.221148
-9.969193	21.228264
4.118782	21.232620
41.035381	21.229902
57.179527	21.225967
54.791355	21.224628
39.494007	21.225946
12.447575	21.227146
6.539835	21.226204
-0.361322	21.225584
-15.903485	21.224592
-23.397650	21.224056
-9.296675	21.228821
-14.334769	21.232080
-29.424473	21.230335
-51.187935	21.232813
-49.439060	21.235699
-45.425041	21.232506
-53.423096	21.231239
-67.197708	21.232067
-56.777714	21.226650
-11.779822	21.218250
4.456298	21.214849
-14.982142	21.215046
-12.981988	21.212358
0.919375	21.205584
6.417416	21.199415
5.401253	21.197123
10.710716	21.197063
19.349705	21.196548
23.342598	21.195036
19.169493	21.193039
12.042054	21.191795
9.094626	21.192841
10.016940	21.195856
10.793618	21.198812
13.878858	21.199806
22.524185	21.199423
23.431515	21.201788
-68.899185	21.208284
-56.686821	21.211803
-29.788240	21.207243
-32.397671	21.203735
-28.523516	21.210323
-39.882061	21.217333
-42.535072	21.213627
-48.898991	21.207432
-36.976688	21.208702
64.774574	21.213116
77.404587	21.215670
54.532215	21.216534
36.734573	21.216251
13.376407	21.217054
14.374673	21.217981
9.326279	21.215082
-5.300681	21.211040
8.151231	21.210478
105.780899	21.211992
105.986488	21.211962
75.784569	21.209490
46.923721	21.207491
36.171715	21.208746
9.814887	21.211388
-24.785669	21.211798
-71.462402	21.210907
-93.954323	21.212372
-30.153866	21.214968
-49.583725	21.215845
-96.654320	21.215921
-138.643906	21.214268
-182.386688	21.209236
-217.231522	21.204481
-249.836807	21.203302
-280.355225	21.203098
-259.013855	21.199463
-79.211617	21.189768
-40.875351	21.174212
-20.074347	21.161278
3.224540	21.161116
18.343456	21.162172
32.180916	21.141706
74.524162	21.107859
117.390236	21.090366
141.499146	21.090763
153.366257	21.087355
160.805115	21.077333
129.981842	21.071985
129.349472	21.071230
131.942215	21.071074
114.668343	21.069397
104.036667	21.063250
86.748405	21.058819
60.876049	21.059250
50.042877	21.054380
34.073269	21.044344
22.110828	21.038027
23.456802	21.036329
20.258556	21.038305
19.629866	21.042480
27.935350	21.045305
45.002289	21.043976
16.949936	21.041611
-42.334324	21.043743
-74.324821	21.047024
-65.740509	21.045355
-97.746887	21.029032
-129.303009	21.005428
-126.128944	21.002140
-115.534119	20.996284
-99.219406	20.955183
-25.634274	20.906492
59.075371	20.868341
96.553703	20.823706
75.669930	20.775000
40.876270	20.771326
13.339564	20.680799
-3.945025	20.174706
-14.214055	19.513163
-10.968513	19.342651
31.009954	19.268152
73.158112	18.637770
106.563011	17.933956
97.171928	17.707075
51.804859	17.704226
17.197659	17.675989
5.008467	17.623022
-29.930004	17.535748
-66.839386	17.372898
-33.173313	17.193295
32.559792	17.134537
53.923309	17.130838
21.118015	17.050833
-20.591377	16.953892
-29.756937	16.907221
-39.039360	16.890047
-84.364990	16.880213
-121.418587	16.876293
-78.880707	16.876286
-85.671417	16.871351
-33.033871	16.867979
-32.155697	16.867508
-21.257149	16.862919
5.420636	16.817333
6.806389	16.706320
24.034182	16.627750
48.362312	16.625149
40.535988	16.585836
33.893806	16.464808
22.701052	16.313148
-7.819073	16.171804
-26.730989	16.087568
-38.578938	16.083662
-57.407204	16.010330
-74.404053	15.720075
-71.462357	15.435367
-56.768944	15.369947
-42.476654	15.375828
-32.753632	15.370351
-36.113945	15.370517
-55.311874	15.379738
-78.704330	15.312166
-90.429474	14.923664
-83.150276	14.497011
-61.622879	14.465486
-40.592880	14.287838
-23.565256	13.672719
9.387879	13.278286
22.037378	13.253769
25.751179	13.221845
29.923828	13.177246
32.182724	13.177563
36.849270	13.179239
29.243927	13.172183
27.325165	13.151656
35.421623	13.138872
38.965359	13.141005
50.185379	13.141449
66.637558	13.144311
82.573547	13.149694
91.847595	13.129692
82.445595	13.076188
78.058586	13.041002
55.674679	13.044376
35.249645	13.042132
18.235941	13.023854
18.574951	13.008586
16.204041	12.997970
12.047779	12.989406
4.602702	12.987585
7.152185	12.994825
-3.812453	12.992120
-9.901699	12.969995
12.108697	12.951937
16.851393	12.948573
15.634739	12.948987
36.374916	12.948965
55.272503	12.949360
65.622040	12.947032
76.026215	12.939230
90.015373	12.931967
50.264404	12.930815
-27.495285	12.932251
-80.100082	12.932472
-80.689850	12.933119
-95.717545	12.937635
-93.981667	12.937749
-66.235367	12.923903
-43.514175	12.911633
-37.873268	12.913585
-23.422588	12.915972
-17.972496	12.914500
-15.857659	12.916241
-20.456072	12.916574
-19.864824	12.920281
-19.773151	12.935901
-21.384138	12.946842
-20.017040	12.944345
-16.544203	12.943810
-9.517804	12.943758
-1.682291	12.930052
0.467542	12.910841
-4.391025	12.903720
-11.843311	12.904259
-19.204344	12.894778
-22.990671	12.873715
-14.085092	12.854006
0.431057	12.847664
5.283226	12.851903
1.357082	12.846446
4.299220	12.830418
7.156522	12.826606
-5.182452	12.835338
-21.302174	12.840256
-28.489855	12.840192
-36.261604	12.840047
-41.102486	12.841543
-25.589045	12.851774
2.246044	12.869617
23.465122	12.876635
33.356163	12.871936
38.022705	12.872368
37.670368	12.876962
25.371115	12.877936
4.171289	12.874297
-16.911079	12.870681
-28.437843	12.873999
25.540888	12.877810
14.723260	12.876179
5.580539	12.874389
-10.220778	12.876698
-12.216875	12.882969
-13.762184	12.896464
-8.245812	12.926226
4.319641	12.943494
19.968172	12.936586
45.326435	12.984073
50.272713	13.075957
32.826488	13.108105
20.246593	13.096960
7.032544	13.069533
2.186149	13.007072
5.413634	12.971764
12.558434	12.972711
18.621916	12.963149
28.776949	12.967070
34.133305	12.951201
25.898396	12.895336
16.484077	12.933695
12.857125	13.090708
10.006975	13.186589
6.326556	13.143010
0.211464	13.072266
-9.435308	13.080536
-21.050438	13.153741
-37.811432	13.214901
-35.021618	13.214667
-34.088081	13.166035
-36.944935	13.107684
-39.379559	13.053270
-39.960728	13.010454
-37.804661	13.007679
-29.305937	13.021749
-16.845285	12.950883
-5.209802	12.773546
1.782385	12.631717
3.051031	12.628352
-26.199265	12.677318
-31.541544	12.672452
-34.630863	12.622564
-35.091724	12.565023
-30.564594	12.554471
-23.819422	12.695375
-17.243967	12.931143
-12.675472	13.023767
-11.707098	12.959023
-12.378685	12.962288
-0.246356	13.058462
-0.386902	13.101595
-14.178873	13.065536
-11.797077	12.993997
-14.388245	12.940700
-20.367222	12.940507
-25.105379	12.938302
-31.984886	12.909375
-23.421446	12.905404
-14.762246	12.923280
-20.292521	12.925050
-31.252037	12.915914
-10.233004	12.913271
38.060989	12.913132
44.912346	12.910101
18.892712	12.916364
6.812085	12.935728
-4.271416	12.953307
-22.911488	12.958366
-38.721321	12.953962
-39.343605	12.955062
-20.069052	12.964107
7.430943	12.968706
19.290634	12.970811
11.465214	12.973269
20.935946	12.971594
23.589195	12.970107
31.224962	12.971002
33.212799	12.971503
35.116508	12.971742
34.363602	12.973089
41.877903	12.976943
37.480206	12.979303
30.367643	12.977652
8.420255	12.978447
1.108311	12.984209
-4.629589	12.990556
-11.185411	12.994601
-15.172069	12.995903
-18.190180	12.995889
-13.985465	12.997335
-23.060476	13.000779
-36.817986	13.001965
-29.896183	13.000777
-20.599674	13.002121
-13.759529	12.999284
-7.442832	12.990951
1.310831	12.995843
11.322032	13.006623
-15.955629	12.997435
-14.890012	12.985538
-0.915644	12.994947
0.814235	13.010864
-6.507165	13.022560
-3.220351	13.034369
15.557162	13.040923
26.236988	13.041053
46.504948	13.067408
-22.919188	13.152884
-15.333340	13.239351
-22.372028	13.255459
-25.698824	13.266121
-35.310089	13.336343
-36.658123	13.401907
-41.791553	13.419410
-48.940636	13.419522
-52.752155	13.420263
-63.673820	13.420270
-66.887100	13.421402
-61.756443	13.427158
-60.020741	13.435377
-45.439228	13.443846
-29.813721	13.442761
-21.378197	13.425701
-9.594304	13.417979
18.822268	13.420000
24.506912	13.415915
38.707321	13.418500
45.057472	13.412480
52.223660	13.402955
49.018291	13.401184
29.820402	13.354762
10.684179	13.296093
7.336337	13.289104
18.114456	13.281360
26.703043	13.254096
21.832325	13.239888
8.731485	13.234546
-4.848467	13.240228
-16.505207	13.255490
-21.924404	13.261753
-19.434513	13.246635
-25.421766	13.224426
-16.882801	13.218724
10.231706	13.218251
20.149616	13.215921
17.024473	13.215913
9.966103	13.214385
8.406409	13.216166
14.704610	13.204525
10.252025	13.178217
15.914732	13.168795
40.299618	13.168843
55.910049	13.163943
58.578133	13.161803
47.792595	13.159510
45.108795	13.152377
51.561245	13.146588
40.563782	13.150483
46.384884	13.151237
68.080261	13.136076
56.281528	13.120878
7.972903	13.115648
-24.664976	13.112743
-44.381283	13.108201
-52.557922	13.108851
-47.144299	13.088937
-22.543640	13.004903
34.218525	12.922236
118.823853	12.914049
195.189163	12.887033
-215.286865	12.776770
-139.734192	12.677320
-58.644997	12.651183
2.904965	12.652826
27.051105	12.627705
14.276364	12.564999
-43.234318	12.497828
-120.631996	12.469810
-206.264542	12.470403
298.899841	12.440533
187.856857	12.367560
102.115822	12.306413
37.484955	12.291695
-8.529045	12.291303
-28.704494	12.257339
-23.218023	12.194130
-29.503807	12.154874
-16.040159	12.153656
12.675405	12.135604
17.218792	12.088035
25.872488	12.064196
31.067862	12.064245
36.122459	12.053095
49.952553	12.042241
42.546757	12.041812
57.946518	12.040437
71.200218	12.038982
31.888496	12.039003
42.353462	12.038287
58.448406	12.037975
88.324615	12.038009
113.610863	12.038004
115.978783	12.037923
80.704597	12.037848
36.723667	12.037808
-2.764662	12.036551
-37.280033	12.033963
-54.792290	12.031998
-60.586174	12.031327
-60.690544	12.031399
-72.787521	12.028265
-100.714333	12.013845
-105.853828	11.991510
-87.703484	11.978140
-49.141197	11.981999
-12.466079	11.981984
-4.008237	11.938770
-4.552886	11.873716
-20.673063	11.870253
-59.363605	11.909784
-81.988258	11.880809
-62.282742	11.795625
-24.001423	11.759330
-8.285421	11.774776
48.532249	11.782750
48.154850	11.773330
18.202311	11.759380
-0.632222	11.742385
-4.440446	11.721889
-41.857052	11.709733
-36.113766	11.710752
33.470654	11.702398
-63.658611	11.677136
-352.413544	11.653444
-491.783539	11.637487
-437.850281	11.624350
-479.504211	11.617946
-565.390259	11.619802
-521.774841	11.589722
-527.276733	11.504645
-580.961853	11.438702
-332.883850	11.431699
121.660034	11.421860
309.361053	11.390919
239.632828	11.369807
223.384537	11.358885
255.783279	11.347208
236.747772	11.339010
225.564224	11.339861
241.677963	11.323745
223.873886	11.275578
184.350632	11.240100
188.572845	11.238124
160.928940	11.235414
143.298126	11.221141
146.772385	11.212693
122.441307	11.213227
76.899681	11.214228
68.947914	11.214033
50.280140	11.213324
25.477379	11.212099
10.581168	11.212127
18.344894	11.209361
25.820976	11.206308
31.587763	11.206125
24.321325	11.196732
15.707711	11.184535
15.396147	11.183434
17.683367	11.179202
18.551628	11.168322
8.922229	11.165022
17.310219	11.166516
26.948847	11.166785
14.125773	11.167138
2.642109	11.167133
3.506167	11.170712
6.143159	11.181401
1.775551	11.190243
3.067459	11.190157
1.858994	11.192446
12.840846	11.205801
4.654354	11.217134
-1.593642	11.216753
0.869653	11.214721
0.670755	11.217566
-8.982333	11.219189
0.841320	11.218065
20.305336	11.217106
35.315292	11.213992
31.505804	11.212358
21.816248	11.222263
28.949753	11.234901
33.372601	11.231415
38.433121	11.221720
60.395599	11.228601
65.912689	11.242477
72.446312	11.240829
80.840210	11.229071
76.960106	11.223944
84.788605	11.224907
87.017105	11.225080
77.427467	11.225240
66.714325	11.225557
43.693848	11.224729
4.990304	11.225344
-38.493187	11.225605
-69.835243	11.221704
-80.133797	11.217696
-80.058998	11.216835
-78.669891	11.216955
-70.429672	11.217569
-50.630215	11.219323
-16.838461	11.220666
-8.525879	11.220301
23.346090	11.221679
28.558395	11.228541
39.937450	11.234766
20.675016	11.234663
-2.263127	11.239609
-34.828701	11.254677
-56.209877	11.261303
-101.546265	11.262120
-126.208366	11.288449
-83.863564	11.332278
-74.665771	11.350641
-41.336617	11.351182
11.424720	11.390573
62.146328	11.473240
94.907730	11.531186
99.894173	11.537212
74.778580	11.550034
33.132881	11.602131
48.543980	11.650621
-17.466249	11.668373
-75.819687	11.669581
-129.240067	11.665816
-155.790741	11.663380
-158.432465	11.668257
-114.219521	11.686690
-51.077030	11.711962
19.144110	11.723316
84.761948	11.723406
134.560959	11.723967
126.736465	11.723670
87.587982	11.723615
22.993664	11.724049
-31.232258	11.733281
-73.384659	11.753736
-94.128281	11.767509
-95.375778	11.769608
-68.468224	11.765127
-38.576237	11.757953
-6.972240	11.758740
-0.494123	11.783540
8.973778	11.827524
12.304676	11.850611
11.224147	11.846891
6.380137	11.847836
-0.086011	11.854294
26.391062	11.857251
12.100196	11.866734
-1.916730	11.902249
-21.359152	11.950066
-32.075932	11.969537
-20.197920	11.966821
-20.559820	11.969260
-2.415499	11.983895
16.198532	12.024674
-46.810837	12.124475
-48.220947	12.251537
-52.249107	12.301132
-48.070354	12.299894
-29.933180	12.349328
-15.433555	12.426923
5.797245	12.497247
-0.821245	12.590818
-4.577210	12.724325
-15.898112	12.807051
-36.196487	12.807255
-53.905338	12.882988
-61.906147	13.060401
-71.764076	13.253174
-48.376423	13.506431
-33.738678	13.885983
-28.195589	14.122519
-10.040909	14.140517
-1.858702	15.124649
14.979304	16.964670
19.542526	17.706516
6.537714	17.720947
10.034033	18.335739
-0.453299	18.703421
-28.539251	18.705563
-45.905437	18.811453
-26.881035	18.847862
24.843836	19.808350
67.840500	21.033125
54.469803	21.120163
44.372017	21.848534
22.054321	23.825472
0.498144	24.929495
-7.459973	24.999321
-30.860655	25.111908
-34.003918	25.361990
-11.490269	25.548744
-4.152855	25.712482
-4.094120	25.890644
-30.049362	25.990614
-42.899601	25.990879
-43.046616	26.048817
-44.746502	26.175772
-25.508364	26.268982
1.310214	26.318472
53.456078	26.356071
68.006393	26.382183
53.772251	26.382420
43.936523	26.422768
41.775543	26.531801
37.474552	26.611498
47.584145	26.628866
42.235928	26.628822
55.261955	26.625183
103.632561	26.618618
112.534180	26.618471
97.240440	26.630280
83.602104	26.642826
69.431236	26.644814
60.207108	26.640579
39.189770	26.639532
41.123920	26.641460
31.580441	26.639889
16.904728	26.647209
-0.184206	26.670891
11.543823	26.689960
9.930256	26.693485
16.439184	26.690784
10.546019	26.689911
-1.423136	26.693665
-33.082802	26.701107
-58.211456	26.705881
-91.419769	26.704420
-123.450294	26.700651
-137.732208	26.696501
-124.586380	26.697350
-118.321861	26.702721
-107.414047	26.700743
-95.303291	26.699734
-62.381573	26.710703
-30.099358	26.721077
1.068751	26.723555
45.961025	26.723076
110.746613	26.722694
153.759537	26.722824
183.027527	26.724810
184.986893	26.731205
179.695999	26.738766
145.694366	26.741663
115.365250	26.739944
139.283035	26.737675
92.577087	26.737455
47.533165	26.739256
-7.790874	26.742573
-72.209419	26.745165
-118.875275	26.744898
-174.489731	26.743910
-214.267715	26.744209
-226.097961	26.742411
-202.284760	26.740444
-166.146393	26.748190
-117.091698	26.758875
-73.392075	26.760231
-20.950003	26.760307
15.165030	26.762983
49.568047	26.763157
81.858856	26.762474
123.978958	26.762465
176.484009	26.766354
187.394012	26.772411
171.036819	26.773907
144.164948	26.774317
101.482986	26.777418
67.021812	26.781679
35.496788	26.784698
35.570023	26.783072
25.782932	26.778597
12.420365	26.776308
1.901067	26.777754
-22.384096	26.779819
-56.434444	26.779119
-66.916565	26.774632
-69.278130	26.766794
-36.362823	26.761854
-15.886736	26.762587
12.367243	26.762884
-34.803249	26.761545
-14.909246	26.760674
20.105749	26.760443
34.916424	26.760109
47.844513	26.758839
56.015324	26.758629
69.675865	26.758654
69.916962	26.757711
66.053207	26.756990
-7.655921	26.754601
-7.354079	26.746689
10.359578	26.731119
38.480949	26.722731
68.977936	26.721609
100.067802	26.687164
109.754356	26.633429
104.300743	26.617170
91.765442	26.615688
6.918332	26.600159
-8.215617	26.595776
3.419512	26.600245
11.841434	26.603039
21.612818	26.598516
15.336605	26.569494
-18.955851	26.548706
-49.420868	26.557165
-68.252632	26.530701
-55.201283	26.453773
-43.068829	26.403772
-24.067963	26.405188
6.326411	26.401018
14.958454	26.358892
7.019010	26.304491
-38.497780	26.273952
-55.825077	26.272049
-59.252872	26.262682
-26.604733	26.211046
-18.995659	26.143606
-1.546234	26.117794
1.790964	26.124218
7.252542	26.094389
-17.212610	26.018822
-17.840143	25.967714
-21.921980	25.974701
-25.684778	25.988682
12.071118	25.956392
12.817088	25.885521
1.019774	25.826994
6.421000	25.821482
-18.501406	25.838743
-22.538094	25.792919
-10.576253	25.681652
-5.148372	25.616688
-7.059310	25.630970
17.350897	25.643345
11.663119	25.634497
7.165627	25.631695
-20.800959	25.632383
-13.109902	25.655512
10.530356	25.699478
44.960773	25.719666
65.326950	25.718748
70.005646	25.719725
-85.646904	25.716415
-72.724037	25.711035
-25.647848	25.711102
9.692927	25.712839
18.231310	25.713091
23.513393	25.713205
46.215973	25.713966
73.721550	25.710146
70.103745	25.701500
5.980565	25.694809
-2.092595	25.691896
-2.962356	25.693892
-10.506967	25.698996
-0.422930	25.698906
32.071156	25.690872
84.910683	25.682249
100.137993	25.680115
65.221397	25.683239
-5.144842	25.691317
-48.296669	25.702314
-42.812298	25.705973
10.508851	25.706190
57.273724	25.713102
66.497284	25.719023
-11.453026	25.719612
-142.826706	25.719746
-281.583649	25.719213
-397.079773	25.718664
-471.617706	25.717394
-484.678925	25.715487
-491.637970	25.722252
-491.890594	25.738895
-478.705475	25.751175
-414.164429	25.752283
-275.522675	25.752083
-58.074413	25.760574
140.579803	25.776720
247.089188	25.791632
262.303375	25.795534
206.840286	25.790529
141.985458	25.792488
121.164864	25.805908
127.555527	25.814775
164.164246	25.810328
187.236145	25.802542
172.413681	25.799660
160.392303	25.798304
142.800003	25.796267
138.990036	25.796324
156.828583	25.783964
157.840469	25.740343
156.124847	25.696447
134.922455	25.689262
111.809547	25.683525
91.737740	25.648977
113.433868	25.620558
102.139320	25.614740
99.862747	25.614679
93.694588	25.619093
80.622330	25.626900
68.144211	25.629751
59.680931	25.625298
16.624554	25.617558
-21.437204	25.615837
-49.265106	25.619738
-35.252876	25.620174
-30.563543	25.618380
-28.909466	25.620630
-18.982859	25.625769
-5.308550	25.627451
15.249934	25.625597
18.989107	25.627079
-23.733871	25.632013
-28.504969	25.634892
-30.386368	25.634998
-52.907135	25.635494
-63.101948	25.635952
-53.060345	25.632776
-3.367512	25.629442
21.402769	25.629374
47.284409	25.627096
-38.681736	25.624216
-29.630766	25.626635
-24.865232	25.628914
-22.050953	25.628588
-13.877003	25.633327
-14.562115	25.643326
-17.547430	25.650051
-33.782913	25.651051
-32.824577	25.651419
78.995972	25.654198
75.711105	25.657801
26.147146	25.660526
11.111426	25.662222
22.461826	25.662172
25.445959	25.659807
20.566025	25.658241
32.399982	25.661205
33.225307	25.666100
41.744598	25.667093
39.641361	25.664459
18.371140	25.664009
23.402348	25.667507
25.070362	25.670191
26.275612	25.669235
39.083092	25.667824
32.584030	25.668209
11.395483	25.668152
-15.663160	25.666487
-41.706436	25.665342
-38.099522	25.665632
-25.666132	25.665485
-12.960101	25.664600
9.571895	25.667061
23.500340	25.674496
40.780888	25.679028
29.288010	25.678019
-13.792974	25.687521
-43.187317	25.712234
-38.040257	25.728270
-38.417526	25.728466
-34.289993	25.734570
-27.736050	25.750799
-8.385387	25.762205
-21.505508	25.765371
-14.159148	25.765327
103.013557	25.765034
93.595940	25.767067
40.256306	25.772711
11.677705	25.778122
-9.284291	25.779026
-13.213121	25.779604
2.498321	25.783373
32.721001	25.785570
38.293270	25.785534
33.667698	25.786627
25.511290	25.787395
19.493149	25.787334
-9.781545	25.788658
-23.345469	25.790604
-22.723631	25.791231
-4.361739	25.791292
17.946260	25.793013
-5.623423	25.796587
-63.261322	25.798737
-96.401436	25.798697
-86.570702	25.801464
-81.062500	25.805819
-93.709717	25.806139
-83.406822	25.808952
-86.259499	25.816916
-111.286507	25.818869
-74.455147	25.821915
14.844884	25.841766
29.868805	25.860828
-11.489945	25.861622
-30.281565	25.871054
-29.866755	25.906191
-29.479084	25.933130
-40.347790	25.933157
-37.298084	25.934826
-53.634014	25.957239
-69.674751	25.990038
-84.423782	26.015059
-99.775642	26.019924
-110.854195	26.024632
-86.445984	26.067003
-55.866753	26.132595
-17.912102	26.165447
6.794746	26.165489
16.974541	26.191608
9.301857	26.254761
-3.858345	26.300484
-30.165762	26.306953
-41.073116	26.310711
-38.442646	26.334648
-9.389559	26.360748
6.179961	26.371176
22.857504	26.371521
29.573921	26.373915
3.275286	26.380106
-18.098944	26.384426
-34.722115	26.384846
-56.936779	26.384571
-77.989319	26.384844
-91.955009	26.384804
-89.054047	26.384096
-80.779900	26.382010
-8.086018	26.381617
86.451836	26.386749
128.599716	26.391972
110.974838	26.392033
90.699142	26.395395
67.905113	26.410603
57.175381	26.427385
61.421715	26.431158
91.817574	26.432156
110.467209	26.451996
82.094994	26.482420
98.987473	26.496658
96.388535	26.496359
84.314232	26.504345
76.189423	26.525568
57.762989	26.547070
48.750130	26.558201
40.066635	26.559025
41.207420	26.560614
60.640888	26.574987
58.573372	26.596672
47.215694	26.607639
39.048336	26.608097
28.828571	26.609203
35.377560	26.609720
45.517941	26.609888
61.305996	26.609148
77.091026	26.617916
90.681297	26.660336
81.337799	26.700500
70.547668	26.700354
45.252235	26.724752
26.448509	26.802195
7.852227	26.856291
-2.003824	26.861105
-8.430528	26.858238
-26.223125	26.866989
-32.433132	26.881908
-43.036640	26.896191
-37.857704	26.906973
-44.967461	26.911097
-48.626308	26.911077
-34.024490	26.919161
-35.368595	26.934881
-59.259563	26.944336
-74.043159	26.941744
-42.756466	26.934055
-39.675659	26.931377
-32.774075	26.934156
-28.057981	26.934750
-28.791075	26.929945
-12.459558	26.924879
-24.947300	26.924648
-37.035122	26.926037
-56.313534	26.925623
-25.801916	26.924650
-34.678085	26.922451
-43.379978	26.919960
-59.003117	26.920080
-53.770992	26.921251
-61.679726	26.921740
-48.955830	26.922089
-22.235052	26.922007
23.631296	26.922091
73.618240	26.922457
85.249092	26.921007
58.937447	26.918375
46.400021	26.917349
11.473016	26.917330
-8.457638	26.914970
-4.950792	26.910074
27.423519	26.907259
27.450094	26.907249
29.242470	26.904886
18.458771	26.899456
23.610407	26.896400
17.871357	26.897114
0.461833	26.893633
-14.445042	26.883879
-26.121960	26.879381
-32.811710	26.879126
-30.762781	26.865242
-25.328972	26.841246
-23.921478	26.834801
-25.394953	26.844387
-31.823753	26.839014
-40.661850	26.822426
-42.732941	26.817261
-35.720600	26.817976
-26.637119	26.817818
-16.076092	26.817791
-2.217268	26.818228
3.463619	26.817587
-7.646781	26.809866
-26.458128	26.811739
-35.859711	26.827787
-36.923035	26.832384
-33.443825	26.833801
-23.896648	26.841429
-8.603929	26.842865
5.786561	26.843260
19.729752	26.838966
27.095783	26.828165
18.890541	26.824932
8.629642	26.828569
3.198385	26.833750
-17.350992	26.841177
-35.355076	26.842880
-41.656597	26.835203
-22.919167	26.870808
-7.784201	26.954321
-6.395059	26.982027
-14.340565	26.991739
-26.185934	27.071432
-18.971300	27.123194
-22.582441	27.118107
-33.715076	27.109764
-7.088081	27.088959
-39.542984	27.097189
-7.627764	27.117369
-4.003232	27.117750
-22.211187	27.186338
-22.893887	27.273424
-35.427647	27.252222
-43.082348	27.201571
-24.302059	27.225643
6.418694	27.264448
16.429115	27.253885
25.786558	27.220362
11.744170	27.187817
8.695497	27.145967
-3.471970	27.088778
-15.496717	27.053637
-7.366588	27.053844
9.027621	27.017889
20.169418	26.932470
0.211285	26.842749
10.558312	26.723763
20.899319	26.529877
15.383323	26.406719
8.702729	26.407209
11.549828	25.869389
16.115950	24.713419
14.772336	24.194502
27.709614	24.184479
37.530750	23.727718
30.529732	23.466103
19.290676	23.491325
6.388703	23.412081
12.316077	23.383253
24.599270	22.577179
27.584629	21.440760
27.893679	21.354580
19.758104	20.615082
14.252222	18.339867
6.319228	16.862837
-8.999212	16.762873
-13.649893	16.620703
-12.541000	16.326033
-11.476705	16.093170
-4.375741	15.836399
-21.561678	15.547981
-44.785892	15.397742
-70.731407	15.409801
-70.712181	15.312981
-52.839809	15.094447
-20.181463	14.931708
11.134727	14.835861
39.852360	14.754485
46.286919	14.699845
41.209160	14.699369
21.895580	14.620007
-5.411824	14.400807
-3.162005	14.234133
11.018326	14.197309
37.876698	14.197889
82.128532	14.195532
97.171371	14.191597
93.640320	14.182218
72.550797	14.161396
15.677605	14.139503
-43.899963	14.127590
-70.779068	14.122455
-46.402992	14.118631
-16.935843	14.117161
-0.977470	14.117541
8.510190	14.091625
1.619441	14.036812
3.672655	14.000134
-0.517470	13.995914
10.548448	13.998617
2.714435	13.994088
9.799266	13.984535
15.907403	13.972731
8.702844	13.964748
12.517086	13.964571
23.819572	13.965227
45.919636	13.967269
46.409409	13.964604
13.570644	13.953546
6.453139	13.953541
9.087972	13.954138
-6.172946	13.934619
-12.144525	13.914753
-8.232982	13.912586
6.494102	13.920488
21.765385	13.925028
47.652153	13.924815
60.963161	13.922138
63.907356	13.910818
51.216583	13.896482
54.609215	13.890075
57.901474	13.889147
72.358192	13.889529
88.373672	13.889842
100.374184	13.886479
112.338554	13.877870
113.077377	13.869408
117.185005	13.864447
110.222404	13.861018
100.445938	13.861175
90.732178	13.863493
76.480080	13.853165
53.740143	13.826764
16.919790	13.808441
-32.637623	13.806250
-75.202263	13.807184
-91.772659	13.813035
-98.934525	13.817317
-84.487724	13.817806
-64.318970	13.826974
-36.090645	13.827004
-32.842060	13.813759
-39.311291	13.810828
-51.264435	13.810022
-63.966816	13.801038
-85.911964	13.791719
-90.516174	13.785838
-89.818832	13.789138
-72.263947	13.798672
-65.187729	13.801887
-62.170254	13.797426
-62.180294	13.795123
-61.724194	13.799503
-72.718758	13.804769
-75.578743	13.807969
-77.617554	13.808886
-60.037045	13.808167
-49.544292	13.810680
-44.125904	13.814687
-50.801735	13.815717
-61.369392	13.814988
-59.241138	13.811656
-49.553913	13.805542
-33.822674	13.801856
-38.236351	13.801908
-50.497471	13.800550
-43.637764	13.797158
-35.036755	13.796329
-14.805402	13.797816
-8.764595	13.798224
-6.490956	13.798923
-6.524236	13.804105
-6.940586	13.810852
-18.509535	13.812158
-13.787749	13.814867
-5.385133	13.834563
13.217990	13.863057
15.063897	13.870219
15.681413	13.862721
12.225958	13.888480
2.094326	13.942782
-13.159413	13.963200
0.993394	13.945979
22.573666	13.951917
48.921566	13.994836
48.179737	14.025015
35.232861	14.017504
9.582881	14.008304
-26.019608	14.031301
25.468489	14.062467
6.936817	14.067245
-7.263260	14.062963
-1.734221	14.079323
4.773690	14.103250
14.441292	14.111641
13.669941	14.111539
25.993834	14.115074
40.488617	14.115279
62.523216	14.110671
58.440712	14.110916
43.009731	14.105723
31.197905	14.081248
37.315845	14.054201
43.252522	14.043959
56.669395	14.044202
56.217918	14.038949
42.956093	14.017778
28.629509	13.979597
-0.788092	13.937651
-11.552340	13.916351
5.885528	13.917350
19.784754	13.890540
30.559298	13.796293
18.956503	13.690963
-6.400274	13.655595
-36.790493	13.654695
-85.929886	13.602457
-92.546844	13.519228
-79.906395	13.476253
-51.064018	13.472135
-43.992241	13.470391
-37.927105	13.463014
-18.157230	13.455629
15.227228	13.449973
52.256603	13.446944
12.166077	13.447097
31.962914	13.446682
36.294456	13.445432
8.655917	13.446984
-8.763614	13.446264
-2.251364	13.442800
15.301864	13.443114
26.308510	13.439699
24.647121	13.427333
12.233827	13.417253
-6.578767	13.414544
-24.824657	13.414515
-30.210859	13.414320
-14.056204	13.409581
9.285313	13.396862
19.042891	13.380300
16.946312	13.371676
12.228563	13.393157
-1.832211	13.444019
-18.115297	13.474120
-18.885593	13.471234
-10.385063	13.499574
0.081214	13.568301
9.884815	13.609648
-2.236817	13.612125
-28.291878	13.615016
-23.025959	13.619141
25.588360	13.610569
28.238380	13.600968
-8.981568	13.600092
-33.654469	13.598973
-40.907257	13.588254
-53.725689	13.571031
-46.819256	13.558008
-27.904022	13.554412
4.797941	13.554393
23.081841	13.550974
38.181480	13.542080
33.884659	13.530874
19.860254	13.527804
4.011593	13.532999
3.154573	13.531597
1.355456	13.524077
11.480361	13.521724
22.136272	13.521475
18.482639	13.519228
21.591480	13.519544
18.157557	13.522733
12.881830	13.524220
18.522814	13.524361
12.493878	13.522335
12.663692	13.513867
35.740749	13.507934
31.744585	13.507960
32.707214	13.498842
17.565815	13.485092
13.752509	13.480892
19.338717	13.480919
36.023396	13.479260
30.537497	13.473424
36.320774	13.465403
50.782688	13.463321
31.511276	13.463198
-29.250389	13.457689
-48.657528	13.449090
-34.368034	13.443543
-17.597586	13.445260
-23.654055	13.448224
-17.176628	13.445809
-8.789478	13.442618
-6.447904	13.442287
-3.617885	13.442586
-16.535669	13.444261
-24.657965	13.448151
-19.811747	13.449928
-23.148928	13.449896
-22.770861	13.450406
-16.583981	13.444846
-8.721670	13.433952
-4.001215	13.429398
-2.481519	13.429206
-2.249068	13.420105
-0.278625	13.401986
6.603734	13.389083
17.028698	13.387527
26.726839	13.388412
33.363243	13.384889
32.408516	13.379101
24.779293	13.373429
21.834475	13.369726
23.480404	13.373927
20.385597	13.383181
10.651651	13.382962
0.027895	13.373281
1.888740	13.366023
-2.716052	13.363629
3.644503	13.363650
23.638926	13.360662
22.164879	13.353383
-8.938882	13.351397
-11.237775	13.354283
-11.160696	13.354258
1.766326	13.355664
9.061967	13.361776
18.438368	13.365997
31.156013	13.365465
17.841614	13.364810
-3.882003	13.367963
-51.767784	13.371064
-68.354546	13.363873
-60.758293	13.347010
-54.403767	13.340450
-46.490322	13.345762
-32.177338	13.326562
-29.235014	13.276972
-16.676920	13.246594
1.997637	13.247736
0.603551	13.237479
-7.267897	13.206912
-26.579376	13.184361
-39.606319	13.178191
-26.863800	13.178872
-18.034170	13.179412
2.981660	13.175273
39.124203	13.164307
76.772606	13.153403
-42.461582	13.151206
-29.164848	13.150174
-13.467635	13.143620
-0.630161	13.140358
-10.075445	13.140502
-17.074528	13.139079
-26.684784	13.140688
-36.082928	13.142654
-39.281754	13.139921
28.278214	13.139470
33.036388	13.143763
35.242043	13.145305
16.408667	13.142257
0.789248	13.139528
-12.120269	13.141001
-18.938053	13.143454
-45.543629	13.138042
-28.383503	13.130843
86.795563	13.134349
92.888351	13.132960
61.061077	13.117808
32.181046	13.113936
0.099105	13.110835
-23.886515	13.073566
-56.594700	13.035401
-78.434242	13.033751
-61.942078	13.015667
63.799389	12.942268
65.783463	12.872233
43.606312	12.855421
26.469107	12.851342
16.644083	12.794379
-17.365387	12.687996
-42.362625	12.609802
-70.016228	12.599993
-65.788887	12.584680
64.992683	12.480851
52.067799	12.334749
42.775021	12.264359
38.086212	12.264363
5.221859	12.208924
-25.518171	12.075787
-66.062431	11.983531
-82.693253	11.977144
-120.079750	11.970095
116.079529	11.919112
96.232880	11.873566
82.808418	11.861712
43.310635	11.863026
34.547058	11.857020
32.314762	11.841090
34.923847	11.830815
55.905067	11.829214
56.565853	11.834086
18.971153	11.866834
34.331226	11.906038
46.048676	11.910805
68.784988	11.923823
93.979706	11.973934
97.664932	12.003174
[truncated: 63,448 more rows]
