# Supplementary material for: Surface electromyographic analysis of differential effects in kettlebell carries for the serratus anterior muscles
Source: PeerJ. 2018 Jun 12;6:e5044. doi: 10.7717/peerj.5044 (PMC6003386; doi:10.7717/peerj.5044)
Supplement: Supplemental Information 1 — Raw files and R-script file for processing of EMG data. [file peerj-06-5044-s001.zip › Raw Data Anon/Athlete_17.csv]

12.224506	5.563429
29.116375	5.549249
20.262079	5.521533
-2.117067	5.515865
-16.928543	5.526297
-20.797754	5.526962
-23.498167	5.518379
-29.531515	5.513228
-38.718018	5.513912
-46.297935	5.514939
-57.693699	5.514928
-80.861160	5.514832
-69.947533	5.505485
-63.339714	5.485202
-88.906136	5.473027
-98.282417	5.476261
-101.474030	5.479033
-123.513199	5.472922
-156.915604	5.468184
-163.624847	5.474414
-162.470276	5.484989
-193.154053	5.488819
-119.310394	5.488722
29.791679	5.492919
121.380997	5.498823
89.505508	5.498921
93.478813	5.494624
134.069824	5.494603
154.360794	5.499595
160.276398	5.499232
183.402893	5.491940
146.328430	5.490126
31.283113	5.494414
2.461895	5.492551
10.016320	5.487330
30.224689	5.489341
65.568596	5.493469
67.546852	5.490936
81.539093	5.485691
106.831062	5.485560
84.706512	5.489970
25.520496	5.490040
-4.903812	5.480803
23.084551	5.473254
57.204731	5.476907
64.179459	5.475993
83.405693	5.459608
127.850571	5.447422
165.886246	5.448053
128.248978	5.444824
90.883583	5.434835
95.853821	5.429267
122.113426	5.429006
164.158310	5.427931
210.991470	5.424577
207.021896	5.421964
252.820541	5.421696
303.573273	5.421366
152.927887	5.418000
-139.641037	5.414095
-259.332703	5.413606
-179.418762	5.411985
-148.714142	5.404943
-177.327057	5.399156
-150.704376	5.399155
-128.099289	5.398304
-136.909409	5.392401
-114.927254	5.386909
-83.654266	5.385912
-78.791000	5.385797
-68.083374	5.382005
-52.836151	5.377151
-59.952843	5.376101
-65.338623	5.375567
-49.950352	5.371739
-41.164154	5.367975
-33.849957	5.370119
-25.117607	5.377475
-26.091267	5.376721
-17.854895	5.372168
-11.595746	5.389109
-13.363986	5.414428
-6.481635	5.415324
6.663893	5.404111
14.573706	5.408702
3.905789	5.422811
0.772515	5.423383
-13.648404	5.410461
-16.861536	5.403884
-21.198128	5.407698
-17.165693	5.408999
-5.294681	5.406581
5.943000	5.412399
6.596346	5.420065
-7.675195	5.419568
-5.284209	5.439677
-26.319141	5.488741
-27.556803	5.517228
-23.076071	5.515421
-18.936684	5.535314
-8.524878	5.596064
-5.617047	5.658290
2.148412	5.683322
10.790719	5.682517
8.042684	5.706148
-5.199527	5.762409
-15.725350	5.796004
-17.852402	5.795166
-5.548668	5.799320
20.293306	5.796893
47.800106	5.771245
58.396473	5.755929
58.496933	5.756471
50.820274	5.745584
32.091782	5.718552
2.471741	5.694511
-29.507143	5.690250
-53.291012	5.685680
-67.632874	5.650858
-77.216209	5.604088
-75.079941	5.586474
-44.225460	5.599161
10.041142	5.605731
54.624481	5.589246
70.297539	5.571078
66.508324	5.569610
50.568790	5.577900
24.552771	5.583719
-3.886401	5.585172
-23.743345	5.587033
-33.374020	5.590132
-36.765438	5.588868
-32.328636	5.582528
-25.893261	5.579166
-24.096720	5.589057
-21.394535	5.617417
-15.133685	5.650058
-12.903850	5.665590
-11.071793	5.666302
12.424696	5.668502
40.816437	5.681317
45.062176	5.705155
34.119408	5.728771
16.738430	5.738094
-0.746467	5.737813
-18.488657	5.740082
-44.915596	5.740684
-77.554092	5.739363
-72.697433	5.740668
-35.536064	5.739124
-10.497120	5.752117
14.869492	5.795187
49.544701	5.836712
80.366089	5.847276
93.602028	5.836976
67.373833	5.841733
38.054035	5.899266
14.337298	5.997612
14.488805	6.058712
-6.487445	6.051836
-29.193817	6.053805
-34.060379	6.090210
-29.642328	6.107484
-34.326202	6.102612
-18.529205	6.095208
-3.719427	6.124534
15.628208	6.207173
47.321491	6.262538
42.578094	6.266009
24.596725	6.274978
-0.700793	6.327779
-37.723450	6.497241
-54.848030	6.891310
-73.432816	7.357151
-64.820610	7.484559
-36.774574	7.597899
-5.624256	8.608398
8.977775	9.853624
15.284337	10.241537
0.945946	10.259188
-7.220357	10.689867
-28.131166	11.116234
-30.394115	11.212510
-23.281670	11.212023
-22.211729	11.208333
1.293066	11.235293
10.321101	11.274956
5.189379	11.275106
-1.187211	11.409040
-6.626974	11.685380
-0.966717	11.844157
-8.907390	11.856703
-14.557381	11.875244
-19.342375	11.941285
-32.205490	12.024294
-26.683798	12.099282
-16.790928	12.132971
-7.944317	12.132578
12.755641	12.193002
15.387691	12.303919
11.057668	12.331535
10.517800	12.345990
19.630178	12.468111
15.876969	12.576521
16.137253	12.590536
13.282963	12.590032
21.546278	12.642523
19.047052	12.814982
17.442307	13.192848
11.662823	13.587011
1.825537	13.628347
-0.170283	13.987747
-6.323150	15.640785
-2.975263	17.232252
7.953207	17.480246
11.818736	17.779198
20.277184	19.178530
20.870977	20.278612
4.446658	20.465988
-1.474813	20.485636
-8.657736	20.624819
-23.161324	20.723688
-23.660103	20.779839
-21.082319	20.843960
-14.548655	20.920074
-9.497669	20.949360
-7.839914	20.950987
-11.680312	21.001978
-16.559618	21.068501
-7.032861	21.101830
16.573782	21.113720
38.336163	21.118855
49.063553	21.119438
57.305729	21.119190
61.068214	21.126024
54.377861	21.132189
39.690125	21.131739
28.226717	21.131962
25.151878	21.142620
22.266422	21.171558
7.205439	21.194180
-14.942709	21.194025
-36.382603	21.207521
-61.022449	21.256077
-81.913620	21.317204
-90.527542	21.364023
-88.216873	21.380754
-79.043541	21.380026
-56.097492	21.415575
-31.433289	21.503220
-17.680805	21.568626
-6.919191	21.576639
15.847527	21.578938
42.680519	21.593985
65.648918	21.603348
87.177429	21.605841
102.041504	21.603287
110.835312	21.598608
116.249184	21.595892
116.993988	21.596058
111.811035	21.596506
99.497513	21.592508
74.143509	21.588140
38.837692	21.587055
-0.246234	21.587198
-41.414486	21.589283
-34.984333	21.591051
-68.428482	21.590132
-93.919342	21.589743
-106.604523	21.591087
-103.712349	21.592594
-113.702896	21.593891
-104.678116	21.594286
-90.469131	21.593613
-77.468758	21.592648
-38.068497	21.592356
-5.463247	21.594650
27.745262	21.595055
67.349701	21.591921
81.930389	21.597527
99.532356	21.609285
109.955276	21.610806
98.529045	21.605785
92.476639	21.604446
105.148773	21.605600
93.698929	21.605738
81.141975	21.604134
48.266392	21.602903
17.536407	21.602097
-13.901149	21.601606
-53.036121	21.602882
-70.650490	21.602604
-75.495781	21.599291
-47.341373	21.597176
-40.583698	21.597137
-48.163864	21.596092
-45.020893	21.593447
-41.524372	21.591452
-42.347660	21.591219
-22.459583	21.591908
-7.326396	21.591139
21.005402	21.590586
56.115124	21.597162
68.507263	21.607435
59.167282	21.610407
55.464912	21.609306
47.891228	21.615814
40.141441	21.630827
30.945078	21.645267
19.949144	21.650919
14.754574	21.650908
-4.819190	21.661528
-10.428971	21.686518
-14.211550	21.703457
-17.751631	21.704449
-20.069174	21.709570
-21.066603	21.722374
-21.739206	21.728659
-21.081856	21.728785
-19.267702	21.729362
-21.755606	21.729506
-28.292963	21.728767
-34.198318	21.728636
-46.010448	21.728603
-58.026180	21.728140
-60.557388	21.727936
-64.169952	21.728075
-71.233482	21.728125
-57.293518	21.728134
-23.549885	21.728182
-10.128711	21.728140
-18.816032	21.728125
-20.519665	21.728214
-9.725934	21.727474
-3.364243	21.725307
-2.215427	21.723690
-2.065861	21.723772
0.856400	21.722820
6.905788	21.719393
6.701585	21.716265
-4.589438	21.715351
-19.511229	21.715349
-30.807186	21.714544
-41.686131	21.712439
-56.657326	21.709755
-70.134102	21.708214
-74.725983	21.708246
-66.604546	21.707073
-49.063332	21.703390
-48.943230	21.700758
-43.360771	21.700808
-47.411015	21.700371
-55.636513	21.698713
-74.243637	21.698044
-103.018082	21.698038
-98.975723	21.697908
-82.341263	21.698706
-75.694122	21.699808
-66.349190	21.699724
-69.036865	21.698776
-79.275261	21.697584
-103.581848	21.697102
-142.174011	21.697243
-157.069901	21.695087
-148.610809	21.690319
-109.447525	21.687561
-96.685341	21.688705
-116.837029	21.688887
-152.015762	21.685118
-182.901291	21.682875
-204.999222	21.685625
-168.954773	21.687790
-71.940590	21.686344
25.969685	21.685566
106.270874	21.687275
157.990158	21.688839
180.040558	21.689283
182.627380	21.689379
173.559326	21.689304
183.445023	21.689962
202.291672	21.691837
193.900009	21.692919
170.027298	21.692465
144.587387	21.692905
135.560455	21.694929
152.621887	21.696062
175.014389	21.696026
205.429733	21.698118
227.931061	21.702530
215.022568	21.704615
189.939575	21.704685
169.233521	21.709513
161.721298	21.718479
178.539749	21.723131
189.669205	21.723162
192.037506	21.726252
211.103241	21.734217
232.098740	21.741623
247.344299	21.744232
244.662308	21.743921
219.696198	21.746876
198.418991	21.754961
182.868256	21.761438
193.507385	21.762222
253.556854	21.762671
316.016876	21.765442
330.321564	21.766918
265.158264	21.766949
127.335976	21.766859
-42.217876	21.765974
-186.993530	21.765560
-257.721619	21.766001
-248.779602	21.765926
-201.326721	21.767242
-160.411423	21.771194
-148.804794	21.774178
-163.195953	21.774393
-183.305939	21.775043
-188.900879	21.778301
-177.094437	21.782316
-158.403748	21.784256
-145.101730	21.783934
-142.341995	21.784477
-144.096878	21.787327
-141.068741	21.789097
-133.961594	21.787874
-126.242523	21.786913
-118.183060	21.788189
-93.344818	21.789030
-93.971153	21.787470
-103.534569	21.785480
-95.784737	21.785343
-81.433907	21.786077
-71.616882	21.785124
-73.151199	21.782551
-76.631081	21.781221
-81.719589	21.781784
-70.804482	21.781477
-72.798416	21.779739
-61.122181	21.778933
-48.689556	21.779272
-39.626980	21.779100
-40.047932	21.778442
-42.149876	21.778286
-46.894161	21.778059
-64.383530	21.775860
-52.529411	21.771912
-54.760746	21.769665
-55.164505	21.769831
-51.423325	21.766336
-46.451820	21.756071
-33.606857	21.747667
-14.999228	21.746941
-7.210343	21.744722
-1.849695	21.735338
33.287933	21.727522
47.416679	21.726160
54.449810	21.725992
39.078960	21.724422
25.148968	21.723314
27.290491	21.723116
21.397766	21.723068
-4.227811	21.722834
-8.649673	21.722631
33.431293	21.722685
33.972744	21.722450
17.426937	21.721655
6.465192	21.721010
10.904411	21.720953
11.271721	21.721119
-1.167517	21.720850
-8.267724	21.720201
0.221340	21.719923
9.373729	21.719973
16.543013	21.719786
18.496502	21.719641
15.492517	21.719984
23.940153	21.719519
22.015541	21.717091
33.682541	21.714539
34.818142	21.713726
36.187916	21.717180
10.251225	21.725954
7.585548	21.729824
6.004043	21.725504
15.268973	21.732470
10.888830	21.754215
20.198648	21.765743
15.073454	21.761797
7.172170	21.762358
11.354121	21.773375
5.688799	21.784031
22.168716	21.787933
34.410130	21.787657
26.004398	21.788847
31.695341	21.793785
22.258247	21.798866
3.324905	21.800634
-9.612592	21.800467
-8.133243	21.800608
19.916317	21.801458
33.893017	21.802776
31.865328	21.803389
36.416740	21.802662
22.517702	21.803295
1.952520	21.807226
-13.610679	21.810368
-22.977333	21.810234
0.391936	21.812534
26.237015	21.819258
38.069542	21.823744
33.475479	21.824064
16.795897	21.825008
5.184871	21.828236
-15.483504	21.831366
-24.842793	21.832272
-12.848536	21.831329
-4.115316	21.831291
-14.091941	21.833193
-4.008127	21.833843
-7.264620	21.831772
-8.255116	21.830633
-17.082174	21.831308
-14.954977	21.830404
-4.848070	21.828133
-16.535990	21.826817
-10.919323	21.826696
-8.186325	21.827267
2.648894	21.827213
-1.373106	21.826483
-12.175082	21.826771
-8.437985	21.827280
1.737962	21.826849
-9.838609	21.826614
-19.229740	21.826523
-20.355446	21.825602
-28.728643	21.824486
-26.665298	21.824104
-26.812471	21.824238
-22.273170	21.823971
-3.341849	21.822823
-1.859958	21.821503
-0.225975	21.821083
-0.742770	21.821024
-17.136702	21.820038
-6.378625	21.818979
-22.913191	21.818878
-27.826578	21.818752
-28.628872	21.818359
-14.640200	21.818295
-9.957479	21.818241
-1.407646	21.818081
8.678391	21.818064
9.992715	21.818111
-9.759147	21.818121
-9.856784	21.818123
1.292357	21.818142
20.642704	21.818048
20.845306	21.817867
21.959110	21.817789
21.605431	21.817839
16.547192	21.817816
12.849585	21.817764
0.587150	21.818104
2.204608	21.818396
18.863691	21.818310
22.359980	21.819387
18.353315	21.821476
9.538544	21.822075
-0.746036	21.822300
-11.703209	21.825159
-16.506046	21.828468
-10.778087	21.829096
-8.315157	21.829540
-12.739845	21.832300
-11.830669	21.835110
-9.295516	21.835001
-13.871769	21.833178
-12.454964	21.834240
1.773987	21.836012
5.927898	21.831608
-6.564488	21.825970
-14.788248	21.826593
-13.141571	21.827562
-15.398204	21.824369
-23.374466	21.822376
-26.282536	21.823301
-14.197424	21.823801
3.302758	21.823748
6.728289	21.824440
-27.367809	21.825357
-28.559816	21.825520
-25.014721	21.823917
-31.333696	21.822815
-36.134834	21.823696
-27.114079	21.818830
-12.122217	21.806593
0.312125	21.799839
-1.374928	21.800852
-21.258053	21.795931
-20.985514	21.780596
-16.982576	21.765656
-10.156230	21.760096
-3.007240	21.760265
16.385021	21.754438
25.626730	21.739805
13.066413	21.729294
13.946851	21.728249
4.359853	21.727121
8.894433	21.724628
3.140217	21.724430
10.200500	21.724516
38.448845	21.725668
54.901600	21.726637
50.514198	21.724152
46.554131	21.722363
25.286161	21.724419
-1.210031	21.727072
-7.938267	21.727695
-4.801845	21.727751
14.218689	21.728577
28.566990	21.726475
25.352709	21.719795
25.305180	21.714258
19.171082	21.713219
11.554540	21.713034
-10.456045	21.710135
-9.523051	21.705030
11.747144	21.700369
23.128668	21.697870
22.976824	21.697044
20.045099	21.696829
13.968884	21.696831
4.369040	21.696568
-2.576734	21.693869
-5.774392	21.686560
-6.100686	21.678129
-3.287146	21.674322
2.568230	21.674332
7.440671	21.673561
10.111154	21.669889
12.293682	21.663849
-0.583284	21.657618
-2.901262	21.655106
7.700504	21.658222
5.462536	21.662556
2.452963	21.663837
2.400853	21.663973
2.702136	21.667803
2.195755	21.675316
-5.523395	21.675943
3.381857	21.664314
4.387102	21.653185
11.936934	21.655018
14.037502	21.665827
22.580153	21.668993
25.382647	21.652534
16.896435	21.628042
-12.438765	21.620358
-37.359360	21.628674
-78.327377	21.627077
-142.697098	21.616539
79.046989	21.616917
30.506403	21.623524
19.700340	21.625706
-10.487664	21.616219
-28.301426	21.596746
-25.807007	21.588381
-9.916178	21.590677
18.625126	21.588215
17.458576	21.579594
-58.465923	21.541016
-54.677109	21.422956
-35.657627	21.265814
-19.339706	21.225208
-1.922928	21.196062
19.696043	20.816103
52.674278	20.259604
68.923897	20.066149
70.317871	20.064909
-5.319293	19.857712
-9.833665	19.636536
-1.153404	19.583496
11.021982	19.585453
25.123463	19.594339
50.528751	19.584772
62.873592	19.564705
85.492752	19.564669
74.879349	19.485638
-31.260271	19.320648
-45.866730	19.224951
-37.151619	19.220236
-25.855715	19.211691
-1.463399	19.172264
13.792899	19.121031
41.662094	19.073719
43.128357	19.051840
41.329861	19.055244
-40.527851	19.027790
-52.986420	18.966482
-54.317432	18.948195
-40.439041	18.939608
-24.860258	18.872036
25.132097	18.812386
65.218414	18.803865
121.859520	18.800234
187.218185	18.767082
-194.310623	18.657566
-119.339348	18.396896
-77.507721	18.105751
-43.354897	18.074280
-20.796181	17.803316
-15.350160	16.374403
-34.165691	14.690250
-54.404663	14.397140
-63.684616	14.027536
-83.409805	12.034919
-105.501808	10.062222
-112.238983	9.677661
-126.885498	9.632745
-145.006729	9.313447
-136.652069	9.077557
-151.619461	8.947616
-193.276001	8.798251
-125.686295	8.610899
47.610470	8.533954
132.786423	8.529606
105.757980	8.403146
104.067062	8.231414
121.618599	8.143976
101.872040	8.114252
103.542267	8.100591
154.834915	8.095430
124.471588	8.096560
36.665325	8.090328
15.196677	8.081714
21.548452	8.076696
23.644938	8.076709
21.539143	8.064754
19.074392	7.999431
52.663715	7.934842
60.492409	7.930447
37.937912	7.903281
2.574032	7.790451
-26.454678	7.634299
-20.163729	7.502673
-9.053985	7.458122
-2.489179	7.474840
9.535116	7.384829
37.976837	7.128661
65.434639	6.928289
50.400093	6.902503
5.570202	6.891232
-12.067140	6.839751
12.660984	6.810395
47.635929	6.801893
69.075958	6.799128
84.462494	6.793616
116.345299	6.790240
130.900818	6.792898
101.736343	6.786686
70.756638	6.786373
68.161469	6.798669
88.271019	6.802728
141.260010	6.802958
186.051132	6.800668
183.409302	6.788919
216.384567	6.783493
275.378113	6.784497
150.537277	6.779217
-125.211769	6.773070
-240.256317	6.767760
-172.297668	6.767453
-149.527847	6.776840
-176.930252	6.784759
-154.712708	6.785794
-137.320496	6.778503
-143.541061	6.773987
-120.248512	6.779283
-90.730347	6.762341
-83.459373	6.725801
-67.199181	6.712506
-47.963848	6.719222
-43.849728	6.722668
-34.348320	6.720255
-21.091663	6.718438
-20.440189	6.717316
-23.101990	6.709722
-13.549660	6.703616
-23.932560	6.703635
-34.512081	6.699061
-34.122051	6.691436
-30.825825	6.687941
-16.009727	6.688353
-2.012202	6.689492
18.724693	6.689763
16.894087	6.689796
-9.875504	6.690109
-26.442902	6.690384
-12.929025	6.688023
-18.922886	6.687535
-13.506247	6.686023
0.735737	6.663515
10.321785	6.630073
7.651937	6.617519
10.477136	6.619314
3.915841	6.602007
-2.568715	6.553473
-16.429853	6.503053
-8.735242	6.493898
-0.326150	6.515669
12.723866	6.495286
33.706493	6.410649
54.546394	6.351388
66.573135	6.368735
51.878059	6.392179
36.752274	6.376365
23.240847	6.355158
-5.453468	6.355553
-26.706453	6.374849
-38.781517	6.402017
-37.094097	6.422594
-23.721516	6.428483
-14.319299	6.428787
-3.520033	6.442844
17.270895	6.469868
29.464931	6.483222
29.460428	6.483063
18.370350	6.499787
-0.791523	6.523557
-23.674662	6.527048
-42.251389	6.534284
-53.023193	6.569208
-53.465286	6.603406
-44.761276	6.611370
-31.306002	6.614092
-17.082928	6.648797
-4.825223	6.716226
4.496533	6.769771
11.352322	6.779231
17.528042	6.786735
22.185965	6.840479
24.583570	6.909879
23.122980	6.943423
15.831758	6.945823
4.207945	6.948088
-10.275863	6.960893
-19.203222	6.976696
-21.397142	6.986647
-12.494865	6.989124
8.516609	6.988506
37.313400	6.987324
56.800854	6.985929
56.971024	6.985673
43.068363	6.985713
22.539568	6.984532
0.826073	6.983134
-21.702036	6.984920
-47.992977	6.989851
-51.258648	6.991928
-28.687937	6.989796
-9.179210	6.987142
13.847955	6.991953
37.669899	7.005222
66.821587	7.012274
75.342911	7.011761
72.538055	7.008030
63.241829	7.010616
40.222858	7.033778
-6.345268	7.045058
-40.673939	7.037100
-60.160900	7.056861
-50.669754	7.104775
-42.406162	7.166552
-21.350773	7.271142
11.851965	7.415626
50.235928	7.452291
71.025505	7.556812
59.594067	8.377240
50.599323	9.434937
48.327904	9.724369
23.424337	9.793476
-8.348505	10.517118
-29.376780	11.190286
-33.714691	11.323762
-29.532387	11.321745
-36.812786	11.338874
-54.530724	11.331066
-50.730499	11.319041
-40.575085	11.338259
-30.648893	11.538523
-20.212288	11.826162
-11.806132	11.948486
2.155861	11.944138
-1.007397	11.977892
-7.639998	12.109974
-26.668114	12.346017
-30.061762	12.615430
-27.661390	12.749315
-22.430237	12.749746
-18.533457	12.860843
-6.214438	13.107550
-11.739515	13.272703
-18.352280	13.310038
-23.905148	13.308347
0.325775	13.314020
19.079836	13.337643
28.857147	13.365100
22.989103	13.370109
24.793486	13.379058
17.733427	13.410983
5.244319	13.411979
-5.846307	13.479120
-11.893322	13.710826
-0.345731	13.880979
5.183675	13.887919
0.353424	13.943568
2.913113	14.149228
0.528724	14.467006
-4.404865	14.864325
-18.041821	15.170123
-50.558601	15.190337
-59.703526	15.530039
-42.910568	16.957115
-40.858711	18.370491
-41.973057	18.639875
-30.941750	18.810034
-10.596609	19.799232
1.438248	20.632519
-10.473995	20.799583
0.268851	20.804220
-1.998437	20.867466
6.496603	20.910538
13.731776	20.935919
35.645344	20.975224
64.660988	21.029430
85.527649	21.053988
80.640038	21.053503
78.304932	21.065563
66.801804	21.079744
39.604633	21.085691
4.968330	21.090355
-19.621307	21.100992
-33.404751	21.112017
-47.639412	21.113287
-56.297432	21.115416
-76.303665	21.120501
-88.383125	21.121422
-91.717720	21.121248
-96.383003	21.122042
-111.921295	21.131685
-103.415771	21.147881
-82.471786	21.153963
-50.416492	21.153812
-32.602341	21.159685
-9.140144	21.169537
19.702650	21.179096
45.273243	21.188267
58.359989	21.195421
50.926804	21.197075
54.405380	21.197659
68.025375	21.206713
61.826046	21.222372
55.774178	21.234505
56.108120	21.239162
50.109623	21.239565
34.113575	21.240065
29.155916	21.243200
31.600828	21.248585
46.837875	21.253431
49.039326	21.255987
32.284412	21.256767
31.473597	21.256857
30.036257	21.256834
30.801369	21.257113
12.605873	21.258686
1.541996	21.261169
-3.478076	21.262741
-14.370690	21.263035
-43.284355	21.262825
-56.181683	21.262793
-60.005783	21.259563
-48.181175	21.249748
-50.813412	21.242884
-51.325485	21.244087
-36.641167	21.236002
-8.831434	21.213583
6.654205	21.198523
29.445543	21.197525
55.579067	21.194689
95.851456	21.184122
115.733444	21.174076
124.549118	21.170046
127.759125	21.169926
131.767365	21.168104
116.015060	21.161768
98.859085	21.155079
73.731735	21.153160
61.882076	21.153723
31.630392	21.151430
-3.245004	21.146645
-32.016468	21.143450
-53.506763	21.143023
-71.901733	21.142773
-107.044746	21.139381
-107.084015	21.133177
-86.843857	21.129742
-66.046677	21.130344
-49.894642	21.127293
-27.488333	21.119247
-15.276728	21.114555
-6.281728	21.114557
0.682170	21.113594
-3.308723	21.110283
9.477383	21.106655
21.922510	21.104891
26.063761	21.105879
35.717834	21.106697
35.443169	21.104475
30.756874	21.102196
22.473852	21.103634
2.752854	21.106377
-6.180008	21.107307
-10.709388	21.107267
-10.175312	21.107584
3.654110	21.110306
10.675892	21.115421
12.473145	21.117723
8.961905	21.116606
0.343712	21.117668
-13.922232	21.121035
-23.931105	21.122751
-21.196377	21.122660
-9.468714	21.122610
-3.959164	21.123287
-2.506249	21.124390
0.865714	21.125217
-1.583048	21.125320
-28.751535	21.125324
-47.460484	21.126318
-45.278702	21.127626
-51.181023	21.127914
-56.368553	21.128101
-56.028629	21.129444
-47.864750	21.130938
-41.479099	21.131350
-56.026737	21.131296
-62.804035	21.131765
-68.973961	21.132595
-52.600128	21.133165
-68.562378	21.133339
-71.512001	21.133345
-76.563065	21.133331
-75.528656	21.133356
-77.378326	21.133539
-77.258049	21.133892
-74.127022	21.134201
-85.571754	21.134289
-99.634590	21.134293
-109.092789	21.134386
-107.371391	21.134480
-100.909492	21.134588
-102.395370	21.134693
-116.009972	21.134363
-128.223465	21.133932
-129.428619	21.133940
-130.853775	21.133049
-135.971939	21.131054
-132.215195	21.130426
-131.364426	21.130243
-159.549667	21.127415
-202.208038	21.124109
-213.779251	21.123470
-174.817078	21.123695
-98.582359	21.122343
-4.137665	21.120300
87.444717	21.119814
149.688644	21.120174
168.999573	21.118889
159.357178	21.117212
152.125946	21.117092
160.089813	21.116426
168.302353	21.114071
151.094879	21.112848
139.832260	21.113928
125.977348	21.114277
109.079430	21.112648
101.931099	21.112106
119.272850	21.113716
149.682449	21.114927
168.468307	21.114763
176.106552	21.114555
153.911377	21.115326
123.995430	21.116802
89.044304	21.117762
88.039742	21.117826
107.834869	21.118002
134.928970	21.118349
159.864624	21.118277
185.167236	21.118357
173.926910	21.118074
146.041458	21.116173
125.462875	21.114414
108.431938	21.114740
111.937759	21.115570
122.789139	21.115107
147.511978	21.114069
192.390778	21.114376
214.303024	21.116940
213.525162	21.120073
195.014786	21.121355
172.200470	21.120882
144.095459	21.120939
147.614014	21.123196
182.251572	21.125961
253.944870	21.125927
304.001556	21.123684
306.377991	21.122240
238.904160	21.122164
109.088867	21.122095
-45.055454	21.120960
-183.078293	21.120588
-246.656616	21.122314
-235.649307	21.122795
-201.442444	21.123848
-166.723740	21.130861
-153.492569	21.137774
-159.730148	21.138590
-169.800842	21.140001
-181.974121	21.145325
-169.415680	21.149145
-140.635834	21.149759
-131.839569	21.149805
-132.367889	21.150286
-135.715607	21.150791
-133.557648	21.151239
-122.937737	21.151505
-108.033157	21.151371
-97.140678	21.151123
-94.820587	21.151194
-97.451996	21.151670
-98.199615	21.152063
-94.189896	21.152149
-83.157555	21.151886
-70.080940	21.149981
-66.193039	21.146891
-73.037300	21.145605
-78.881584	21.145592
-79.620079	21.143484
-79.019035	21.139027
-76.303917	21.134872
-69.785545	21.133545
-62.020657	21.134390
-49.312946	21.131954
-27.071209	21.122978
-6.538634	21.114685
0.871274	21.113737
2.078669	21.111727
5.018154	21.101048
6.329190	21.090816
5.991761	21.088768
10.372487	21.088552
19.237686	21.083624
25.505552	21.076586
25.753010	21.073959
20.213371	21.076374
0.339091	21.075268
-4.757668	21.067490
-5.352704	21.063498
0.592014	21.065386
9.606174	21.060717
14.612694	21.049770
15.475630	21.044861
16.931190	21.045454
15.231972	21.042187
7.405593	21.032902
1.228666	21.023134
4.788181	21.019583
11.710757	21.020929
12.687610	21.014969
8.954775	20.997299
7.209689	20.983437
19.714025	20.981972
13.391739	20.980259
-11.022082	20.972176
-14.847407	20.965439
-8.666423	20.963131
-6.706691	20.962612
-12.768517	20.962555
-14.922711	20.963295
-0.953824	20.964191
-6.645846	20.963472
-16.573141	20.961329
-28.435057	20.960165
-19.968754	20.962339
-17.460211	20.966599
-20.620764	20.968760
-21.127848	20.965570
-5.929205	20.957088
-2.487432	20.950871
2.820837	20.951651
8.881490	20.949270
0.582964	20.938047
2.722396	20.928358
4.051372	20.926271
3.008049	20.926210
12.775026	20.923357
8.049051	20.918211
-0.428833	20.914078
-12.067059	20.913832
-23.666212	20.914417
15.395425	20.911425
8.867845	20.908428
18.199860	20.908485
18.000425	20.908041
29.797911	20.906746
27.711489	20.906971
24.573408	20.907379
34.202312	20.906607
34.222698	20.905979
-9.545284	20.906244
-0.189480	20.906685
11.408544	20.906597
22.872419	20.904808
31.372450	20.901945
33.575981	20.900766
32.198097	20.900824
29.826860	20.900110
21.807035	20.899443
11.010998	20.900011
7.251559	20.900457
10.626019	20.899696
13.142605	20.900547
12.194324	20.902298
9.641358	20.899590
5.129086	20.895416
10.254853	20.895420
3.731813	20.895468
-11.692826	20.891241
-13.444180	20.886026
-14.463731	20.884144
-12.889317	20.884892
-13.468897	20.882608
-16.368002	20.874428
0.012376	20.867149
10.721892	20.866377
14.110946	20.865383
-26.572987	20.859001
-24.479364	20.852835
-15.912347	20.850775
-10.452824	20.850737
-7.874990	20.850353
-1.233177	20.848732
8.712105	20.846500
0.956428	20.845245
-5.883655	20.845240
-4.698472	20.845127
-9.906971	20.845686
-11.906582	20.846510
-14.608189	20.845411
-13.283425	20.845728
-6.849452	20.847599
-17.207115	20.847385
-20.556875	20.847509
-25.325235	20.847288
-20.054886	20.847746
-26.059237	20.853928
-26.244337	20.858973
-24.908009	20.858953
-23.790352	20.860308
-33.973335	20.862867
-38.594833	20.864683
-47.614117	20.864868
-23.177979	20.861618
8.691603	20.858580
25.904461	20.858290
25.296391	20.858238
35.089561	20.857265
36.236206	20.855825
34.394093	20.854433
37.637463	20.853962
63.269093	20.853830
51.956585	20.851662
-16.690956	20.848671
-25.025667	20.848057
-9.469043	20.848093
-0.293624	20.847189
0.859386	20.846729
3.518701	20.846706
1.275290	20.846697
-5.504547	20.846514
-7.770768	20.846369
-6.873676	20.846598
-7.888826	20.846464
-7.785752	20.846111
-5.227241	20.846027
-5.313918	20.846035
-6.507401	20.845934
-0.368278	20.845886
21.009317	20.846910
17.789995	20.848013
-8.339281	20.847752
-16.758944	20.847782
-15.826317	20.848673
-11.802701	20.849224
-6.399501	20.848690
1.114179	20.847347
24.700615	20.847260
30.715961	20.847132
3.614869	20.843315
-23.127552	20.838554
-32.215057	20.837233
-24.039869	20.837894
-21.009068	20.837343
-21.383509	20.832823
-2.147261	20.823614
-0.420620	20.815535
-14.834021	20.813643
-4.296769	20.813408
14.637517	20.808889
21.837227	20.800917
17.395634	20.793917
13.533045	20.791946
25.226847	20.793957
24.920959	20.791971
13.241048	20.783756
20.009686	20.779482
34.861496	20.781509
14.288819	20.778852
9.432112	20.772287
11.154693	20.771145
14.896460	20.770269
14.666724	20.762035
5.600377	20.752853
-1.540881	20.750387
1.777901	20.750202
8.647934	20.741037
13.255749	20.720688
15.872284	20.703379
17.540630	20.700361
16.162947	20.698814
7.336621	20.682224
-0.857524	20.659431
7.825008	20.648071
27.252100	20.648069
27.570282	20.648478
8.934687	20.644306
-1.538946	20.639326
-2.324322	20.637678
-10.594188	20.638010
-22.369503	20.638041
-26.227539	20.638390
-24.317463	20.639105
-8.223226	20.639254
-0.001700	20.639290
-1.321056	20.638796
7.296495	20.636923
13.581450	20.634729
14.484949	20.633057
1.448811	20.631710
-29.588573	20.630905
-59.500523	20.630957
-87.143936	20.629181
-155.711090	20.624676
172.545303	20.622261
118.728767	20.622131
84.005173	20.622139
46.468208	20.619635
5.101646	20.611464
-29.497494	20.607098
-60.985306	20.606745
-80.015770	20.596891
-74.997910	20.579777
26.473787	20.558212
61.194248	20.519756
76.332191	20.465389
69.776093	20.450312
50.731133	20.411671
18.658039	20.088478
-12.518742	19.611019
-65.974869	19.465149
-77.165321	19.429380
58.617771	19.048023
59.949108	18.657751
48.005718	18.571648
38.281616	18.570929
25.901011	18.561604
11.756087	18.563013
-25.795515	18.562250
-36.245094	18.546589
-51.004169	18.422709
44.751999	18.232450
14.808612	18.139124
-9.482909	18.134966
-30.805397	18.113052
-30.060678	18.020947
-24.646826	17.848173
14.754640	17.648350
67.598152	17.549299
111.629875	17.549229
-177.004913	17.462597
-125.366402	17.266874
-67.053764	17.132023
-5.270605	17.101995
18.691402	17.102497
39.405090	17.094801
33.210770	17.075020
30.479868	17.053539
10.932796	17.050299
-58.213974	17.047571
-70.491211	17.027519
-51.018028	17.028294
-56.658909	16.975191
-47.614243	16.788803
-51.195049	16.648590
-51.841461	16.644016
-57.139637	16.598906
-61.751720	16.423008
-116.664909	16.140999
-138.950424	15.774310
-133.945251	15.480346
-146.945465	15.460577
-182.031754	15.118312
-154.596146	13.493775
-165.948349	11.492545
-206.248840	11.054008
-91.740913	10.762113
130.671616	8.812878
245.236435	6.657818
207.674210	6.137026
173.090591	6.120587
182.011673	5.910100
134.970978	5.765308
74.695686	5.672326
60.276146	5.526958
72.699219	5.315132
87.949303	5.233046
117.659790	5.266662
105.340469	5.222850
84.282753	5.180575
57.915413	5.217093
30.656244	5.240126
-6.652153	5.198191
-50.642853	5.155555
-23.606464	5.160306
72.747063	5.156842
113.019402	5.138864
92.003609	5.140307
55.732616	5.147259
37.270035	5.145183
13.022011	5.106073
-10.052657	5.046400
-14.046731	5.029205
27.664389	5.032279
139.017334	5.006991
193.949265	4.964829
138.158020	4.924176
115.224564	4.884975
110.671799	4.853837
52.597275	4.848220
67.953171	4.849817
133.612549	4.810170
51.680824	4.746283
-153.376633	4.727673
-236.270020	4.747706
-164.486710	4.752544
-126.320892	4.760348
-129.083359	4.794672
-94.068756	4.811898
-67.995491	4.797477
-51.337070	4.786440
-46.499619	4.786672
-75.584358	4.787292
-81.924690	4.786941
-54.601067	4.782756
-34.655697	4.776834
-26.496687	4.777835
-21.748133	4.784150
-7.084128	4.787127
-1.204090	4.786918
-1.439236	4.794153
-13.512691	4.818279
-8.438399	4.850322
9.139359	4.865986
42.172058	4.862245
52.286556	4.866740
40.875717	4.891679
40.320602	4.915960
32.448013	4.923964
13.155592	4.922041
-9.521634	4.918383
-20.363436	4.915021
-5.424044	4.913337
-0.958742	4.913891
-15.519967	4.914129
-18.628813	4.914613
-25.509193	4.928259
-15.490979	4.955042
-24.789309	4.965827
-20.271368	4.964934
-29.367569	4.988791
-13.861417	5.017710
15.012660	5.022151
22.833307	5.023563
29.791281	5.027635
32.872017	5.027663
7.182441	5.033115
-11.617395	5.035569
-22.543322	5.034044
-26.867172	5.040274
-14.721201	5.046150
-2.485845	5.047484
24.422331	5.049189
52.065262	5.052912
61.787460	5.058563
68.343559	5.058215
55.326035	5.056070
23.549335	5.071060
-5.390138	5.099472
-45.027599	5.117342
-74.338348	5.114543
-82.834190	5.103070
-84.912743	5.104692
-58.716343	5.128843
-38.113380	5.153492
-5.524040	5.151628
43.115803	5.131115
57.548676	5.117856
61.961292	5.117148
57.703030	5.112360
35.846142	5.097197
21.087809	5.091098
-6.564972	5.108044
-23.356190	5.136758
-35.875965	5.159715
-29.933830	5.167304
-28.012262	5.164013
-20.766022	5.178248
-11.069757	5.236767
-0.283527	5.314107
5.398099	5.361525
9.711322	5.372881
31.096140	5.372340
42.054821	5.383206
32.675625	5.428034
31.032032	5.506568
29.185030	5.569542
18.558571	5.580816
-9.908641	5.580738
-47.803200	5.600558
-63.104473	5.615265
-69.536446	5.618589
-62.403172	5.621579
-57.352905	5.637607
-22.654840	5.670187
19.641882	5.687664
45.039879	5.686745
46.499233	5.691947
50.330933	5.701714
33.364838	5.713204
6.456948	5.741506
-15.990932	5.802931
-40.003910	5.861299
-47.622314	5.872863
-45.294949	5.876544
-24.172802	5.904495
15.823271	5.939999
38.887310	5.990448
52.790058	6.094822
58.222969	6.240489
51.362713	6.307553
28.531424	6.309001
18.771261	6.428240
8.604530	6.638951
12.614570	6.803815
4.112633	6.943086
-5.502393	7.129247
-18.305166	7.288552
-27.189827	7.286382
-34.777828	7.750301
-1.274759	9.324130
-0.810580	10.766023
-11.935955	11.041120
-14.675092	11.242108
-19.197161	12.531737
-20.486454	13.844752
-19.646133	14.262140
-28.439831	14.262222
-18.812881	14.448463
-1.612418	14.791089
3.678873	15.083616
-3.234859	15.240452
-11.408031	15.263427
-18.410206	15.290019
-24.328367	15.505260
-27.488178	15.774666
-28.400625	15.835246
-24.480389	15.871798
-16.913107	16.123440
-16.967075	16.342148
-21.334427	16.364197
-19.323256	16.415028
-14.026346	16.620443
-10.820862	16.852930
-0.932151	16.977440
8.229006	16.985544
6.150328	17.052099
-7.899164	17.384790
-14.816637	17.791569
-11.193027	17.909597
-9.097418	17.923138
-8.327879	18.101095
-7.453668	18.210972
-3.317814	18.207188
-8.253405	18.217722
-18.312744	18.229269
-4.495327	18.461992
-6.932591	18.766634
-7.694998	18.782829
-12.002615	19.044891
-14.555452	19.797035
-13.492056	20.272009
-26.121666	20.302546
-30.754606	20.379299
-28.051399	20.583464
-0.480402	20.735210
3.570968	20.811150
11.414533	20.848322
23.754770	20.852528
40.897717	20.856312
41.548790	20.910015
34.295628	20.975914
36.901505	20.999605
34.798729	21.000296
49.070118	20.999807
48.015282	20.999348
64.146622	20.999071
83.172493	20.999657
77.955734	21.002987
66.751472	21.005674
55.276775	21.006826
33.489830	21.011000
24.222862	21.025826
53.146774	21.042093
37.870316	21.042423
2.761677	21.049118
-34.259357	21.081997
-58.219269	21.114613
-67.459442	21.127079
-71.854507	21.127304
-79.925354	21.125816
-77.484467	21.128935
-36.619942	21.145912
-25.104822	21.174694
-18.059483	21.192116
-2.444945	21.193371
33.054981	21.195419
66.678291	21.199999
77.885529	21.202299
92.648232	21.203938
97.812347	21.207516
85.234169	21.213020
82.039261	21.215368
88.095413	21.215269
73.902267	21.217855
51.737335	21.220238
34.550644	21.219721
13.218442	21.219238
-18.199305	21.219130
-42.996231	21.217186
-85.611916	21.214092
-97.962555	21.212664
-106.051537	21.213745
-113.788727	21.213982
-104.655563	21.211954
-88.256226	21.214241
-77.208145	21.222826
-58.865353	21.228323
-37.428303	21.227312
-7.241531	21.227219
24.150068	21.231939
39.853336	21.237833
62.028652	21.240837
86.558929	21.240820
95.272842	21.240986
92.679268	21.242826
73.077332	21.243790
78.971962	21.243687
74.465965	21.244497
63.812489	21.244217
51.382206	21.242390
43.005878	21.242844
24.207108	21.245813
-1.364483	21.247093
-40.668873	21.244287
-58.149254	21.240927
-59.736519	21.243006
-76.640144	21.249304
-65.961922	21.251411
-54.405041	21.248049
-41.906300	21.247656
-35.401478	21.251667
-31.106518	21.253269
-25.704885	21.251711
-17.546925	21.250645
-4.665547	21.250666
14.439289	21.250549
28.805380	21.249584
28.477236	21.248928
17.820934	21.249725
9.517916	21.251459
12.047212	21.254084
9.314928	21.256519
-7.088545	21.256550
-3.410750	21.256779
18.029453	21.260710
24.091372	21.264736
5.310077	21.265736
-1.276846	21.265505
8.980790	21.263823
7.531818	21.260897
-2.739352	21.260014
-8.282551	21.261885
-17.512909	21.263535
-32.518898	21.262894
-33.074577	21.263233
-20.218025	21.267708
-13.044665	21.272007
-9.720223	21.272520
1.366704	21.272329
12.770255	21.273855
13.740543	21.275297
3.827716	21.274401
-9.775752	21.272205
-15.271539	21.271845
-11.265161	21.273380
-2.310127	21.273489
11.418691	21.272154
22.546671	21.274193
22.085947	21.279322
17.953962	21.281097
-4.289667	21.280849
-48.993431	21.286146
-58.861038	21.294836
-56.191257	21.298477
-44.089958	21.298058
-34.515167	21.301271
-49.116264	21.308729
-58.471367	21.314152
-65.838783	21.315044
-76.566483	21.315557
-71.684593	21.319071
-73.489357	21.322908
-66.531006	21.323845
-60.320473	21.323673
-74.023750	21.324238
-83.186409	21.324009
-89.797318	21.322657
-93.457367	21.321898
-95.719383	21.321896
-121.355682	21.321396
-136.821518	21.319658
-134.504089	21.316954
-140.221451	21.315195
-137.322952	21.315674
-138.186111	21.314981
-146.195160	21.310246
-144.697617	21.305990
-148.466721	21.305771
-144.989670	21.305887
-144.578079	21.304239
-155.512131	21.302872
-179.346436	21.302439
-200.940460	21.303017
-192.310715	21.305033
-118.593155	21.306763
-5.495687	21.306664
130.789398	21.307243
235.241959	21.310373
296.416504	21.312756
292.325867	21.312855
243.294907	21.313974
184.805573	21.317144
160.185684	21.319853
157.434952	21.320625
180.772156	21.320448
212.979874	21.321571
226.558044	21.325079
235.518524	21.328346
224.783127	21.328819
196.819351	21.329453
171.608124	21.331518
140.259018	21.331896
131.928055	21.331993
154.692383	21.332651
201.239410	21.332745
236.075699	21.336098
252.557999	21.340117
224.127213	21.340000
179.015320	21.342731
122.069206	21.349583
95.709366	21.352482
123.035385	21.352289
183.842987	21.353134
227.629807	21.353970
228.481079	21.354090
207.362778	21.353996
187.123047	21.353775
170.651459	21.353731
156.410873	21.353636
121.670609	21.351826
70.542625	21.348574
-13.959190	21.347099
-109.659760	21.347143
-172.698303	21.345285
-203.778915	21.341808
-188.808807	21.339653
-150.542770	21.339508
-131.741425	21.339272
-125.447746	21.337269
-140.543976	21.334959
-160.557800	21.334406
-168.999100	21.334253
-147.416946	21.332195
-128.060455	21.329855
-110.033020	21.329575
-110.097206	21.329609
-102.611107	21.327780
-96.133858	21.325426
-87.763306	21.324678
-79.897667	21.324663
-79.665169	21.323795
-73.556709	21.323454
-76.895149	21.324465
-82.882248	21.324932
-70.067734	21.324633
-56.280464	21.325401
-42.327702	21.327799
-31.540768	21.330338
-32.024498	21.330986
-44.371094	21.330191
-54.928032	21.332741
-51.651020	21.341560
-41.010571	21.349022
-30.816187	21.348650
-20.018318	21.350473
-11.048655	21.361973
-9.309923	21.371548
-15.756171	21.371523
-25.329990	21.371202
-22.023918	21.377323
-26.379248	21.384626
-23.620832	21.387089
-13.835854	21.386732
-1.051664	21.390961
7.953795	21.400160
24.073057	21.404821
27.151642	21.404875
26.645460	21.411879
3.604556	21.423876
-8.086564	21.428772
-10.324565	21.428740
-8.800089	21.433851
-8.904774	21.444397
6.402276	21.453466
13.955229	21.456522
20.571964	21.456541
23.515348	21.463318
8.384556	21.479969
1.540071	21.493164
-2.508693	21.494799
-1.836729	21.497257
11.161545	21.507034
11.565411	21.514448
12.095325	21.515955
12.048196	21.515871
0.287194	21.515816
0.041196	21.515802
-0.654162	21.515841
-1.083568	21.516941
8.740087	21.520037
5.655359	21.523190
4.708566	21.524334
3.769539	21.524010
-13.818876	21.524038
-17.598083	21.526640
-2.099814	21.534256
2.691824	21.543945
2.049577	21.547327
-0.785365	21.547968
-0.165152	21.559233
0.883270	21.576122
6.634538	21.582813
-4.673635	21.582701
-8.608355	21.588011
-15.066277	21.596907
-13.543329	21.601143
-19.641117	21.600922
-22.368668	21.603010
-21.817535	21.609192
-13.693678	21.613012
-18.603338	21.612671
-18.204515	21.616915
-15.458689	21.627407
-25.668985	21.632807
-24.729362	21.631563
-27.035538	21.635773
-32.225876	21.646883
-22.702583	21.653250
-19.152439	21.650581
-12.203115	21.646769
-2.857569	21.648750
11.185830	21.653728
14.159100	21.654940
20.991804	21.651230
19.881721	21.647314
29.430599	21.647316
24.933167	21.650045
20.416916	21.650867
21.519541	21.648478
35.517052	21.646572
29.034821	21.646713
-0.839211	21.646832
2.825523	21.647079
18.863810	21.646694
15.682499	21.644564
10.884264	21.644217
6.461751	21.641964
11.927625	21.632683
5.516011	21.626673
2.307866	21.626820
12.425427	21.623634
10.903301	21.620403
10.128257	21.620331
7.836083	21.619799
3.899592	21.619770
0.186913	21.615267
-3.268282	21.607172
-4.236004	21.605984
-1.303939	21.602354
3.268033	21.587387
7.790744	21.576231
11.394800	21.574997
9.946105	21.574200
3.948367	21.571815
-2.219886	21.570339
-9.842249	21.569363
-29.978756	21.567917
-27.700781	21.566408
-4.981306	21.566082
-1.292177	21.565865
-4.556834	21.564035
-4.086101	21.561949
-0.639540	21.561184
5.337094	21.561140
4.158617	21.561831
-2.461519	21.563007
-12.909591	21.563059
-3.173264	21.563860
-9.195662	21.566301
-8.959657	21.566578
-4.178357	21.566360
9.557640	21.566139
15.146433	21.558897
15.585502	21.549835
7.736032	21.548550
4.764405	21.546259
-14.025368	21.536417
-18.305084	21.528395
-16.915880	21.526682
-19.869911	21.528336
-7.662276	21.532028
-1.434975	21.534714
-2.131493	21.534857
-6.674072	21.535927
-15.404576	21.538612
-15.426325	21.539410
-21.108126	21.537483
-24.608501	21.536440
-7.884484	21.538853
0.912169	21.540661
-2.390557	21.536058
-2.936744	21.527729
2.982348	21.523695
-4.294632	21.524508
-24.779026	21.523245
-27.969034	21.517775
-14.582624	21.512945
-13.550565	21.511406
-22.781576	21.511333
-19.844807	21.511518
-9.532265	21.512348
-3.428908	21.513159
6.754076	21.513044
20.704866	21.513670
25.500492	21.515541
20.896111	21.513548
17.254910	21.506998
17.478445	21.505075
20.086748	21.507429
[truncated: 101,689 more rows]
