# Supplementary material for: Surface electromyographic analysis of differential effects in kettlebell carries for the serratus anterior muscles
Source: PeerJ. 2018 Jun 12;6:e5044. doi: 10.7717/peerj.5044 (PMC6003386; doi:10.7717/peerj.5044)
Supplement: Supplemental Information 1 — Raw files and R-script file for processing of EMG data. [file peerj-06-5044-s001.zip › Raw Data Anon/Athlete_16.csv]

93.601494	18.564213
100.488602	18.591433
74.284386	18.595514
55.623421	18.591007
47.501225	18.597033
52.234856	18.604298
61.297405	18.599836
42.871403	18.590771
33.123161	18.589212
36.482586	18.591862
24.689922	18.586275
21.594761	18.572214
22.889948	18.563910
26.263647	18.566216
46.350880	18.564905
62.078861	18.552010
84.296028	18.540573
113.625992	18.540325
128.573593	18.541584
138.588974	18.536646
124.731720	18.532656
80.104019	18.533310
7.440506	18.533527
-50.993038	18.534220
-93.615486	18.537193
-105.986145	18.537939
-105.378723	18.538076
-78.643944	18.539684
-54.041813	18.537209
-34.206551	18.533621
-34.170151	18.533712
-36.266964	18.528580
-93.778778	18.517212
-101.625153	18.514244
-79.893829	18.520279
-53.514427	18.519007
-44.452404	18.509449
-32.354683	18.507767
-41.462811	18.515732
-50.455982	18.518576
-62.416809	18.511623
-73.183029	18.505697
-77.662498	18.507214
-59.737114	18.507099
-42.780170	18.498724
-22.455379	18.492262
-29.123758	18.492924
-21.666985	18.489628
-0.862156	18.481268
-6.727630	18.479485
1.070804	18.481789
19.199102	18.478439
39.823029	18.474539
69.420097	18.477573
68.831711	18.481787
61.786053	18.479816
77.304596	18.475906
84.102859	18.478306
35.113331	18.483751
-48.236397	18.483980
-69.178383	18.482473
-32.182159	18.484814
-29.853336	18.487202
-41.099136	18.487782
-36.795616	18.487492
-52.404255	18.483984
-85.028961	18.479576
-86.729004	18.478590
-62.548866	18.478327
-47.932381	18.474598
-40.968716	18.466928
-22.884222	18.459438
0.216002	18.457588
13.880129	18.457808
20.535282	18.449270
15.151265	18.430550
25.120304	18.415844
39.742386	18.414598
39.893047	18.412918
29.105360	18.398041
26.328999	18.383137
12.663406	18.380493
23.133146	18.380585
33.750145	18.374918
46.239616	18.369146
59.064968	18.368322
47.717793	18.367004
52.189739	18.361366
49.461712	18.358868
31.368458	18.357939
37.887218	18.344954
37.688171	18.327564
37.765903	18.324131
41.924770	18.323969
34.620605	18.308706
-6.718685	18.287533
-23.717669	18.275234
-17.442497	18.271917
-1.968689	18.272724
-7.213819	18.262238
-12.717408	18.231903
-23.900730	18.209682
-38.086880	18.210882
-38.597313	18.208920
-49.417927	18.195787
-56.536835	18.188126
-50.718113	18.187191
-50.377319	18.190201
-50.047661	18.197720
-48.363300	18.202183
-39.634636	18.202166
-28.051853	18.206066
-14.800058	18.210514
-66.692146	18.208456
-75.364594	18.208344
-73.653084	18.214531
-68.141495	18.217819
-56.569225	18.215200
-40.685680	18.211798
-2.063328	18.210957
-2.237322	18.211672
-20.456697	18.212324
-63.104214	18.213757
-66.454567	18.215694
-62.535137	18.216497
-55.162895	18.216177
-36.810787	18.216267
8.723979	18.220596
4.289978	18.235277
-20.902229	18.253239
-35.565750	18.257648
-56.900539	18.260342
-60.262894	18.279236
-72.808342	18.297497
-73.810753	18.303343
-35.030636	18.304939
-16.989557	18.307621
2.926165	18.309546
38.215416	18.311546
90.593979	18.352345
72.735611	18.438667
106.757423	18.484766
108.968758	18.483385
79.071793	18.541225
54.255234	18.656185
21.609735	18.718708
11.066979	18.712831
33.983051	18.718357
57.594563	18.769913
108.102837	18.827892
116.514244	18.850765
99.951683	18.847015
76.523872	18.865377
31.563913	18.916346
-2.209971	18.950418
-1.349195	18.950045
-13.775046	18.949804
23.394403	18.966249
111.596420	18.983137
114.273239	18.985558
96.890968	18.979910
50.957790	18.982037
-0.823193	18.993715
-22.994535	19.003185
-40.598915	19.004423
-11.946236	19.005505
44.025005	19.012356
166.432053	19.018543
175.064804	19.019556
137.361435	19.018669
75.668648	19.019054
26.423498	19.018354
-33.782333	19.011393
-37.078259	19.002863
16.005659	19.001249
49.944691	18.999762
114.252594	18.991892
91.799225	18.985592
64.399178	18.983780
38.789680	18.984207
-31.554832	18.989643
-70.040131	18.997835
-65.784615	19.000763
-70.895470	18.994761
-95.034546	18.988203
-130.185516	18.993223
-132.866714	19.004448
-107.651924	19.007700
-88.925163	19.004444
-67.178268	19.007841
-48.894272	19.020590
-43.773403	19.030161
-54.877850	19.030602
-71.574158	19.030087
-77.653938	19.033264
-70.181175	19.035416
-52.327637	19.032139
-21.720707	19.026567
4.982383	19.026224
3.580596	19.031261
-27.671186	19.030737
-51.380978	19.025414
-108.196518	19.034069
77.440506	19.052691
24.218271	19.057281
9.244978	19.051878
-23.739178	19.058426
-45.261482	19.081507
-65.310371	19.110483
-117.774841	19.128925
-153.136505	19.127386
-131.173279	19.151905
-11.163188	19.254831
7.907734	19.348738
3.990146	19.351013
5.229091	19.378132
-8.742934	19.481815
-43.232376	19.532444
-81.266541	19.516092
-113.041588	19.518826
-98.247208	19.532368
36.385101	19.524061
66.101311	19.505756
64.316147	19.496254
47.901585	19.498957
26.452267	19.497522
27.131748	19.483648
25.924429	19.472755
-28.712936	19.473248
17.563967	19.472557
-69.594429	19.466509
4.822289	19.465714
36.662800	19.467541
49.279148	19.464453
48.752941	19.462210
16.605394	19.465046
-26.347893	19.468817
-46.077309	19.468496
-25.595087	19.463436
15.927368	19.459099
34.149212	19.460039
22.906633	19.462433
6.568535	19.461721
-14.064960	19.460459
-38.516685	19.460419
-38.262142	19.462030
-21.274820	19.463764
-25.051468	19.463926
-44.747944	19.474087
-51.046776	19.491938
-52.168667	19.496859
-60.718273	19.497993
-63.154385	19.508028
-57.251331	19.513714
-56.413239	19.513800
-52.459675	19.513931
-47.455566	19.514193
-58.815590	19.518448
-71.684364	19.521111
-74.074501	19.521318
-94.570862	19.531374
-114.946159	19.546406
-107.724686	19.552368
-129.287277	19.552351
-167.869064	19.555824
-90.930740	19.563789
77.665985	19.571207
152.446533	19.573215
114.772461	19.572227
93.318993	19.575842
100.702705	19.581207
74.757401	19.579760
18.417498	19.576925
-26.492949	19.579790
-22.259552	19.582085
91.355728	19.579985
104.496384	19.576902
96.883804	19.574451
90.288177	19.573914
88.218048	19.573488
66.008606	19.569302
39.678627	19.564770
33.095837	19.564333
60.386776	19.565578
164.301605	19.565535
208.094986	19.564856
192.719467	19.564684
173.052139	19.564682
167.900940	19.564453
131.927078	19.563490
104.732864	19.565231
72.064499	19.574169
-37.360374	19.580606
-186.488678	19.577227
-220.263916	19.578556
-165.350113	19.591423
-111.512848	19.604340
-91.533974	19.611183
-66.461594	19.612917
-52.834099	19.613016
-60.492432	19.617571
-64.889816	19.630651
-76.908531	19.648609
-76.997032	19.658611
-54.764034	19.657406
-41.248169	19.660200
-34.765903	19.672998
-28.887434	19.683193
-19.195539	19.685108
-6.984416	19.685097
8.839482	19.683327
3.393006	19.675879
-6.077877	19.669970
2.751996	19.670025
7.861271	19.657343
35.197556	19.624166
37.829758	19.600178
31.275229	19.598940
36.810661	19.595869
25.413202	19.574738
22.468821	19.537531
17.430269	19.493835
14.148106	19.468567
38.193954	19.478310
39.692001	19.450394
30.328835	19.274611
24.888891	19.053879
-7.771027	18.993502
-15.230063	18.982059
-15.215912	18.821247
-29.545277	18.632118
-21.032700	18.565992
-49.214897	18.565268
-88.758202	18.566088
-99.699677	18.556526
-125.701286	18.523790
-113.511581	18.483606
-61.792824	18.469969
21.009113	18.473906
78.182594	18.453735
67.582756	18.421959
31.771961	18.413506
7.789690	18.413332
-34.497005	18.411217
-41.490494	18.413137
-47.721294	18.412582
-44.255005	18.414650
13.170240	18.422058
17.069698	18.425659
-16.440535	18.424768
-22.941862	18.419416
-25.063984	18.411470
-1.035836	18.417429
24.021095	18.435341
51.078297	18.427282
60.100010	18.405657
32.468651	18.430176
7.936612	18.474121
-16.598621	18.479345
-37.145500	18.469973
-50.628716	18.473257
-55.051033	18.477339
-31.717712	18.477745
-7.837422	18.476412
8.611439	18.479334
0.396857	18.490515
5.988944	18.497633
11.383469	18.491703
8.338841	18.487732
2.127139	18.506779
-0.352335	18.537781
-5.213071	18.545361
-5.677311	18.527323
1.421358	18.524414
16.540792	18.556971
-0.001257	18.594246
-4.458465	18.604435
5.534844	18.598209
14.321545	18.610077
-2.742460	18.653276
-33.244900	18.696411
-61.999580	18.705086
-65.500740	18.714329
-22.932535	18.779421
-3.455069	18.855156
35.429352	18.871563
77.251465	18.874920
84.983299	18.937416
63.904713	19.029163
20.348940	19.079254
-22.377445	19.079866
-55.651047	19.098841
-30.299053	19.196964
-18.617064	19.318817
10.705411	19.359993
35.060101	19.363016
55.319004	19.431833
69.471397	19.514652
86.370087	19.536783
87.220879	19.535458
84.741180	19.539183
77.119873	19.540283
73.101654	19.539270
68.940933	19.539457
63.992535	19.544521
68.340477	19.544357
62.862400	19.529545
36.358150	19.509747
-3.043116	19.502163
-32.607765	19.504988
-31.100500	19.497147
-35.395355	19.482376
-51.225052	19.472939
-50.519455	19.468233
-51.606976	19.470037
-57.124207	19.485771
-58.316631	19.515781
-53.504837	19.509993
-39.745518	19.538139
-36.773930	19.782734
-40.663345	20.055492
-34.413784	20.087358
-34.824425	20.159733
-36.790943	20.511452
-29.979279	20.829206
-7.361504	20.901068
24.270248	20.904531
37.048717	21.006456
23.425182	21.180611
17.417437	21.326582
7.057920	21.380470
-9.963056	21.379150
-19.470518	21.436565
-20.819010	21.589878
-13.481037	21.735998
-17.318972	21.783375
0.906642	21.784422
14.554979	21.861574
25.518255	22.009733
38.886887	22.101120
40.388187	22.107994
38.673080	22.080883
13.299913	22.020658
-11.020544	21.980673
-37.596420	21.986141
-39.049480	21.941547
-10.100101	21.852493
-1.828839	21.772139
9.321291	21.739275
5.858979	21.880476
-5.567770	22.064909
-24.221504	22.000759
-41.629227	21.822750
-65.925743	21.809546
-48.168407	21.872162
-3.398562	21.783915
29.295485	21.548738
25.459835	21.388258
13.127604	21.377308
1.706071	21.344330
-6.002146	21.216192
-25.566833	21.096708
-51.033283	21.064323
-51.341564	21.062550
-4.550794	20.968124
-23.634287	20.794678
-40.714260	20.702988
-47.266209	20.706440
-36.171021	20.595081
-36.773045	20.324549
-49.112663	20.143764
-27.739491	20.133793
-3.718726	20.058479
-27.712946	19.783749
-12.476639	19.473577
-7.699731	19.346918
1.931296	19.356636
29.591465	19.229538
36.729488	18.875507
35.439922	18.566687
23.775465	18.504799
24.402243	18.484673
15.141280	18.335396
-3.150103	18.195377
-17.036587	18.156538
-10.654822	18.155357
-21.865568	18.155235
-37.855076	18.155796
-57.281097	18.156507
-65.710960	18.143679
-66.276352	18.118912
-53.295395	18.116604
-40.013824	18.132582
-4.959741	18.135641
14.477269	18.130293
27.342152	18.130587
25.570744	18.134714
20.441017	18.140053
16.445881	18.143524
0.155585	18.139727
-9.461507	18.136263
-8.058745	18.142603
-5.927683	18.149797
-7.560747	18.150219
-30.997978	18.146418
-57.445351	18.140768
-67.287079	18.137503
-68.910019	18.137911
-57.809940	18.138557
-11.313391	18.137415
21.717537	18.135122
58.307461	18.134825
74.122902	18.136826
84.136459	18.137524
101.129005	18.136372
100.424522	18.135736
69.683113	18.136442
60.157356	18.137695
64.143600	18.138279
66.327141	18.138140
58.625797	18.138885
60.666096	18.140800
56.358372	18.142702
46.696400	18.142340
4.232354	18.139177
-56.297371	18.137676
-71.785202	18.138397
-56.096340	18.140602
-44.804585	18.146439
-36.930565	18.148636
-9.203713	18.149624
23.804270	18.166548
18.359478	18.187140
8.601713	18.187851
20.499384	18.183607
13.184855	18.193943
-20.466696	18.204487
-33.010838	18.200968
-22.563528	18.194857
-11.349680	18.196646
3.113823	18.199486
18.367413	18.198801
15.573682	18.201382
0.683439	18.208904
-7.564349	18.212746
-10.138700	18.212889
-7.779233	18.222366
10.348852	18.240906
39.311325	18.249514
60.033134	18.247238
62.429356	18.257563
41.055622	18.280548
-3.464356	18.288734
-19.061794	18.282417
-23.849648	18.289167
-23.680939	18.309523
-19.473377	18.318800
-16.763447	18.314184
-26.392061	18.317745
-47.540565	18.336956
-63.565582	18.351692
-64.923195	18.350082
-50.229752	18.353737
-27.315430	18.378386
-7.839323	18.399446
-2.018585	18.400711
-13.331739	18.406334
-34.221561	18.426115
-48.335560	18.438280
-47.902412	18.438740
-46.771317	18.440931
-17.744522	18.443665
29.083916	18.442648
50.454441	18.442329
44.232239	18.441313
14.535718	18.437176
-16.292568	18.435513
-33.672588	18.435663
-49.701923	18.432816
-50.345325	18.430555
-24.997440	18.430622
-4.455295	18.431572
12.547546	18.434343
-3.220949	18.435530
-18.689425	18.435352
-43.570522	18.437792
-66.050423	18.438702
-64.782455	18.438091
-40.815208	18.439346
-19.384193	18.439199
-12.972394	18.441124
-14.329227	18.447237
-23.974255	18.448553
-44.258224	18.447760
-62.499802	18.454145
-66.322990	18.460968
-60.104443	18.462095
-79.448334	18.462326
-78.654190	18.461651
-56.931973	18.465698
-59.847347	18.483053
-58.958084	18.496408
-54.247017	18.494572
-52.520191	18.501945
-57.516926	18.527269
-90.896355	18.546238
-97.670464	18.548683
-95.536774	18.549091
-62.596386	18.559013
-56.057510	18.574774
-60.921673	18.581924
-78.016975	18.576347
-92.191521	18.577375
-107.168076	18.588535
-63.830734	18.589701
11.605341	18.586327
108.609695	18.589901
160.553696	18.590891
210.539658	18.592075
212.414642	18.598637
191.874664	18.601326
146.535614	18.598783
100.402702	18.596371
81.799438	18.595530
93.679405	18.595842
137.619171	18.596697
205.519333	18.596951
233.330276	18.592649
247.426102	18.579533
224.084763	18.565414
177.127197	18.563507
132.052994	18.561064
88.225388	18.542795
55.689590	18.525928
30.417929	18.521162
314.598724	18.519911
290.518127	18.517252
256.386536	18.516039
214.677277	18.515182
187.808777	18.474602
146.004852	18.388346
70.435570	18.343344
-14.071073	18.344961
-126.796303	18.286366
-179.733795	18.167643
-189.407028	18.092201
-182.636566	18.083818
-147.074814	18.075312
-112.454613	18.018759
-105.601173	17.938946
-112.943771	17.896549
-158.563370	17.896873
-162.670090	17.877560
-150.672607	17.821083
-145.989304	17.780231
-127.093155	17.774849
-109.934097	17.772217
-94.973518	17.754152
-61.157532	17.736319
-62.564171	17.732822
-28.512890	17.735123
25.487007	17.731445
-201.379578	17.720383
-150.665085	17.710041
-108.683884	17.708254
-67.075294	17.707169
-43.083294	17.699217
-38.994442	17.692274
-51.446835	17.692673
-63.227940	17.695265
-58.332970	17.694880
-57.433308	17.696899
-54.677166	17.705927
-45.867531	17.714638
-44.000759	17.716459
-50.049625	17.717716
-70.164871	17.732056
-80.845016	17.763323
-73.061958	17.790607
-79.778206	17.792589
-104.767326	17.803022
-110.842834	17.864405
-97.546295	17.927094
-95.102119	17.938248
-99.892609	17.944454
-107.178146	17.976116
-124.876007	17.995770
-128.921295	17.995468
-100.270714	17.995447
-77.023773	17.991621
-67.153442	17.977877
-58.947121	17.970839
-83.131561	17.983717
-125.093765	18.001427
-133.835785	18.005142
-154.767151	18.002571
-176.346100	18.009451
-82.463112	18.022074
108.600632	18.027140
205.177887	18.023151
171.730820	18.021561
160.682968	18.022812
180.335968	18.011049
170.372772	17.991343
168.663147	17.985157
148.550949	17.987267
101.142662	17.977802
122.790726	17.954020
128.703888	17.925989
127.789474	17.907545
127.186089	17.907595
139.636292	17.882463
128.854630	17.777990
111.596825	17.678312
88.490799	17.669926
88.888283	17.637884
105.599838	17.528698
123.841835	17.469061
126.034813	17.472277
154.772568	17.461500
173.099731	17.450827
147.362457	17.459688
135.886002	17.467560
173.833374	17.467628
86.821426	17.469076
-107.536835	17.479649
-190.009766	17.489689
-132.601852	17.490459
-110.010193	17.493298
-117.178825	17.500887
-107.852196	17.499390
-88.432678	17.490404
-87.136635	17.488052
-82.731827	17.487728
-82.755310	17.478661
-65.992180	17.468103
-44.713089	17.465181
-20.832285	17.466845
-25.685926	17.467499
-23.374748	17.466240
-20.537682	17.464663
-32.440380	17.465137
-33.991085	17.468344
-12.353900	17.471008
-7.547154	17.471264
-8.864438	17.470079
-3.207749	17.471746
-18.696196	17.475256
-32.273174	17.464762
-34.816288	17.444826
-12.646467	17.439379
5.530117	17.438021
1.484917	17.426844
13.708002	17.420588
25.278612	17.420742
15.035916	17.420628
1.598960	17.420275
-4.026941	17.415483
12.750948	17.412142
29.683891	17.411694
40.220921	17.400526
18.763672	17.383799
4.597784	17.377184
-6.927029	17.377222
-27.204153	17.373323
-45.333229	17.364416
-33.435215	17.355782
-30.777302	17.352507
-38.407032	17.353596
-30.302612	17.350767
-15.552827	17.343548
-0.424051	17.341393
1.930011	17.341932
15.913291	17.338303
45.219009	17.335659
44.546268	17.335659
37.703247	17.333551
33.286358	17.330833
24.063192	17.330088
-5.050415	17.330162
-18.708309	17.330088
-25.436607	17.329805
-18.006756	17.328968
-22.049723	17.327486
-19.283520	17.326521
-1.795985	17.326488
20.337206	17.326569
33.447117	17.326622
72.397255	17.326584
62.619972	17.327805
34.753113	17.327766
-9.063555	17.318512
-52.010952	17.307339
-76.527763	17.307941
-86.673080	17.308527
-66.149078	17.293859
-42.598042	17.273663
70.329582	17.262213
74.557793	17.259962
60.075394	17.260740
25.755733	17.258862
-8.762072	17.247250
-14.013027	17.227264
-17.574200	17.214510
-24.988842	17.213984
-5.037240	17.210524
23.732445	17.196335
38.803265	17.184685
40.358234	17.183416
41.405621	17.183756
45.814144	17.184088
24.833443	17.185476
-0.809094	17.185263
-3.387539	17.185501
-20.527246	17.185574
-47.402706	17.191565
-49.870556	17.204056
-28.681879	17.206987
2.537905	17.204971
12.167174	17.213291
10.050003	17.229269
15.265825	17.242348
17.189121	17.242468
-8.844187	17.229767
-60.988869	17.225815
-77.796524	17.255821
-81.952644	17.294415
-75.403900	17.302824
-42.783600	17.297430
-12.499832	17.278961
14.800281	17.241793
42.355179	17.224590
41.471405	17.225803
2.287199	17.216328
-19.666838	17.192312
-39.546284	17.169752
-35.879280	17.175341
-33.671001	17.189634
-26.845551	17.186487
-10.862892	17.176504
-4.760758	17.166624
-4.774898	17.172867
-39.718250	17.187607
-46.468449	17.183334
-26.723154	17.176140
-18.743088	17.181026
-17.795988	17.198399
-5.787575	17.280405
-15.314404	17.428030
-28.859436	17.475908
-25.776165	17.516884
-11.376904	17.930206
-8.573830	18.433182
-18.672972	18.524612
-31.457928	18.588579
-28.339952	18.959314
-33.104736	19.217484
-43.277763	19.223478
-44.730431	19.219402
-7.034175	19.241539
37.395111	19.247948
70.968445	19.262247
59.762615	19.307892
62.283611	19.373672
64.991287	19.396412
59.519928	19.385773
61.564011	19.441528
53.212357	19.566486
55.101032	19.650476
47.186520	19.645172
63.419437	19.620155
77.826836	19.645994
70.306923	19.707905
54.511673	19.753094
36.412502	19.759478
4.053305	19.741104
-10.081049	19.723412
-3.075284	19.787432
92.557602	20.019793
92.753784	20.234734
88.502571	20.229176
69.190155	20.306696
47.449047	20.652386
11.820757	20.852547
-9.961123	20.804752
13.287063	20.828505
-7.259283	20.911097
-47.254295	20.886829
-58.159649	20.805235
-65.520195	20.761749
-53.114555	20.763281
-40.388672	20.739588
-38.996597	20.646936
-17.191471	20.545441
-15.825698	20.514784
-21.990023	20.512726
-51.005554	20.446165
-66.861481	20.365078
-53.827396	20.342331
-44.888355	20.342806
-51.266586	20.346636
-35.948223	20.354399
-37.205910	20.356192
-32.271523	20.354689
-34.519104	20.349808
21.518486	20.347061
30.351513	20.346897
45.426617	20.349541
45.010204	20.355375
33.335590	20.355999
28.428717	20.356024
24.282686	20.352688
17.038721	20.346310
15.027145	20.343603
17.610567	20.342012
8.616765	20.337444
-11.314879	20.314524
-27.604906	20.308346
-40.552387	20.270975
-53.223759	20.032907
-52.855602	19.757404
-46.394211	19.716303
-36.277729	19.644037
-29.691044	19.291279
-29.679585	18.949728
-15.471808	18.861349
-2.502089	18.866543
6.069717	18.771799
16.741415	18.574234
18.451727	18.385069
28.170010	18.304331
20.507940	18.307161
-12.835394	18.241350
-19.163523	18.027067
-20.024240	17.799913
-33.804558	17.721693
-53.774994	17.722700
-60.877251	17.622459
-69.050392	17.432096
-70.270386	17.315248
-43.510239	17.301353
11.606616	17.296268
39.181671	17.282583
20.173481	17.278973
12.559825	17.274345
17.757965	17.225056
28.136801	17.087368
73.896545	17.000223
115.406265	17.015606
123.114029	16.834999
104.970314	16.479778
71.071861	16.338865
32.176292	16.353388
-13.254449	16.282625
-39.708347	16.197750
-28.593544	16.170914
-19.553505	16.165274
-19.141003	16.156179
-24.209465	16.147318
-47.873222	16.147470
-61.874813	16.129419
-67.627106	16.096464
-66.124352	16.081697
-35.692936	16.080214
-4.777496	16.079807
-1.080206	16.077963
0.853729	16.077785
21.551249	16.073650
33.416962	16.058022
47.579533	16.047495
48.102440	16.046490
75.739822	16.046576
88.189171	16.050007
70.119789	16.055197
55.022057	16.056553
21.817633	16.048496
-22.996605	16.037989
37.759743	16.035599
16.049885	16.036655
22.735613	16.037569
24.357548	16.037361
27.629671	16.037651
59.887268	16.038525
76.469681	16.031582
116.440109	16.022888
159.262192	16.023899
-125.648117	16.030188
-69.992645	16.032038
-28.078438	16.030237
19.175299	16.032021
54.644028	16.017504
57.328995	15.972339
35.282379	15.937462
23.377789	15.934092
-4.581237	15.926991
-22.354425	15.897247
-38.545902	15.856508
-38.202400	15.825509
-33.741066	15.821376
-39.051796	15.822827
-52.113533	15.795944
-37.682648	15.755875
-20.887329	15.737280
2.023261	15.739152
8.276278	15.742158
19.759769	15.740182
26.806442	15.738428
8.741548	15.742238
-27.089806	15.752468
-38.140930	15.768353
-47.417686	15.784128
-47.321068	15.786309
-61.042854	15.794372
61.529770	15.852914
44.760727	15.924585
3.137193	15.941298
-31.126146	15.947432
-51.082191	15.992973
-27.520241	16.032490
-21.235891	16.041168
-19.264362	16.039871
-16.112368	16.036709
-29.575392	16.034439
-57.215107	16.034826
-78.958099	16.041327
-84.462372	16.054842
-47.722874	16.062393
-42.262653	16.056221
-48.861061	16.046497
-56.509251	16.048590
-103.212433	16.053757
-150.166977	16.037594
-186.245163	16.013054
-179.553528	16.007421
-136.699768	16.006330
-142.258881	15.992246
-156.955383	15.980590
-170.134766	15.979732
-211.427490	15.977131
-180.827377	15.969861
-30.804325	15.966228
45.315102	15.966722
50.140228	15.962266
55.447483	15.951482
61.310009	15.948273
42.394218	15.952078
105.063332	15.941448
229.857193	15.920615
231.042755	15.917418
105.081940	15.926545
58.507744	15.916671
122.351952	15.890462
142.765137	15.880384
128.423630	15.890685
141.647858	15.893749
130.319260	15.879326
111.526306	15.867847
108.701920	15.871778
117.352798	15.873610
112.920708	15.859420
133.051743	15.845453
153.668381	15.844555
150.456436	15.837004
128.873016	15.808992
119.022835	15.785711
109.084595	15.783545
108.110466	15.776635
130.106400	15.753572
154.877457	15.739305
188.062607	15.739613
199.765030	15.738248
176.382309	15.734674
152.321304	15.733988
84.954498	15.734072
-45.612041	15.734180
-98.944397	15.738212
-45.936607	15.750765
-44.653080	15.762882
-68.481125	15.764213
-69.702744	15.767756
-34.927559	15.783946
-22.013319	15.799362
-64.491653	15.804152
-87.026451	15.804522
-97.551483	15.804381
-64.614014	15.806628
-60.023067	15.818279
-61.795746	15.828763
-57.600414	15.828600
-48.602146	15.829085
-32.821491	15.826851
-36.204651	15.820884
-41.189682	15.820576
-50.088829	15.821244
-74.563393	15.840527
-77.682869	15.870744
-68.350021	15.868839
-57.499405	15.878034
-34.124249	15.928152
-24.607668	15.939281
-31.031176	15.906276
-53.255821	15.902352
-50.790184	15.915003
-38.212440	15.898161
-30.651129	15.864359
-44.700497	15.845010
-40.106415	15.843296
-36.913761	15.839732
-36.901638	15.823994
-36.592655	15.810381
-22.110441	15.812138
-14.707345	15.813443
-22.692013	15.804625
-11.209728	15.810269
0.928336	15.828421
-0.881251	15.827826
-3.521618	15.819485
-14.646461	15.823696
-22.186356	15.824803
-14.173955	15.817033
-12.455249	15.813108
71.716019	15.816133
47.903503	15.819530
18.094225	15.817856
3.313247	15.821486
-3.748804	15.837449
0.507620	15.848856
9.727585	15.849501
23.100445	15.851585
41.995327	15.855955
52.728138	15.857927
61.115452	15.858634
63.113895	15.858266
43.824276	15.856694
17.161129	15.855148
-12.328208	15.856168
-55.421440	15.862197
-99.412682	15.867856
-99.507347	15.867696
-63.804653	15.867789
-31.771566	15.871088
-5.761316	15.872834
25.776905	15.873675
51.238777	15.874835
46.052383	15.873931
11.496715	15.871587
-18.987583	15.870522
-30.197922	15.871279
-15.897162	15.872533
-23.784763	15.872776
-25.152668	15.871566
-19.737827	15.872952
-3.240634	15.876465
18.281155	15.875334
45.282017	15.880605
72.627174	15.906284
69.249725	15.936422
54.221336	15.949167
47.659790	15.948537
29.216946	15.962858
5.716357	16.007092
-11.067363	16.046682
-16.175671	16.051872
-9.102603	16.053080
-11.176469	16.076151
-17.091944	16.095890
-4.849522	16.097906
-15.674026	16.099495
-15.460917	16.102961
-21.250168	16.101297
-17.833927	16.103491
-31.427246	16.114058
-24.728195	16.122152
-9.395327	16.119234
-8.265930	16.118795
-2.089259	16.153248
-7.531556	16.211109
-5.946852	16.224903
-9.237176	16.197882
-40.780655	16.209970
-48.793171	16.241816
-56.895573	16.213194
-69.742790	16.163105
-47.838909	16.155466
13.770347	16.147367
31.686605	16.114502
21.676088	16.093788
19.066725	16.087055
42.619549	16.087212
46.710739	16.087463
34.562576	16.105919
14.104022	16.185301
-15.992723	16.227396
-26.066736	16.207674
-27.258120	16.310732
-28.626814	16.467417
-14.947129	16.503843
-3.541064	16.490110
-5.786026	16.482210
-17.542595	16.504410
-22.944973	16.512259
-8.963397	16.598602
-6.277075	17.145269
4.213926	17.754124
13.609803	17.825388
14.052676	18.048409
-12.104342	18.864416
-31.237223	19.431297
-39.291084	19.484428
-18.748266	19.526463
8.265380	19.674475
47.101440	19.768988
65.587860	19.795139
77.889023	19.799253
68.640244	19.803591
58.386444	19.804369
47.040115	19.800938
52.630013	19.800533
62.311584	19.806532
59.428791	19.818239
65.731552	19.831755
70.673782	19.844793
58.923588	19.850187
42.165695	19.849930
23.213116	19.869474
20.632843	19.925312
19.025177	19.991354
10.428017	20.019016
12.922166	20.016537
27.723772	20.060579
34.808609	20.146772
28.065285	20.180683
17.418772	20.182011
8.251404	20.217251
2.587442	20.239578
1.404819	20.238401
-0.792041	20.250893
7.068655	20.253981
19.172541	20.257950
18.933979	20.277403
7.226279	20.281315
-3.029619	20.281872
-7.882560	20.293018
-12.586431	20.297024
-18.887100	20.296686
-26.135334	20.298616
-31.002171	20.299332
35.873795	20.299957
47.436371	20.301178
54.608383	20.301380
58.902496	20.311552
77.270645	20.329863
78.187416	20.333145
66.250343	20.339735
42.955940	20.363892
11.469748	20.372345
-0.437039	20.374237
-18.262449	20.389202
-41.103867	20.395515
-44.407722	20.396038
-53.601265	20.402630
-67.571350	20.406315
-80.912102	20.406343
-99.902664	20.406431
-104.374641	20.406677
-107.806938	20.407698
-94.320930	20.411472
-51.857090	20.415628
-20.831163	20.415178
10.722826	20.415777
47.738094	20.421209
67.701942	20.425009
82.010681	20.425274
84.517387	20.424896
79.732582	20.425043
76.805031	20.426624
51.743088	20.429865
24.683027	20.431414
1.636721	20.431473
-32.073971	20.433929
-56.605728	20.435568
-82.724678	20.435642
-94.348602	20.438019
-53.644814	20.440084
-51.869385	20.440212
-46.711380	20.440359
-51.398701	20.440996
-52.658649	20.442713
-64.258347	20.446882
-52.918285	20.450542
-25.964628	20.448917
6.306274	20.451452
31.223860	20.466257
55.209949	20.479170
52.055538	20.480627
38.847610	20.479902
15.773512	20.487242
14.201566	20.504496
14.320340	20.522501
11.218169	20.527142
1.758365	20.526165
-5.074451	20.546873
-22.868399	20.577311
-27.020390	20.584578
-33.834682	20.586592
-19.632891	20.602968
0.294099	20.613752
6.005673	20.612316
-6.196548	20.609987
1.257736	20.610056
42.870312	20.609053
52.160645	20.606932
27.770199	20.607830
27.076401	20.611925
36.343037	20.616543
36.657265	20.613064
36.730480	20.602636
41.850777	20.602591
42.611725	20.610388
42.541286	20.610123
44.309776	20.600161
43.782181	20.588903
41.929028	20.586132
42.034065	20.593622
39.912678	20.596037
34.323856	20.572649
26.625862	20.542309
18.528162	20.535299
57.712704	20.535622
50.273315	20.535824
56.166283	20.542282
47.267342	20.545477
48.870220	20.545074
35.601887	20.534389
36.057205	20.521931
32.207699	20.521204
31.744432	20.528421
15.937920	20.561184
26.991590	20.592068
33.935577	20.592600
42.086628	20.610298
27.915997	20.636570
24.033442	20.635706
11.701594	20.631018
1.339444	20.631025
7.404317	20.628586
-4.371156	20.608032
-5.578211	20.524397
-7.514664	20.409830
-20.648027	20.405432
-19.968328	20.385387
-27.097649	20.006575
-20.188543	19.529133
-5.242085	19.448009
0.379749	19.404581
-12.591729	19.035433
-12.003486	18.723324
-15.615766	18.675966
-12.335138	18.682701
-15.158581	18.662729
-6.736351	18.644960
1.385257	18.629404
-1.456207	18.586605
-10.502183	18.517338
10.868546	18.491074
-11.544111	18.498123
-36.668346	18.435730
-52.874989	18.303177
-49.791759	18.210985
-35.009731	18.201584
-14.666369	18.201773
-21.952585	18.155149
-34.694294	18.089699
-58.331234	18.040483
-69.167938	18.004570
-72.831276	17.983194
-58.773064	17.985817
-37.901176	17.921373
-19.009651	17.650759
-28.523350	17.357578
-43.581669	17.319691
-54.539246	17.225492
-70.006783	16.803705
-64.314644	16.480194
-57.116016	16.454300
-59.938709	16.410568
-54.873905	16.305691
-53.733124	16.261930
-47.951626	16.254494
-37.357258	16.252661
-3.160839	16.259047
158.325058	16.274607
197.922104	16.274418
228.927597	16.251909
275.540894	16.244406
321.971954	16.255436
334.864685	16.264502
304.662628	16.264832
226.731934	16.263908
107.969254	16.267008
-8.116901	16.261003
-73.507271	16.250700
-83.416756	16.248156
-65.178230	16.248810
-48.402878	16.250483
-54.172543	16.251249
-78.233040	16.251377
-91.753586	16.248577
-98.617081	16.242151
-102.976662	16.239721
-81.458450	16.239634
-49.774128	16.240347
-46.375618	16.241776
-49.261883	16.242544
-59.905685	16.240953
-57.875004	16.227467
-58.045231	16.212051
-48.519669	16.209042
-44.486668	16.208569
-46.403240	16.206861
-59.775074	16.206375
-70.067474	16.205549
-88.184875	16.198582
-83.311279	16.180521
-75.458061	16.168835
-55.820179	16.168821
-15.527946	16.157534
30.645672	16.134104
36.970924	16.116796
28.515299	16.112179
21.587893	16.116167
36.342491	16.117527
44.848942	16.108080
59.995182	16.096601
79.058601	16.095175
62.399963	16.098778
11.361887	16.099363
-1.257844	16.098969
-1.596630	16.098961
15.097520	16.100037
25.173143	16.102776
29.564762	16.103884
28.408703	16.102718
7.859002	16.100706
-6.532885	16.097889
-39.719448	16.096720
-36.813576	16.096674
-12.739018	16.088345
-12.803262	16.071684
-22.934940	16.063177
-16.337646	16.063293
-33.810413	16.054646
-52.639038	16.040134
-16.626698	16.034204
72.495331	16.034121
105.973068	16.033092
76.753342	16.031696
66.164604	16.031109
65.369385	16.031422
54.115780	16.032249
47.918655	16.034153
49.774754	16.034769
45.281994	16.037230
40.759777	16.054726
39.976810	16.075817
33.946751	16.079603
26.304773	16.083145
19.880899	16.099117
9.805858	16.109226
5.100365	16.108809
13.121882	16.107702
25.324167	16.107679
25.994701	16.104307
21.221838	16.098831
11.204668	16.102535
-7.009508	16.114910
-21.451336	16.121223
-19.948992	16.119915
-9.113358	16.121346
11.412683	16.127983
19.036255	16.134815
15.480427	16.137472
16.439777	16.133890
5.724372	16.130650
-8.715638	16.133648
-20.409975	16.133116
-34.303753	16.126829
-39.279083	16.125477
-31.559410	16.126478
-43.196938	16.124559
16.472574	16.124126
1.457759	16.125643
-21.763565	16.125639
-27.094086	16.125565
-54.265995	16.126690
-42.761585	16.126642
-22.914198	16.128546
45.334389	16.131058
59.496281	16.129490
-77.169830	16.137548
-75.525261	16.156218
-40.637291	16.164230
-34.040203	16.164238
0.992007	16.168907
23.069506	16.174770
73.843689	16.178585
118.959808	16.179281
96.067169	16.175167
-96.742630	16.166689
-109.570129	16.153814
-102.927292	16.140923
-61.590115	16.138758
-33.992622	16.129639
25.327026	16.072985
73.856255	16.002981
94.545563	15.986305
84.905457	15.980664
-111.612175	15.934445
-118.577385	15.892900
-92.413078	15.883912
-69.999542	15.884896
-20.426394	15.886307
22.766235	15.887310
50.756748	15.886425
78.021950	15.880829
67.512856	15.869658
-142.164993	15.862475
-157.781464	15.862048
-152.790527	15.860511
-122.241432	15.855688
-81.126846	15.850713
-33.368744	15.847677
36.822777	15.847322
89.724586	15.848588
154.493515	15.849165
-97.323730	15.848653
-32.605808	15.848299
-10.193313	15.848417
31.462893	15.848490
62.845226	15.848392
66.243301	15.849253
67.586670	15.851325
66.996323	15.852223
48.799423	15.852215
67.120224	15.856922
43.685101	15.865289
25.525808	15.868410
-6.520508	15.868190
-37.704468	15.868639
-50.185101	15.864515
-75.117317	15.860041
-76.093956	15.860180
-38.816380	15.858037
70.113586	15.849994
112.713982	15.836446
94.190849	15.827167
90.115807	15.835113
89.859253	15.846841
48.590530	15.843056
73.491951	15.832664
128.667618	15.833619
101.135674	15.848628
21.014013	15.867192
-18.545435	15.876135
-8.388112	15.875384
10.607216	15.881377
10.419183	15.899813
14.095484	15.915330
69.997879	15.919219
125.576385	15.918243
91.096054	15.918745
-11.474132	15.921115
-68.149353	15.923923
-44.547157	15.925857
-18.573277	15.926092
-13.388113	15.922094
15.328538	15.909380
80.911819	15.897539
135.883255	15.897484
94.888603	15.893856
-4.712765	15.883549
-61.009335	15.881945
-19.686735	15.880824
16.441046	15.879266
38.227058	15.887036
70.031662	15.887708
131.991882	15.874753
183.452072	15.864932
141.848038	15.863593
29.929338	15.868171
-23.863365	15.874941
16.001804	15.874446
79.078705	15.874307
122.535767	15.881504
159.137619	15.861945
216.468719	15.822076
265.571533	15.815888
189.869888	15.804951
7.970839	15.754503
-86.992966	15.734966
-64.158073	15.746222
-62.560318	15.734804
-89.865120	15.722127
-80.235909	15.721770
-74.130852	15.721931
-82.235931	15.719751
-57.640118	15.722207
-18.670975	15.768644
-12.862443	15.831388
-30.161489	15.835594
-47.200493	15.837468
-53.183788	15.901787
-47.020821	15.949199
-51.812004	15.933894
-60.970238	15.915973
-31.747227	15.920139
-0.796380	15.920673
3.350787	15.914653
-32.319042	15.914011
-42.669090	15.916628
-44.382732	15.917019
-52.561771	15.914422
-39.048481	15.910558
-16.353659	15.910148
8.523609	15.906137
19.668562	15.889625
7.730361	15.878568
5.942368	15.884896
6.055430	15.888821
3.566305	15.881816
9.277435	15.877688
3.773520	15.882154
19.601576	15.889723
16.733023	15.894586
-22.760645	15.895335
-29.806469	15.894362
-31.846786	15.892497
-42.710251	15.889989
-39.921146	15.888982
-38.470886	15.889186
-18.577171	15.887263
2.526891	15.883052
19.896795	15.880667
-0.910783	15.881670
0.071934	15.883368
-8.533274	15.883795
-9.339104	15.883203
-27.277042	15.883798
-32.870853	15.887702
-28.474474	15.891804
-27.315727	15.890877
-18.151024	15.888170
-40.266647	15.892827
-26.244669	15.901709
-10.021889	15.897039
-14.932446	15.871904
-14.415495	15.845030
-14.664116	15.837437
-21.852716	15.839969
-18.549858	15.821072
3.051469	15.775679
28.911901	15.742359
41.630692	15.741436
50.982269	15.738350
57.372334	15.715815
70.373001	15.704139
79.995705	15.708852
70.304291	15.707148
45.726517	15.700788
31.618729	15.700379
8.993253	15.698362
3.314114	15.684416
0.909241	15.666611
11.506969	15.663272
16.185196	15.663919
4.329848	15.626872
-21.288307	15.552131
-28.367594	15.504348
-28.341915	15.503013
-31.509052	15.488083
-15.811120	15.436387
13.772618	15.385651
38.308025	15.360040
39.639957	15.355238
22.962902	15.356387
11.119913	15.346921
8.147368	15.332056
-9.999897	15.329718
-35.054558	15.329545
-42.975769	15.329507
-29.814796	15.310128
-15.019235	15.223842
-6.961129	15.165130
14.083572	15.166311
48.875957	15.049389
65.828850	14.881938
56.173374	14.835060
26.795832	14.834722
-5.047061	14.840589
-30.434124	14.829908
-56.850227	14.832527
-58.252399	14.735990
-32.112007	14.093299
2.254699	13.317941
47.131741	13.221572
65.039322	12.920037
52.761780	11.734077
38.100666	10.818325
14.904600	10.722033
-4.890131	10.639531
-15.703675	10.387316
-26.439726	10.209047
-18.919674	10.148142
-6.685803	10.123993
-6.111162	10.123043
-17.748367	10.292363
-31.679918	10.517963
-25.078905	10.541223
-16.744116	10.587213
-19.129515	10.987384
-15.151452	11.486006
-16.584190	11.689430
-15.952652	11.673893
-15.572984	11.817768
-1.161968	12.282769
1.116097	12.785067
9.351157	12.950165
10.975168	12.906597
18.301159	13.196039
21.165564	13.792308
9.656108	14.111593
-20.658449	14.099011
-35.959175	14.217024
-43.735226	14.598429
-36.828079	14.935749
-35.510029	15.004399
-24.144360	15.028463
-12.977308	15.373314
-14.763495	15.847460
-31.223707	16.009491
-18.442986	16.012112
-12.968414	16.407309
-14.994128	17.147379
0.071969	17.606850
14.841680	17.639862
40.108627	17.794180
46.442989	18.434702
38.160877	19.224539
32.117085	19.639833
32.640076	19.658657
15.423153	19.867628
-12.595763	20.646076
-19.903429	21.437477
-4.576754	21.649134
6.003322	21.642321
6.478958	21.920452
13.853052	22.234037
19.561783	22.323711
19.978418	22.325319
7.474113	22.325190
6.045686	22.322260
14.927737	22.319471
21.570953	22.336494
25.343330	22.434027
32.055653	22.564308
41.426605	22.620024
39.190006	22.617775
24.450377	22.633192
13.179833	22.690029
6.707799	22.764593
-6.189841	22.819153
-25.042881	22.830906
-37.564735	22.833521
-41.037422	22.877848
-44.918694	22.932001
-49.417717	22.946417
-42.640892	22.943678
-25.755890	22.948351
-39.362877	22.951361
-36.628216	22.949198
-38.774250	22.947744
-19.756075	22.947762
-4.216571	22.945810
9.411253	22.943979
12.019847	22.943995
17.508366	22.943869
6.977743	22.944942
7.476115	22.946201
5.820594	22.943460
12.021973	22.939274
16.436754	22.939695
17.205320	22.939535
2.593471	22.932379
-8.150006	22.926121
-27.180958	22.924549
-39.096230	22.925442
-20.478405	22.929783
-7.259658	22.927580
-0.651245	22.915098
-1.036041	22.910311
-16.020937	22.910759
-18.586569	22.891386
-13.689576	22.864206
0.334391	22.857971
15.822862	22.856159
35.672573	22.841223
32.783112	22.830915
17.632172	22.830301
-15.336079	22.829887
-29.469183	22.829540
-34.521229	22.829538
-32.791473	22.829805
-26.058214	22.829243
-17.511122	22.825401
1.022301	22.821190
8.166962	22.819843
6.589534	22.819801
21.540565	22.816936
40.505779	22.808868
62.419540	22.799477
83.549332	22.795303
99.630508	22.795301
121.190445	22.792246
119.612312	22.785006
107.878654	22.777693
88.640785	22.772341
67.157860	22.770006
32.934349	22.770527
15.052112	22.768806
12.459708	22.760836
-1.359028	22.752817
-15.569447	22.749950
-27.259150	22.749573
-34.694279	22.749996
-34.888111	22.750391
-37.860416	22.750952
-23.864086	22.738125
1.952707	22.700504
14.213088	22.674421
23.488548	22.675095
20.307627	22.658932
8.211650	22.628866
0.745321	22.619722
-10.115235	22.622887
-5.096374	22.624647
15.695920	22.623119
19.290575	22.623104
10.275402	22.628498
-2.317055	22.615877
-8.600514	22.583189
-11.039371	22.567900
-27.097475	22.572023
-23.992195	22.564850
-1.860514	22.544109
6.156904	22.530512
8.590253	22.532738
10.292082	22.539305
14.285041	22.535610
18.944668	22.529270
-33.177204	22.539137
-23.378441	22.554995
-15.428090	22.555275
-14.064025	22.552036
-16.664740	22.563267
-17.369663	22.577291
-27.391516	22.580467
-26.064444	22.578487
-15.167878	22.581680
-10.054724	22.592569
-8.519379	22.601965
-16.453588	22.602076
-26.934788	22.603384
-28.931120	22.611309
-36.290924	22.613213
-31.469337	22.609911
-15.181469	22.610502
-10.196403	22.609440
-1.237509	22.604502
-2.397950	22.601921
-15.564703	22.602087
-25.553408	22.600573
-39.386211	22.595776
-43.822948	22.593035
-38.562019	22.594059
-38.023224	22.593584
-40.453770	22.591759
-47.878574	22.588905
-56.877628	22.584179
-59.462795	22.584650
-74.922882	22.590443
-80.265717	22.589048
-60.810978	22.578945
-39.512249	22.573759
-30.608730	22.578842
-24.049051	22.583330
-146.347504	22.578762
-120.093422	22.572258
-107.222069	22.573818
-91.617233	22.579578
-80.320457	22.580324
-57.263042	22.577677
-45.265858	22.577320
-25.542263	22.578339
-5.181184	22.578182
11.259491	22.577000
14.266120	22.576067
26.930365	22.576052
47.222992	22.575750
84.331245	22.574236
102.485954	22.573013
111.388832	22.573050
109.580032	22.572811
74.345268	22.571665
28.342974	22.570900
-5.424960	22.570894
2.094863	22.571447
55.631477	22.572279
106.111069	22.572491
143.723465	22.572664
167.313293	22.573950
146.076645	22.575157
73.280563	22.575245
-14.825605	22.575562
-47.746033	22.576719
-15.132335	22.577488
33.028728	22.577581
96.354797	22.577339
148.678894	22.577150
140.375244	22.577934
109.835098	22.577955
62.525055	22.575285
10.978398	22.573208
-0.739253	22.573832
26.045876	22.574106
101.700600	22.572792
182.830032	22.571518
218.484344	22.570559
227.178436	22.569864
182.770264	22.570198
110.662376	22.570538
83.884361	22.569401
67.403732	22.568441
109.351624	22.569563
182.805099	22.571650
246.569153	22.572489
275.178314	22.572475
256.193695	22.574715
179.836395	22.578447
74.426674	22.579622
-4.868425	22.579220
-44.290848	22.580984
-64.172928	22.584751
-64.416458	22.587191
-53.274048	22.587221
-51.019291	22.587334
-42.461338	22.588041
-36.391350	22.588413
-63.978920	22.588905
-119.742981	22.589289
-146.984543	22.588799
-131.513855	22.587118
-138.078781	22.587221
-160.796036	22.587168
-163.656128	22.576231
-163.879059	22.561655
-143.899185	22.558935
-117.105751	22.556660
-91.887238	22.545586
-97.437614	22.538057
-100.707016	22.537292
-101.218536	22.537642
-105.526962	22.537649
-111.974808	22.537441
-86.189186	22.537497
-51.259289	22.533819
-33.421509	22.525221
-85.775505	22.519928
-66.948830	22.519917
-37.640980	22.518162
-32.680309	22.512758
-39.267200	22.507811
-40.952473	22.505938
-32.834373	22.506123
-28.160805	22.505545
-40.617683	22.503445
-35.614357	22.502249
-18.039955	22.502247
-24.643667	22.501606
-38.137177	22.501364
-43.751236	22.501822
-36.053871	22.500587
-23.720314	22.498419
-19.938248	22.497782
-6.924130	22.497755
8.230879	22.497137
3.539642	22.495396
-1.627311	22.491449
-6.218226	22.489359
-4.584946	22.490128
4.372568	22.483280
[truncated: 66,805 more rows]
