# Supplementary material for: Surface electromyographic analysis of differential effects in kettlebell carries for the serratus anterior muscles
Source: PeerJ. 2018 Jun 12;6:e5044. doi: 10.7717/peerj.5044 (PMC6003386; doi:10.7717/peerj.5044)
Supplement: Supplemental Information 1 — Raw files and R-script file for processing of EMG data. [file peerj-06-5044-s001.zip › Raw Data Anon/Athlete_10.csv]

43.995708	10.709743
53.948090	10.716339
21.591043	10.716135
-40.303955	10.717176
-109.329376	10.718697
-159.126083	10.718526
-147.951996	10.719415
-101.520775	10.720392
-46.243198	10.719673
-2.323121	10.716709
-12.621799	10.711843
-47.894447	10.710541
-80.116989	10.710073
-99.215935	10.700632
-110.953743	10.692488
-87.083549	10.696625
-64.770393	10.698755
-57.546307	10.693769
-75.739281	10.695671
-78.213280	10.704692
-60.899815	10.710061
-32.432220	10.710395
2.258822	10.711177
19.258696	10.715179
28.592262	10.719633
30.458191	10.720884
17.669958	10.720776
18.454199	10.721702
29.790190	10.719522
34.977798	10.714740
29.326200	10.714289
24.283424	10.714325
24.038994	10.710428
21.081024	10.709944
17.373346	10.712467
22.654015	10.712509
32.688889	10.716329
31.595503	10.725271
19.567732	10.729239
12.887036	10.728312
14.918547	10.731798
14.480648	10.739609
11.327278	10.744432
14.811468	10.744534
21.173250	10.744917
18.786089	10.749896
7.850384	10.756625
0.953950	10.759101
2.603477	10.758945
1.747192	10.762332
-3.952024	10.767879
-1.160221	10.770180
7.456416	10.770048
4.896879	10.771741
-7.133792	10.775313
-12.640924	10.776138
-14.234493	10.772695
-17.652403	10.771070
-10.173890	10.774298
10.974787	10.775452
23.570028	10.770127
21.105631	10.764445
17.533825	10.764375
17.231485	10.766731
16.090746	10.764626
16.383785	10.757186
18.007986	10.751378
16.617163	10.750930
12.725671	10.750754
8.336506	10.749104
2.032865	10.748621
-1.719088	10.748638
-0.697297	10.748461
0.278632	10.745491
2.002570	10.740129
-4.628737	10.739088
-3.074282	10.737070
1.420488	10.727329
-6.382720	10.720095
-6.099875	10.719522
-1.429216	10.718807
-0.190240	10.717650
9.164478	10.717403
7.275655	10.717213
-5.697982	10.717010
-14.154138	10.716670
-27.596060	10.716612
-30.391582	10.716504
-22.138323	10.715891
-17.568317	10.715509
-6.553308	10.715474
-5.907745	10.715538
-16.707455	10.715560
-17.458691	10.715520
-17.078587	10.715520
-15.419937	10.715325
-15.156488	10.715093
-14.909127	10.715084
-2.657067	10.715147
-4.644382	10.715209
-19.287304	10.715212
-21.095324	10.715197
-21.675821	10.715188
-20.620798	10.715117
-18.493763	10.715120
-16.985899	10.715182
-5.229767	10.715153
-7.809690	10.715156
-23.652906	10.714994
-25.875040	10.714336
-25.856646	10.713820
-23.869953	10.713801
-22.072634	10.713872
27.194801	10.714026
24.460609	10.713664
20.093571	10.713832
16.737738	10.716787
4.170484	10.719192
7.470553	10.718855
0.327243	10.721303
-6.570901	10.726132
-2.987931	10.727251
34.974216	10.728143
34.639969	10.733451
33.205200	10.737656
18.566057	10.737700
17.003584	10.739488
2.791098	10.745619
-11.421855	10.750752
-23.590593	10.751527
-23.336344	10.752501
26.880306	10.758274
29.811308	10.764828
20.788328	10.766547
21.963682	10.766935
11.250526	10.771552
1.468113	10.776883
-15.884751	10.778008
-50.987759	10.778546
-52.240032	10.782360
17.614859	10.785755
23.302635	10.786039
23.822556	10.787378
14.344907	10.792360
14.440808	10.796535
20.885860	10.796919
9.846599	10.798606
-9.374423	10.805861
-14.522350	10.813352
-5.213439	10.815065
18.281471	10.815636
18.267496	10.821891
9.808859	10.829620
19.477072	10.831974
23.186102	10.832089
10.686619	10.834777
-4.956597	10.837510
0.137022	10.837765
-10.998904	10.837589
-13.241222	10.838144
-8.375395	10.838382
13.135116	10.838414
26.913445	10.838923
19.013939	10.839890
0.589780	10.840233
1.754165	10.838331
-0.042776	10.837050
-19.440193	10.840023
-15.739433	10.842615
9.077157	10.841551
20.398352	10.840914
10.991167	10.841810
-1.382949	10.844257
-2.791774	10.849116
-8.285733	10.852031
5.494413	10.850703
35.593033	10.849929
50.510357	10.854212
58.525074	10.861254
53.150349	10.863027
39.216553	10.860080
37.002701	10.862187
25.692421	10.866090
10.532150	10.861631
11.301575	10.854595
26.698540	10.852972
44.239536	10.853029
35.645226	10.852952
16.586939	10.853823
18.623241	10.853217
16.740536	10.850796
-3.579543	10.849692
-26.952898	10.852830
-23.188393	10.855317
0.431683	10.847847
9.717571	10.837909
2.050659	10.838798
-3.345902	10.842026
-6.270868	10.836800
-15.442209	10.830984
-36.354286	10.831188
-56.789597	10.832277
-41.544895	10.830346
7.271185	10.826838
35.207706	10.824651
26.385118	10.825087
14.285630	10.823554
4.315019	10.818062
-17.246689	10.817876
-39.797386	10.824100
-43.799877	10.824890
-52.874359	10.823758
-52.695717	10.832186
-25.317505	10.841381
-12.674149	10.842162
-14.603816	10.842719
-8.432928	10.845669
2.057685	10.845217
15.693857	10.841931
12.102503	10.838679
12.262445	10.838480
-2.339147	10.842582
-9.599353	10.844948
-13.147902	10.843152
-6.868613	10.844183
0.777256	10.850871
8.500854	10.857131
-2.073729	10.858615
-6.051505	10.858729
-11.796719	10.862580
-25.930367	10.868670
-31.016569	10.871446
-14.614290	10.871338
6.347973	10.873168
12.472989	10.876958
-4.187667	10.879247
-6.960934	10.879373
-8.972342	10.880206
-15.074634	10.883039
-8.317037	10.885293
-3.644448	10.885598
10.274427	10.886054
17.019676	10.888681
-1.235309	10.891286
-7.255247	10.891401
-9.988113	10.891581
-17.976337	10.892764
-16.314447	10.893248
-14.921926	10.893316
-3.069175	10.893212
2.542918	10.893202
0.846713	10.892974
1.631191	10.892526
3.574708	10.892616
-0.427200	10.892374
-7.206955	10.892123
-10.761900	10.892135
-10.953672	10.892065
-8.521945	10.892024
-2.849073	10.891418
2.936616	10.891282
6.487207	10.891014
8.965969	10.890100
10.547163	10.890010
9.151195	10.889869
6.748265	10.889868
4.654488	10.889569
1.664255	10.889215
-0.653567	10.889026
1.158885	10.887338
4.118016	10.887165
5.050869	10.885159
11.228483	10.880997
20.081573	10.881001
17.264950	10.875499
3.480851	10.866077
-5.178005	10.864528
-6.225955	10.863615
-8.812640	10.860617
-11.623268	10.859329
-8.411964	10.858502
0.524976	10.855641
-5.855570	10.852004
-8.722280	10.852103
-15.588741	10.849224
-16.514460	10.842629
-13.753700	10.840071
-13.241390	10.839789
-19.547857	10.838516
-6.178634	10.834227
16.104536	10.834155
19.950689	10.833240
24.701334	10.819383
26.725872	10.809456
21.713745	10.809427
14.811995	10.810125
-5.270722	10.805853
-17.492025	10.801138
-17.230330	10.799576
-20.829018	10.766750
-15.762074	10.721856
-4.035257	10.710488
11.094332	10.711263
24.145033	10.707664
16.985390	10.691305
12.532033	10.695394
13.745693	10.551455
-0.547176	10.015055
-14.678234	9.614076
-22.728300	9.620150
-22.309023	9.013144
-16.929745	7.729128
-20.839220	7.124533
-9.537395	7.128276
13.590097	6.718014
17.800459	6.085180
15.070401	5.766737
9.439010	5.725668
4.314626	5.717800
2.003260	5.626706
-8.994278	5.503252
-7.787864	5.472224
3.314639	5.459453
0.429441	5.394718
-3.983614	5.399427
-7.343312	5.308315
-7.342191	5.061236
-4.466333	4.999168
10.393147	4.954199
22.240799	4.704101
18.300632	4.568029
-0.742919	4.573016
-7.193530	4.564441
-9.414195	4.623271
-5.999394	4.719728
2.183926	4.758413
11.096746	4.727398
16.873276	4.704093
15.694872	4.750753
9.760735	4.809725
1.934319	4.832185
-5.687041	4.829967
-5.678605	4.855835
2.176964	4.925779
7.427748	4.964084
7.411886	4.959190
8.657894	4.990163
7.771481	5.071743
3.950328	5.131670
1.086126	5.138429
-2.959232	5.149705
-8.918988	5.218837
-5.159729	5.334079
9.775291	5.419662
17.384176	5.425631
15.370050	5.460674
17.066065	5.651664
21.773067	5.884016
18.921783	5.969046
11.181845	5.959765
10.933687	6.036742
17.367842	6.196413
17.110212	6.319255
6.164882	6.367466
-2.569720	6.370915
3.355191	6.383639
-9.193767	6.459099
-23.640360	6.581021
-25.057556	6.665921
-12.997915	6.683010
-4.296323	6.684720
-3.984398	6.711322
-3.651290	6.759721
-4.695767	6.806052
-14.443284	6.826169
-26.575756	6.823757
-26.113293	6.824646
-12.681689	6.854361
-2.602799	6.902088
-2.215695	6.924501
-2.821203	6.920861
-1.842829	6.928526
-8.767303	6.946291
-42.808121	6.948538
-38.208328	6.941930
-10.607561	6.943128
-1.951762	6.946625
-1.024513	6.947134
-1.018395	6.947384
-16.888554	6.951563
-19.470751	6.959374
-9.171085	6.959005
4.475155	6.955272
15.214797	6.963917
3.950647	6.974380
-2.656563	6.975317
-7.808183	6.975348
-27.645695	6.979490
-32.094612	6.983203
-29.874495	6.983479
-24.064621	6.982853
-4.769861	6.983981
0.905708	6.985590
1.510935	6.985429
-2.346533	6.985091
-18.772007	6.987666
-20.045336	6.990020
-16.491169	6.989985
-8.506219	6.991797
-0.607821	6.994754
17.179972	6.994701
19.691319	6.992802
20.142521	6.991477
8.431139	6.991496
10.668945	6.989516
13.589842	6.979640
13.873390	6.970011
10.915167	6.969909
6.315774	6.964651
-34.638710	6.949340
-34.792080	6.941867
-16.991375	6.941968
3.055486	6.939302
9.772461	6.936582
13.846132	6.936306
12.034492	6.937013
6.354873	6.937171
6.230690	6.936703
1.610236	6.937948
8.328381	6.941391
23.927639	6.944760
27.607523	6.945394
29.152514	6.946074
24.086067	6.952206
16.929720	6.960235
9.852425	6.963172
2.986671	6.962737
0.584024	6.965856
1.401259	6.972938
1.494980	6.977389
3.919144	6.977602
6.127946	6.979579
3.824450	6.985898
4.271896	6.990568
9.040118	6.990245
2.927190	6.990279
-11.697613	6.992818
-12.445373	6.994430
0.335941	6.994592
7.475221	6.994561
7.370895	6.993584
6.378997	6.990631
2.027712	6.988174
-3.448107	6.988202
-3.760402	6.988209
-0.707379	6.988669
3.029446	6.990883
6.022203	6.991292
5.531003	6.992604
0.024614	7.001724
-5.670966	7.012608
-8.475257	7.015599
-7.285410	7.015850
0.951222	7.021161
-1.168595	7.027543
5.917911	7.029943
9.226830	7.029571
7.294048	7.028629
1.271074	7.028322
-1.735991	7.028535
-0.541095	7.028500
-1.288864	7.028440
-0.917881	7.028544
7.563725	7.028606
14.223018	7.028453
8.590211	7.028055
3.437495	7.027848
5.149729	7.027878
5.237272	7.027785
5.972345	7.027708
10.399777	7.027754
0.651812	7.027721
-24.161158	7.027474
-32.171040	7.027090
-16.896887	7.026943
-5.727584	7.026955
-7.769195	7.026291
-11.916608	7.024620
-13.178841	7.022594
-13.294963	7.021304
-4.612882	7.021291
-12.409638	7.019887
-11.701384	7.012216
-1.520686	7.001216
3.844511	6.997644
1.594952	6.996861
0.170929	6.981061
-0.564876	6.959921
-4.376277	6.956588
-6.470527	6.956419
-4.343997	6.941828
-1.343960	6.931806
2.574399	6.932917
6.273770	6.930367
5.883649	6.927376
1.790528	6.927969
-3.881058	6.926568
-9.030532	6.927389
-11.236487	6.930633
-9.530460	6.928922
-6.216010	6.926937
-3.089081	6.931100
-2.172967	6.935681
-4.895432	6.934852
-8.707871	6.929806
-11.197198	6.924852
-10.418397	6.924556
-6.505757	6.925795
-0.570056	6.919665
3.768476	6.908576
3.028775	6.902986
-1.587644	6.903033
-7.125078	6.901984
-10.121161	6.897481
-4.678459	6.891046
9.289257	6.887225
21.931946	6.888597
28.071568	6.889902
42.946136	6.888514
39.901016	6.888003
27.591526	6.888968
11.644184	6.892910
0.770718	6.897805
-1.919514	6.894575
3.166604	6.889564
14.632726	6.894140
26.551067	6.895323
32.478058	6.883530
30.419167	6.875604
21.432184	6.878412
9.383258	6.875399
0.168434	6.862914
-1.064739	6.854625
7.064610	6.853207
19.992701	6.854150
31.468344	6.853302
35.449409	6.845185
27.277395	6.842221
10.051349	6.854749
-7.652488	6.861213
-19.401180	6.853633
-19.510374	6.852175
-1.630616	6.857361
27.907980	6.856319
14.583668	6.850775
22.778763	6.847511
30.299919	6.847602
14.105085	6.846157
-10.121799	6.840978
-33.298550	6.837603
-48.634270	6.837975
-42.537483	6.836849
-39.731663	6.832044
-41.929672	6.828280
-29.094069	6.827983
-16.778973	6.827463
-7.242070	6.825825
-3.010364	6.825106
-4.328104	6.825087
2.268712	6.825086
-5.083384	6.825037
-10.332778	6.825143
-22.236324	6.825141
-15.994150	6.824955
-6.760835	6.825073
0.725571	6.825315
2.012950	6.825326
8.204297	6.824013
-2.511257	6.822332
-12.777303	6.822135
-17.273216	6.822079
-26.347136	6.823628
-18.511703	6.826750
-10.355386	6.827353
-5.888212	6.828035
3.640365	6.830683
-3.192346	6.832006
-9.053476	6.832080
-1.570999	6.832051
-3.730283	6.832095
0.721003	6.832083
8.490722	6.832316
9.537795	6.833158
3.670213	6.833491
-0.535181	6.833485
-0.539147	6.833489
1.991363	6.833929
7.010155	6.834170
12.395830	6.834973
14.905147	6.841567
13.559300	6.847049
10.292429	6.847097
7.071393	6.856511
4.626565	6.869020
3.825816	6.870193
4.936234	6.874320
6.109574	6.884806
5.362655	6.887977
5.375296	6.888555
4.700733	6.893992
1.443249	6.898416
0.754622	6.898811
1.038896	6.899476
-3.144622	6.903327
-2.203957	6.908473
16.492319	6.908794
6.765812	6.906775
-27.847868	6.914868
-33.166790	6.925501
-20.144733	6.922338
-12.166256	6.918442
-13.527990	6.927953
-11.496233	6.935662
9.157135	6.930121
16.893791	6.923399
14.964939	6.925921
-9.684355	6.932502
-18.833614	6.933088
-17.069202	6.926976
-13.121611	6.927597
-9.755880	6.933558
-0.871966	6.926905
10.757654	6.917197
12.898557	6.916486
2.263695	6.916386
-10.831611	6.921288
-15.290009	6.925099
-12.981300	6.923334
-8.440458	6.943449
-0.381485	6.974326
9.873755	6.981029
14.576390	6.981445
12.821884	6.994794
7.280047	7.004608
1.527708	7.005271
-3.998715	7.005394
-7.695864	7.003187
-8.238066	6.995177
-9.000259	6.989146
-11.951905	6.989992
-10.907081	6.989169
-0.835494	6.979746
9.076759	6.968536
11.305874	6.964972
9.541451	6.964802
5.501662	6.960624
-1.796615	6.956900
-7.415530	6.956891
-7.175604	6.956696
-3.797673	6.955707
0.533862	6.955479
4.846769	6.955455
6.488451	6.954652
5.937057	6.953346
6.039133	6.952500
7.438048	6.952444
9.214334	6.951856
11.502831	6.947351
13.384580	6.939538
13.163184	6.935083
11.975943	6.935122
-0.618054	6.932907
-1.785869	6.925630
-3.640337	6.917277
-3.762240	6.911964
-5.092854	6.910782
4.045820	6.910685
7.429900	6.904223
29.255297	6.890380
29.947996	6.881561
-4.366208	6.882121
-9.294867	6.879659
-7.282751	6.872958
-8.187101	6.871570
1.503855	6.872433
4.606991	6.871386
24.034800	6.871304
27.151264	6.869695
21.811407	6.865386
-9.959793	6.863302
-10.672126	6.863293
-6.594037	6.860787
7.489281	6.854818
5.682706	6.848897
14.590554	6.847089
9.060003	6.847324
26.570410	6.842981
19.067122	6.835968
-38.333332	6.833686
-46.987583	6.833664
-40.800323	6.831240
-40.440510	6.829633
-17.433687	6.830046
6.305799	6.829205
66.347778	6.826838
108.781433	6.825927
152.129745	6.827863
-154.049377	6.828128
-124.680580	6.820235
-81.918358	6.809618
-39.338951	6.808652
39.278866	6.808239
55.701553	6.792567
34.667797	6.776573
-7.559759	6.774409
-52.889549	6.772826
28.633778	6.768111
-3.064216	6.767179
-21.322224	6.767146
-25.620930	6.767204
-20.628029	6.765909
-11.717548	6.759329
-3.932388	6.754156
-0.568275	6.754081
-1.371960	6.749656
9.745937	6.737691
9.222883	6.727626
-2.859791	6.725336
-1.041724	6.724865
-1.772099	6.717936
4.793235	6.706838
-0.587117	6.701122
-4.421832	6.701114
-11.854664	6.698171
-18.201797	6.691251
-30.432144	6.687109
-28.018353	6.686905
-25.784348	6.685469
-9.389335	6.680916
-1.922122	6.677195
11.992969	6.677063
26.569332	6.676772
26.903336	6.672446
0.827235	6.668233
-11.764153	6.668610
-15.348446	6.669698
-1.578044	6.668212
1.200360	6.667099
9.119003	6.667946
22.695705	6.668780
29.766100	6.668796
22.488262	6.669147
10.585351	6.669798
2.170049	6.669782
4.141399	6.669540
18.226307	6.669556
24.805367	6.669593
21.974468	6.669626
40.075932	6.669871
63.776558	6.670507
52.712059	6.670752
29.064999	6.670693
24.705248	6.671561
30.428722	6.672609
47.460232	6.673010
59.699356	6.673273
48.663994	6.674250
73.947365	6.675547
120.285210	6.675452
22.274748	6.681396
-198.091171	6.699890
-294.607391	6.713681
-230.980118	6.713920
-174.363449	6.723135
-134.514191	6.745664
-68.996269	6.759311
-58.889095	6.760735
-91.433601	6.760996
-52.084858	6.762748
54.202953	6.765176
76.446526	6.769463
58.800179	6.775926
55.403450	6.779364
55.199509	6.778956
50.246971	6.784498
50.186623	6.794779
48.918915	6.798606
46.310928	6.798372
49.511913	6.801821
46.200611	6.806442
31.552473	6.806081
23.487606	6.802550
29.032295	6.803840
33.924702	6.809956
28.198551	6.812876
19.420074	6.811244
12.592914	6.814782
5.544242	6.829639
-1.798224	6.843614
-4.690139	6.846117
0.641495	6.847401
6.725786	6.854510
7.971998	6.861384
0.755685	6.865478
-1.486138	6.865062
-2.089563	6.858785
-7.011182	6.854279
-8.403932	6.856817
-3.339197	6.858591
-0.185344	6.852891
-3.531396	6.846018
-10.982415	6.844483
-10.027986	6.844221
-3.411462	6.839892
4.349567	6.833882
9.824383	6.831750
10.481636	6.832789
17.894474	6.832381
10.604994	6.830841
-6.326719	6.830481
-6.570186	6.830305
-2.227876	6.829335
15.505026	6.829516
17.830677	6.830244
15.019991	6.824893
8.773339	6.812213
2.967951	6.803405
-13.050252	6.803352
-13.790026	6.789200
-13.697813	6.741121
-4.933473	6.694219
-10.829326	6.687754
-16.777296	6.682435
-20.125549	6.630047
-17.060862	6.563581
-20.290133	6.534669
-12.242020	6.534290
-8.902067	6.523311
3.528604	6.487016
-3.851544	6.443216
-13.963326	6.420294
-12.102927	6.419978
1.225059	6.403875
-5.515149	6.352808
-11.420948	6.312976
-16.154781	6.311850
-6.283818	6.293943
-6.962816	6.230870
-1.724630	6.180763
12.078009	6.174627
27.543221	6.163654
18.684244	6.098783
18.925854	5.992899
23.485895	5.918120
19.647182	5.913847
20.221519	5.880035
3.682852	5.696118
-26.608459	5.455058
-50.898190	5.356382
-53.279930	5.356695
-31.559952	5.269582
-10.537634	5.082579
16.129206	4.915401
54.941402	4.839469
73.749001	4.832522
67.997406	4.815810
46.970619	4.713105
25.770464	4.540534
-4.531035	4.417398
-23.033995	4.396572
-46.965172	4.394032
-45.903862	4.345784
-41.597549	4.267410
-35.701122	4.191509
-22.425936	4.141747
2.989148	4.134129
24.140390	4.140013
33.213745	4.090293
29.290779	3.992609
21.289217	3.936463
24.728882	3.934502
7.062163	3.921664
-19.060888	3.891578
-35.313797	3.883128
-33.455166	3.890431
-22.942566	3.888440
-13.812163	3.880340
-4.979967	3.877318
4.275628	3.876729
7.830822	3.869239
1.697599	3.878142
-4.301386	3.921684
-1.551879	3.950050
4.414723	3.934546
5.489126	3.918950
3.973271	3.940311
4.576152	4.003565
1.051098	4.102906
-10.040812	4.181035
-18.575333	4.187732
-15.784451	4.221819
-8.416538	4.350083
-3.911231	4.450537
0.256119	4.472069
6.227209	4.471699
10.086580	4.467272
7.947205	4.463174
6.793833	4.466394
16.031658	4.475783
28.465023	4.477808
31.085039	4.475576
30.803980	4.475627
21.257551	4.503299
14.765884	4.626884
-4.998685	4.737993
-20.510242	4.741714
-9.122375	4.816563
-4.680782	5.041135
3.475074	5.330101
6.322291	5.669734
-6.412586	5.976396
-20.807470	6.015660
-17.360788	6.367103
-7.322081	8.139260
-5.544013	9.941455
-2.397586	10.284068
10.045654	10.585456
15.108971	12.199610
5.223623	13.393125
-10.344608	13.512398
-7.888803	13.626820
-6.189228	13.894409
-2.625071	13.959806
4.480762	13.956776
12.008386	13.953166
12.405805	14.004658
-0.494699	14.104702
-14.204947	14.124425
-14.897872	14.136251
-12.311692	14.211310
-9.791810	14.275950
-8.336956	14.301631
-1.274915	14.309084
6.487374	14.310075
7.838002	14.310195
3.416502	14.324048
0.354810	14.347980
-0.457325	14.360062
-0.261515	14.362365
1.828461	14.363969
5.849733	14.369592
9.316195	14.374577
13.166405	14.374366
16.998348	14.389492
20.675140	14.419750
24.005814	14.437574
26.560848	14.440073
14.452203	14.439950
12.106724	14.439977
8.993940	14.441741
7.342023	14.450854
19.631672	14.461067
21.569818	14.462287
24.333603	14.458844
24.117777	14.455721
8.155132	14.454312
2.734347	14.454439
-3.741732	14.454130
-7.683582	14.457458
5.028837	14.463248
7.954674	14.465332
9.274202	14.465320
9.821558	14.465466
-5.078622	14.465611
-16.900448	14.466132
-35.288719	14.468568
-52.384838	14.473027
-53.038437	14.475653
-60.388275	14.475820
-59.774567	14.476006
-55.915977	14.476430
-62.881405	14.476947
-52.330475	14.478295
-37.558014	14.481270
-24.309326	14.484129
-11.957113	14.484789
14.097204	14.484840
30.152746	14.485601
48.382938	14.486535
54.802914	14.487696
69.338989	14.489746
74.872353	14.492611
70.328270	14.494301
55.763546	14.494285
47.293213	14.495990
24.009825	14.501398
1.668316	14.507391
-18.716162	14.509866
-35.802261	14.509097
-50.401325	14.509499
-61.641121	14.512256
-80.549843	14.513581
-70.656502	14.513031
-67.691093	14.512920
-59.780766	14.512764
-46.759087	14.512582
-30.004456	14.512640
-10.319897	14.511585
10.122272	14.510500
16.641018	14.510734
43.468784	14.509780
53.685673	14.506497
58.229649	14.504251
57.408394	14.504242
53.321651	14.503513
46.442616	14.501250
36.921329	14.499411
16.261301	14.498981
21.702337	14.498919
12.117513	14.497558
1.086820	14.495607
-6.456234	14.494960
-8.916339	14.494929
-8.545626	14.493817
-5.790327	14.492519
-15.259521	14.492408
-1.926655	14.491756
-3.037408	14.489650
-4.575150	14.488291
-5.720500	14.488269
-5.373971	14.487829
-2.813719	14.485696
1.007158	14.483307
-7.199554	14.483058
6.620309	14.483090
4.597329	14.481193
0.220059	14.479157
-5.505706	14.478165
-9.201181	14.478702
-8.290941	14.481121
-3.816021	14.482911
1.642798	14.482937
7.227155	14.484687
8.602977	14.489109
6.550006	14.490182
4.932485	14.486887
6.840621	14.487326
5.632820	14.489638
4.651353	14.485127
10.356794	14.479522
14.471578	14.480217
6.945100	14.482191
-1.800412	14.481563
-2.354229	14.480654
1.885330	14.482625
-5.351236	14.486817
5.867925	14.488429
14.639561	14.488464
-2.867506	14.491673
-2.989834	14.495640
-3.390048	14.496603
-0.280898	14.496658
1.030470	14.499128
-3.324904	14.503662
-7.662789	14.507121
-4.904023	14.507683
2.198055	14.508684
1.815535	14.516405
0.196003	14.526919
2.553711	14.529509
3.671892	14.531256
-1.693799	14.543253
-5.762138	14.553144
-1.878972	14.553471
16.326721	14.556899
16.889528	14.563087
4.832773	14.563890
9.651259	14.565498
12.626168	14.569921
7.840817	14.571101
1.918954	14.571596
0.992885	14.575350
11.273616	14.580277
0.663313	14.582879
-12.410128	14.582519
14.572842	14.587125
4.319427	14.601743
-7.565534	14.613694
-10.968122	14.614685
-0.248527	14.619186
14.604254	14.634702
19.899237	14.646470
15.581037	14.647985
9.551538	14.648203
1.623191	14.650792
-6.601004	14.653660
-3.121016	14.655697
13.954069	14.657062
28.922346	14.657018
30.842831	14.654007
25.159109	14.652839
18.843800	14.654607
14.162321	14.650860
13.089353	14.645023
14.917828	14.644477
15.599123	14.642462
18.545994	14.637442
27.736059	14.636033
42.857071	14.636027
58.646351	14.633687
62.885494	14.631644
48.167770	14.631455
24.771303	14.630852
9.988235	14.628165
19.366774	14.625418
57.483738	14.625176
98.964249	14.624059
98.841202	14.618223
38.794067	14.613169
-65.374504	14.612789
-186.691864	14.611113
-270.733978	14.605896
-295.923981	14.601771
-251.336487	14.600665
-183.323944	14.600759
-128.708420	14.599404
-96.858215	14.594897
-82.387024	14.590348
-67.904175	14.590602
-49.670841	14.591410
-9.219496	14.588347
21.423058	14.587560
30.729927	14.590192
33.523304	14.592452
16.308840	14.592781
6.949257	14.587396
16.464870	14.583292
37.679550	14.584368
45.417137	14.574524
17.015196	14.556927
-1.139746	14.551177
5.247784	14.550775
3.427113	14.543402
7.444719	14.535051
23.047094	14.531705
30.919827	14.531365
19.726400	14.531176
1.670562	14.529642
10.790727	14.526975
25.249554	14.525292
17.197674	14.525191
15.784407	14.524989
19.812904	14.524587
22.453964	14.524548
31.095375	14.524563
39.044147	14.524569
55.162785	14.524317
5.752556	14.523999
36.929127	14.523969
18.133446	14.523926
31.223759	14.523865
12.614035	14.523879
19.964830	14.523893
-32.763523	14.523808
-68.397209	14.523612
-72.498680	14.523536
105.086655	14.523549
98.467003	14.523525
68.112862	14.523514
14.127334	14.523512
0.428994	14.523461
-58.950600	14.523338
-91.015854	14.523395
-95.932579	14.524037
-86.556282	14.524902
95.024567	14.524969
104.191414	14.525404
63.035191	14.528396
54.275906	14.531512
-10.575341	14.531859
-57.884758	14.532825
-91.731148	14.537222
-123.545937	14.541269
-144.078735	14.541720
130.536743	14.541967
91.145309	14.545801
49.343273	14.550144
13.604749	14.550976
-12.959568	14.551074
-27.477110	14.554465
-28.173786	14.558650
-22.273033	14.559634
-14.893717	14.560083
-3.544532	14.563543
8.020493	14.566718
16.374552	14.566917
24.222858	14.567682
26.846077	14.571003
22.367550	14.573811
20.268290	14.574227
22.504810	14.574602
18.160517	14.577492
9.031721	14.581524
9.395487	14.583296
20.409550	14.583294
27.921202	14.585685
28.220116	14.590450
32.460602	14.592899
42.509171	14.592766
46.807484	14.594077
47.853260	14.596829
36.806969	14.598226
60.859909	14.598265
77.595528	14.598371
88.395477	14.598880
102.108963	14.599504
99.143448	14.599989
103.742317	14.600183
107.201729	14.600098
84.039528	14.600299
43.056793	14.601077
7.149579	14.601564
-10.699223	14.601559
-49.866539	14.602053
-91.265060	14.602921
-96.229126	14.603189
-144.592575	14.603117
-202.077347	14.603484
-141.673904	14.604122
3.411037	14.604461
53.411217	14.604471
14.979724	14.604634
-38.014175	14.605204
-61.185337	14.605626
-88.884888	14.605550
-135.782104	14.605717
-160.244415	14.606321
-97.600159	14.606553
13.788630	14.606549
38.901775	14.606911
-19.605534	14.607173
-77.887138	14.606958
-122.414085	14.606894
-145.215088	14.607298
-172.899887	14.607525
-197.128906	14.607249
-108.375946	14.607021
75.577301	14.607408
157.288574	14.608314
109.592346	14.608924
91.325096	14.608960
112.524704	14.609117
99.399841	14.609481
84.665192	14.609629
90.786278	14.609612
78.090912	14.609573
50.252377	14.609546
52.407215	14.609543
52.908840	14.609421
52.454754	14.609127
48.984135	14.609011
47.151829	14.608984
48.731075	14.608570
36.837505	14.608182
21.403364	14.608094
6.443979	14.607950
2.891117	14.607535
4.622140	14.607103
-4.438983	14.607256
-2.735931	14.604594
3.155507	14.596183
-1.861978	14.589836
-0.565990	14.589774
-2.912940	14.586206
-9.216082	14.576848
-8.186086	14.570795
-14.074001	14.570149
-18.703430	14.571200
-24.374222	14.572124
-45.327892	14.571760
-53.131287	14.569672
-46.103996	14.567299
-27.330986	14.567475
-5.036035	14.569002
9.110304	14.566596
11.930855	14.561748
2.873000	14.560106
-14.728038	14.560297
-14.242872	14.559014
-19.313608	14.558514
-20.969130	14.560799
-16.239555	14.561964
-14.816592	14.561003
-3.950550	14.563233
-4.300449	14.567856
-10.603824	14.570055
-3.159811	14.568263
-5.346081	14.561621
-10.390574	14.555272
-15.233615	14.554512
-9.695426	14.556482
-4.844451	14.559275
6.701468	14.560143
10.099217	14.558201
28.475534	14.561786
33.952332	14.571469
28.684748	14.577450
14.619870	14.577153
-3.345392	14.574994
-22.294146	14.574178
-49.303200	14.574890
-52.442688	14.576063
-32.044689	14.577148
-13.255561	14.577762
14.383506	14.577775
39.531418	14.577303
58.258236	14.576777
67.321251	14.576818
60.118874	14.577517
-10.419188	14.578473
-29.195610	14.579067
-36.509281	14.579221
-31.821678	14.579007
-36.777725	14.578391
-37.576382	14.578015
-10.652136	14.578440
10.306238	14.579607
21.831942	14.580624
5.402028	14.580908
-3.869040	14.580820
-14.297502	14.579632
-32.010098	14.577673
-36.749714	14.577402
-25.623610	14.578626
-8.132433	14.578890
7.279051	14.577981
26.724842	14.577628
31.029463	14.578085
28.376627	14.578012
8.359796	14.577196
1.795572	14.576851
-10.296853	14.577043
-25.156666	14.575291
-46.380245	14.571705
-41.700653	14.570391
-24.637369	14.570310
-2.562637	14.567819
21.226004	14.565380
49.220840	14.564797
51.769241	14.564878
46.008698	14.565627
19.892565	14.565802
0.065277	14.566339
-23.047615	14.568604
-40.589909	14.568870
-48.406006	14.568317
-31.469576	14.571983
-14.982872	14.577742
9.422577	14.581903
21.998074	14.584224
36.515862	14.584149
39.762650	14.583079
35.999031	14.592675
13.873920	14.616447
-2.173874	14.631859
-12.179237	14.632470
-7.867363	14.636288
3.813838	14.642679
9.589951	14.645091
6.502509	14.649265
3.914376	14.666226
1.918617	14.688079
-6.321235	14.690098
-13.829283	14.707618
-7.995429	14.768405
6.567781	14.806173
19.094751	14.805965
24.018419	14.806766
26.134842	14.806749
33.513474	14.812937
46.644005	14.813087
39.930519	14.860744
16.428429	15.073374
1.256005	15.283272
6.905061	15.297729
10.633404	15.435531
0.449614	15.968391
-11.655020	16.485092
-9.553999	16.605844
0.666762	16.643408
4.988633	17.060881
4.042262	17.703762
-10.629842	18.084797
-18.831779	18.119463
-24.955250	18.223492
-33.677097	18.721712
-35.906601	19.359016
-28.377735	19.660633
-20.637444	19.648273
-15.346884	19.874403
-16.686058	20.527357
-22.956421	21.049780
-23.156282	21.120857
-19.895729	21.177513
-19.840151	21.529346
-24.496086	21.845871
-24.551121	21.914293
-24.178978	21.916687
-14.912392	21.953861
-9.406497	21.981964
-4.180325	21.993177
6.637091	22.002104
13.696825	22.009264
10.447348	21.990898
5.414683	21.967255
6.838557	21.976032
-13.196063	21.974472
-10.256291	21.930861
20.210331	21.864140
30.564493	21.779552
38.345898	21.698380
35.753132	21.687498
30.236017	21.589758
31.919468	20.995173
13.960519	20.212440
11.561571	20.042076
-0.049020	19.884304
0.696400	18.937740
-9.549616	18.114405
-22.657351	18.025633
-35.318523	17.938744
-42.631878	17.732414
-46.649918	17.680889
-48.064671	17.681124
-33.614887	17.681129
-29.230537	17.639215
-36.235546	17.561487
-27.183905	17.550261
-15.294867	17.541504
-1.123368	17.478956
13.622956	17.429548
26.727142	17.411909
47.701385	17.403801
50.638069	17.401442
37.292473	17.402466
31.288332	17.391378
23.286903	17.370607
13.984786	17.360121
3.379423	17.359123
-8.393693	17.360229
-6.078050	17.357651
-16.094284	17.353281
-35.687153	17.355619
-33.676643	17.349659
-22.828190	17.327364
-12.198316	17.309330
-4.891846	17.305317
5.561657	17.307116
30.256483	17.307072
41.021820	17.300600
37.343155	17.287485
44.447407	17.277573
45.926128	17.276291
43.233540	17.275915
36.525394	17.274643
25.891720	17.274588
23.911228	17.274546
7.888310	17.274841
-22.459400	17.272396
-42.312382	17.267679
-69.469170	17.265947
-78.077049	17.266422
-67.488922	17.266901
-59.579201	17.267269
-44.168137	17.267281
-29.886024	17.265545
-25.518084	17.261814
-6.531856	17.259853
-2.821879	17.260914
-13.663131	17.262346
-10.749155	17.262821
21.161072	17.262428
26.832933	17.261644
17.659266	17.260798
2.900045	17.260555
4.962406	17.260736
-6.509864	17.260780
-26.876751	17.262041
-40.888889	17.263594
-43.759491	17.263058
-55.191666	17.261660
-57.488800	17.260954
-60.707943	17.260853
-56.847294	17.260969
-47.935150	17.259737
-49.782204	17.256071
-29.460148	17.251841
-14.462877	17.249840
2.785587	17.249987
29.993225	17.249584
31.602482	17.247789
33.841061	17.246550
28.972193	17.246542
8.012438	17.246990
9.400169	17.247564
5.844628	17.247898
7.295268	17.247921
-1.174353	17.248140
20.174831	17.250011
23.289892	17.253141
23.537748	17.253988
8.921966	17.254709
14.455358	17.259811
11.183495	17.264746
9.910846	17.265528
-0.308125	17.265881
-1.808199	17.267962
28.480282	17.270086
32.641975	17.271055
20.644979	17.271122
26.974693	17.271427
22.593277	17.273428
18.729548	17.275597
1.765480	17.275469
-11.077751	17.276699
-13.253092	17.280727
4.335884	17.282391
-5.361447	17.282476
7.512308	17.284609
10.494373	17.286989
18.426012	17.287889
10.079098	17.288328
13.585382	17.288702
7.236106	17.288523
15.510712	17.293663
3.457701	17.307144
13.045137	17.315022
16.390882	17.314592
28.454681	17.323494
25.647617	17.340237
36.620422	17.349016
37.652203	17.349878
36.722721	17.349348
35.519993	17.350269
19.002064	17.354507
28.907341	17.359621
43.368855	17.360619
44.143219	17.358170
60.807613	17.359253
62.441887	17.365499
59.811146	17.369108
59.724976	17.367153
59.909634	17.366230
45.231583	17.368462
49.250248	17.368143
59.433487	17.364677
75.521500	17.363794
73.148117	17.364660
72.192390	17.362057
67.663437	17.359032
61.272751	17.360407
66.203140	17.361889
81.719543	17.359837
92.376328	17.358505
98.613174	17.360018
106.311760	17.361403
110.278587	17.360441
102.189217	17.355841
77.763664	17.350676
43.182404	17.350491
15.630717	17.349066
-3.988836	17.340179
-32.911297	17.335207
-79.286201	17.337133
-135.155106	17.333998
-188.956467	17.329575
-225.679764	17.331108
-230.798386	17.330727
-197.232803	17.326958
-130.677383	17.326008
-62.778496	17.325571
-38.348026	17.321264
-71.710037	17.315697
-141.113937	17.313898
-213.819839	17.314445
-258.566315	17.309433
-256.373993	17.296881
-212.737930	17.287447
-146.165848	17.286943
-88.115410	17.283175
-77.154182	17.270056
-120.950844	17.259966
-186.293182	17.258303
-237.431549	17.258114
-247.550491	17.256296
-195.497787	17.254131
-98.566872	17.252295
-5.289558	17.251036
57.205158	17.250708
89.062691	17.250614
94.228836	17.249548
82.874878	17.248375
73.803963	17.248156
75.494736	17.248280
87.347618	17.248308
98.142525	17.248302
90.891899	17.248384
68.601105	17.249025
55.611439	17.250198
59.118401	17.250681
66.987236	17.250658
73.538635	17.251575
76.804070	17.252548
73.510338	17.252678
66.680405	17.252655
59.140209	17.252548
48.427776	17.252464
40.940926	17.252455
44.656765	17.252476
50.850739	17.252693
48.736019	17.252760
41.847095	17.252663
35.750404	17.252504
41.080807	17.252439
33.731934	17.252619
15.508340	17.252634
11.102416	17.252756
7.992672	17.252798
6.328732	17.251844
3.783365	17.250454
0.645564	17.250126
9.711607	17.251345
8.176834	17.251173
8.155475	17.248631
-3.349435	17.250309
-4.257600	17.258354
-7.332263	17.264513
-11.105241	17.264864
-12.104682	17.265829
6.130000	17.273001
18.396418	17.282904
34.137985	17.288174
49.787281	17.288334
-50.454590	17.290615
-46.206783	17.297487
-34.763912	17.302368
-13.394991	17.302843
-15.382285	17.303297
20.892529	17.304218
45.982414	17.304276
69.747276	17.304422
66.126602	17.304443
-51.333351	17.304968
-60.086788	17.307259
-43.664589	17.309113
-49.717323	17.309187
-14.986204	17.310160
10.028164	17.313116
36.980263	17.315548
64.137642	17.316025
65.285255	17.316177
-45.560017	17.317539
-46.610287	17.319162
-48.983837	17.319635
-16.191214	17.319689
1.768280	17.320604
17.186960	17.321674
31.496874	17.321819
32.261925	17.322079
20.380484	17.323633
-2.526976	17.325123
-11.827295	17.325275
-30.249523	17.325796
-32.567612	17.327677
-30.534567	17.328918
-23.626543	17.329020
-13.643305	17.328928
7.174406	17.327887
11.266068	17.326672
11.167135	17.326790
-5.966030	17.325710
-13.092590	17.322264
-16.474224	17.320271
-18.331839	17.320488
-20.942551	17.319857
-3.774924	17.318808
17.948557	17.318346
17.820751	17.317776
-13.990092	17.319246
-15.087358	17.322042
-8.401651	17.321718
-2.525267	17.320892
-2.662128	17.323021
9.816568	17.324169
27.454826	17.323032
26.025072	17.322720
12.757831	17.322901
4.476452	17.321960
5.814240	17.320736
8.637908	17.320368
8.535300	17.320917
25.807451	17.320536
31.915724	17.317652
40.892464	17.316336
47.665752	17.318672
3.736485	17.317957
-39.524769	17.313169
-75.492462	17.311008
-54.153431	17.311312
-27.583006	17.310169
-15.506441	17.307318
3.655237	17.305712
42.329262	17.308088
67.555244	17.310213
30.024878	17.309771
-40.266678	17.314196
-65.044243	17.323118
-40.679852	17.326815
-14.304419	17.326908
5.832375	17.332176
32.609318	17.340944
64.961052	17.345587
87.102394	17.345734
60.821976	17.348005
-11.329163	17.355555
-51.585232	17.362459
-26.562092	17.363510
9.500455	17.364775
30.868200	17.373287
55.526409	17.383083
73.791969	17.385679
68.513786	17.386311
51.859699	17.394850
34.438301	17.407774
18.747925	17.413973
10.529496	17.413822
10.134508	17.417883
21.571352	17.428614
18.545109	17.437456
13.666604	17.439547
9.203398	17.439198
2.376796	17.441547
-23.674482	17.446711
-39.033775	17.451313
-43.823818	17.452837
-28.384459	17.452553
-26.487638	17.452873
-24.453272	17.453194
-14.265742	17.452461
-4.780486	17.452120
-13.190598	17.454027
-45.043694	17.458567
-47.345024	17.462044
-25.339375	17.461943
-22.641762	17.467096
-21.040901	17.483364
-10.774305	17.497919
-5.387516	17.500793
-8.049572	17.501999
-22.153824	17.512203
-18.653698	17.526438
-2.071869	17.534204
-3.952078	17.534746
-15.940445	17.536724
-25.381931	17.544512
-24.840336	17.551777
-25.321827	17.553333
-38.443890	17.553509
-21.419409	17.556271
18.866112	17.559023
30.388069	17.559629
23.902420	17.559666
8.141023	17.560547
9.549295	17.561405
8.849504	17.561256
11.107489	17.561001
16.416552	17.561680
20.095060	17.562273
-13.898186	17.561588
-10.518953	17.560907
-8.851958	17.561178
-7.851390	17.560905
-6.177098	17.559469
-16.003670	17.558226
-13.290768	17.558100
-9.325924	17.558405
-5.924199	17.558308
8.186688	17.558207
6.593109	17.558147
1.303306	17.556952
-6.312115	17.554565
-27.974339	17.553595
-34.814510	17.553440
-37.300194	17.549292
-34.636711	17.543537
-27.050758	17.541851
-1.769279	17.542177
10.276420	17.542004
17.642494	17.541832
13.300387	17.541519
19.651373	17.539425
16.402861	17.533867
7.289489	17.529873
2.936662	17.530218
-1.026054	17.526989
-6.434088	17.518930
-5.531368	17.513802
6.415917	17.513014
20.966335	17.512995
27.164249	17.512520
25.230206	17.512096
8.471353	17.511539
-8.011086	17.510677
-19.823191	17.510099
-10.115571	17.509928
-12.544445	17.509932
1.187491	17.509918
15.318867	17.509985
23.021484	17.509979
20.923491	17.509483
16.139091	17.509005
10.157667	17.508871
7.130235	17.508842
12.992138	17.508837
16.926558	17.508951
19.131783	17.509188
17.189400	17.508825
6.958652	17.508085
0.890532	17.507849
2.616136	17.507866
14.305840	17.507879
23.333534	17.507978
41.837040	17.508343
50.166328	17.508102
37.502743	17.506723
17.384085	17.506001
-11.385269	17.506111
-23.000298	17.505819
-23.164700	17.505625
-10.880518	17.506744
-7.537537	17.508591
-5.676586	17.508759
-8.382021	17.509520
1.236685	17.512970
-7.248805	17.514589
-11.518232	17.514517
-13.711376	17.515156
-14.902534	17.514774
-16.752537	17.515085
-15.215848	17.516359
-1.463617	17.516180
-1.552721	17.516027
-11.895422	17.515438
-9.445238	17.513178
-7.587697	17.516705
-2.452402	17.532124
4.190453	17.542261
5.521593	17.537466
7.166973	17.561934
14.769735	17.636343
20.689768	17.692366
16.173857	17.695591
8.266700	17.712608
5.240826	17.793352
3.036288	17.895695
-2.202648	17.942051
-3.587070	17.938992
-2.097994	18.002289
1.917703	18.173981
9.342156	18.319115
18.458561	18.333139
21.904612	18.335382
23.036980	18.481840
17.965990	18.673761
-3.264294	18.733461
-23.974775	18.707060
-21.123343	18.755192
12.028007	18.938345
27.006628	19.140013
18.309364	19.200790
23.171680	19.204239
9.611880	19.277740
-6.385230	19.277878
-24.010578	19.183401
-20.749586	19.171799
-2.960480	19.078730
26.510149	18.670918
31.257292	18.242636
30.084942	18.146290
11.576488	18.116522
-4.027231	17.719017
-17.923050	17.070372
-13.230475	16.674109
3.239692	16.649920
10.789651	16.539114
20.769159	15.966931
19.535334	15.172785
7.336978	14.753017
3.018245	14.747789
-2.157693	14.440143
-0.488552	13.485219
3.417712	12.613388
4.250824	12.462578
8.326534	12.358126
-4.867138	11.741140
4.621596	11.161156
4.750444	11.036831
-2.169965	11.030764
-9.369912	10.962414
-14.381475	10.922008
-33.408131	10.912267
-38.966480	10.898270
-34.992653	10.872320
11.892303	10.859511
8.236440	10.868077
-10.777724	10.860991
-29.427799	10.838711
-41.342468	10.826568
-36.158817	10.823155
-34.329437	10.821178
-21.577475	10.820827
-6.254329	10.829848
-7.065523	10.843404
-1.317096	10.840447
-3.849461	10.826103
-12.626240	10.827798
-8.625702	10.846343
-13.214011	10.859488
-13.622090	10.860483
1.191869	10.857605
5.311763	10.855817
-19.601202	10.855693
-24.555611	10.856719
-32.312740	10.858408
-30.200087	10.859859
-37.827244	10.860703
-38.079002	10.857233
-22.523880	10.847107
-5.724072	10.841190
6.084113	10.841655
-16.905581	10.836919
-11.566408	10.830960
-0.331357	10.830510
1.089675	10.829809
5.908435	10.827573
24.922243	10.826680
43.113285	10.826786
43.426785	10.826827
18.014603	10.825604
-13.520999	10.821910
-5.675676	10.818590
-1.802660	10.818532
1.970220	10.814702
9.218028	10.804312
15.580876	10.797721
13.015482	10.797310
3.073560	10.797393
-0.464942	10.798770
6.821829	10.801601
11.732468	10.801849
10.907821	10.801928
17.957817	10.808478
28.519545	10.818417
28.826313	10.823285
24.999628	10.823427
23.825703	10.824764
12.014504	10.828935
-7.901308	10.832502
-16.282578	10.833133
-13.304623	10.832762
-14.937379	10.833488
-19.144848	10.834578
-23.094765	10.834255
-34.597137	10.833534
-32.139954	10.834146
-19.631441	10.834473
-5.256785	10.834483
7.476164	10.836105
5.611472	10.837644
6.613446	10.837016
13.198217	10.835716
18.739563	10.836645
23.434164	10.840941
23.383627	10.845040
16.830011	10.844280
9.684586	10.843209
3.311040	10.847044
-1.014379	10.847945
1.544602	10.844407
5.945597	10.844197
3.550998	10.843701
4.860260	10.843030
13.393783	10.845399
8.974052	10.845367
-8.135365	10.851046
-16.297823	10.863740
-6.976305	10.866880
5.444526	10.867605
10.463905	10.874233
13.229678	10.875580
[truncated: 106,414 more rows]
