# Supplementary material for: Surface electromyographic analysis of differential effects in kettlebell carries for the serratus anterior muscles
Source: PeerJ. 2018 Jun 12;6:e5044. doi: 10.7717/peerj.5044 (PMC6003386; doi:10.7717/peerj.5044)
Supplement: Supplemental Information 1 — Raw files and R-script file for processing of EMG data. [file peerj-06-5044-s001.zip › Raw Data Anon/Athlete_13.csv]

-20.783482	20.542952
-0.279802	20.593107
59.326473	20.590229
85.427994	20.598097
76.534599	20.670628
56.747398	20.751083
25.956095	20.770693
22.644253	20.764982
29.181120	20.803383
41.808353	20.880919
53.326778	20.941000
79.029724	20.955584
79.066780	20.956762
62.812233	21.001680
-8.312716	21.094097
-47.950211	21.162874
-60.864918	21.170828
-52.317684	21.187021
-56.066967	21.266098
-46.340778	21.348711
-25.847866	21.372349
-15.986171	21.371025
-19.425291	21.400263
-46.367111	21.452114
-59.948708	21.485905
-50.326302	21.491175
-46.335964	21.494371
-45.801197	21.519230
-49.730904	21.555464
-48.080856	21.575455
-46.944408	21.576324
-62.123371	21.586010
-90.348755	21.620310
-99.962700	21.654404
-90.870621	21.662699
-76.085701	21.664433
-57.327587	21.687145
-25.390211	21.715595
22.746048	21.724825
74.578423	21.723959
101.866249	21.733278
93.877686	21.754393
76.845215	21.773378
61.354183	21.777788
36.632908	21.780455
13.393078	21.811050
6.439085	21.861956
15.521368	21.888464
48.095650	21.887970
66.689323	21.907743
3.899407	21.955173
-8.176965	21.987875
-8.180666	21.993156
-5.339751	21.993805
-18.458158	21.998209
-19.055994	22.001453
-28.086615	22.003649
-30.362848	22.004007
-11.176378	22.000624
9.278929	21.995375
1.754055	21.989965
-7.152999	21.988003
-26.975943	21.993364
-37.243256	21.995409
-41.214527	21.983177
-21.954075	21.971392
7.028910	21.971087
39.523132	21.965513
57.152531	21.949989
67.206924	21.942253
56.495331	21.943956
56.010963	21.942907
41.330856	21.939087
21.173759	21.937637
7.010807	21.937590
2.293396	21.937605
-9.142262	21.937643
-39.919666	21.937868
-54.094574	21.939869
-48.945679	21.943333
-53.624779	21.945822
-56.799286	21.946115
-51.923531	21.944298
-32.412605	21.943222
24.951332	21.947781
49.887035	21.957094
34.864998	21.962816
38.702492	21.961199
36.115128	21.957029
20.536341	21.954943
0.210592	21.957985
-7.533526	21.966648
25.972069	21.978113
46.842106	21.984585
74.756058	21.983034
42.345917	21.999876
58.354523	22.041262
55.449505	22.062025
36.468784	22.062010
3.737588	22.069229
-14.601806	22.069277
-29.641106	22.071650
-8.842991	22.079653
14.740560	22.079174
22.447905	22.120518
41.229687	22.187458
30.085354	22.200724
-1.935514	22.213720
-33.916340	22.274723
-74.679199	22.315464
-62.407833	22.319464
-18.154833	22.319712
24.082926	22.318913
4.917875	22.318108
-8.915408	22.319162
-44.672604	22.328995
-104.543961	22.349594
-181.789856	22.359596
-210.300095	22.359745
-209.609436	22.373350
-156.317383	22.396511
-83.223999	22.410610
19.520563	22.413099
47.261837	22.412901
46.496975	22.420330
24.235577	22.437649
1.279617	22.452044
-2.752142	22.454184
5.962139	22.455252
21.631443	22.467556
32.672611	22.487700
54.804176	22.505556
48.430679	22.512953
38.967098	22.512115
39.039352	22.528294
50.394203	22.585512
55.880318	22.649477
57.879898	22.665428
54.373840	22.669825
50.205402	22.740017
30.690002	22.845961
25.429258	22.899385
23.280624	22.900364
41.601093	22.920710
52.746868	22.992670
57.470562	23.075659
64.008492	23.114124
79.278381	23.114407
55.705215	23.145897
14.291956	23.231714
-22.706060	23.299223
-18.594301	23.307728
-1.120068	23.319996
22.550861	23.378296
49.713478	23.434835
90.257347	23.449596
98.055611	23.450005
60.409069	23.476181
16.115618	23.525763
-2.924642	23.561949
15.377855	23.565130
45.053482	23.569031
85.382668	23.617294
124.175072	23.687159
136.760452	23.717159
133.733597	23.710552
110.484406	23.731575
117.285950	23.796425
69.677055	23.850145
23.030888	23.859005
-31.131775	23.855350
-71.530968	23.878775
-104.705940	23.922092
-109.772118	23.952534
-86.044487	23.958670
-67.279877	23.959278
-49.633160	23.974211
-44.789345	23.999947
-51.158203	24.017824
-63.342510	24.020613
-89.600502	24.022865
-90.641243	24.038927
-68.172302	24.058130
-41.379692	24.063223
12.433816	24.064810
57.957527	24.081429
64.780136	24.101194
42.488945	24.105780
-10.483418	24.107668
-53.675819	24.125847
-65.723480	24.150288
-62.684601	24.160046
-56.537392	24.160164
-14.731228	24.175020
28.883394	24.206293
40.663136	24.226501
1.937165	24.227406
-31.340261	24.236208
-61.031139	24.264357
-66.674339	24.287647
-62.734703	24.291756
-55.895966	24.293060
-32.544476	24.307529
1.742017	24.328096
-10.790723	24.338472
-37.965160	24.338223
-75.898865	24.344521
-88.046059	24.361322
-82.610001	24.368677
-66.378395	24.363365
-14.107009	24.363659
38.326862	24.366997
-6.626560	24.363001
-1.324716	24.358585
-9.975673	24.358063
-18.351206	24.360567
-28.005779	24.364571
-20.433720	24.365274
30.530575	24.366980
61.241291	24.375410
80.383141	24.384417
7.550784	24.388052
2.084023	24.388206
-12.012160	24.389055
-31.278574	24.392492
-39.423546	24.397789
-8.502816	24.401129
-0.528988	24.399197
1.211986	24.395874
32.089676	24.395164
6.348402	24.395061
24.832500	24.394220
19.531494	24.395287
9.409646	24.400778
25.252779	24.405725
14.646717	24.405464
2.125932	24.406261
32.731251	24.410099
46.841503	24.411116
23.430273	24.411024
31.111340	24.412226
24.284931	24.410669
5.999604	24.407995
-11.980157	24.409582
-24.082277	24.412033
-51.909458	24.410801
-54.475346	24.409079
-40.065834	24.409054
9.212431	24.407276
22.871956	24.401960
35.573734	24.398523
43.908947	24.399496
54.330940	24.395954
39.335018	24.384720
19.222239	24.375797
-12.252934	24.374605
-21.418180	24.374115
27.092501	24.364172
23.121983	24.346565
23.446016	24.335159
31.182848	24.335247
15.616833	24.330585
14.155252	24.307772
10.821848	24.287470
-3.244865	24.285528
-9.963180	24.283890
7.762304	24.287542
32.913525	24.310474
37.645794	24.325033
48.543633	24.324947
62.160816	24.340580
45.009617	24.367214
39.820137	24.380720
45.754185	24.382002
23.735126	24.380495
-8.108682	24.380175
-30.938396	24.383162
-21.984409	24.387276
-9.126904	24.387825
-12.602483	24.385065
5.387297	24.383162
45.621128	24.383089
76.305595	24.383251
47.222313	24.382963
-2.795134	24.381863
-27.646404	24.380447
-11.504597	24.380280
-3.802972	24.381369
14.228960	24.382036
34.794792	24.381798
40.958321	24.381882
-4.764847	24.383099
-57.461445	24.384827
-82.743370	24.385847
-117.658882	24.385920
-126.031784	24.386240
-107.377716	24.387375
-89.679466	24.388477
-74.815292	24.388418
-68.974487	24.386633
-13.602588	24.384850
36.231152	24.384846
11.485761	24.385427
23.397148	24.386065
39.431442	24.386339
46.663525	24.383762
44.929688	24.381498
44.253727	24.389448
21.713055	24.403301
-6.915088	24.399185
-1.952042	24.378277
20.399015	24.376169
29.900490	24.394972
38.832451	24.399597
54.826786	24.387440
59.499489	24.382740
47.931030	24.387932
23.889204	24.391590
6.547957	24.391678
18.669556	24.390896
54.360714	24.391548
77.392906	24.394991
81.228729	24.397232
76.380875	24.397190
60.297615	24.401272
34.467407	24.411160
10.820615	24.419542
-25.584887	24.418922
-54.626785	24.415958
-120.947098	24.422722
-111.826355	24.432865
-82.542511	24.436249
-42.754276	24.436117
-6.129954	24.437162
-0.059801	24.439350
-4.706092	24.439949
-23.698265	24.438021
-48.061302	24.435314
-51.390339	24.432341
-48.223606	24.423214
-27.543625	24.410606
-2.073489	24.416403
6.290696	24.409632
14.839909	24.331907
6.923824	24.251188
-5.101517	24.247002
-29.333084	24.234901
-40.442135	24.155338
-34.557583	24.086088
-17.875671	24.070866
-7.064720	24.075331
24.597612	24.071623
57.288761	24.053469
76.224434	24.029659
55.205597	24.019100
26.798971	24.022451
41.299400	24.015862
57.608276	23.993250
34.038143	23.978123
56.747627	23.977623
87.381233	23.974251
98.191147	23.962065
75.592140	23.952328
57.885098	23.952038
23.234022	23.952621
-42.759029	23.942541
-77.976692	23.927965
-79.496964	23.923655
-68.495995	23.925232
-44.724056	23.915476
-34.614269	23.896049
-34.231197	23.885210
-56.297485	23.885683
-67.926842	23.882574
-74.932312	23.870255
-72.954659	23.860422
-56.692238	23.860842
-16.701740	23.859713
10.203065	23.848928
28.043907	23.840738
17.607597	23.840403
-11.033396	23.836380
-38.190300	23.823200
-24.331581	23.810987
-33.802410	23.809010
-27.452959	23.810858
-5.594538	23.803572
32.018826	23.767393
44.035004	23.704716
28.277750	23.671730
9.669917	23.671700
-28.987007	23.619307
-74.629280	23.509192
-90.795921	23.432482
-70.352753	23.421215
-30.881817	23.425821
-14.352814	23.398808
-16.635757	23.335499
-16.569162	23.263653
-25.419344	23.225084
-32.782673	23.226929
-34.275162	23.199305
-36.357811	23.100391
-25.118048	23.009459
-28.006073	22.993494
-48.359066	22.994589
-51.215462	22.942734
-38.554386	22.863287
-16.923723	22.821505
2.498770	22.821375
28.196218	22.778769
34.766060	22.643095
31.408106	22.528872
6.997291	22.521578
-1.937653	22.452904
9.910578	22.195978
37.387630	21.944687
65.347969	21.885174
63.826904	21.867006
65.025482	21.643013
65.563683	21.228022
40.832935	20.906937
28.342453	20.855719
28.317999	20.788380
24.773472	20.343739
21.282614	19.757425
2.413836	19.525629
-15.993558	19.529644
-32.574261	19.367998
-22.329271	19.096035
-12.381212	18.952822
0.138619	18.943464
3.778781	18.983675
13.348547	19.030107
18.729666	19.045870
7.006805	19.031157
2.600118	19.049644
1.591248	19.140411
0.307314	19.231335
6.081235	19.250013
2.619640	19.260178
6.800139	19.354734
18.035971	19.480736
5.472202	19.512608
-8.215267	19.472841
-0.824460	19.504101
25.442434	19.614077
34.313934	19.676756
10.375410	19.666048
6.662105	19.670416
24.747757	19.726742
19.245684	19.784754
6.875549	19.804560
6.792408	19.804060
11.622820	19.813728
13.934546	19.830757
4.676349	19.830473
16.808304	19.816004
49.941292	19.815113
63.466961	19.797400
62.412697	19.709845
53.608761	19.612291
40.704594	19.587542
1.793167	19.582579
-42.070484	19.523178
-57.080078	19.432289
-52.912540	19.359194
-47.162113	19.332783
-43.567986	19.354311
-34.216896	19.374683
-24.801519	19.343431
-25.651339	19.278921
-25.837090	19.241417
-18.279161	19.262333
-13.293673	19.316629
-16.808100	19.348104
-20.691219	19.330242
-23.183537	19.252899
-25.860456	19.110573
-26.821096	19.004101
-15.448643	19.001591
-15.897469	18.918526
-29.666344	18.632273
-31.082209	18.357193
-30.236820	18.285002
-27.846733	18.291933
-24.772177	18.186487
-21.108942	17.979258
-5.349338	17.825001
-5.368188	17.796124
-9.738278	17.785063
-20.286863	17.665850
-10.163157	17.502388
-2.051919	17.442556
-2.811587	17.444780
-4.155336	17.375074
18.798441	17.264093
37.256241	17.217556
45.636051	17.220701
39.248989	17.190924
16.808657	17.114944
9.002128	17.053501
-0.705875	17.044174
-8.403221	17.033239
9.872194	16.954784
22.824930	16.855459
22.553499	16.821836
4.900282	16.825119
-13.384885	16.777672
-50.975845	16.682196
-61.521317	16.616816
-53.316933	16.611450
-40.700836	16.613720
-18.281002	16.556061
7.444756	16.434914
4.434371	16.342031
-4.933049	16.331665
-13.607169	16.306103
-41.697712	16.197821
-57.433697	16.096022
-54.874958	16.069761
-35.615284	16.068550
-7.693230	16.032442
-0.836858	15.968371
3.662429	15.923296
0.306906	15.915917
-16.980595	15.910759
-43.717308	15.871004
-44.578236	15.812385
-38.807640	15.780902
-21.525450	15.781245
-16.897984	15.767520
-11.083982	15.718247
-3.516662	15.670994
6.652291	15.659135
17.244780	15.656610
10.816364	15.623262
6.174803	15.572564
3.825680	15.547450
-14.129572	15.547825
-30.244446	15.528461
-39.603333	15.470161
-32.583649	15.413640
-12.953046	15.399160
-2.030240	15.400674
19.460846	15.357885
15.487891	15.271088
15.307547	15.217151
-0.084164	15.223553
-2.822001	15.208089
1.754506	15.131062
10.114317	15.067698
11.602972	15.058006
-3.123307	15.055298
11.473001	15.037112
-8.115412	15.021742
-24.657316	15.016803
-24.703524	15.020760
-27.570559	15.027678
-22.318071	15.028366
-16.010309	15.026730
-3.981343	15.029267
-12.502828	15.027160
-47.596203	15.014207
-56.357037	15.001175
-47.592239	14.997868
-41.408916	14.999570
-29.623217	14.996606
-24.793543	14.988943
-10.657269	14.983235
-6.560060	14.980125
-14.951389	14.980303
-44.839672	14.987975
-47.582554	14.997624
-37.208839	15.000509
-34.354527	15.000965
-34.552330	15.009054
-13.659468	15.023033
-3.109584	15.030317
2.148477	15.026682
4.258205	15.023498
55.358829	15.031642
54.565647	15.044461
55.723980	15.046479
49.908249	15.036132
57.478161	15.024220
59.911579	15.018493
57.248367	15.018093
52.841694	15.017254
43.303368	15.013647
65.815300	15.007187
55.785309	14.994362
56.495743	14.971615
60.203342	14.954383
55.041271	14.954946
40.870377	14.930251
13.811736	14.872711
4.931904	14.852269
-3.054388	14.855993
1.960395	14.844868
8.629639	14.855711
25.083925	14.863377
29.015985	14.852466
20.067253	14.852574
0.344641	14.791080
-8.352468	14.690020
-29.625322	14.670230
-20.638407	14.649589
24.719549	14.553006
35.889740	14.487838
30.360840	14.484266
16.514572	14.485894
-5.686920	14.484050
-7.218099	14.485144
-21.375946	14.487513
-37.523682	14.472475
-26.988123	14.437603
42.217972	14.421549
42.259266	14.422805
39.460064	14.400985
35.416100	14.360966
31.552336	14.335950
13.427917	14.333399
-1.164885	14.334437
-23.714087	14.318358
-57.813187	14.288544
-104.960358	14.268630
-108.895744	14.266125
-90.424675	14.263671
-64.392769	14.247110
-36.942146	14.218656
-9.432226	14.190839
-9.434690	14.179278
-21.929268	14.183522
-52.668224	14.162333
-71.904877	14.072411
-79.152779	13.967266
-59.409157	13.942415
-30.476841	13.940203
1.376936	13.827414
15.835572	13.649862
11.897058	13.558336
-19.096500	13.556197
-32.934334	13.521970
-6.985254	13.397161
5.892732	13.249475
12.498985	13.180454
26.210712	13.180048
31.068413	13.123994
37.395020	12.969587
24.867701	12.846235
-0.048844	12.832599
-3.327502	12.812020
85.115326	12.702058
82.240746	12.595414
54.629894	12.570838
41.267014	12.570226
30.675598	12.516470
13.096691	12.420889
-5.406435	12.353870
6.880177	12.345734
27.684669	12.331747
53.853806	12.236482
58.825443	12.101988
59.468090	12.036751
43.511433	12.036491
19.571041	11.990254
-1.875668	11.862693
-4.043894	11.743099
-3.427317	11.705198
17.672813	11.705450
34.535130	11.659953
50.230293	11.565228
45.922684	11.490532
28.350933	11.473150
8.251869	11.475701
0.860345	11.449099
-26.693186	11.395375
-54.804523	11.357443
-44.209038	11.356677
-10.950658	11.358681
-2.229462	11.326746
-9.862230	11.285749
-3.825007	11.277126
3.042946	11.277196
7.536886	11.243361
3.154229	11.200866
0.077146	11.190848
-0.462431	11.187118
-27.310234	11.148131
-14.822072	11.095084
-1.040100	11.073836
6.718773	11.073660
18.464590	11.040984
16.535622	10.971794
10.366215	10.927409
10.392631	10.926537
20.909096	10.907136
5.904679	10.844328
6.910138	10.794317
14.216066	10.787049
18.726360	10.783202
8.917696	10.750040
0.062645	10.705589
-1.897750	10.684211
7.375762	10.684597
23.920004	10.670108
23.617977	10.632676
27.982431	10.610099
38.706165	10.611012
22.430368	10.606872
0.756595	10.599848
-11.235278	10.602970
-29.883331	10.606554
-55.787323	10.606174
-43.245178	10.601868
13.701607	10.596531
25.835787	10.598145
6.768330	10.594605
7.421993	10.575324
7.803768	10.558420
3.725590	10.556120
-1.825296	10.557692
2.985939	10.556231
1.217208	10.555602
4.554758	10.554902
0.525311	10.551388
1.993961	10.549593
-6.325535	10.554838
-1.059167	10.565746
4.968663	10.574307
14.243814	10.575962
19.638824	10.571486
21.980473	10.561414
4.361531	10.554987
-4.204097	10.558087
-18.874289	10.557014
-19.345688	10.545115
-11.996247	10.534012
-3.423548	10.530136
-6.918506	10.529414
-5.996042	10.529356
-8.900051	10.529984
-5.945899	10.528423
-22.697474	10.524578
-27.360477	10.523440
-18.131433	10.527221
-6.422513	10.532309
-6.442801	10.533527
8.189582	10.532879
17.927826	10.534445
15.646385	10.536145
-11.583216	10.537651
-16.581432	10.538684
-6.970439	10.538447
1.824541	10.540269
4.300201	10.542854
16.407978	10.543601
19.749395	10.542553
25.841539	10.538086
19.675518	10.535028
-2.077765	10.539093
-13.785894	10.541414
-4.274498	10.535398
9.626021	10.540887
4.148993	10.559672
8.883481	10.537918
12.959426	10.470034
10.159036	10.436220
-3.794233	10.444178
-12.367535	10.423259
-22.259314	10.376526
-16.877527	10.350041
-24.806524	10.347013
-25.095015	10.353500
-23.223825	10.355041
-24.471788	10.345046
-32.785267	10.335005
-34.387386	10.332863
-15.535389	10.335495
-7.823011	10.333626
-10.964398	10.328947
-5.301136	10.338774
-7.926198	10.358543
-13.949279	10.368832
-20.337057	10.370374
-28.075533	10.370095
-29.088163	10.368924
-15.802203	10.372407
-0.206254	10.387842
2.504810	10.404031
-3.597028	10.403524
-10.546059	10.397264
-19.623600	10.399205
-31.092472	10.402785
-35.974323	10.403368
-31.311613	10.404581
33.832481	10.416040
26.720692	10.429197
15.471024	10.428561
10.187147	10.445490
10.016685	10.495366
-1.962608	10.528462
4.064713	10.524655
-9.427632	10.518176
-1.437477	10.530091
30.707689	10.546090
21.436789	10.539907
16.366816	10.514299
12.495186	10.502933
-6.267873	10.507965
-9.759097	10.489970
-27.333431	10.450948
-18.087988	10.435726
-13.826711	10.435830
26.657185	10.411340
34.768108	10.375264
38.570831	10.360205
20.343731	10.360443
16.002666	10.353189
-7.489039	10.337574
-7.061622	10.325392
-19.445501	10.319384
-16.326609	10.322044
33.043503	10.327848
29.888367	10.319672
15.880625	10.303175
13.424825	10.299673
-12.767780	10.306425
-2.323369	10.307749
3.065760	10.305552
15.344058	10.304945
24.712675	10.306100
10.255658	10.328951
12.552129	10.373593
4.164081	10.396146
-7.544114	10.396095
-13.150571	10.412429
-12.175668	10.437117
-23.517433	10.450377
-24.320011	10.454404
-3.595891	10.438846
10.394260	10.409674
15.063034	10.403233
8.762733	10.420739
5.347001	10.421657
8.685369	10.395814
-1.428173	10.376222
-2.318562	10.379673
11.825029	10.386902
11.424696	10.376612
4.866689	10.354033
-0.542078	10.342133
-0.693303	10.342587
-2.008104	10.337843
-10.597539	10.329353
2.036993	10.327365
17.259975	10.327483
11.801092	10.328074
16.469698	10.335480
26.345280	10.344545
41.905666	10.346687
38.655453	10.345747
28.486940	10.349537
35.540668	10.365355
35.474888	10.390424
21.585823	10.401092
1.260582	10.390895
-2.072161	10.411757
27.323462	10.499203
38.596432	10.574021
23.834917	10.577790
23.436249	10.601724
26.299486	10.683238
19.583630	10.729765
2.112078	10.730400
-23.717714	10.738628
-14.611708	10.749087
18.713787	10.750101
27.635944	10.750926
23.399662	10.752030
15.894653	10.751540
6.887556	10.752846
-3.394758	10.751323
-26.661736	10.742274
-34.570194	10.738895
-20.157574	10.737937
26.113207	10.730367
41.708523	10.732754
30.654388	10.739953
23.459068	10.739882
23.954561	10.742184
8.445671	10.744972
15.889648	10.745802
33.753605	10.740083
39.234879	10.724520
-50.863609	10.717420
-44.109474	10.717805
-30.182760	10.710332
-17.578985	10.699321
-5.782124	10.691432
-1.991419	10.690792
-21.524071	10.693551
-26.304880	10.690706
-21.548981	10.692941
-8.580988	10.708215
-13.000621	10.716171
-7.070295	10.714610
5.866536	10.736554
11.235340	10.777426
-3.187285	10.795000
-0.026491	10.791243
7.133899	10.801250
6.426896	10.831257
13.053156	10.857366
14.341119	10.862000
22.717997	10.857115
28.660942	10.865602
15.030781	10.883843
17.579426	10.884843
27.648916	10.868352
26.821112	10.861811
3.551176	10.865894
-6.058296	10.866898
-7.662391	10.866820
-1.623543	10.866803
-14.146748	10.867331
-11.152442	10.860360
-1.313075	10.834267
0.928404	10.811456
-2.095842	10.810658
4.279792	10.793984
-9.000698	10.723208
-5.081823	10.629753
-7.836145	10.583276
-8.725014	10.583771
3.743262	10.522917
-15.073809	10.339154
-36.238598	10.161841
-67.980736	10.124238
-91.281548	10.106645
9.373249	9.928808
1.171287	9.668275
-6.105755	9.541607
-4.202934	9.543607
1.598762	9.460673
12.539948	9.229348
7.394284	9.038889
3.899883	9.009974
9.438200	8.998056
23.016712	8.875045
29.823452	8.730425
39.240723	8.678376
41.194866	8.684628
39.069115	8.664622
11.420586	8.606646
12.762306	8.559035
32.522835	8.550715
17.900419	8.553616
-31.014896	8.540722
-41.638058	8.531976
-36.855183	8.536719
-45.257088	8.537959
-70.887016	8.537975
-72.986786	8.528678
-74.549171	8.501906
-72.573486	8.489963
-51.311188	8.487547
-17.077698	8.442820
-7.275549	8.363016
0.904976	8.308246
-1.421405	8.300484
2.473432	8.291179
3.507804	8.212451
6.041734	8.080976
7.813175	8.006091
9.847842	8.004937
12.551855	7.962937
13.317929	7.864597
12.850120	7.804164
9.578213	7.795803
2.909914	7.797323
-3.611748	7.796270
-8.246792	7.791502
-15.191110	7.779253
-18.415154	7.762639
-11.600651	7.759216
-3.827226	7.764476
-7.208080	7.756927
-15.679608	7.751814
-19.835945	7.760967
-20.725010	7.767580
-20.997835	7.768523
-15.487130	7.766725
-13.503422	7.761162
-25.410397	7.756869
-35.137127	7.756200
-35.035347	7.755760
-41.536713	7.749688
-50.650425	7.730956
-48.939247	7.705715
-53.052509	7.696336
-58.908314	7.701699
-18.109005	7.694409
54.840305	7.672693
84.249916	7.654583
63.004620	7.643503
59.143181	7.637821
58.226528	7.639756
63.016102	7.636889
54.259369	7.607048
38.313015	7.568936
32.762878	7.571171
28.376375	7.615782
30.549583	7.657758
46.195496	7.666723
42.651104	7.672314
28.524063	7.715003
10.308008	7.754948
1.627898	7.752100
1.796890	7.743999
-7.841875	7.746050
-2.734152	7.743644
16.958965	7.755085
14.250256	7.775059
-4.537138	7.777411
-26.828730	7.789147
-36.065662	7.837583
-33.268791	7.879618
-35.420666	7.881450
-16.104897	7.887625
20.169250	7.931942
34.656898	7.974154
30.774290	7.982533
16.319366	7.986492
4.991176	8.021459
-3.525855	8.074877
-18.032381	8.104981
-14.871508	8.103791
-6.666656	8.120916
2.925172	8.192913
9.802845	8.267339
10.875646	8.284385
6.449435	8.289948
-3.756498	8.330382
-14.164866	8.354181
-21.361374	8.345650
-36.920719	8.346223
-34.660500	8.339068
-16.402134	8.311642
-10.133543	8.298149
-5.589541	8.298075
-5.655771	8.300237
-9.758400	8.306997
-16.907635	8.307599
-37.123123	8.308460
-41.200489	8.314255
-43.322319	8.306489
-31.981266	8.291657
-35.275738	8.286848
-43.703869	8.286853
-55.060448	8.284527
-61.210670	8.277724
-68.159409	8.269678
-48.781662	8.267785
-29.765234	8.269561
2.119956	8.269558
45.112873	8.271235
48.405388	8.273083
42.264008	8.269423
34.738083	8.270349
35.162151	8.274472
19.087175	8.260963
23.847847	8.242889
18.763575	8.241177
10.415318	8.240370
26.364674	8.232110
19.471678	8.218307
20.486160	8.200701
25.219276	8.199396
0.359218	8.209402
-1.162951	8.199444
-3.094620	8.176009
-26.982761	8.165467
-44.685471	8.165790
-12.247532	8.161731
-1.996805	8.157426
6.850985	8.165572
-13.113961	8.177553
-2.901107	8.180882
10.210355	8.180861
2.085749	8.181442
-3.723314	8.179457
-6.895240	8.176971
54.453300	8.182556
46.830177	8.190448
46.038261	8.175097
39.368301	8.147167
37.955200	8.147151
28.875822	8.158062
11.848461	8.146072
9.793255	8.133717
1.745586	8.133811
-13.607718	8.132603
-7.405954	8.141804
6.498203	8.160893
17.353651	8.168835
22.163311	8.168556
18.942490	8.168163
14.964326	8.168659
-8.580233	8.164811
-16.071173	8.163204
-17.615503	8.208462
-3.351270	8.273978
8.454815	8.280813
21.062191	8.293285
31.434189	8.375401
42.462391	8.431559
28.753393	8.431911
19.121431	8.437100
7.213186	8.444783
11.128185	8.444999
12.113080	8.443481
12.123295	8.438959
10.568753	8.446076
17.864897	8.458467
12.974764	8.458643
7.706850	8.456280
-7.910269	8.457746
-5.602920	8.459283
-4.536185	8.468893
8.641227	8.487472
8.955297	8.493734
8.501915	8.487201
-10.752133	8.493665
-24.923271	8.511130
-19.255798	8.518272
-11.665635	8.510350
2.218374	8.498966
14.323964	8.496252
21.300789	8.496798
18.951315	8.493180
-7.949391	8.489896
-22.437492	8.489750
-10.662368	8.489799
-8.363680	8.492667
-1.924428	8.505510
2.907356	8.512654
10.033199	8.511605
15.984597	8.529394
-17.812084	8.546715
-41.614597	8.544510
-34.380325	8.541375
-30.095346	8.540269
-24.897923	8.556514
-33.471207	8.567485
-18.067863	8.569730
1.945824	8.669216
3.786362	8.801302
-0.648456	8.819345
14.335414	8.849519
18.238110	8.975643
25.232225	9.053319
25.856224	9.055975
27.010017	9.058625
16.078962	9.066088
-3.891534	9.067875
-13.211691	9.067780
-12.593816	9.077078
-11.881637	9.092623
-11.123605	9.094334
-6.402126	9.095075
1.797497	9.109056
6.983618	9.119101
5.080623	9.118750
0.864973	9.114610
2.300835	9.109738
6.616336	9.108214
7.430768	9.107653
10.168443	9.101645
19.975338	9.094513
30.511990	9.092465
31.643602	9.092657
28.000671	9.095810
26.850561	9.103374
22.082531	9.106704
11.150365	9.106524
3.818753	9.113534
5.205884	9.123713
5.849422	9.127733
3.742242	9.127722
9.267972	9.128010
-8.076507	9.128649
-43.598000	9.129162
-54.775356	9.129681
-54.743832	9.129345
-59.591766	9.127935
-67.346474	9.127461
-58.522327	9.127197
-21.593538	9.124523
3.438272	9.121777
29.019991	9.121686
-70.058411	9.121383
-29.588556	9.118320
-23.842594	9.114862
-26.543726	9.113782
-40.276600	9.113681
-50.846004	9.110594
-48.188660	9.104493
-70.335632	9.101042
-48.782791	9.101464
136.148834	9.098879
139.789902	9.091910
111.594711	9.087656
70.499306	9.087515
34.767330	9.085748
14.538660	9.081139
-26.956676	9.078043
-50.674484	9.078105
-40.550873	9.077367
139.981750	9.071546
130.340561	9.063921
88.311127	9.061672
45.435036	9.062186
11.297108	9.056922
-43.218552	9.046699
-78.016312	9.040976
-117.611771	9.044926
-99.405823	9.048658
118.091324	9.040450
128.906357	9.030422
90.716698	9.032808
56.675095	9.038747
-1.904330	9.034945
-39.464668	9.025330
-74.524559	9.020315
-61.697426	9.021791
-32.915260	9.023082
161.677063	9.018703
172.552505	9.012476
147.859558	9.012674
91.250107	9.016879
41.467419	9.014678
-26.540310	9.009126
-64.356895	9.010743
-139.618942	9.014195
-191.054932	9.010248
183.842834	9.004876
124.818031	9.005330
68.035248	9.007665
22.582872	9.006289
-14.460790	9.001850
-42.109570	8.998807
-32.713100	8.999662
-14.919376	9.000942
16.436806	8.997922
34.973984	8.994492
57.717850	8.995767
74.128769	8.997066
83.650597	8.996964
90.549881	8.996352
91.002350	8.990471
104.712898	8.987346
129.776276	8.990358
100.741409	8.979530
15.551990	8.956477
-22.040569	8.945943
-5.933784	8.948200
-26.244482	8.947323
-59.198685	8.938169
-56.504044	8.921789
-87.539200	8.903455
-143.244522	8.895537
-99.420670	8.895989
15.490658	8.888720
62.020828	8.878336
28.726007	8.874808
-11.370263	8.874434
-29.091158	8.879914
-41.805477	8.889547
-86.946785	8.896261
-130.615280	8.897502
-72.204712	8.886787
44.680847	8.875403
99.964790	8.882073
62.778072	8.894093
23.219175	8.895222
10.637050	8.899931
-7.691769	8.917784
-73.992393	8.921088
-116.291283	8.904371
-49.618721	8.905628
27.649883	8.924448
94.737137	8.931052
48.311916	8.927485
1.491241	8.929931
-23.775013	8.941104
-55.917603	8.942339
-111.621269	8.930718
-138.604645	8.931262
-79.844711	8.937390
16.310127	8.930482
54.608356	8.919070
19.836327	8.914218
-50.677166	8.930008
-105.698853	8.968409
-128.847855	9.000546
-196.955627	9.005447
-295.429016	8.997931
-215.691788	9.010079
26.718241	9.053387
134.652054	9.100916
70.201103	9.117403
49.355076	9.116631
77.262619	9.140764
53.556396	9.174467
38.911900	9.183391
58.031147	9.181513
58.879406	9.182511
30.159693	9.182062
41.533138	9.176900
35.184143	9.167274
17.850021	9.165730
9.054835	9.168106
-4.675863	9.157126
-25.839922	9.143228
-17.735643	9.140096
-9.127194	9.139474
6.563697	9.132102
6.775517	9.117826
0.015610	9.100031
-11.848751	9.091299
-21.507069	9.092040
-39.340935	9.064114
-38.450565	9.006175
-34.128029	8.978601
-31.012705	8.982613
-16.323130	8.966650
-15.210106	8.933560
-14.610461	8.914502
-11.301946	8.915083
-24.583624	8.927047
-37.515499	8.936156
-44.712460	8.927019
-50.038948	8.910977
-45.512428	8.919873
-45.802883	8.945253
-38.121052	8.949591
-32.061081	8.937656
-27.891270	8.936479
-19.825022	8.944878
-20.644567	8.950638
-25.979923	8.952130
-11.487007	8.952255
-7.482957	8.952420
-46.571770	8.952250
-49.715248	8.954009
-33.398788	8.962025
-6.906553	8.968168
18.907867	8.959743
40.050777	8.949490
55.045513	8.955509
57.271420	8.964355
51.303753	8.956243
13.264226	8.935605
-3.667899	8.915115
-1.657395	8.903781
8.537846	8.904560
12.141648	8.878242
20.612356	8.787679
34.608173	8.710160
48.029228	8.706090
59.621147	8.675047
54.627899	8.589471
50.632401	8.555962
46.452465	8.564168
25.285469	8.549691
6.128500	8.543066
-8.001053	8.556355
-7.030793	8.560768
4.780668	8.559389
10.585598	8.561504
5.156812	8.563055
3.758195	8.561859
9.074962	8.559396
8.980710	8.557995
8.732848	8.558544
5.811987	8.555011
-5.717139	8.542575
-21.992830	8.533148
-29.143349	8.532707
36.772964	8.529802
22.137066	8.525277
9.338010	8.525527
-9.698634	8.526597
-13.565219	8.526669
-29.322098	8.526112
-23.744202	8.525833
-15.239784	8.525830
-5.801079	8.525264
57.995579	8.527417
47.723148	8.527726
21.772953	8.525093
-15.418283	8.524965
-52.577602	8.508539
-82.500397	8.476460
-91.564972	8.465816
-81.852951	8.464329
-54.964558	8.433068
-21.535357	8.387829
9.028781	8.365666
30.286541	8.366014
46.980740	8.357672
58.266193	8.333096
52.241039	8.332659
31.999727	8.387751
-7.080915	8.430876
-34.776878	8.417078
-46.469330	8.518112
-50.564102	8.762886
-29.977325	8.881204
4.897669	8.879679
34.958092	8.922257
47.450794	8.941180
35.318157	8.941525
36.036789	8.942503
23.550291	9.023162
-21.159590	9.428262
-23.783152	9.817846
-4.995300	9.837876
12.486469	10.119710
14.853386	11.020391
12.445176	11.800700
11.846974	12.013058
8.657784	12.020268
15.859178	12.358500
6.600948	13.098278
6.040926	13.782925
12.674591	14.000502
10.940952	14.013397
0.340374	14.429067
4.519421	15.115489
-2.920140	15.471747
-13.855347	15.487699
-6.241254	15.591346
-13.184107	15.903481
-21.754444	16.182196
-14.944874	16.253813
-24.056349	16.270655
-22.964064	16.535498
-22.131245	16.950926
-26.964132	17.101202
-41.086643	17.122679
-22.953321	17.547058
8.238543	18.181936
23.951025	18.463467
8.514820	18.464214
5.368955	18.641191
-2.696416	19.170284
-9.332497	19.839333
-14.192993	20.254427
-16.328440	20.279787
5.082706	20.545992
33.365974	21.650412
52.155304	22.768187
51.778519	23.016178
39.176426	23.098776
32.244034	23.755274
20.519285	24.370020
17.135410	24.508560
14.105029	24.508839
18.928177	24.556267
-4.209917	24.587082
-3.347142	24.597054
-7.746738	24.611479
-31.858963	24.640297
-42.445343	24.660446
-49.901741	24.661200
-44.881390	24.664669
-48.489555	24.672810
-37.637623	24.677744
-13.137883	24.681725
4.442723	24.689257
-3.801057	24.698408
0.645082	24.700579
8.088874	24.698435
20.268719	24.699108
27.505409	24.701752
46.684181	24.704365
57.428604	24.705694
49.027264	24.706755
24.054777	24.707495
5.654773	24.707224
-23.467976	24.708982
-42.340523	24.712208
-67.357468	24.714180
-79.978668	24.715639
-62.785824	24.717968
-44.445988	24.720924
-51.685734	24.722055
-54.435863	24.722191
-52.740337	24.725143
-55.380264	24.730494
-79.961487	24.736315
-83.445770	24.741222
-106.373962	24.743196
-108.239464	24.742210
-78.481865	24.744797
45.180229	24.759592
60.027683	24.777760
71.806488	24.783152
60.591736	24.783253
60.526989	24.786882
34.445503	24.782576
20.574873	24.771877
-5.124690	24.769091
-2.817765	24.767374
41.619415	24.753725
62.066349	24.735512
91.942528	24.726130
103.257416	24.725613
107.084679	24.724417
99.680573	24.715389
98.605453	24.700769
79.583244	24.690924
59.187645	24.690125
71.333511	24.686155
45.787342	24.670422
32.811974	24.656477
20.761189	24.654757
5.111404	24.651617
-11.523700	24.637066
-38.022060	24.623713
-50.940323	24.621098
-57.368717	24.620039
-73.141838	24.610464
-68.644341	24.594917
-45.527634	24.584438
-23.424582	24.584368
-0.730780	24.580263
15.812466	24.557062
39.661865	24.531807
58.892178	24.526461
57.414127	24.524677
54.686104	24.507484
45.551479	24.490992
28.439587	24.487682
14.198724	24.487581
-0.024909	24.487484
3.939662	24.489441
20.640442	24.490240
23.793341	24.490271
12.407069	24.490601
8.481452	24.491459
-4.837798	24.493866
-19.118265	24.493965
-19.255486	24.492006
-9.339638	24.494432
-16.502899	24.499184
-11.698567	24.500849
0.738171	24.500851
1.647866	24.501192
-1.425557	24.501329
-16.218063	24.501244
-4.300118	24.501225
0.837993	24.500551
-14.830688	24.499884
-16.439825	24.500807
-43.802010	24.501581
-80.649178	24.501629
-54.395386	24.504642
-20.316423	24.511332
19.428188	24.516335
18.088835	24.515942
17.455156	24.517712
16.018270	24.527437
-3.149554	24.533512
-24.409548	24.530764
-50.409618	24.531097
-40.231453	24.536718
-33.193932	24.539885
1.214705	24.539469
12.669835	24.539623
16.847656	24.543455
13.946783	24.548040
23.462017	24.549593
12.796646	24.549238
-5.327324	24.548407
-7.091753	24.548676
67.371460	24.550104
66.088707	24.550308
48.683186	24.550558
57.092808	24.552324
64.409248	24.553238
63.358795	24.551443
45.092052	24.548214
52.392563	24.546749
75.026581	24.546740
86.749870	24.544737
87.857613	24.540611
98.183319	24.536360
96.473305	24.533529
91.056526	24.533279
73.654114	24.533422
81.015999	24.528934
108.799049	24.521803
113.100655	24.525019
103.924271	24.544434
100.381256	24.562384
110.641655	24.563805
121.861893	24.572052
113.416771	24.605160
116.393791	24.624630
121.240372	24.612083
85.107353	24.607792
35.994656	24.616673
10.210991	24.616272
-15.547774	24.617979
-41.137714	24.621675
-73.122894	24.619932
-113.485435	24.628963
-148.314941	24.644285
-154.212250	24.649540
-134.598495	24.649475
-69.358696	24.647938
14.606136	24.644747
50.780472	24.643456
32.289513	24.643812
-24.181526	24.644215
-90.510483	24.642990
-149.840210	24.637785
-147.900818	24.632168
-91.128922	24.632175
-49.029484	24.633207
3.397901	24.628056
-2.945649	24.621780
-36.440685	24.619905
-99.450119	24.619947
-162.407928	24.619873
-191.449051	24.619690
-186.373062	24.619329
-134.857315	24.618868
-85.272392	24.618898
-54.248016	24.619162
-64.222130	24.619356
-97.399849	24.618368
-158.172012	24.614300
-219.165161	24.612577
-259.312500	24.612488
-259.054138	24.605364
-231.513245	24.599567
-156.324509	24.599535
-94.983017	24.598743
-74.616257	24.598677
-126.408249	24.592907
-197.786682	24.588139
-257.878265	24.586435
-270.528473	24.551588
-222.772690	24.505585
-105.259430	24.499176
29.483274	24.487333
118.043907	24.441378
163.226257	24.413015
155.743576	24.411169
117.762794	24.409010
91.717438	24.405991
77.296921	24.405161
95.677010	24.404179
131.514664	24.400009
153.523773	24.394341
138.934265	24.393530
131.360199	24.392143
125.849327	24.386625
125.278297	24.385675
106.817551	24.388590
94.783188	24.388710
83.946556	24.388800
68.185646	24.392336
60.241154	24.396727
55.401226	24.398954
66.970665	24.398836
86.255791	24.398697
86.877586	24.401026
84.531052	24.403700
79.411713	24.403210
68.968834	24.402084
67.807747	24.402077
65.804802	24.400181
59.856983	24.397661
60.613411	24.398266
59.428463	24.400997
50.445744	24.402439
50.334282	24.402166
44.881584	24.403339
41.731869	24.406338
41.239162	24.408249
46.021717	24.408596
70.801750	24.408564
77.674591	24.408653
61.482220	24.409149
62.894669	24.409960
68.425713	24.410057
60.702450	24.410332
37.897972	24.412199
11.108604	24.412716
0.049264	24.413895
-5.323653	24.420597
-21.575216	24.426460
-32.964371	24.427118
-20.648003	24.427658
-19.660585	24.430384
-13.889795	24.435034
-13.719707	24.442581
6.915992	24.450705
2.981459	24.452639
-23.073723	24.454672
-26.780664	24.467632
-37.887722	24.478785
-41.991180	24.480545
-31.747099	24.480619
-26.640305	24.483795
-9.701039	24.496912
4.642569	24.501905
4.335947	24.512907
-21.393202	24.604242
-33.373055	24.727518
-28.138178	24.762928
-6.416518	24.769409
2.570341	24.859957
15.214628	24.989298
20.088888	25.063726
7.723651	25.075094
-5.190732	25.076210
-56.272457	25.121082
-61.513691	25.214617
-39.320969	25.291803
-22.894718	25.305918
-2.324840	25.312429
10.249124	25.360701
10.328588	25.405647
9.875783	25.414125
2.751497	25.413183
-11.138890	25.418926
-20.663565	25.422739
-26.489119	25.421736
-24.847677	25.420717
-40.771259	25.421795
-48.815006	25.422758
-26.998791	25.421949
-7.018118	25.422205
8.162318	25.426865
-13.531623	25.432314
-12.915438	25.433361
-5.044181	25.432264
-21.233456	25.433662
-34.153698	25.437506
-22.486946	25.441187
-22.572144	25.443085
-25.463238	25.443085
-19.904095	25.443192
-22.209616	25.445065
-20.414795	25.446646
-22.778603	25.446287
-16.903917	25.445171
6.932950	25.444551
10.386885	25.445187
-0.045169	25.446163
-4.086112	25.445990
-3.205724	25.445681
-13.040954	25.446581
-24.654133	25.448164
-14.908457	25.449570
-4.719897	25.450563
15.165268	25.450909
13.542408	25.450289
11.791098	25.449093
7.661374	25.448404
-2.129923	25.450462
-22.430361	25.457991
-25.831102	25.466433
-27.264044	25.467539
-8.974990	25.467340
0.278466	25.473524
2.564311	25.476316
6.218922	25.470821
26.309025	25.465950
18.706669	25.466513
-32.622021	25.468311
-51.226570	25.462582
-37.967918	25.454592
-31.305056	25.459988
-26.490541	25.473091
-20.342897	25.480080
3.471038	25.482828
13.147681	25.484442
-21.940010	25.483318
-41.986828	25.488083
-33.811470	25.509819
-27.474884	25.533262
-30.192423	25.537651
-35.969971	25.530375
-21.354223	25.521612
-18.619650	25.515982
-36.340145	25.516655
-19.220745	25.511084
8.734076	25.497585
8.276979	25.487766
-0.008941	25.481438
-11.706182	25.484062
-16.447294	25.494904
-14.131486	25.491318
0.352829	25.472290
36.441299	25.462490
45.523895	25.462484
6.366840	25.454079
12.776084	25.444969
23.744566	25.449476
38.822254	25.455523
52.558311	25.455360
59.878922	25.456728
77.091873	25.459005
96.452843	25.459465
84.071350	25.459213
8.673097	25.457325
-5.211147	25.455137
-4.423467	25.455057
3.544891	25.456194
0.449617	25.456795
4.436538	25.455839
22.966068	25.453453
54.108967	25.453028
64.686661	25.456142
-5.541576	25.457537
-3.616670	25.455641
14.382092	25.455305
16.791344	25.456402
23.509470	25.456127
34.529362	25.455564
39.025955	25.455967
27.472649	25.456148
0.982647	25.454163
-3.072700	25.450417
-25.501999	25.448587
-32.640770	25.449884
-27.494257	25.448505
-36.959625	25.441032
-36.938896	25.434526
-28.009224	25.433582
-0.431388	25.433516
-2.241824	25.433741
-21.834457	25.436859
-30.184233	25.438648
-20.479694	25.437860
-29.172401	25.441248
-32.631786	25.449511
-21.460152	25.455637
12.647544	25.456167
16.918192	25.453304
9.323331	25.451811
13.518544	25.455515
33.127762	25.461868
31.576233	25.463808
29.987150	25.461094
34.805298	25.461084
55.928555	25.464149
44.498837	25.464211
15.610159	25.462345
3.309659	25.462433
-0.132301	25.462481
3.481182	25.458981
-1.642394	25.453613
5.248119	25.453754
28.769953	25.459881
30.364843	25.461016
32.574104	25.454884
26.860771	25.451685
19.542618	25.453390
-21.220345	25.453941
-24.111666	25.453348
-6.951725	25.453711
7.887280	25.453777
26.085949	25.454153
30.563000	25.455803
46.095806	25.456711
67.668884	25.456690
46.985893	25.457237
5.679513	25.457712
-18.977016	25.457630
-19.716057	25.457952
-9.295038	25.459036
-9.250416	25.460222
-0.855109	25.460709
27.218140	25.460608
52.191830	25.461861
39.811161	25.465796
-21.334734	25.469236
-63.232895	25.469633
-53.377747	25.470068
-50.385258	25.472239
-44.530045	25.474070
-8.989082	25.474344
22.992886	25.473843
41.125263	25.474037
45.688461	25.474016
43.333504	25.473665
45.059177	25.475525
45.246197	25.478760
50.021397	25.480183
49.094467	25.478283
43.824348	25.475464
54.591824	25.475378
64.952713	25.476776
56.978394	25.477238
25.753008	25.474459
23.698067	25.463078
0.952207	25.441536
-24.043667	25.428810
-51.665977	25.430780
-65.462318	25.390543
-74.418198	25.303188
-57.984688	25.261637
-30.930321	25.262112
11.680347	25.246052
21.539644	25.238230
-1.631426	25.237696
-42.519211	25.237480
-80.522034	25.208557
-117.380249	25.059649
-122.754456	24.910154
-106.023407	24.902451
-78.084236	24.788956
-37.782619	24.402983
-16.846891	24.037258
-6.835383	23.932405
-3.181206	23.928555
-8.957330	23.756578
-3.244655	23.360643
4.007827	22.968685
16.045948	22.838743
25.101315	22.831207
37.397602	22.578852
37.673244	22.139357
36.453037	21.898577
12.800062	21.887312
2.738014	21.821894
5.082798	21.612919
9.567802	21.416775
11.728673	21.363497
21.974466	21.353302
47.027012	21.162252
45.207039	20.845869
19.118671	20.726637
10.750435	20.708544
11.598610	20.357864
14.679765	19.802893
19.107367	19.543039
32.936905	19.541908
49.120632	19.375099
40.284328	18.853477
30.635363	18.148417
23.666067	17.683020
24.304302	17.652149
21.895628	17.341274
17.734667	15.942251
35.294937	14.299463
47.227760	13.893031
41.475147	13.756831
-17.166069	12.599671
-8.513143	11.370564
4.513158	11.062571
12.442969	11.063517
10.782850	10.972893
11.189748	10.913313
23.740112	10.887679
41.991535	10.850559
46.192596	10.787068
38.858471	10.747486
34.410343	10.751908
31.993631	10.746141
27.951735	10.726507
27.252626	10.715444
24.639889	10.707891
10.268239	10.691020
-6.778589	10.670038
-16.580164	10.663939
-25.351141	10.663187
-34.156597	10.653298
-32.256283	10.643216
-18.817717	10.637449
-6.102978	10.630749
-2.645983	10.620687
-10.222481	10.614017
-27.411739	10.614472
-49.441360	10.614655
-46.934280	10.610808
-64.834068	10.605330
-77.345886	10.603274
-85.709190	10.604153
-88.715248	10.602236
-79.902847	10.601533
[truncated: 75,778 more rows]
